# Supplementary material for: Transcriptional landscape of pulmonary lymphatic endothelial cells during fetal gestation
Source: PLoS One. 2019 May 13;14(5):e0216795. doi: 10.1371/journal.pone.0216795 (PMC6513083; doi:10.1371/journal.pone.0216795)
Supplement: S1 File — Each row corresponds to a single mouse Entrez Gene. Columns A-E contain the MBNI probeset identifier, links to the Entrez Gene record(s) for the mouse gene and any of its human homolog(s), and the gene symbol and description as obtained from version 17.0.0 of the MBNI mogene20stmmentrezg.db R package. Columns F-G contain the nominal p value and FDR q value from the moderated one-way ANOVA, and columns H-K contain the signed fold change (computed in linear space), moderated t statistic, nominal p value, and FDR q value for the comparison between the E18.5 and E16.5 time points. All FDR q values were computed after excluding any genes that were not expressed above the median value of at least one of all nine samples. Columns L-T contain the log2 (expression) of each gene in all samples, shaded so that blue and red indicate expression values that are at least two standard deviations below and above, respectively, the mean (white) of each row. The rows are sorted in ascending order by one-way ANOVA p value. (XLSX) [file pone.0216795.s001.xlsx]

## Sheet: Additional File 1
					one-way ANOVA		E18.5 vs E16.5				log2 (expression)
MBNI probeset ID	Mouse Entrez Gene ID	Human Entrez Gene ID(s)	Symbol	Description	p	FDR q	fold change	t	p	FDR q	E16.5 1	E16.5 2	E16.5 3	E17.5 1	E17.5 2	E17.5 3	E18.5 1	E18.5 2	E18.5 3
21743_at	21743	11185	Inmt	indolethylamine N-methyltransferase	4.65947e-08	0.00051633	14.3976	15.0514	1.25183e-06	0.00189438	3.56765	3.03135	3.68443	4.1424	4.01623	3.63722	7.41162	7.59093	6.78744
108078_at	108078	4973	Olr1	oxidized low density lipoprotein (lectin-like) receptor 1	7.52465e-08	0.00051633	4.2441	15.6284	9.66135e-07	0.00189438	3.28482	3.47626	3.64898	3.91204	4.06581	4.17225	5.42764	5.56637	5.68397
17219_at	17219	4175	Mcm6	minichromosome maintenance deficient 6 (MIS5 homolog, S. pombe) (S. cerevisiae)	1.13089e-07	0.00051633	-3.13776	-14.8967	1.34401e-06	0.00189438	8.26686	8.26112	8.25827	7.44648	7.41392	7.38533	6.64295	6.45109	6.72914
26886_at	26886	64946	Cenph	centromere protein H	1.86967e-07	0.00051633	-3.34849	-15.3172	1.10973e-06	0.00189438	5.67842	5.78339	5.8841	5.04776	4.78903	4.89904	4.04947	3.91832	4.1459
17215_at	17215	4172	Mcm3	minichromosome maintenance deficient 3 (S. cerevisiae)	2.05446e-07	0.00051633	-3.47039	-13.4894	2.65359e-06	0.00208419	7.51762	7.58734	7.61316	6.70626	6.70626	6.69212	5.89265	5.51618	5.89384
19076_at	19076	5558	Prim2	DNA primase, p58 subunit	2.19777e-07	0.00051633	-2.80263	-13.8175	2.25136e-06	0.00198331	7.53064	7.47257	7.47986	6.61748	6.58659	6.61173	6.09182	5.86151	6.05948
72787_at	72787	55706	Tmem48	transmembrane protein 48	3.21154e-07	0.000573906	-3.54121	-17.1132	5.16166e-07	0.00181884	6.79542	7.00143	6.94279	5.96807	5.5645	5.93162	5.14407	5.02377	5.10422
16881_at	16881	3978	Lig1	ligase I, DNA, ATP-dependent	3.71349e-07	0.000573906	-3.18045	-12.8372	3.72102e-06	0.00208419	6.99506	7.02711	7.22421	6.28752	6.3436	6.38931	5.4579	5.21923	5.5523
106344_at	106344	5984	Rfc4	replication factor C (activator 1) 4	3.86588e-07	0.000573906	-3.82821	-12.3833	4.75325e-06	0.00239275	6.68053	6.29981	6.40819	5.42266	5.40234	5.36747	4.75868	4.33541	4.47899
170799_at	170799	219790	Rtkn2	rhotekin 2	4.42038e-07	0.000573906	2.90104	13.0488	3.32875e-06	0.00208419	3.87219	3.92093	4.0394	4.0651	3.77695	3.64241	5.35828	5.63745	5.43714
15201_at	15201	3070	Hells	helicase, lymphoid specific	4.55233e-07	0.000573906	-5.51492	-12.9761	3.45801e-06	0.00208419	6.43256	7.15138	6.81314	5.94391	5.69398	5.56538	4.32763	4.48749	4.27193
13180_at	13180	5092	Pcbd1	pterin 4 alpha carbinolamine dehydratase/dimerization cofactor of hepatocyte nuclear factor 1 alpha (TCF1) 1	5.1085e-07	0.000573906	-2.94452	-12.1459	5.42069e-06	0.00263464	5.59947	5.22717	5.5451	4.06452	4.06142	4.26685	3.93848	3.89422	3.89176
380683_at	380683	266629	Sec14l3	SEC14-like 3 (S. cerevisiae)	5.39354e-07	0.000573906	5.31889	13.8267	2.24114e-06	0.00198331	4.16972	3.84684	4.09527	4.70989	4.06581	4.27617	6.09849	6.58233	6.62676
17220_at	17220	4176	Mcm7	minichromosome maintenance deficient 7 (S. cerevisiae)	6.0134e-07	0.000573906	-3.66244	-12.8716	3.65378e-06	0.00208419	7.73896	7.60178	8.00106	6.96924	7.04046	6.75541	6.01708	5.72789	5.98998
76843_at	76843	51514	Dtl	denticleless homolog (Drosophila)	6.10711e-07	0.000573906	-3.32931	-13.0036	3.40852e-06	0.00208419	6.32636	6.6747	6.36897	5.47861	5.19994	5.42113	4.8528	4.69111	4.63723
17110_at	17110	4069	Lyz1	lysozyme 1	6.83846e-07	0.00057979	20.5349	27.9028	1.70643e-08	0.000240521	3.83777	3.57955	3.31663	5.10152	3.27014	4.06787	7.81712	7.95301	8.07889
19075_at	19075	5557	Prim1	DNA primase, p49 subunit	6.99236e-07	0.00057979	-4.90158	-12.7758	3.84456e-06	0.00208419	6.66327	6.85574	6.74058	5.84081	5.4981	5.44257	4.79266	4.10063	4.40947
83815_at	83815	55166	Cenpq	centromere protein Q	8.11844e-07	0.000635764	-3.24135	-11.4396	8.12924e-06	0.00303572	6.52953	6.49193	6.20879	5.69186	5.69186	5.69186	4.53042	4.67168	4.93034
15957_at	15957	439996	Ifit1	interferon-induced protein with tetratricopeptide repeats 1	9.68048e-07	0.00071819	7.39509	11.0407	1.03249e-05	0.00309637	3.07716	3.35343	3.35818	4.32425	3.96702	4.14899	6.60066	5.54926	6.12825
22137_at	22137	7272	Ttk	Ttk protein kinase	1.06737e-06	0.000751088	-2.99568	-11.1988	9.38258e-06	0.00309637	6.16759	6.53316	6.35313	5.64875	5.64875	5.67342	4.83731	4.58205	4.89052
13731_at	13731	2013	Emp2	epithelial membrane protein 2	1.11896e-06	0.000751088	6.02407	13.2513	2.99676e-06	0.00208419	6.06273	6.48301	6.79101	7.46814	6.77533	6.84785	9.05594	9.22869	8.89614
94214_at	94214	9806	Spock2	sparc/osteonectin, cwcv and kazal-like domains proteoglycan 2	1.28488e-06	0.00078668	2.92004	11.659	7.15057e-06	0.00287964	4.16846	4.00721	4.26965	4.68402	4.89097	4.70197	5.6812	5.52292	5.87022
14825_at	14825	2920	Cxcl1	chemokine (C-X-C motif) ligand 1	1.30661e-06	0.00078668	4.14824	10.7821	1.21063e-05	0.0031599	4.87946	4.3675	4.77459	5.34497	5.0499	5.1304	6.43132	6.96655	6.78012
68026_at	68026	9768	2810417H13Rik	RIKEN cDNA 2810417H13 gene	1.33941e-06	0.00078668	-3.80101	-10.7631	1.22501e-05	0.0031599	7.35021	7.36631	7.34908	6.3063	6.33643	6.21547	5.26165	5.12476	5.80675
72155_at	72155	55839	Cenpn	centromere protein N	1.42746e-06	0.000804861	-3.56554	-10.8066	1.19235e-05	0.0031599	7.15303	7.15736	6.96489	6.15357	6.03735	6.00942	5.44662	4.87713	5.39198
56150_at	56150	4085	Mad2l1	MAD2 mitotic arrest deficient-like 1	1.90031e-06	0.000885433	-3.25556	-10.6224	1.33796e-05	0.00325147	7.56225	7.78081	7.82209	6.8261	6.64585	6.68897	6.30103	5.7667	5.9501
60530_at	60530	63979	Fignl1	fidgetin-like 1	1.95227e-06	0.000885433	-2.86816	-11.4282	8.18428e-06	0.00303572	5.21681	5.31266	5.1825	4.74622	4.47125	4.67333	3.55307	3.61909	3.95044
12955_at	12955	1410	Cryab	crystallin, alpha B	1.9785e-06	0.000885433	3.30633	10.1544	1.808e-05	0.0034716	5.60454	5.43997	5.7099	6.13561	6.08567	5.98644	7.50864	7.41738	6.95896
74127_at	74127	144501	Krt80	keratin 80	2.01205e-06	0.000885433	5.39387	9.86467	2.19207e-05	0.0034716	3.98291	3.86411	4.69169	4.9265	4.70922	4.65468	6.3691	6.60305	6.94664
12532_at	12532	995	Cdc25c	cell division cycle 25C	2.025e-06	0.000885433	-2.78797	-11.1565	9.6249e-06	0.00309637	5.51782	5.58641	5.40873	4.84482	4.63939	4.83061	4.17667	3.78973	4.08668
72119_at	72119	22974	Tpx2	TPX2, microtubule-associated protein homolog (Xenopus laevis)	2.04256e-06	0.000885433	-2.761	-10.305	1.63893e-05	0.0034716	7.19258	7.50233	7.17543	6.77311	6.7639	6.7639	5.98772	5.65369	5.83805
56047_at	56047	10232	Msln	mesothelin	2.06579e-06	0.000885433	5.36464	18.6909	2.80063e-07	0.00131583	4.23213	4.17912	4.21893	5.22532	4.26719	4.41587	6.3917	6.69491	6.78571
54120_at	54120	54810	Gipc2	GIPC PDZ domain containing family, member 2	2.10943e-06	0.000885433	2.28629	9.53748	2.74134e-05	0.00381419	3.18958	3.03268	2.92778	3.13749	3.16414	3.10094	4.26867	4.37023	4.08826
67144_at	67144	55631	Lrrc40	leucine rich repeat containing 40	2.13569e-06	0.000885433	-2.21317	-11.0593	1.02081e-05	0.00309637	6.08346	6.08236	6.12389	5.34278	5.25161	5.38266	5.0601	4.93746	4.84618
11830_at	11830	362	Aqp5	aquaporin 5	2.30674e-06	0.000929023	8.18162	11.3435	8.60495e-06	0.00309637	3.98615	3.6478	3.74746	5.06931	4.59859	4.28682	6.15211	7.03377	7.12869
68201_at	68201	91057	Ccdc34	coiled-coil domain containing 34	2.39303e-06	0.000937005	-2.40766	-10.466	1.47761e-05	0.00343263	6.10057	6.15683	6.07705	5.64739	5.69731	5.76736	4.96684	4.91069	4.63364
67177_at	67177	81620	Cdt1	chromatin licensing and DNA replication factor 1	2.49711e-06	0.000951333	-3.0779	-14.0276	2.03035e-06	0.00198331	6.80081	6.55439	6.79866	5.69986	6.21364	5.92388	5.09877	5.02596	5.17316
16193_at	16193	3569	Il6	interleukin 6	2.6554e-06	0.000982451	7.59541	14.5992	1.54378e-06	0.00197815	3.96074	3.72519	4.44497	4.9099	3.88465	4.91001	6.79671	7.00139	7.17837
13361_at	13361	1719	Dhfr	dihydrofolate reductase	2.82472e-06	0.000982451	-3.15298	-9.88136	2.16759e-05	0.0034716	5.66806	5.84585	5.8207	4.71696	4.54285	4.59624	4.4219	3.79506	4.08552
66336_at	66336	401541	Cenpp	centromere protein P	2.85868e-06	0.000982451	-2.69945	-10.225	1.72643e-05	0.0034716	4.82611	4.8437	5.15244	4.44294	4.35744	4.30277	3.67906	3.3658	3.48584
66977_at	66977	83540	Nuf2	NUF2, NDC80 kinetochore complex component, homolog (S. cerevisiae)	2.8957e-06	0.000982451	-3.18584	-9.93123	2.09627e-05	0.0034716	6.99694	7.26561	6.93673	6.51681	6.38707	6.555	5.63258	5.08704	5.43448
26934_at	26934	29127	Racgap1	Rac GTPase-activating protein 1	2.99039e-06	0.000982451	-3.03561	-10.0077	1.99207e-05	0.0034716	6.97463	7.17186	7.01409	6.39269	6.5088	6.35108	5.65247	5.10978	5.54481
19348_at	19348	10112	Kif20a	kinesin family member 20A	2.99698e-06	0.000982451	-2.96986	-10.7527	1.23302e-05	0.0031599	6.86728	7.04524	6.93586	6.31382	6.33265	6.06831	5.47563	5.0831	5.54274
19734_at	19734	6004	Rgs16	regulator of G-protein signaling 16	3.09266e-06	0.000990775	2.82128	10.1368	1.82899e-05	0.0034716	6.06054	5.70431	5.81313	6.35146	6.09059	6.13694	7.39206	7.5262	7.14689
66140_at	66140	348235	Ska2	spindle and kinetochore associated complex subunit 2	3.25975e-06	0.0010211	-2.47498	-10.2879	1.65715e-05	0.0034716	6.08419	6.01124	6.22641	5.16609	5.33297	5.17726	4.60168	4.91956	4.86702
17216_at	17216	4171	Mcm2	minichromosome maintenance deficient 2 mitotin (S. cerevisiae)	3.62813e-06	0.00111179	-3.20006	-9.61184	2.604e-05	0.00370741	7.52325	7.38454	7.51908	6.65714	6.66856	6.72645	5.93789	5.38387	5.99923
67037_at	67037	100527963,11243	Pmf1	polyamine-modulated factor 1	3.97662e-06	0.00119265	-3.21285	-10.2022	1.75226e-05	0.0034716	7.32835	6.93585	7.22561	6.27894	6.57929	6.37317	5.46563	5.23809	5.72198
18973_at	18973	5426	Pole	polymerase (DNA directed), epsilon	4.25653e-06	0.00123517	-4.36015	-9.31719	3.19885e-05	0.0041748	6.19009	6.85208	6.4066	5.48546	5.48546	5.60386	4.36159	4.01571	4.69856
20460_at	20460	6491	Stil	Scl/Tal1 interrupting locus	4.40709e-06	0.00123517	-2.96015	-9.9199	2.11223e-05	0.0034716	6.79195	7.24361	6.73477	6.4753	6.23536	6.28066	5.32024	5.46671	5.33745
18974_at	18974	5427	Pole2	polymerase (DNA directed), epsilon 2 (p59 subunit)	4.40777e-06	0.00123517	-2.3813	-10.4605	1.48278e-05	0.00343263	5.746	5.84098	5.65201	4.96719	4.96719	4.74393	4.65048	4.35455	4.46936
12654_at	12654	1116	Chi3l1	chitinase 3-like 1	4.54104e-06	0.00123517	9.59939	11.0891	1.0025e-05	0.00309637	2.93561	2.35965	2.90299	4.35749	3.52968	3.45511	5.67911	5.58856	6.57222
67153_at	67153	79621	Rnaseh2b	ribonuclease H2, subunit B	4.56901e-06	0.00123517	-2.37578	-10.2211	1.73081e-05	0.0034716	7.19739	7.02322	7.20598	6.44585	6.35945	6.55466	6.06292	5.84315	5.7659
12309_at	12309	795	S100g	S100 calcium binding protein G	4.74998e-06	0.00123517	3.76989	9.09101	3.76067e-05	0.00449884	2.31586	1.79925	2.36961	2.35547	2.67953	2.3878	3.89383	3.91068	4.42422
74107_at	74107	55165	Cep55	centrosomal protein 55	4.77634e-06	0.00123517	-2.57909	-9.25541	3.34226e-05	0.00430724	6.37932	6.51063	6.15791	6.0169	5.91577	6.0147	5.17546	4.78042	4.98623
20419_at	20419	79801	Shcbp1	Shc SH2-domain binding protein 1	4.84417e-06	0.00123517	-3.52103	-11.4571	8.04588e-06	0.00303572	5.86074	6.32004	6.02616	5.33339	4.79188	5.02433	4.04778	4.36853	4.35817
233406_at	233406	9055	Prc1	protein regulator of cytokinesis 1	4.90704e-06	0.00123517	-2.94315	-10.8277	1.17678e-05	0.0031599	7.24777	7.61831	7.20114	6.85437	6.90316	6.53145	5.91938	5.71178	5.79355
15139_at	15139	727	Hc	hemolytic complement	5.10343e-06	0.00126207	8.10521	11.661	7.14233e-06	0.00287964	2.83767	3.56903	2.95631	4.02064	2.93079	2.88078	6.52635	5.73595	6.16127
68743_at	68743	54443	Anln	anillin, actin binding protein	5.21163e-06	0.00126661	-3.08328	-9.96983	2.04288e-05	0.0034716	7.02096	7.47152	7.14398	6.75482	6.42383	6.60003	5.49009	5.45872	5.82354
108912_at	108912	157313	Cdca2	cell division cycle associated 2	5.40889e-06	0.00129227	-2.37288	-9.87667	2.17444e-05	0.0034716	6.00754	5.93973	5.66909	5.40812	5.54189	5.34468	4.60975	4.56341	4.72049
56429_at	56429	1805	Dpt	dermatopontin	5.62497e-06	0.00130352	9.60467	9.02264	3.95188e-05	0.00468082	5.91082	5.20728	5.68305	7.22619	6.94428	6.89892	9.25078	9.13778	7.98662
66912_at	66912	28969	Bzw2	basic leucine zipper and W2 domains 2	5.64093e-06	0.00130352	-1.96032	-9.37706	3.0665e-05	0.00403947	7.11736	7.09076	7.25506	6.33895	6.40314	6.28723	6.23884	6.1166	6.19726
546134_at	546134	196996	Gramd2	GRAM domain containing 2	5.90744e-06	0.00133736	2.76116	10.9394	1.09847e-05	0.00315979	3.53856	3.61434	3.93126	4.02149	3.46973	3.85927	5.1995	5.06933	5.2366
68014_at	68014	55055	Zwilch	Zwilch, kinetochore associated, homolog (Drosophila)	5.97716e-06	0.00133736	-3.00838	-9.18189	3.5225e-05	0.0044005	5.21594	5.48893	5.24096	4.6289	4.4967	4.55918	3.91229	3.35802	3.86228
16012_at	16012	3489	Igfbp6	insulin-like growth factor binding protein 6	6.09172e-06	0.0013417	2.79415	9.12749	3.66295e-05	0.00449884	4.72139	4.48611	4.84779	4.94178	4.96367	4.64813	6.1566	5.91905	6.40843
20833_at	20833	6749	Ssrp1	structure specific recognition protein 1	6.33977e-06	0.00136029	-2.15718	-9.71971	2.41838e-05	0.0036223	7.66804	7.48444	7.59757	7.10584	7.18027	7.04976	6.56561	6.33096	6.52134
66934_at	66934	79980	Dsn1	DSN1, MIND kinetochore complex component, homolog (S. cerevisiae)	6.45062e-06	0.00136029	-2.31368	-9.46251	2.88817e-05	0.00395231	5.48317	5.17649	5.31797	4.76314	4.82142	4.88912	4.08962	3.99912	4.26221
69270_at	69270	9837	Gins1	GINS complex subunit 1 (Psf1 homolog)	6.52226e-06	0.00136029	-3.14863	-8.83604	4.53219e-05	0.00501743	5.07649	4.99314	5.00286	3.86595	3.86595	3.96702	3.41119	2.9234	3.67696
14261_at	14261	2326	Fmo1	flavin containing monooxygenase 1	6.56212e-06	0.00136029	4.72442	13.9279	2.13198e-06	0.00198331	6.33777	5.92994	6.03069	7.12006	6.2028	6.90513	8.5051	8.41944	8.09448
12544_at	12544	8318	Cdc45	cell division cycle 45	6.77108e-06	0.00137434	-3.02767	-8.9337	4.21726e-05	0.00475539	6.14824	6.00518	6.05267	5.2134	5.2134	5.16139	4.50331	4.06388	4.76346
233744_at	233744	10418	Spon1	spondin 1, (f-spondin) extracellular matrix protein	6.84228e-06	0.00137434	6.92775	9.08894	3.76632e-05	0.00449884	3.91366	4.05852	4.32052	5.48003	5.05736	5.11774	7.26683	7.08	6.10757
15040_at	15040	3133	H2-T23	histocompatibility 2, T region locus 23	6.9224e-06	0.00137434	6.58397	9.65395	2.52967e-05	0.00364254	4.09145	3.64325	3.74129	4.89564	4.61183	5.25044	6.36227	6.0084	7.08651
21335_at	21335	10460	Tacc3	transforming, acidic coiled-coil containing protein 3	7.06329e-06	0.00138064	-2.91394	-9.77906	2.32267e-05	0.00358505	7.23597	7.18356	7.16999	6.45739	6.81503	6.60667	5.64451	5.32939	5.92621
19039_at	19039	3959	Lgals3bp	lectin, galactoside-binding, soluble, 3 binding protein	7.15003e-06	0.00138064	5.99695	11.2906	8.88067e-06	0.00309637	4.7504	4.65116	4.44455	6.14818	5.30421	5.92395	7.46155	6.64747	7.37651
22268_at	22268	7348	Upk1b	uroplakin 1B	7.3453e-06	0.00139918	4.12569	9.69503	2.45949e-05	0.0036223	4.31977	4.52815	4.72258	5.59691	5.11942	5.409	6.96888	6.42179	6.23855
66902_at	66902	4507	Mtap	methylthioadenosine phosphorylase	8.18061e-06	0.00152182	-2.12448	-10.8432	1.16554e-05	0.0031599	6.61254	6.51286	6.44539	6.1758	5.89676	5.97206	5.42885	5.47257	5.41229
27401_at	27401	6502	Skp2	S-phase kinase-associated protein 2 (p45)	8.20506e-06	0.00152182	-3.10835	-8.70878	4.98317e-05	0.00528103	6.46776	6.7562	6.58257	5.77967	5.81678	5.82162	5.14719	4.53311	5.14955
66131_at	66131	54962	Tipin	timeless interacting protein	8.60123e-06	0.00155807	-3.96145	-10.3659	1.57569e-05	0.0034716	6.57008	6.53573	6.35304	5.71252	5.17905	5.71252	4.81499	4.06931	4.53009
269582_at	269582	63967	Clspn	claspin	8.62154e-06	0.00155807	-3.02728	-8.44499	6.08915e-05	0.00580438	4.98433	5.62512	5.46893	4.95259	4.8837	4.8837	3.86625	3.8887	3.58435
20135_at	20135	6241	Rrm2	ribonucleotide reductase M2	8.91728e-06	0.00159111	-3.27244	-9.65227	2.53259e-05	0.00364254	7.52314	7.56909	7.47723	6.87509	6.44875	6.68741	5.66191	5.50673	6.18179
11596_at	11596	177	Ager	advanced glycosylation end product-specific receptor	9.37494e-06	0.00163094	5.2351	11.7242	6.88613e-06	0.00287964	6.58326	6.98377	7.42703	7.90381	7.41581	6.83246	9.35432	9.47987	9.44483
18212_at	18212	4915	Ntrk2	neurotrophic tyrosine kinase, receptor, type 2	9.46465e-06	0.00163094	4.81931	8.10636	7.93806e-05	0.00630705	2.93706	2.78342	2.86205	3.45495	3.22973	3.30394	4.44551	5.6025	5.119
20200_at	20200	6277	S100a6	S100 calcium binding protein A6 (calcyclin)	9.5499e-06	0.00163094	3.25876	7.97486	8.82093e-05	0.0065152	5.24664	4.8196	5.6561	5.32318	5.51922	5.16407	7.15887	6.80419	6.97059
14164_at	14164	2246	Fgf1	fibroblast growth factor 1	9.65061e-06	0.00163094	2.89888	9.52761	2.76018e-05	0.00381419	5.20813	5.62084	5.15791	6.27881	5.98159	6.31363	6.79252	6.75569	7.07029
12351_at	12351	762	Car4	carbonic anhydrase 4	9.75628e-06	0.00163094	11.5945	10.047	1.94069e-05	0.0034716	5.57209	4.17671	4.66047	7.17317	6.13995	7.09095	8.26246	8.15486	8.85304
21816_at	21816	7051	Tgm1	transglutaminase 1, K polypeptide	9.8347e-06	0.00163094	2.55822	8.39232	6.34179e-05	0.00580438	4.71774	4.70625	5.17727	5.26595	5.21896	5.26595	6.33342	6.31099	6.05807
20133_at	20133	6240	Rrm1	ribonucleotide reductase M1	1.04808e-05	0.00171115	-2.48263	-9.89986	2.14082e-05	0.0034716	8.1071	8.2014	8.13936	7.48129	7.14324	7.41394	6.87914	6.58891	7.01375
14793_at	14793	83461	Cdca3	cell division cycle associated 3	1.05612e-05	0.00171115	-2.89424	-8.66204	5.16138e-05	0.00531019	6.85462	6.79253	7.08029	5.8837	6.06824	5.89005	5.56472	4.99139	5.52057
12235_at	12235	699	Bub1	budding uninhibited by benzimidazoles 1 homolog (S. cerevisiae)	1.09074e-05	0.00174717	-3.72196	-8.67578	5.10827e-05	0.00529942	6.22474	6.86308	6.35329	5.80793	5.6935	5.50777	4.67296	4.25415	4.84526
67059_at	67059	29789	Ola1	Obg-like ATPase 1	1.11438e-05	0.00176498	-1.97078	-9.38306	3.05359e-05	0.00403947	6.51215	6.45771	6.48839	5.91094	5.74134	5.85903	5.62458	5.40782	5.48159
108907_at	108907	51203	Nusap1	nucleolar and spindle associated protein 1	1.14279e-05	0.00178987	-2.39231	-10.3437	1.59837e-05	0.0034716	7.68486	7.95097	7.63613	7.25777	7.19074	6.90601	6.56946	6.50026	6.44459
69178_at	69178	27131	Snx5	sorting nexin 5	1.17109e-05	0.00179771	-1.89577	-9.10667	3.71836e-05	0.00449884	7.57099	7.55177	7.63057	7.07864	7.10462	7.10881	6.67736	6.56461	6.7388
51944_at	51944	90417	D2Ertd750e	DNA segment, Chr 2, ERATO Doi 750, expressed	1.17331e-05	0.00179771	-2.70843	-8.43741	6.12481e-05	0.00580438	8.21516	8.13262	8.08964	7.56706	7.64597	7.52671	6.92574	6.30722	6.82214
20276_at	20276	6337	Scnn1a	sodium channel, nonvoltage-gated 1 alpha	1.21037e-05	0.00181573	4.64635	7.8546	9.72629e-05	0.00678674	4.30579	4.73883	5.12368	5.14584	4.61625	4.76117	6.43685	7.33105	7.02569
72415_at	72415	151648	Sgol1	shugoshin-like 1 (S. pombe)	1.22358e-05	0.00181573	-2.35398	-9.99512	2.00874e-05	0.0034716	4.84023	5.12928	4.79923	4.36994	4.57485	4.22874	3.74746	3.64639	3.69071
12442_at	12442	9133	Ccnb2	cyclin B2	1.25644e-05	0.00181573	-2.31494	-8.46285	6.00608e-05	0.00580438	8.45469	8.58164	8.26372	7.95658	7.96874	8.01676	7.42234	7.03137	7.20432
77011_at	77011	90381	5730590G19Rik	RIKEN cDNA 5730590G19 gene	1.25973e-05	0.00181573	-3.56779	-8.53551	5.68109e-05	0.00559964	5.15788	5.75365	4.92492	4.69955	4.56414	4.40429	3.57239	3.41894	3.46619
67971_at	67971	51673	Tppp3	tubulin polymerization-promoting protein family member 3	1.25987e-05	0.00181573	2.57572	7.61496	0.000118606	0.00714422	5.58459	5.33456	5.76782	5.66383	5.74839	5.6995	6.81079	6.71545	7.23384
12161_at	12161	654	Bmp6	bone morphogenetic protein 6	1.26723e-05	0.00181573	2.8956	9.6905	2.46712e-05	0.0036223	4.69964	4.34477	4.4165	5.17072	4.7542	5.1389	6.24236	5.78688	6.02233
30795_at	30795	2287	Fkbp3	FK506 binding protein 3	1.27998e-05	0.00181573	-2.02098	-8.71048	4.97683e-05	0.00528103	7.774	7.78565	7.88079	7.19429	7.20079	7.21935	6.97298	6.70505	6.70258
22041_at	22041	7018	Trf	transferrin	1.30681e-05	0.00181573	2.36485	7.89566	9.40588e-05	0.0066906	7.1492	6.9977	7.37014	7.42789	7.36651	7.3218	8.66803	8.26259	8.30044
17685_at	17685	4436	Msh2	mutS homolog 2 (E. coli)	1.31813e-05	0.00181573	-2.28943	-8.77198	4.75315e-05	0.00516093	5.99471	5.97571	6.18475	5.49393	5.3269	5.4112	4.99021	4.61867	4.94312
77065_at	77065	25896	Ints7	integrator complex subunit 7	1.32453e-05	0.00181573	-1.9655	-8.90939	4.2933e-05	0.0048027	7.14988	7.34134	7.23933	6.82632	6.7983	6.74865	6.37456	6.18778	6.24346
233011_at	233011	80271	Itpkc	inositol 1,4,5-trisphosphate 3-kinase C	1.32676e-05	0.00181573	2.81363	7.99532	8.67654e-05	0.0065051	5.46709	4.92234	5.48748	5.69219	5.65601	5.52615	6.99502	6.59422	6.80514
16764_at	16764	3899	Aff3	AF4/FMR2 family, member 3	1.38723e-05	0.00187615	3.05737	9.74419	2.37837e-05	0.00360464	5.35477	5.48398	5.29442	6.45	5.9674	6.15373	6.66564	6.99517	7.25584
18787_at	18787	5054	Serpine1	serine (or cysteine) peptidase inhibitor, clade E, member 1	1.42223e-05	0.00187615	5.00683	8.10719	7.93281e-05	0.00630705	6.84123	6.09575	6.42875	7.6089	7.75684	7.82885	8.26954	8.74389	9.25393
14087_at	14087	2175	Fanca	Fanconi anemia, complementation group A	1.42675e-05	0.00187615	-2.65242	-8.39955	6.30643e-05	0.00580438	5.07712	5.34542	5.24337	4.56836	4.43842	4.42589	3.78046	3.50948	4.1049
106582_at	106582	11270	Nrm	nurim (nuclear envelope membrane protein)	1.44804e-05	0.00187615	-1.97548	-8.62985	5.28832e-05	0.00532611	6.46495	6.43116	6.34416	5.81602	5.84252	5.81823	5.4913	5.26468	5.5266
12428_at	12428	890	Ccna2	cyclin A2	1.44865e-05	0.00187615	-3.13413	-8.34459	6.58101e-05	0.00587084	8.32777	8.5459	8.28507	7.83299	7.76906	7.588	7.02347	6.27808	6.82766
26909_at	26909	9156	Exo1	exonuclease 1	1.45642e-05	0.00187615	-3.46633	-8.62789	5.29615e-05	0.00532611	5.60123	5.69965	5.8122	5.03481	5.03481	4.70236	3.73314	3.52623	4.34966
20684_at	20684		Sp100	nuclear antigen Sp100	1.47522e-05	0.00187615	6.80537	11.8288	6.48452e-06	0.00287964	4.38284	3.88838	3.45439	5.70258	4.54222	5.42513	6.66696	6.55109	6.93035
16906_at	16906	4001	Lmnb1	lamin B1	1.47739e-05	0.00187615	-2.34309	-8.98692	4.05613e-05	0.00471067	7.89198	7.96236	8.09318	7.43581	7.60389	7.34274	6.76287	6.52678	6.94909
14119_at	14119	2201	Fbn2	fibrillin 2	1.55492e-05	0.00194747	-4.07399	-8.22466	7.22832e-05	0.00606447	7.06583	8.02323	7.83722	6.62008	6.85894	6.61084	5.70204	5.62343	5.68711
66442_at	66442	57405	Spc25	SPC25, NDC80 kinetochore complex component, homolog (S. cerevisiae)	1.56118e-05	0.00194747	-2.50717	-8.93392	4.21659e-05	0.00475539	6.19138	6.25681	6.09849	5.65251	5.49686	5.35202	4.65186	4.73379	5.13878
15116_at	15116	3036	Has1	hyaluronan synthase1	1.57727e-05	0.00195028	4.45525	10.1036	1.8695e-05	0.0034716	4.27515	3.60037	4.33843	5.03192	4.20478	4.80191	6.43028	6.27822	6.05694
268697_at	268697	891	Ccnb1	cyclin B1	1.60876e-05	0.00196839	-2.41792	-9.96521	2.04919e-05	0.0034716	6.49196	6.70067	6.62677	5.83912	5.35724	5.54565	5.53106	5.22178	5.23103
58184_at	58184	9125	Rqcd1	rcd1 (required for cell differentiation) homolog 1 (S. pombe)	1.61984e-05	0.00196839	-2.17059	-9.89866	2.14254e-05	0.0034716	6.84456	6.89591	6.93854	6.24229	6.3419	6.00531	5.71809	5.6597	5.93382
75750_at	75750	345274	Slc10a6	solute carrier family 10 (sodium/bile acid cotransporter family), member 6	1.6378e-05	0.00197319	3.88814	7.74554	0.000106388	0.00691482	3.86811	3.39669	3.62523	4.16948	3.97592	4.16948	6.04619	5.50121	5.10131
22059_at	22059	7157	Trp53	transformation related protein 53	1.65996e-05	0.00198295	-2.1664	-11.044	1.03038e-05	0.00309637	9.72875	9.67089	9.63413	9.21316	9.46686	9.05579	8.64882	8.55075	8.48516
69639_at	69639	11340	Exosc8	exosome component 8	1.696e-05	0.001999	-2.38323	-8.77005	4.75999e-05	0.00516093	7.78016	7.37579	7.61406	6.89658	7.08726	6.84482	6.40702	6.44252	6.1758
13601_at	13601	1893	Ecm1	extracellular matrix protein 1	1.70176e-05	0.001999	2.08774	9.17976	3.52789e-05	0.0044005	6.01523	5.8641	6.15165	6.45414	6.29674	6.54762	7.15609	7.06333	7.00777
17218_at	17218	4174	Mcm5	minichromosome maintenance deficient 5, cell division cycle 46 (S. cerevisiae)	1.76517e-05	0.00204343	-4.06156	-8.00683	8.59652e-05	0.0065051	7.74753	7.49239	7.97414	6.82972	7.08782	6.84568	5.85031	5.11289	6.06305
17279_at	17279	9833	Melk	maternal embryonic leucine zipper kinase	1.76858e-05	0.00204343	-2.63402	-8.01116	8.56663e-05	0.0065051	6.1408	6.14669	6.05092	5.3207	5.3207	5.27099	4.58838	4.40232	5.0727
16551_at	16551	3832	Kif11	kinesin family member 11	1.82296e-05	0.00207417	-3.43904	-8.29486	6.84113e-05	0.00598248	7.09364	7.7935	7.18649	6.77183	6.55407	6.44238	5.55816	5.40186	5.83765
56312_at	56312	26471	Nupr1	nuclear protein 1	1.83404e-05	0.00207417	4.35333	8.03823	8.38238e-05	0.0065051	4.98473	4.79641	5.59801	5.97973	5.80394	5.56085	7.62647	7.29146	6.85063
68275_at	68275	6117	Rpa1	replication protein A1	1.83933e-05	0.00207417	-2.36316	-8.45836	6.02687e-05	0.00580438	6.56206	6.59572	6.93853	5.77876	5.72428	5.9793	5.46519	5.3041	5.61859
68298_at	68298	9918	Ncapd2	non-SMC condensin I complex, subunit D2	1.92838e-05	0.00214921	-3.04078	-8.24046	7.13904e-05	0.00606447	7.32197	7.60707	7.36784	6.89541	7.21707	6.86259	5.77151	5.44358	6.18806
225745_at	225745	115106	Haus1	HAUS augmin-like complex, subunit 1	1.93636e-05	0.00214921	-1.98343	-8.10212	7.96492e-05	0.00630705	5.45313	5.59694	5.78341	4.88807	4.93294	4.92797	4.55494	4.62663	4.70317
20716_at	20716	12	Serpina3n	serine (or cysteine) peptidase inhibitor, clade A, member 3N	1.96718e-05	0.00216636	5.48108	7.92455	9.18756e-05	0.00660875	2.59297	3.39345	2.46675	3.3037	3.28918	3.77107	5.05517	5.81449	4.97453
232156_at	232156	57835	Slc4a5	solute carrier family 4, sodium bicarbonate cotransporter, member 5	1.99746e-05	0.00218265	2.42537	8.1986	7.37829e-05	0.00615367	3.45305	3.75468	3.64059	4.03364	3.74639	3.74763	5.07296	4.97439	4.61181
12649_at	12649	1111	Chek1	checkpoint kinase 1	2.03249e-05	0.00219227	-2.94622	-9.19636	3.48618e-05	0.0044005	5.24208	5.73643	5.67214	4.81459	4.31278	4.55837	3.90123	4.21038	3.88704
27374_at	27374	10419	Prmt5	protein arginine N-methyltransferase 5	2.03737e-05	0.00219227	-2.0865	-8.41314	6.24054e-05	0.00580438	7.8805	7.83846	7.89718	7.18822	7.34404	7.26742	6.97935	6.58639	6.84065
71819_at	71819	9493	Kif23	kinesin family member 23	2.06516e-05	0.00220534	-2.64657	-8.06534	8.20233e-05	0.00645876	7.09316	7.70275	7.27223	7.02133	6.78091	6.91974	6.08834	5.96597	5.86215
76509_at	76509	349633	1600029D21Rik	RIKEN cDNA 1600029D21 gene	2.10949e-05	0.00223574	4.54972	6.97483	0.000206738	0.0098078	4.31211	4.44452	4.95391	4.64896	4.61729	4.88183	7.32048	6.62482	6.16843
207728_at	207728	5138	Pde2a	phosphodiesterase 2A, cGMP-stimulated	2.14245e-05	0.00225373	-2.64902	-11.6871	7.03501e-06	0.00287964	7.72163	7.7798	7.70845	6.97736	7.60373	7.19183	6.2991	6.16258	6.51126
107435_at	107435	8520	Hat1	histone aminotransferase 1	2.21464e-05	0.00231028	-1.91254	-8.39298	6.33858e-05	0.00580438	7.58486	7.63831	7.73061	7.02171	6.87018	7.02064	6.59829	6.69533	6.84657
12448_at	12448	9134	Ccne2	cyclin E2	2.24318e-05	0.00231028	-2.92189	-8.95911	4.13945e-05	0.00474354	6.37498	6.51516	6.41184	5.91408	5.8222	5.46155	4.5548	4.81024	5.2207
14235_at	14235	2305	Foxm1	forkhead box M1	2.24538e-05	0.00231028	-2.57815	-7.81299	0.000100636	0.00688745	6.5651	6.63105	6.67869	6.33661	6.25216	6.11437	4.99362	5.06872	5.62899
14450_at	14450	2618	Gart	phosphoribosylglycinamide formyltransferase	2.28084e-05	0.00232976	-2.1936	-7.85936	9.68853e-05	0.00678674	6.34217	6.42492	6.47795	5.65669	5.70928	5.65809	5.54455	5.05374	5.20555
66929_at	66929	55723	Asf1b	ASF1 anti-silencing function 1 homolog B (S. cerevisiae)	2.30409e-05	0.00233658	-3.01545	-7.96128	8.91828e-05	0.0065152	6.37654	6.22793	6.21074	5.68087	5.80274	5.50854	4.69321	4.21027	5.02644
224454_at	224454	79683	Zdhhc14	zinc finger, DHHC domain containing 14	2.38433e-05	0.00240068	2.50312	7.42942	0.000138783	0.0079196	3.85481	3.69742	3.73342	3.99957	3.82777	4.0337	4.85972	5.44381	4.87873
24014_at	24014	6041	Rnasel	ribonuclease L (2', 5'-oligoisoadenylate synthetase-dependent)	2.42523e-05	0.00242454	3.322	12.0117	5.84456e-06	0.00274597	4.48041	4.45809	4.28825	4.87798	4.07484	4.8894	6.09959	6.3752	5.91872
19361_at	19361	5888	Rad51	RAD51 homolog (S. cerevisiae)	2.52032e-05	0.00250186	-3.3891	-7.64371	0.000115786	0.00709564	5.26636	5.55372	5.40043	4.54022	4.6955	4.54022	3.81738	3.05138	3.93461
22355_at	22355	7434	Vipr2	vasoactive intestinal peptide receptor 2	2.55846e-05	0.00252196	2.3347	7.64896	0.000115279	0.00709544	3.9762	4.23025	4.27053	4.57775	4.44323	4.47724	5.57549	5.45365	5.09227
110749_at	110749	8208	Chaf1b	chromatin assembly factor 1, subunit B (p60)	2.59299e-05	0.00253825	-3.18864	-7.74474	0.000106457	0.00691482	6.85212	6.7078	6.91565	6.04742	5.86399	5.82567	5.4069	4.59199	5.3339
16571_at	16571	24137	Kif4	kinesin family member 4	2.80711e-05	0.0027289	-2.83194	-7.55545	0.000124694	0.00741588	6.40898	6.99007	6.46162	6.17287	6.03679	6.0331	5.14973	4.88002	5.36
14972_at	14972	3105	H2-K1	histocompatibility 2, K1, K region	2.84603e-05	0.00274089	2.46262	8.41808	6.21677e-05	0.00580438	5.70665	5.39764	5.60927	6.37717	6.08451	6.37161	6.9184	6.60764	7.06773
20249_at	20249	6319	Scd1	stearoyl-Coenzyme A desaturase 1	2.85833e-05	0.00274089	6.61698	21.1237	1.19533e-07	0.00084241	3.01222	3.062	3.28544	4.79961	3.30674	3.40123	5.74877	5.77217	6.01662
100503083_at	100503083		Gm19544	predicted gene, 19544	2.89141e-05	0.00275388	-2.59251	-7.78258	0.000103184	0.00689426	5.52619	5.62808	5.55005	4.77666	4.87119	4.98374	3.81028	4.51489	4.17264
22436_at	22436	7498	Xdh	xanthine dehydrogenase	2.93602e-05	0.00277759	4.22888	8.37973	6.4039e-05	0.00582342	4.35754	4.23337	4.84656	5.57606	4.95058	5.10423	6.93025	6.60106	6.10576
212377_at	212377	253714	Mms22l	MMS22-like, DNA repair protein	2.96615e-05	0.00278739	-2.91005	-8.16106	7.60057e-05	0.00623544	5.92217	6.438	6.25731	5.66947	5.35028	5.32791	4.70004	4.371	4.91809
227753_at	227753	2934	Gsn	gelsolin	3.01783e-05	0.00281717	4.13313	7.96705	8.87677e-05	0.0065152	6.51198	6.45006	7.1082	7.42088	7.54218	6.99925	9.03822	8.89548	8.2614
73804_at	73804	11004	Kif2c	kinesin family member 2C	3.20179e-05	0.00296924	-2.7632	-8.67447	5.11331e-05	0.00529942	6.55393	6.3555	6.30341	5.9058	6.30924	5.79783	5.15778	4.57868	5.02793
71085_at	71085	84986	Arhgap19	Rho GTPase activating protein 19	3.24123e-05	0.00297361	-2.25751	-7.84084	9.83639e-05	0.00682975	5.04349	4.85629	5.19605	4.4874	4.29714	4.39471	3.70307	3.75794	4.09808
77037_at	77037	56246	Mrap	melanocortin 2 receptor accessory protein	3.2487e-05	0.00297361	3.55411	7.35825	0.000147527	0.00818657	4.00187	3.76118	4.24511	4.82788	4.68378	4.77121	5.70059	6.29552	5.39135
108961_at	108961	79733	E2f8	E2F transcription factor 8	3.33916e-05	0.00303669	-3.57601	-7.28057	0.000157786	0.00858742	6.29554	6.67251	5.77495	5.49044	5.45502	5.45502	4.46817	4.1403	4.70238
77777_at	77777	80329	Ulbp1	UL16 binding protein 1	3.38267e-05	0.00304925	-3.0084	-8.75322	4.82014e-05	0.00518625	6.80379	7.02046	6.6014	6.20034	5.66616	6.04121	4.95562	5.13588	5.53536
67141_at	67141	26271	Fbxo5	F-box protein 5	3.39623e-05	0.00304925	-3.80103	-7.23361	0.000164375	0.00867184	6.98964	7.06136	6.6138	6.31126	6.28066	6.10005	4.76147	4.44571	5.50536
74732_at	74732	8676	Stx11	syntaxin 11	3.44581e-05	0.0030686	2.15128	7.68954	0.000111445	0.00698073	4.84219	4.34705	4.59637	5.18505	5.11903	5.24551	5.71707	5.63603	5.78653
55932_at	55932	115361	Gbp3	guanylate binding protein 3	3.46132e-05	0.0030686	3.79737	15.1739	1.18392e-06	0.00189438	5.86629	5.95146	5.81806	7.25493	6.20224	6.89957	7.58739	7.85467	7.9481
18969_at	18969	23649	Pola2	polymerase (DNA directed), alpha 2	3.515e-05	0.00309018	-1.78501	-7.96088	8.92114e-05	0.0065152	6.81743	6.88068	6.80321	6.40946	6.40946	6.42923	5.98196	5.89337	6.11103
54123_at	54123	3665	Irf7	interferon regulatory factor 7	3.54369e-05	0.00309018	6.1187	8.67578	5.10827e-05	0.00529942	4.87395	4.41777	4.41563	6.09805	5.4005	6.27674	7.11508	6.53691	7.70942
56520_at	56520	4833	Nme4	NME/NM23 nucleoside diphosphate kinase 4	3.55143e-05	0.00309018	-2.18761	-7.53192	0.000127197	0.00750144	5.95734	5.57109	6.0553	5.09865	5.12346	4.95327	4.79305	4.65784	4.78484
234258_at	234258	55247	Neil3	nei like 3 (E. coli)	3.65014e-05	0.00315659	-2.58051	-8.03586	8.3983e-05	0.0065051	6.31123	6.71643	6.48332	5.77502	5.40635	5.67147	5.07472	4.89941	5.41444
327978_at	327978	162394	Slfn5	schlafen 5	3.69866e-05	0.00316984	4.00611	9.40698	3.00267e-05	0.00403073	6.66379	6.21359	5.84011	7.74313	6.89774	7.31537	8.06825	8.40997	8.34183
103733_at	103733	7283	Tubg1	tubulin, gamma 1	3.71044e-05	0.00316984	-2.22741	-7.44704	0.00013671	0.00785176	6.99376	6.76123	6.79253	6.20988	6.20988	6.16376	5.87328	5.38213	5.79087
12828_at	12828	1285	Col4a3	collagen, type IV, alpha 3	3.73619e-05	0.00317261	2.01893	7.21547	0.000167004	0.00867184	3.56726	3.66605	3.80982	3.91842	3.75899	3.85597	4.51571	4.62909	4.91897
13605_at	13605	1894	Ect2	ect2 oncogene	3.81393e-05	0.00321923	-3.32231	-7.41298	0.00014075	0.0079281	7.15278	8.03114	7.28467	6.80597	6.57222	6.77723	5.86279	5.80353	5.76695
21917_at	21917	7112	Tmpo	thymopoietin	4.03242e-05	0.00336691	-2.02814	-7.68776	0.00011161	0.00698073	7.98714	8.30354	8.00908	7.68338	7.59157	7.55036	7.19673	7.10878	6.94464
192188_at	192188	55576	Stab2	stabilin 2	4.03666e-05	0.00336691	-2.91456	-6.88176	0.000224874	0.0102909	6.4336	7.07776	6.47619	6.43326	6.4334	6.77568	4.88497	5.04384	5.46001
27428_at	27428	57619	Shroom3	shroom family member 3	4.13269e-05	0.00342673	1.72819	7.78539	0.000102946	0.00689426	5.12985	5.25543	5.18097	5.47472	5.47472	5.42513	6.01141	6.02792	5.89381
18302_at	18302	170392	Oit3	oncoprotein induced transcript 3	4.26334e-05	0.00350606	-2.40991	-10.9507	1.09085e-05	0.00315979	5.46577	5.41772	5.22228	4.71226	5.35348	5.00327	4.1885	4.11729	3.99799
100038882_at	100038882	9636	Isg15	ISG15 ubiquitin-like modifier	4.2781e-05	0.00350606	4.053	6.6485	0.000278716	0.0112564	2.56872	2.74942	2.28881	2.83492	2.72027	2.96037	3.98587	4.3164	5.14313
20390_at	20390	6441	Sftpd	surfactant associated protein D	4.31068e-05	0.003511	3.20205	7.06539	0.000190653	0.00937486	2.74306	3.09074	3.64183	3.64183	3.30567	3.17538	4.77268	4.68862	5.15231
109828_at	109828	730	C7	complement component 7	4.33396e-05	0.003511	17.629	9.10992	3.70964e-05	0.00449884	3.02766	3.0631	2.73284	5.14789	3.39541	4.38999	7.18819	7.68399	5.82813
17035_at	17035	56925	Lxn	latexin	4.48912e-05	0.00361205	-2.3663	-7.14504	0.000177664	0.00900784	10.5373	10.4446	10.1134	9.92617	9.97526	9.88462	9.38329	9.10385	8.86741
20698_at	20698	8877	Sphk1	sphingosine kinase 1	4.51106e-05	0.00361205	2.62593	6.97971	0.000205833	0.00980139	3.92644	3.74989	4.44622	4.44272	4.42039	4.52143	5.49664	5.63563	5.23392
14783_at	14783	2887	Grb10	growth factor receptor bound protein 10	4.53556e-05	0.00361205	-1.76444	-7.79417	0.000102205	0.00689426	9.98184	10.0279	10.1525	9.59659	9.64374	9.56376	9.3217	9.18962	9.1948
21922_at	21922	7123	Clec3b	C-type lectin domain family 3, member b	4.56327e-05	0.0036137	3.48573	8.24226	7.12898e-05	0.00606447	3.60402	3.06251	3.44586	4.44946	3.86158	3.96702	5.36432	5.3717	4.74914
54141_at	54141	10615	Spag5	sperm associated antigen 5	4.70446e-05	0.00368679	-2.36915	-7.21939	0.000166431	0.00867184	6.17541	6.35895	6.15338	5.6214	5.74214	5.67945	5.04864	4.60669	5.23781
224171_at	224171	57650	C330027C09Rik	RIKEN cDNA C330027C09 gene	4.70788e-05	0.00368679	-3.06242	-8.25783	7.04236e-05	0.00606447	6.32786	7.02631	6.5363	6.3098	5.87613	5.79217	4.89115	5.19284	5.03801
19242_at	19242	5764	Ptn	pleiotrophin	4.75505e-05	0.00370316	-1.72954	-5.06375	0.0014147	0.0255317	5.3486	5.19068	5.03376	3.76737	4.05415	4.06581	4.67632	4.2112	4.28721
246049_at	246049	153201	Slc36a2	solute carrier family 36 (proton/amino acid symporter), member 2	4.91192e-05	0.00380431	3.38484	7.99584	8.67292e-05	0.0065051	4.69353	4.5695	4.32226	5.14303	4.39473	4.63834	6.51168	6.47915	5.7869
17858_at	17858		Mx2	myxovirus (influenza virus) resistance 2	4.95458e-05	0.00381638	6.92132	8.64722	5.21937e-05	0.00532611	2.88682	2.61561	2.50239	4.17225	3.11709	3.95714	6.07432	4.77508	5.25044
243548_at	243548	166336	Prickle2	prickle homolog 2 (Drosophila)	5.02217e-05	0.00384742	2.75741	8.10536	7.94442e-05	0.00630705	5.04857	5.0138	5.36771	5.80228	5.3951	5.84553	6.25628	6.74445	6.78833
107272_at	107272	29968	Psat1	phosphoserine aminotransferase 1	5.05297e-05	0.00385009	-1.92769	-6.89153	0.000222887	0.0102332	5.12495	5.20922	5.51359	4.44359	4.41804	4.18341	4.46564	4.26223	4.30064
20278_at	20278	6340	Scnn1g	sodium channel, nonvoltage-gated 1 gamma	5.13752e-05	0.00386647	2.70025	6.429	0.000342908	0.0125867	3.33422	4.0708	3.58498	3.85075	3.66841	3.45757	5.03259	5.42885	4.86818
100861706_at	100861706		LOC100861706	uncharacterized LOC100861706	5.15533e-05	0.00386647	2.14979	7.24148	0.00016325	0.00867184	3.80638	3.43407	3.5692	4.02726	3.90542	3.82177	4.83398	4.46874	4.81585
56456_at	56456	86	Actl6a	actin-like 6A	5.15676e-05	0.00386647	-2.00195	-7.27085	0.000159124	0.00859332	7.77681	7.49541	7.89762	7.27788	7.27788	7.26775	6.72746	6.62252	6.83667
54392_at	54392	64151	Ncapg	non-SMC condensin I complex, subunit G	5.18782e-05	0.00386918	-3.26174	-7.08324	0.000187652	0.00937486	6.29559	6.86308	6.542	5.9194	5.8	5.67147	4.36163	4.93574	5.21635
240327_at	240327		Gm4951	predicted gene 4951	5.32667e-05	0.00395183	3.47824	9.94313	2.07965e-05	0.0034716	2.4333	2.81626	2.69591	3.45461	2.59706	3.31451	4.76151	4.35908	4.18404
18968_at	18968	5422	Pola1	polymerase (DNA directed), alpha 1	5.36028e-05	0.00395595	-2.48241	-7.12022	0.000181601	0.00914168	6.13787	6.72452	6.52342	5.78672	5.62731	5.71354	5.00792	5.07505	5.39709
223921_at	223921	8086	Aaas	achalasia, adrenocortical insufficiency, alacrimia	5.51342e-05	0.00404777	-2.26902	-7.70771	0.000109774	0.00698073	6.24044	6.37039	6.24255	5.65974	5.37452	5.65974	5.30094	4.77192	5.18628
78771_at	78771	79772	Mctp1	multiple C2 domains, transmembrane 1	5.74115e-05	0.00417258	4.55117	7.77362	0.000103949	0.00691112	3.83608	3.97802	3.5635	4.86485	4.10818	4.51103	5.34554	6.45225	5.96116
71960_at	71960	79784	Myh14	myosin, heavy polypeptide 14	5.74263e-05	0.00417258	2.36098	7.16175	0.000175068	0.0089405	4.38131	4.35546	4.88733	4.99583	4.72008	4.93569	5.97187	5.64155	5.77413
19072_at	19072	5550	Prep	prolyl endopeptidase	5.82762e-05	0.00419319	-1.84627	-7.44424	0.000137037	0.00785176	7.65336	7.75559	7.78879	7.31974	7.37383	7.26095	6.76774	7.02685	6.73465
71846_at	71846	256126	Syce2	synaptonemal complex central element protein 2	5.85362e-05	0.00419319	-2.12188	-7.22	0.000166343	0.00867184	5.80101	5.35527	5.79822	4.9029	5.05393	4.87782	4.66851	4.53046	4.53927
12261_at	12261	708	C1qbp	complement component 1, q subcomponent binding protein	5.88075e-05	0.00419319	-2.76913	-9.95541	2.06264e-05	0.0034716	8.05848	7.66647	7.86979	6.85804	7.51543	6.95576	6.5508	6.43856	6.202
12236_at	12236	701	Bub1b	budding uninhibited by benzimidazoles 1 homolog, beta (S. cerevisiae)	5.88997e-05	0.00419319	-2.80779	-7.5833	0.000121802	0.00727459	6.27141	6.4748	6.5025	5.82954	6.18811	5.73397	5.05091	4.45418	5.18628
68087_at	68087	79877	Dcakd	dephospho-CoA kinase domain containing	5.93819e-05	0.00419853	-2.13036	-7.257	0.000161055	0.00863147	7.9267	7.76713	7.76927	7.08056	7.22243	7.00974	6.91634	6.41797	6.81483
54364_at	54364	10556	Rpp30	ribonuclease P/MRP 30 subunit (human)	5.96099e-05	0.00419853	-2.24764	-7.21313	0.000167346	0.00867184	6.38312	6.2891	6.46561	5.7923	5.58631	5.70565	5.53901	5.0271	5.00652
246728_at	246728	4939	Oas2	2'-5' oligoadenylate synthetase 2	5.99037e-05	0.00419853	3.77039	7.07752	0.000188608	0.00937486	3.58873	2.79342	2.97636	3.73399	4.07892	4.05504	5.06095	4.61248	5.43736
23834_at	23834	990	Cdc6	cell division cycle 6	6.01662e-05	0.00419853	-2.95905	-6.79978	0.00024234	0.0105945	5.8123	5.96402	5.69651	5.15168	5.15792	5.13387	4.53803	3.65615	4.44444
52033_at	52033	55872	Pbk	PDZ binding kinase	6.10143e-05	0.00423674	-3.12993	-6.81092	0.000239878	0.010533	6.96924	6.71416	6.83667	5.86779	5.86779	5.73927	5.35572	4.5482	5.51576
13479_at	13479	1800	Dpep1	dipeptidase 1 (renal)	6.14492e-05	0.00424602	5.75671	7.68016	0.000112318	0.00698073	5.84968	4.97455	5.8314	6.76774	7.00212	6.17838	8.62934	7.97258	7.59683
15530_at	15530	3339	Hspg2	perlecan (heparan sulfate proteoglycan 2)	6.21002e-05	0.00427007	-1.71387	-5.70925	0.000703182	0.0174407	9.04574	9.37434	9.09503	9.25357	9.36813	9.29824	8.43635	8.23619	8.51859
76477_at	76477	26577	Pcolce2	procollagen C-endopeptidase enhancer 2	6.31005e-05	0.00431779	4.23259	6.68981	0.000268208	0.0110538	4.94484	4.40973	4.76558	5.51894	5.3207	5.36401	7.02824	7.12357	6.03296
16419_at	16419	3693	Itgb5	integrin beta 5	6.36703e-05	0.00432066	2.67988	6.76832	0.000249441	0.0107191	5.58014	5.59126	6.22955	6.24686	6.02066	6.23664	7.389	6.96609	7.37378
108671_at	108671	23234	Dnajc9	DnaJ (Hsp40) homolog, subfamily C, member 9	6.37555e-05	0.00432066	-2.66635	-6.84587	0.000232338	0.0104012	7.12028	6.92931	6.90165	6.31085	6.34705	6.25507	5.78849	5.04559	5.76639
11545_at	11545	142	Parp1	poly (ADP-ribose) polymerase family, member 1	6.42493e-05	0.00432214	-1.83868	-8.01956	8.50897e-05	0.0065051	7.43473	7.55539	7.35947	7.00092	7.24003	7.04645	6.67921	6.52211	6.51294
22154_at	22154	203068	Tubb5	tubulin, beta 5 class I	6.43906e-05	0.00432214	-1.89418	-7.74609	0.000106339	0.00691482	11.3028	11.103	11.1791	10.7151	10.8043	10.5753	10.3404	10.108	10.3652
26434_at	26434	23627	Prnd	prion protein dublet	6.48609e-05	0.00433308	-3.01268	-7.05233	0.000192885	0.00937486	8.34609	8.26903	8.20248	7.47636	7.55922	7.81045	6.4634	6.23795	7.17457
233876_at	233876	8479	Hirip3	HIRA interacting protein 3	6.55771e-05	0.00436026	-1.88691	-7.49521	0.000131216	0.00764254	4.74961	4.69007	4.95653	4.13721	4.3047	4.09538	3.77223	3.86961	4.0101
70466_at	70466	150468	Ckap2l	cytoskeleton associated protein 2-like	6.64527e-05	0.00439773	-2.4543	-7.02679	0.00019733	0.00952524	4.79739	5.05742	4.58532	4.45456	4.3598	4.20862	3.18596	3.66272	3.69086
23912_at	23912	54509	Rhof	ras homolog gene family, member f	6.94934e-05	0.00457747	1.72157	6.11271	0.000466635	0.0144535	4.07616	4.19563	4.20676	4.1899	4.07408	4.01108	5.02279	4.72094	5.06572
547253_at	547253	54625	Parp14	poly (ADP-ribose) polymerase family, member 14	7.10089e-05	0.00465554	3.59698	8.61063	5.36579e-05	0.00532611	6.56964	6.72618	6.32365	8.07661	7.26985	7.85325	7.92943	8.476	8.68208
18712_at	18712	5292	Pim1	proviral integration site 1	7.25426e-05	0.0047068	2.02831	8.01614	8.53238e-05	0.0065051	7.8386	7.44628	7.71186	8.03708	7.68876	8.04087	8.68679	8.74417	8.65243
60411_at	60411	64105	Cenpk	centromere protein K	7.27562e-05	0.0047068	-2.66808	-7.06338	0.000190995	0.00937486	3.79987	4.25028	4.14755	3.319	3.04735	3.33019	2.35112	2.53949	3.01426
73666_at	73666	84321	Thoc3	THO complex 3	7.31363e-05	0.0047068	-1.83556	-6.83623	0.000234392	0.010411	7.5822	7.3338	7.46469	6.81871	6.81871	6.72195	6.76363	6.44364	6.53641
15042_at	15042		H2-T24	histocompatibility 2, T region locus 24	7.3237e-05	0.0047068	2.38606	7.40941	0.000141182	0.0079281	3.41234	3.68992	3.68918	4.17601	3.96702	4.31034	4.99771	4.51669	5.00606
20309_at	20309		Cxcl15	chemokine (C-X-C motif) ligand 15	7.34603e-05	0.0047068	5.24376	8.43955	6.11472e-05	0.00580438	5.15557	6.13648	6.3624	6.46148	5.13521	4.83268	8.36468	8.34837	8.37372
55990_at	55990	2327	Fmo2	flavin containing monooxygenase 2	7.4033e-05	0.00472203	5.30508	8.1768	7.50648e-05	0.00622375	6.30176	6.20568	6.91843	7.75299	6.74741	6.88216	9.17379	9.13921	8.27786
20937_at	20937	6839	Suv39h1	suppressor of variegation 3-9 homolog 1 (Drosophila)	7.47292e-05	0.00474497	-2.03859	-7.3135	0.000153341	0.00847134	6.81214	6.42741	6.6271	6.0909	6.23004	6.00499	5.43445	5.72127	5.63889
17762_at	17762	4137	Mapt	microtubule-associated protein tau	7.61088e-05	0.00481089	2.21679	7.50864	0.00012973	0.00761097	4.30633	4.28719	4.31387	4.8638	4.6297	4.50565	5.30254	5.74767	5.24915
245474_at	245474	1736	Dkc1	dyskeratosis congenita 1, dyskerin	7.7816e-05	0.0048708	-2.4465	-6.65039	0.000278226	0.0112564	5.62355	6.3313	6.13017	5.13504	5.07942	5.23881	4.89817	4.69352	4.70043
21356_at	21356	6892	Tapbp	TAP binding protein	7.84101e-05	0.0048708	2.04726	6.68131	0.000270335	0.0110767	7.48575	7.11086	7.16665	7.96655	7.94752	7.97228	8.27491	8.09301	8.49697
22339_at	22339	7422	Vegfa	vascular endothelial growth factor A	7.84455e-05	0.0048708	2.74704	8.61867	5.3332e-05	0.00532611	7.19927	7.6675	7.79503	8.19982	7.59453	7.45455	9.14401	9.02511	8.92351
16172_at	16172	23765	Il17ra	interleukin 17 receptor A	7.91348e-05	0.0048708	2.43989	6.68452	0.000269529	0.0110758	4.76434	4.73704	5.38628	5.40543	5.47659	5.28619	6.16048	6.45523	6.21238
28185_at	28185	9868	Tomm70a	translocase of outer mitochondrial membrane 70 homolog A (yeast)	7.95225e-05	0.0048708	-1.81074	-7.88427	9.49358e-05	0.0066906	7.36974	7.58845	7.47296	7.23267	6.97665	7.10021	6.61596	6.69746	6.55262
234736_at	234736	55159	Rfwd3	ring finger and WD repeat domain 3	7.95259e-05	0.0048708	-1.88802	-7.38227	0.000144509	0.00808274	6.90812	7.01135	6.85665	6.61748	6.76479	6.51604	6.00673	5.82319	6.17813
226432_at	226432	55705	Ipo9	importin 9	7.95505e-05	0.0048708	-1.78927	-7.75068	0.000105936	0.00691482	7.30902	7.52002	7.38103	7.02407	6.79056	6.90459	6.62255	6.48299	6.59076
626578_at	626578	163351	Gbp10	guanylate-binding protein 10	7.98209e-05	0.0048708	3.95445	7.3702	0.000146017	0.00813479	5.56713	5.79149	5.78629	7.13258	6.50516	6.92321	7.01447	8.03818	7.86167
12419_at	12419	23468	Cbx5	chromobox 5	8.1082e-05	0.00492643	-1.98587	-7.68803	0.000111585	0.00698073	6.61716	6.91417	6.8965	6.33056	6.25634	6.02965	5.96	5.7365	5.77062
238276_at	238276	9495	Akap5	A kinase (PRKA) anchor protein 5	8.20109e-05	0.00496148	3.0118	9.00201	4.01172e-05	0.00471067	4.9157	5.53615	5.44519	5.8866	4.91058	5.18978	7.03116	6.89618	6.80703
12933_at	12933	1400	Crmp1	collapsin response mediator protein 1	8.27401e-05	0.00498421	-2.20077	-6.89283	0.000222626	0.0102332	6.5045	5.95465	6.01388	5.55681	5.64382	5.72191	5.02333	5.10224	4.99664
231655_at	231655	8638	Oasl1	2'-5' oligoadenylate synthetase-like 1	8.38205e-05	0.00502461	2.48448	6.69914	0.000265899	0.0110172	3.31949	3.1183	3.44669	3.82501	3.64773	3.59659	4.92456	4.22077	4.61181
100039419_at	100039419		Gm2223	predicted pseudogene 2223	8.43166e-05	0.00502461	-3.15867	-7.76032	0.000105096	0.00691482	4.82876	4.84431	5.10813	4.08192	4.65465	4.07392	3.72414	2.96699	2.99575
67052_at	67052	10403	Ndc80	NDC80 homolog, kinetochore complex component (S. cerevisiae)	8.44802e-05	0.00502461	-2.99292	-6.52468	0.000313083	0.0120902	6.93379	7.39891	7.17407	6.47698	6.55006	6.47698	5.40656	5.15088	6.07781
70120_at	70120	51067	Yars2	tyrosyl-tRNA synthetase 2 (mitochondrial)	8.53828e-05	0.00505696	-1.80345	-6.99502	0.000203024	0.00970043	6.23546	6.07566	6.24763	5.88243	5.81754	5.80805	5.15512	5.45644	5.38434
23792_at	23792	8745	Adam23	a disintegrin and metallopeptidase domain 23	8.57873e-05	0.00505966	4.72853	7.27754	0.000158201	0.00858742	4.69546	4.36331	3.84184	5.58165	4.84987	5.31866	6.00329	6.5342	7.03138
14211_at	14211	10592	Smc2	structural maintenance of chromosomes 2	8.69262e-05	0.00510468	-3.59464	-7.27605	0.000158406	0.00858742	7.22705	8.14291	7.71445	7.26107	6.80094	6.70688	5.5693	5.98779	6.08315
18813_at	18813	5036	Pa2g4	proliferation-associated 2G4	8.7275e-05	0.00510468	-1.77332	-7.45219	0.00013611	0.00785176	8.73185	8.58551	8.837	7.93389	8.19833	8.09941	7.93123	7.92795	7.82428
327959_at	327959	54739	Xaf1	XIAP associated factor 1	8.80555e-05	0.00510937	4.74622	8.35926	6.50643e-05	0.00584128	5.72045	5.3321	5.21725	7.00748	6.25484	7.2485	7.42589	7.25227	8.19767
433702_at	433702	4686	Ncbp1	nuclear cap binding protein subunit 1	8.83748e-05	0.00510937	-1.82543	-7.3096	0.000153861	0.00847134	7.04548	7.13485	7.02322	6.75561	6.56348	6.65146	6.13034	6.07058	6.3812
12530_at	12530	993	Cdc25a	cell division cycle 25A	8.86414e-05	0.00510937	-2.05548	-10.3362	1.60617e-05	0.0034716	5.9647	5.93456	5.82284	5.68878	5.9163	5.33884	4.81307	4.91977	4.8727
67465_at	67465	10291	Sf3a1	splicing factor 3a, subunit 1	8.88051e-05	0.00510937	-1.77919	-7.72364	0.000108334	0.00695698	7.08688	6.94085	6.8966	6.74116	7.06213	6.78672	6.08874	6.10957	6.23493
76131_at	76131	55635	Depdc1a	DEP domain containing 1a	8.97685e-05	0.00514381	-2.31208	-7.00494	0.000201226	0.0096472	5.18679	5.20779	4.86095	4.33439	4.51982	4.22654	3.55501	4.08871	3.95778
218977_at	218977	9787	Dlgap5	discs, large (Drosophila) homolog-associated protein 5	9.02872e-05	0.00515258	-2.35044	-6.81754	0.000238429	0.0105021	6.46168	6.82258	6.35825	6.02511	6.32081	6.16735	5.51399	5.01517	5.41021
19225_at	19225	5743	Ptgs2	prostaglandin-endoperoxide synthase 2	9.08309e-05	0.00516271	2.31605	5.61508	0.000776047	0.0181701	7.46257	7.3861	7.29228	7.26555	6.72763	7.1648	8.14729	8.99045	8.51895
67824_at	67824	57407	Nmral1	NmrA-like family domain containing 1	9.26525e-05	0.00524149	-2.61521	-7.41658	0.000140316	0.0079281	5.76251	5.63658	5.74924	4.67225	5.15029	4.81309	4.58636	3.86897	4.44056
18971_at	18971	5424	Pold1	polymerase (DNA directed), delta 1, catalytic subunit	9.3224e-05	0.00524149	-2.21836	-6.73443	0.000257355	0.0107639	6.30303	6.67195	6.52303	5.92238	6.06195	5.92238	5.48529	5.01975	5.51658
27041_at	27041	10146	G3bp1	Ras-GTPase-activating protein SH3-domain binding protein 1	9.33325e-05	0.00524149	-1.71239	-7.03243	0.000196339	0.00950995	9.40128	9.52093	9.66547	9.2176	9.18654	9.17284	8.72763	8.79767	8.74559
67849_at	67849	113130	Cdca5	cell division cycle associated 5	9.46404e-05	0.00529386	-2.69089	-7.15663	0.000175858	0.00894847	6.92176	6.45787	6.75761	5.95291	6.35459	5.99669	5.39453	4.88889	5.53117
102920_at	102920	2491	Cenpi	centromere protein I	9.5179e-05	0.00530294	-2.93406	-6.49836	0.000320988	0.012168	5.46431	6.24703	5.89252	5.10322	5.03519	5.15052	4.47489	3.96702	4.54255
53313_at	53313	489	Atp2a3	ATPase, Ca++ transporting, ubiquitous	9.62157e-05	0.00533959	2.26913	8.97978	4.07734e-05	0.00471067	6.18034	5.9703	6.24639	6.76914	6.44947	7.01246	7.44867	7.13579	7.35554
20492_at	20492	7884	Slbp	stem-loop binding protein	9.69847e-05	0.005357	-1.83957	-6.9442	0.000212517	0.0099516	8.11489	8.13923	8.18695	7.67629	7.63315	7.53546	7.47433	7.07708	7.22425
237911_at	237911	83990	Brip1	BRCA1 interacting protein C-terminal helicase 1	9.72894e-05	0.005357	-2.72924	-7.92424	9.18989e-05	0.00660875	5.42913	6.07733	5.6195	5.1801	5.30181	4.74144	4.2112	4.21029	4.42679
53333_at	53333	10452	Tomm40	translocase of outer mitochondrial membrane 40 homolog (yeast)	9.86607e-05	0.00539887	-1.8673	-7.40972	0.000141143	0.0079281	7.07764	6.8635	7.21129	6.55142	6.6169	6.36744	6.18034	6.11464	6.17479
54199_at	54199	9034	Ccrl2	chemokine (C-C motif) receptor-like 2	9.88159e-05	0.00539887	2.66464	6.78629	0.000245356	0.0106083	4.51845	4.15055	4.08626	4.75353	4.2632	4.41821	5.58152	5.33383	6.03206
71586_at	71586	64135	Ifih1	interferon induced with helicase C domain 1	9.95964e-05	0.00541754	3.75786	11.1757	9.51375e-06	0.00309637	5.10283	5.28727	4.76895	6.62215	5.49724	6.22898	6.7667	7.175	6.96513
56452_at	56452	23594	Orc6	origin recognition complex, subunit 6	0.000100124	0.00541754	-2.19813	-6.84503	0.000232516	0.0104012	6.96242	6.56571	7.02398	6.43388	6.67294	6.40679	5.83472	5.82914	5.49541
15939_at	15939	51278	Ier5	immediate early response 5	0.000100311	0.00541754	1.98915	6.66431	0.000274641	0.0111881	7.18889	6.75586	7.19754	7.37823	7.49106	7.41369	8.07423	7.93484	8.14448
67434_at	67434	651746	Ankrd33b	ankyrin repeat domain 33B	0.000100714	0.00541858	2.06431	6.51851	0.000314918	0.0121164	5.37165	5.00987	5.22378	5.94618	5.8709	5.87769	5.96699	6.37252	6.3874
70385_at	70385	54908	Ccdc99	coiled-coil domain containing 99	0.000102124	0.00544016	-2.162	-8.00237	8.62744e-05	0.0065051	5.21379	5.39427	4.99087	4.54551	4.97813	4.65342	4.13262	4.19279	3.95399
54124_at	54124	1163	Cks1b	CDC28 protein kinase 1b	0.000102267	0.00544016	-3.19346	-9.83606	2.23477e-05	0.00349989	8.1388	7.70387	8.05811	7.02199	7.70866	6.83246	6.45523	6.39689	6.02227
70699_at	70699	23165	Nup205	nucleoporin 205	0.000102273	0.00544016	-2.10692	-6.6416	0.000280516	0.0112968	6.48637	6.9256	6.79604	6.28575	6.21523	6.33958	5.82016	5.42983	5.7385
75317_at	75317	55010	4930547N16Rik	RIKEN cDNA 4930547N16 gene	0.00010276	0.00544551	-2.69172	-6.69655	0.000266538	0.0110172	5.12368	5.76135	5.14266	4.64262	4.3748	4.61203	4.16103	3.95654	3.6796
70601_at	70601	11319	Ecd	ecdysoneless homolog (Drosophila)	0.000104391	0.00551122	-1.85394	-6.76068	0.000251201	0.0107304	5.71088	5.85338	5.91052	5.39115	5.3743	5.32256	5.08112	4.71021	4.99345
241041_at	241041		Gm4956	predicted gene 4956	0.000105888	0.00556641	2.05968	7.17485	0.000173062	0.0088702	2.92505	2.80537	2.54387	2.9334	2.69847	3.12474	3.98674	3.77092	3.64936
228482_at	228482	9824	Arhgap11a	Rho GTPase activating protein 11A	0.000106545	0.00556641	-2.49256	-7.62288	0.000117822	0.00712746	6.12775	6.4336	6.17474	5.87224	5.93653	5.44458	4.62884	5.22575	4.88527
27221_at	27221	10036	Chaf1a	chromatin assembly factor 1, subunit A (p150)	0.000106621	0.00556641	-2.69221	-10.4576	1.48557e-05	0.00343263	5.71354	5.28629	5.55789	5.00245	5.2716	4.47231	4.1871	4.04629	4.06581
238673_at	238673	195828	Zfp367	zinc finger protein 367	0.000107732	0.0055767	-1.82398	-6.37176	0.000362267	0.0126676	7.32836	7.52048	7.62289	6.84153	6.80209	6.80817	6.49295	6.54797	6.82279
13360_at	13360	1717	Dhcr7	7-dehydrocholesterol reductase	0.000107994	0.0055767	-2.01679	-6.78203	0.000246317	0.0106172	6.18034	6.01646	6.21545	5.19055	5.33518	5.49431	5.39469	4.90094	5.04247
66938_at	66938	79729	1700029G01Rik	RIKEN cDNA 1700029G01 gene	0.000108005	0.0055767	1.70881	7.21416	0.000167194	0.00867184	4.99585	4.96507	5.03391	5.27175	5.27175	5.08602	5.9045	5.71312	5.68711
12558_at	12558	1000	Cdh2	cadherin 2	0.000109263	0.00562106	-2.12107	-6.51088	0.000317201	0.0121164	6.92111	7.29206	6.87619	6.37222	6.19073	6.23497	5.70268	5.99535	6.14021
17873_at	17873	4616	Gadd45b	growth arrest and DNA-damage-inducible 45 beta	0.000110076	0.00564229	2.77732	6.29415	0.000390501	0.0131656	7.03642	7.20079	7.45914	7.45914	6.8264	7.24956	9.16192	8.50611	8.34646
69454_at	69454	9022	Clic3	chloride intracellular channel 3	0.000112381	0.00572872	2.73095	6.36236	0.000365563	0.0126676	4.71687	5.46171	5.66776	5.54987	4.84745	4.80225	6.79426	6.75575	6.80665
223649_at	223649		Nrbp2	nuclear receptor binding protein 2	0.000112575	0.00572872	2.42757	6.46886	0.000330113	0.0123519	4.38328	4.9701	4.77649	5.15174	4.80828	4.99847	6.20822	6.08372	5.68711
15354_at	15354		Hmgb3	high mobility group box 3	0.000113302	0.00574496	-2.03557	-7.90113	9.36408e-05	0.0066906	6.41867	6.25342	6.56316	5.74806	6.07252	6.13451	5.54172	5.35583	5.26399
20341_at	20341	8991	Selenbp1	selenium binding protein 1	0.000113992	0.00575119	2.26274	6.49152	0.000323077	0.0121759	6.25989	6.2104	6.7335	6.70194	6.83134	6.5431	7.79662	7.35693	7.61075
237010_at	237010	56062	Klhl4	kelch-like 4 (Drosophila)	0.000114241	0.00575119	-2.56332	-7.82265	9.98409e-05	0.00688745	7.51192	7.89138	7.37462	6.88506	6.25079	6.6207	6.20387	6.4615	6.06033
26951_at	26951	9183	Zw10	ZW10 homolog (Drosophila), centromere/kinetochore protein	0.00011509	0.00577334	-1.61265	-6.73962	0.000256125	0.0107443	5.92063	5.9845	5.82724	5.7637	5.71087	5.82308	5.14983	5.24614	5.26965
230376_at	230376	54801	Haus6	HAUS augmin-like complex, subunit 6	0.00011582	0.00578938	-2.75317	-6.37845	0.000359941	0.0126518	5.75543	6.3809	6.14154	5.46492	5.33657	5.33657	4.24711	4.98668	4.63447
243864_at	243864	4277	Mill2	MHC I like leukocyte 2	0.000120028	0.00595908	1.71113	7.81269	0.000100661	0.00688745	3.98381	3.8286	3.87219	4.12187	3.94841	4.25272	4.69624	4.67718	4.63994
110033_at	110033	3835	Kif22	kinesin family member 22	0.000120061	0.00595908	-2.75473	-8.41431	6.2349e-05	0.00580438	6.76438	6.93347	6.79466	6.20228	6.79887	6.09076	5.56375	4.96118	5.51371
234865_at	234865	55746	Nup133	nucleoporin 133	0.000120859	0.00597765	-1.80235	-6.6659	0.000274236	0.0111881	6.07178	6.19562	6.30049	5.71485	5.61463	5.61529	5.42007	5.14108	5.44676
100862184_at	100862184		LOC100862184	uncharacterized LOC100862184	0.000122258	0.00601991	2.10535	6.90045	0.000221093	0.0102211	5.79495	5.31266	5.36088	6.17433	6.10507	6.42541	6.57103	6.45335	6.70566
80986_at	80986	26586	Ckap2	cytoskeleton associated protein 2	0.000122568	0.00601991	-2.41418	-6.79115	0.000244264	0.0106083	6.20842	6.70945	6.08356	5.69732	5.92537	5.60611	5.23166	4.91619	5.10021
100504287_at	100504287	3428	Gm16340	predicted gene 16340	0.000123184	0.00602915	2.11233	7.23264	0.000164515	0.00867184	4.19974	4.46953	4.21505	4.97443	4.78383	5.15991	5.28645	5.1992	5.61698
70238_at	70238	165918	Rnf168	ring finger protein 168	0.000123912	0.00604382	-1.57066	-5.98672	0.000529266	0.0152166	7.52992	7.60783	7.50527	7.49529	7.55848	7.62359	6.75068	6.97081	6.95896
110310_at	110310	3855	Krt7	keratin 7	0.00012486	0.00606907	2.03713	4.45583	0.00288014	0.037519	4.82835	5.48829	5.77938	5.04776	4.94867	4.69631	6.2786	6.59414	6.44233
209737_at	209737	56992	Kif15	kinesin family member 15	0.000125415	0.00607511	-3.07066	-6.49502	0.000322006	0.012168	5.91279	6.70454	6.33044	5.74387	5.81261	5.46569	4.34635	4.7169	5.05106
21973_at	21973	7153	Top2a	topoisomerase (DNA) II alpha	0.000126284	0.00609622	-3.06973	-6.30495	0.000386426	0.0131062	8.36066	9.27274	8.65958	8.24736	8.04955	8.05726	6.99986	7.04808	7.49174
22029_at	22029	7185	Traf1	TNF receptor-associated factor 1	0.000128477	0.00618093	1.63626	6.44837	0.000336622	0.0124533	3.78029	3.79723	3.72631	3.70232	3.79904	3.91863	4.50833	4.33001	4.58587
66570_at	66570	79019	Cenpm	centromere protein M	0.000129406	0.00620444	-2.0396	-6.51509	0.00031594	0.0121164	6.04956	5.76121	5.76253	5.21268	5.31976	5.35244	4.96244	4.53666	4.96792
239691_at	239691	146556	AU021092	expressed sequence AU021092	0.000130312	0.00622672	2.1364	5.23089	0.0011742	0.0229016	6.04764	5.68324	6.43826	6.03836	5.74734	5.58241	7.14787	6.95372	7.41435
76681_at	76681		Trim12a	tripartite motif-containing 12A	0.000131446	0.00625966	3.27879	6.78656	0.000245296	0.0106083	5.53638	5.05742	5.25015	6.04902	6.04122	6.49503	6.82227	6.56824	7.47638
208628_at	208628	9735	Kntc1	kinetochore associated 1	0.000131936	0.00626186	-2.93486	-6.38556	0.000357491	0.0126208	5.45427	6.23015	5.76253	5.17764	4.9228	5.14478	4.19412	3.98195	4.6386
20821_at	20821	6737	Trim21	tripartite motif-containing 21	0.00013273	0.00627838	2.04309	6.12129	0.000462682	0.0144535	4.87163	5.01472	4.75155	5.81445	5.7845	5.61382	5.77001	5.68854	6.22412
108156_at	108156	4522	Mthfd1	methylenetetrahydrofolate dehydrogenase (NADP+ dependent), methenyltetrahydrofolate cyclohydrolase, formyltetrahydrofolate synthase	0.000137454	0.00648011	-1.7262	-5.76147	0.000666089	0.0169658	5.91067	6.09797	6.22185	5.09315	5.29853	5.31282	5.48658	5.17624	5.20067
15366_at	15366	3161	Hmmr	hyaluronan mediated motility receptor (RHAMM)	0.000138172	0.00649223	-2.96168	-6.75636	0.000252203	0.0107304	4.94873	5.70402	4.94407	4.59981	4.51511	4.15988	3.63541	3.87247	3.5045
209354_at	209354	1967	Eif2b1	eukaryotic translation initiation factor 2B, subunit 1 (alpha)	0.000140922	0.00656585	-1.70545	-6.97149	0.000207359	0.0098078	6.38952	6.37692	6.36106	6.16444	6.30924	6.06877	5.62502	5.4487	5.72963
12305_at	12305	780	Ddr1	discoidin domain receptor family, member 1	0.000141044	0.00656585	2.06191	5.78876	0.000647575	0.0166601	4.26119	4.84829	4.84829	4.74713	4.25484	4.18718	5.87212	5.67692	5.60283
73738_at	73738	55559	Haus7	HAUS augmin-like complex, subunit 7	0.000141136	0.00656585	-2.25559	-6.39378	0.000354677	0.0126208	4.82476	4.6202	5.10371	4.21326	4.09059	4.28094	3.64976	3.40878	3.95794
236915_at	236915	23229	Arhgef9	CDC42 guanine nucleotide exchange factor (GEF) 9	0.000142078	0.00658792	-1.99356	-7.00649	0.000200947	0.0096472	6.00673	5.99484	5.61973	5.49671	5.19386	5.36027	4.76988	4.90631	4.98354
64074_at	64074	64094	Smoc2	SPARC related modular calcium binding 2	0.000143773	0.00664469	2.19465	6.22661	0.000417083	0.0135769	3.17539	3.77089	3.43014	3.94642	3.95375	3.95573	4.72982	4.72157	4.35913
80885_at	80885	338442	Niacr1	niacin receptor 1	0.000144919	0.00665724	1.7775	5.90738	0.000573508	0.0156976	3.31663	3.11234	3.14085	3.31663	3.08052	3.19721	4.25304	3.84995	3.9329
217344_at	217344	79651	Rhbdf2	rhomboid 5 homolog 2 (Drosophila)	0.00014499	0.00665724	2.00012	6.15952	0.000445516	0.0141751	6.65513	6.25241	6.14138	7.0796	7.03455	7.04151	7.21757	7.52977	7.33647
320924_at	320924	147372	Ccbe1	collagen and calcium binding EGF domains 1	0.00014825	0.00678486	2.35527	8.23196	7.18692e-05	0.00606447	4.05722	4.04555	4.51948	4.73474	4.09644	4.01555	5.5227	5.46743	5.38899
407790_at	407790	56901	Ndufa4l2	NADH dehydrogenase (ubiquinone) 1 alpha subcomplex, 4-like 2	0.00015011	0.00682744	2.24572	6.8583	0.000229722	0.0104012	5.87731	5.6628	6.03583	6.34478	6.51198	6.13449	6.96977	7.30447	6.77739
21781_at	21781	7027	Tfdp1	transcription factor Dp 1	0.00015015	0.00682744	-1.94515	-6.30792	0.000385315	0.0131062	7.69413	7.79398	7.77163	7.34325	7.33558	7.29775	6.86308	6.46134	7.00423
53896_at	53896	56301	Slc7a10	solute carrier family 7 (cationic amino acid transporter, y+ system), member 10	0.000151985	0.0068887	3.11456	6.38874	0.0003564	0.0126208	4.26721	4.53099	4.4425	5.21246	4.85152	4.84298	6.57522	5.78835	5.61698
54357_at	54357	54566	Epb4.1l4b	erythrocyte protein band 4.1-like 4b	0.000153242	0.00691345	4.27351	6.22998	0.000415712	0.0135769	2.74126	3.20425	4.21982	4.26127	3.76776	3.55963	5.35141	5.65565	5.81651
14726_at	14726	10630	Pdpn	podoplanin	0.000153677	0.00691345	2.80833	6.0341	0.000504675	0.0149155	5.46025	5.85939	5.94963	6.11477	6.0254	5.6772	7.15366	7.68657	6.80542
64058_at	64058	64065	Perp	PERP, TP53 apoptosis effector	0.000154178	0.00691345	1.65944	3.53678	0.00935849	0.0710328	4.13348	4.39421	4.82835	3.6808	3.99694	3.85554	5.02197	5.49136	5.07419
75619_at	75619	22868	Fastkd2	FAST kinase domains 2	0.000154493	0.00691345	-1.84622	-6.36599	0.000364284	0.0126676	3.94522	4.35341	4.20394	3.77092	3.77092	3.77092	3.38907	3.16483	3.31513
19385_at	19385	5902	Ranbp1	RAN binding protein 1	0.000156117	0.00694242	-2.3359	-7.78232	0.000103206	0.00689426	8.81696	8.49892	8.9794	7.7244	8.24194	8.18179	7.60185	7.37261	7.67273
69329_at	69329	154313	1700003M02Rik	RIKEN cDNA 1700003M02 gene	0.000156126	0.00694242	1.76506	5.48852	0.000887579	0.019795	2.89126	3.13513	2.81314	2.8387	2.46122	2.85197	3.70269	3.58949	3.99542
69928_at	69928	378708,100526739	Apitd1	apoptosis-inducing, TAF9-like domain 1	0.000157804	0.00698075	-1.71027	-6.50428	0.000319191	0.0121595	5.2109	5.05714	5.36766	4.90269	4.97719	4.89914	4.40251	4.52414	4.39955
269224_at	269224	23178	Pask	PAS domain containing serine/threonine kinase	0.000157978	0.00698075	-1.83578	-6.3836	0.000358163	0.0126208	4.23157	4.3982	4.32736	3.88086	3.95424	3.90431	3.55194	3.17507	3.57218
212892_at	212892	345895	Rsph4a	radial spoke head 4 homolog A (Chlamydomonas)	0.000158374		1.76559	6.6924	0.000267565		1.96106	1.82096	1.93963	2.14051	2.14051	1.89821	2.54557	2.87708	2.74422
56496_at	56496	7105	Tspan6	tetraspanin 6	0.000158487	0.00698137	-2.42295	-6.11176	0.000467076	0.0144535	8.6535	8.31071	8.47012	7.7559	7.71783	7.6478	7.63344	7.0151	6.85417
17217_at	17217	4173	Mcm4	minichromosome maintenance deficient 4 homolog (S. cerevisiae)	0.000159874	0.00699306	-2.40408	-6.62828	0.000284028	0.0113712	7.63931	8.22961	7.79982	7.09472	6.72294	7.11859	6.65252	6.39783	6.85239
23962_at	23962		Oasl2	2'-5' oligoadenylate synthetase-like 2	0.000159978	0.00699306	5.70609	12.9555	3.49562e-06	0.00208419	5.07327	5.01481	4.384	6.89707	5.33176	6.80262	7.34447	7.26411	7.48778
54637_at	54637	11230	Praf2	PRA1 domain family 2	0.000160241	0.00699306	-1.91326	-6.22097	0.000419394	0.0135884	7.37311	7.1169	7.26965	6.66283	6.60598	6.53345	6.54888	6.05547	6.31667
208836_at	208836	55215	Fanci	Fanconi anemia, complementation group I	0.000161724	0.00703598	-2.5082	-6.05069	0.000496363	0.0148856	4.34398	4.76258	4.00773	3.26432	3.46478	3.49739	3.16252	3.24378	2.78777
241627_at	241627	79968	Wdr76	WD repeat domain 76	0.000162785	0.00706037	-3.60178	-6.1406	0.00045392	0.0143132	5.46587	5.83067	5.50563	4.80052	4.52753	4.83664	3.9701	2.91009	4.12906
226830_at	226830	56950	Smyd2	SET and MYND domain containing 2	0.000164875	0.00712909	-1.75696	-7.13098	0.000179883	0.00908766	7.05042	6.88365	7.18409	6.58687	6.85427	6.74311	6.22386	6.25099	6.21948
105988_at	105988	9700	Espl1	extra spindle poles-like 1 (S. cerevisiae)	0.000165704	0.0071338	-1.94709	-6.91629	0.000217944	0.0101384	5.52745	5.86723	5.63188	5.31669	5.0406	5.29374	4.7877	4.52776	4.83021
320292_at	320292	153020	Rasgef1b	RasGEF domain family, member 1B	0.000165997	0.0071338	1.86342	5.54779	0.000833266	0.0189434	5.65482	5.72637	6.03507	5.86467	5.61837	5.44016	6.88412	6.77473	6.44484
14469_at	14469	2634	Gbp2	guanylate binding protein 2	0.000169225	0.00725046	3.05666	6.23555	0.000413454	0.0135526	6.77841	6.36701	6.39194	7.73044	7.34941	7.48769	7.52141	8.38639	8.34955
66634_at	66634	84515	Mcm8	minichromosome maintenance deficient 8 (S. cerevisiae)	0.000172096	0.00734187	-2.10183	-6.46802	0.000330378	0.0123519	3.88035	4.33376	4.2128	3.66361	3.40107	3.53246	2.8323	3.15878	3.22803
230484_at	230484	7398	Usp1	ubiquitin specific peptidase 1	0.000172401	0.00734187	-2.60984	-6.87236	0.000226803	0.0103456	7.30917	7.71021	7.45131	7.07996	6.59228	6.68281	6.27653	6.31951	5.66326
13178_at	13178	1633	Dck	deoxycytidine kinase	0.000174049	0.00738974	-2.28062	-6.31573	0.000382409	0.0131062	6.34016	6.49728	6.02654	5.60566	5.59311	5.34222	5.42056	5.00589	4.84591
50883_at	50883	11200	Chek2	checkpoint kinase 2	0.000175032	0.00740915	-1.94925	-7.79691	0.000101975	0.00689426	5.01241	5.26343	4.91119	4.5437	4.54771	4.14885	4.10331	4.14885	4.06811
22361_at	22361	8876	Vnn1	vanin 1	0.00017563		2.20886	7.30344	0.000154684		2.21134	2.3856	2.16859	2.86355	2.52478	2.35299	3.17541	3.67894	3.30168
19826_at	19826	10921	Rnps1	ribonucleic acid binding protein S1	0.000179617	0.00758048	-1.8492	-6.26311	0.000402475	0.0133794	6.7506	6.79559	6.53863	6.29133	6.40338	6.34238	5.56917	5.86508	5.97305
12819_at	12819	1306	Col15a1	collagen, type XV, alpha 1	0.000182777	0.00765922	-1.90494	-6.24631	0.000409127	0.0134735	7.16886	7.27675	7.09089	6.96335	7.32022	7.03012	6.16871	6.01594	6.52123
78755_at	78755	159090	Fam122b	family with sequence similarity 122, member B	0.00018319	0.00765922	-2.19362	-5.89873	0.000578579	0.0156976	5.82947	5.93543	6.33724	5.20534	5.27879	5.1892	4.68093	4.79842	5.21729
67781_at	67781	3608	Ilf2	interleukin enhancer binding factor 2	0.000183437	0.00765922	-1.72418	-6.63619	0.000281936	0.0113216	7.89593	7.86515	7.97671	7.47404	7.6521	7.57789	7.19783	7.23332	6.93296
72823_at	72823	117583	Pard3b	par-3 partitioning defective 3 homolog B (C. elegans)	0.000183656	0.00765922	1.69331	7.59554	0.000120555	0.00723076	5.39497	5.45222	5.48505	5.85767	5.54866	5.7451	6.20046	6.28018	6.12858
55982_at	55982		Paxip1	PAX interacting (with transcription-activation domain) protein 1	0.000186753	0.00776539	-1.88667	-6.39095	0.000355645	0.0126208	7.00451	7.13008	6.79792	6.64784	6.51564	6.47651	6.12542	6.2084	5.84601
15510_at	15510	3329	Hspd1	heat shock protein 1 (chaperonin)	0.000188023	0.0077952	-1.92233	-7.18147	0.000172057	0.00885089	7.18729	7.26337	7.51809	6.94602	6.59941	6.63409	6.51703	6.26957	6.36387
432985_at	432985		Gm5476	type II keratin Kb17P pseudogene	0.000190489	0.00783666	1.63018	5.00817	0.00150641	0.0265792	3.66697	3.35557	3.247	4.2919	4.20203	4.22367	4.06581	4.06581	4.27621
11946_at	11946	498	Atp5a1	ATP synthase, H+ transporting, mitochondrial F1 complex, alpha subunit 1	0.000190648	0.00783666	-1.64222	-6.70038	0.000265593	0.0110172	10.1	9.99158	10.1131	9.62363	9.77051	9.70274	9.44282	9.23538	9.37488
66403_at	66403	25842	Asf1a	ASF1 anti-silencing function 1 homolog A (S. cerevisiae)	0.000190691	0.00783666	-1.78305	-6.29475	0.000390271	0.0131656	7.05645	6.92692	6.9464	6.5139	6.4074	6.50264	6.11719	6.35304	5.92843
18140_at	18140	29128	Uhrf1	ubiquitin-like, containing PHD and RING finger domains, 1	0.000191903	0.00784642	-2.45213	-6.06103	0.000491265	0.0148648	6.65475	6.67306	6.89352	5.95082	6.11993	6.11993	5.58052	4.90878	5.73603
19153_at	19153	57716	Prx	periaxin	0.000192041	0.00784642	3.02168	6.62543	0.000284785	0.0113712	6.11743	5.36976	5.56646	6.96565	6.4626	7.07536	7.04908	7.13847	7.67665
22038_at	22038	5359	Plscr1	phospholipid scramblase 1	0.000193387	0.00787214	2.15745	7.0556	0.000192323	0.00937486	3.19415	3.20034	2.83337	3.66272	3.27888	3.67449	4.04778	4.0878	4.42026
20877_at	20877	9212	Aurkb	aurora kinase B	0.000193788	0.00787214	-3.04296	-6.04703	0.000498187	0.0149086	7.28737	7.17805	7.11563	6.66602	6.80744	6.41626	5.88283	4.82683	5.83571
72401_at	72401	8501	Slc43a1	solute carrier family 43, member 1	0.000198988	0.00806014	-1.66224	-6.38686	0.000357044	0.0126208	6.7866	6.55131	6.50327	6.29356	6.26653	6.33177	5.90378	5.89967	5.85404
20667_at	20667	6666	Sox12	SRY-box containing gene 12	0.000201008	0.00811863	-2.13586	-6.0146	0.000514635	0.015112	3.53684	3.96842	3.80529	3.31523	3.45	3.32203	2.99646	2.56475	2.436
13121_at	13121	1595	Cyp51	cytochrome P450, family 51	0.000201867	0.00813006	-1.83498	-4.39999	0.00308279	0.0391485	5.97905	6.47729	6.47729	5.27531	4.79938	4.9182	5.47602	5.69938	5.1298
104158_at	104158	1066	Ces1d	carboxylesterase 1D	0.000203399	0.0081684	2.70459	5.22923	0.00117636	0.0229016	3.93434	3.54376	4.18241	4.03412	3.82776	3.6141	5.60961	4.73589	5.53983
75062_at	75062	10946	Sf3a3	splicing factor 3a, subunit 3	0.000204621	0.00819416	-1.5976	-6.59998	0.000291652	0.0116125	7.29756	7.43854	7.4026	7.07764	7.1964	7.09475	6.74527	6.62112	6.74476
18854_at	18854	5371	Pml	promyelocytic leukemia	0.000208114	0.00829449	1.98227	6.21403	0.000422259	0.0135884	6.82617	6.67888	6.57761	7.37236	7.18133	7.34846	7.56922	7.46872	7.96754
217653_at	217653	55320	Mis18bp1	MIS18 binding protein 1	0.000208304	0.00829449	-2.83717	-7.20639	0.000168337	0.00869122	5.39497	6.04445	5.42275	5.09327	5.16257	4.54122	4.00553	4.38124	4.0279
28035_at	28035	10713	Usp39	ubiquitin specific peptidase 39	0.000210502	0.00835719	-1.82836	-6.30391	0.000386816	0.0131062	6.59694	6.44741	6.37498	5.99199	6.16168	6.07478	5.56437	5.82073	5.40012
68612_at	68612	11065	Ube2c	ubiquitin-conjugating enzyme E2C	0.000211064	0.00835719	-2.06477	-7.06772	0.000190258	0.00937486	8.44338	8.34355	8.46449	7.67095	7.89327	7.40736	7.66157	7.19554	7.20889
229003_at	229003	85441	BC006779	cDNA sequence BC006779	0.000211805	0.00836305	2.22025	7.88662	9.47537e-05	0.0066906	6.19351	6.34522	6.20466	7.23663	6.70068	7.24616	7.41138	7.134	7.61518
68981_at	68981	6627	Snrpa1	small nuclear ribonucleoprotein polypeptide A'	0.000214587	0.00844683	-1.72166	-6.30721	0.000385581	0.0131062	6.76944	6.68133	6.91846	6.42752	6.39966	6.51416	5.90894	5.92467	6.17813
20602_at	20602	9612	Ncor2	nuclear receptor co-repressor 2	0.000215126	0.00844683	1.50269	6.12417	0.000461363	0.0144509	6.89939	6.97086	6.9079	7.40309	7.6298	7.58808	7.46204	7.55177	7.52657
15439_at	15439	3240	Hp	haptoglobin	0.000216706	0.00848277	4.06977	5.79388	0.000644162	0.0166596	4.4969	4.60353	5.57279	5.66507	5.32419	5.14538	7.23416	6.34522	7.25436
67187_at	67187	116225	Zmynd19	zinc finger, MYND domain containing 19	0.000217784	0.00848277	-1.61904	-6.95124	0.000211173	0.00992162	5.15792	5.25817	5.14235	4.94411	4.8115	5.0343	4.55642	4.43096	4.48566
20387_at	20387	653509	Sftpa1	surfactant associated protein A1	0.000217846	0.00848277	2.95881	5.80735	0.000635287	0.0165515	5.11807	6.10357	6.14955	5.9917	5.09494	4.8377	7.60856	7.24925	7.40052
12566_at	12566	1017	Cdk2	cyclin-dependent kinase 2	0.000221104	0.00858592	-1.89023	-6.54245	0.000307873	0.0119875	7.84109	7.76792	7.6248	7.39852	7.22765	7.12204	7.00205	6.8795	6.57151
21961_at	21961	7145	Tns1	tensin 1	0.000224933	0.00870325	2.20511	6.39546	0.000354108	0.0126208	8.05618	8.39601	8.26392	8.77432	8.47598	8.7994	9.64396	9.40607	9.04733
12567_at	12567	1019	Cdk4	cyclin-dependent kinase 4	0.000225879	0.00870325	-2.37698	-5.91911	0.000566718	0.0156933	9.70432	9.47271	9.75541	8.84993	9.00338	8.81986	8.57239	7.87051	8.63953
270906_at	270906	55771	Prr11	proline rich 11	0.000225978	0.00870325	-2.75909	-5.92644	0.000562519	0.015659	6.47338	6.4065	6.24494	5.75695	6.03763	5.73468	5.0773	4.23548	5.24186
78689_at	78689	60560	Naa35	N(alpha)-acetyltransferase 35, NatC auxiliary subunit	0.000227325	0.00871338	-1.5762	-6.39652	0.000353747	0.0126208	6.67698	6.5122	6.56387	6.21062	6.23882	6.23882	5.89386	5.89549	5.99687
235505_at	235505	135228	Cd109	CD109 antigen	0.000227478	0.00871338	-3.36067	-6.06699	0.000488352	0.0148525	7.85094	8.53994	7.78197	7.47127	7.11067	7.57295	5.81744	6.32024	6.76342
381217_at	381217	9413	Fam189a2	family with sequence similarity 189, member A2	0.000228498	0.00872875	1.88597	7.21476	0.000167107	0.00867184	4.7512	4.94952	4.73645	5.11078	4.55383	4.59624	5.87107	5.75032	5.5541
12870_at	12870	1356	Cp	ceruloplasmin	0.000229456	0.00873864	8.5285	6.83393	0.000234884	0.010411	4.36924	4.12611	4.42507	6.31073	5.00348	5.64994	7.43754	8.03521	6.18417
235130_at	235130	170689	Adamts15	a disintegrin-like and metallopeptidase (reprolysin type) with thrombospondin type 1 motif, 15	0.000229997	0.00873864	1.59991	6.25119	0.000407181	0.0134408	3.13928	3.2008	3.35988	3.49348	3.49401	3.49797	3.95946	3.94544	3.83489
60533_at	60533	29126	Cd274	CD274 antigen	0.000231376	0.00876739	2.40908	6.43055	0.000342401	0.0125867	2.89351	3.17479	2.61252	3.34346	3.00524	3.47748	4.1669	3.87251	4.44496
329977_at	329977	114827	Fhad1	forkhead-associated (FHA) phosphopeptide binding domain 1	0.000231772		1.64196	6.71044	0.000263128		2.9379	3.01014	2.90432	2.84075	3.10462	3.13875	3.72777	3.53829	3.72648
15945_at	15945	3627	Cxcl10	chemokine (C-X-C motif) ligand 10	0.000233855	0.00883758	4.35085	7.50497	0.000130134	0.00761097	4.99555	4.84626	4.95901	6.00125	5.17676	6.19703	7.13774	6.33329	7.47431
19091_at	19091	5592	Prkg1	protein kinase, cGMP-dependent, type I	0.000234557	0.00884042	2.53831	6.55203	0.000305103	0.0119125	5.0453	5.42318	5.64422	5.9462	5.3126	5.43581	6.60106	7.04863	6.49528
103136_at	103136	11137	Pwp1	PWP1 homolog (S. cerevisiae)	0.000236332	0.00888355	-1.52857	-6.52708	0.000312374	0.0120902	5.90046	5.83008	5.87268	5.57135	5.61472	5.56317	5.2716	5.24101	5.25477
12258_at	12258	710	Serping1	serine (or cysteine) peptidase inhibitor, clade G, member 1	0.000237182	0.00889182	3.72566	5.92203	0.000565037	0.0156776	6.42315	6.67025	6.9503	7.37572	7.54375	7.09221	8.94458	8.79842	7.79413
73674_at	73674	84128	Wdr75	WD repeat domain 75	0.000238138	0.00890395	-1.81376	-5.99851	0.000523026	0.0152017	6.34031	6.46283	6.39009	5.9917	5.99942	5.9917	5.25808	5.56012	5.75749
77794_at	77794	9719	Adamtsl2	ADAMTS-like 2	0.0002402	0.0089573	3.70553	6.10816	0.000468746	0.0144535	5.66507	5.03699	5.83881	6.76774	6.34273	6.26965	7.96507	7.18819	6.97786
69617_at	69617	10531	Pitrm1	pitrilysin metallepetidase 1	0.000242356	0.0089899	-1.60509	-6.03509	0.000504173	0.0149155	7.86535	8.05105	7.91937	7.3922	7.2683	7.43874	7.37382	7.27143	7.13942
67182_at	67182	10158	Pdzk1ip1	PDZK1 interacting protein 1	0.000242592	0.0089899	1.42589	4.24706	0.0037226	0.0425548	4.63072	4.77755	4.78364	4.50823	4.56166	4.46403	5.26848	5.37461	5.07354
70546_at	70546	51201	Zdhhc2	zinc finger, DHHC domain containing 2	0.000242988	0.0089899	-2.05585	-5.85074	0.000607621	0.0162205	5.77006	5.78374	5.55855	4.95055	4.76967	5.0045	4.25627	4.87016	4.80269
212439_at	212439	79098	AA986860	expressed sequence AA986860	0.000243896	0.00899989	2.18943	5.36322	0.00101588	0.0211816	4.63259	5.22199	5.02062	5.17555	4.84327	4.87338	5.78958	6.41756	6.05092
12492_at	12492	950	Scarb2	scavenger receptor class B, member 2	0.000246631	0.00907705	1.71759	6.1107	0.000467567	0.0144535	6.92393	6.67633	7.02087	7.14873	6.90269	6.95339	7.71567	7.53865	7.72205
59012_at	59012	26002	Moxd1	monooxygenase, DBH-like 1	0.000249376	0.0091523	-1.2074	-1.48723	0.180137	0.36303	5.43874	4.9478	5.11617	3.63001	3.55898	4.26281	5.07174	5.02476	4.58645
66578_at	66578	54069	2610039C10Rik	RIKEN cDNA 2610039C10 gene	0.000249974	0.0091523	-1.79376	-6.28895	0.000392476	0.0131656	6.72916	6.3347	6.64337	6.09577	5.95015	5.83119	5.65423	5.75604	5.79354
74035_at	74035	79707	Nol9	nucleolar protein 9	0.000250628	0.00915247	-1.5586	-6.46493	0.000331349	0.0123555	6.97161	6.91978	6.92782	6.70833	6.84686	6.70833	6.22854	6.38479	6.28126
233781_at	233781	64131	Xylt1	xylosyltransferase 1	0.000253512	0.00923387	-1.33209	-3.53253	0.0094124	0.0711457	5.99052	6.06133	6.06609	6.50071	6.43305	6.2712	5.49096	5.55878	5.80865
239759_at	239759	200879	Liph	lipase, member H	0.000258872	0.00939189	2.55897	5.81926	0.000627562	0.0163805	2.31996	2.75066	2.75741	3.09328	2.85553	2.66255	3.54231	4.36366	3.91322
74153_at	74153	7318	Uba7	ubiquitin-like modifier activating enzyme 7	0.000259447	0.00939189	3.3608	6.37228	0.000362086	0.0126676	4.38947	4.71661	4.63064	5.34148	5.19797	5.80143	6.579	5.63845	6.59454
18159_at	18159	4880	Nppc	natriuretic peptide type C	0.00025986	0.00939189	1.77607	6.35664	0.000367581	0.0126676	3.78818	3.92074	4.07318	4.21675	4.30074	4.43403	4.77071	4.59155	4.90317
672511_at	672511	57674	Rnf213	ring finger protein 213	0.000260696	0.00939189	2.90487	8.82883	4.55645e-05	0.00501743	7.06761	7.65418	7.29337	8.68772	7.77423	8.55547	8.82018	8.75922	9.09059
217721_at	217721	55640	Mfsd7c	major facilitator superfamily domain containing 7C	0.000261182	0.00939189	1.81143	5.98149	0.000532065	0.0152315	3.1414	3.35191	3.46803	3.52056	3.61414	3.3689	4.22337	4.33668	3.96702
13555_at	13555	1869	E2f1	E2F transcription factor 1	0.000262965	0.00943194	-2.76333	-5.60465	0.000784617	0.0182495	6.97359	6.39895	6.85642	6.17774	6.21991	6.21991	5.75312	4.7683	5.20028
71805_at	71805	9688	Nup93	nucleoporin 93	0.000268367	0.00958755	-1.61364	-6.36112	0.000366	0.0126676	6.14749	6.24694	6.1721	5.7217	5.84324	5.84324	5.44288	5.40752	5.63637
14057_at	14057	94081	Sfxn1	sideroflexin 1	0.000268663	0.00958755	-2.054	-5.83351	0.000618447	0.016324	6.56351	6.7364	6.50549	5.80032	5.52328	5.84845	5.86541	5.56947	5.18608
109079_at	109079	22929	Sephs1	selenophosphate synthetase 1	0.000270674	0.00963491	-1.73928	-7.53902	0.000126436	0.00748786	7.25528	7.1458	7.0246	6.48207	6.8485	6.74288	6.36864	6.35066	6.3197
67949_at	67949	84365	Mki67ip	Mki67 (FHA domain) interacting nucleolar phosphoprotein	0.000272726	0.00968239	-1.98258	-5.91138	0.000571184	0.0156976	6.97816	6.70097	7.08652	6.64368	6.47054	6.67884	5.68839	6.19647	5.90006
11669_at	11669	217	Aldh2	aldehyde dehydrogenase 2, mitochondrial	0.000273382	0.00968239	2.63935	6.22849	0.000416319	0.0135769	8.3117	7.62101	8.43678	8.718	8.922	8.41737	9.73811	9.5961	9.33275
53975_at	53975	11218	Ddx20	DEAD (Asp-Glu-Ala-Asp) box polypeptide 20	0.000278666	0.00984481	-1.62297	-6.24233	0.000410723	0.0134945	5.67277	5.43035	5.44071	5.38837	5.36409	5.21678	4.78595	4.80729	4.86672
14605_at	14605	1831	Tsc22d3	TSC22 domain family, member 3	0.000280846	0.00989703	1.742	5.85754	0.00060341	0.0161386	5.45809	5.07903	5.32493	5.53796	5.48799	5.59237	6.22754	5.9589	6.09063
17865_at	17865	4605	Mybl2	myeloblastosis oncogene-like 2	0.000286778	0.0100668	-2.43712	-5.98021	0.00053275	0.0152315	6.19238	6.0913	6.25066	5.32588	5.66147	5.60105	5.03806	4.32582	5.18254
70152_at	70152	25840	Mettl7a1	methyltransferase like 7A1	0.000287094	0.0100668	2.18905	6.59215	0.000293804	0.0116325	3.70648	3.79866	3.98466	4.115	3.33408	3.73334	5.13776	5.09268	4.60671
24110_at	24110	11274	Usp18	ubiquitin specific peptidase 18	0.000289779	0.0101358	7.16736	12.9814	3.44843e-06	0.00208419	4.02836	3.61774	4.14576	5.62508	3.57279	5.26612	7.04333	6.35452	6.8836
66953_at	66953	83879	Cdca7	cell division cycle associated 7	0.000290609	0.0101397	-2.19409	-7.67902	0.000112425	0.00698073	6.22679	6.51365	6.36525	5.44902	5.99944	5.97226	5.19817	5.01743	5.46763
57262_at	57262		Retnla	resistin like alpha	0.000297489	0.0103541	5.94782	6.03182	0.000505827	0.0149155	2.90355	3.52449	4.00516	4.36358	2.99632	3.3939	6.44128	5.12329	6.43798
69072_at	69072	10969	Ebna1bp2	EBNA1 binding protein 2	0.00030482	0.0105831	-1.65093	-6.02103	0.000511326	0.0150462	6.21181	6.04124	6.38603	5.8512	5.89375	5.92121	5.48015	5.49843	5.51109
13527_at	13527	1837	Dtna	dystrobrevin alpha	0.000310835	0.0107626	4.22179	8.23196	7.18691e-05	0.00606447	3.98724	4.10392	3.90336	5.22013	3.93236	4.15768	6.1776	6.43869	5.44599
236573_at	236573	163351	Gbp9	guanylate-binding protein 9	0.000311517	0.0107626	3.88289	8.12575	7.81656e-05	0.00630705	7.6444	7.63892	7.09416	9.2082	8.02432	8.87711	9.09856	9.85024	9.25288
319167_at	319167	8335	Hist1h2ag	histone cluster 1, H2ag	0.000312817	0.0107811	-5.15212	-5.63218	0.000762209	0.0179955	8.35682	7.47291	8.15608	7.17328	7.73122	7.03359	5.21517	4.76033	6.47944
16211_at	16211	3837	Kpnb1	karyopherin (importin) beta 1	0.00031634	0.0108161	-1.68761	-6.20829	0.000424642	0.013603	8.40658	8.58899	8.57473	8.16632	7.98311	8.13151	7.75894	7.92222	7.61481
68051_at	68051	10204	Nutf2	nuclear transport factor 2	0.000316371	0.0108161	-1.97773	-5.70703	0.00070481	0.0174407	6.32265	6.23319	5.79691	5.65247	5.61371	5.61371	5.1141	5.33056	4.98848
18952_at	18952	5414	Sept4	septin 4	0.00031683	0.0108161	2.18484	7.05469	0.000192478	0.00937486	7.03626	6.77385	6.73394	7.46336	6.93199	7.37848	8.24022	7.75614	7.90601
56492_at	56492	51208	Cldn18	claudin 18	0.000316903	0.0108161	2.01116	3.64606	0.00808143	0.0655019	5.46674	6.5083	6.56623	5.8351	5.35371	5.2622	7.10232	7.47386	7.20382
671535_at	671535	84875	Parp10	poly (ADP-ribose) polymerase family, member 10	0.000320874	0.0108828	2.27415	5.62319	0.000769447	0.018049	5.12329	4.75034	4.5204	5.35098	5.30444	5.4022	5.96653	5.67836	6.30237
18858_at	18858	5376	Pmp22	peripheral myelin protein 22	0.00032106	0.0108828	2.6906	10.0778	1.90152e-05	0.0034716	9.29894	8.86773	8.95818	10.1247	9.19194	9.96503	10.4306	10.5999	10.407
100628630_at	100628630		Mir5124	microRNA 5124	0.000321173	0.0108828	2.46488	6.75075	0.00025351	0.0107304	2.55023	2.50787	2.20636	3.02275	2.333	2.39981	3.3494	3.7558	4.01186
68487_at	68487	55281	Tmem140	transmembrane protein 140	0.000324186	0.0109586	2.52224	7.68118	0.000112223	0.00698073	4.3373	4.05084	4.24878	4.89937	4.62536	5.37653	5.2453	5.50545	5.84253
52276_at	52276	55143	Cdca8	cell division cycle associated 8	0.000326154	0.0109987	-2.44546	-5.90659	0.000573969	0.0156976	7.04685	6.63716	6.66143	6.15446	6.59676	6.36234	5.63306	5.00663	5.7653
16201_at	16201	3609	Ilf3	interleukin enhancer binding factor 3	0.000332114	0.0111587	-1.65156	-5.9717	0.000537344	0.0153007	7.56688	7.72703	7.8534	7.31825	7.40721	7.37168	7.09161	6.87752	7.01283
54204_at	54204	1731	Sept1	septin 1	0.00033248	0.0111587	-1.78039	-5.69434	0.000714192	0.0175681	5.90214	5.53607	5.50689	5.34125	5.37889	5.34017	4.96637	4.80031	4.70406
78134_at	78134	2846	Lpar4	lysophosphatidic acid receptor 4	0.000333777	0.0111756	-2.7352	-7.63131	0.000116993	0.00710784	7.50574	7.89221	7.6197	7.28023	6.42879	6.76898	6.58964	6.01539	6.00474
72612_at	72612	54969	2700029M09Rik	RIKEN cDNA 2700029M09 gene	0.000341838	0.0113938	-1.97719	-8.36901	6.45738e-05	0.00583441	6.0134	6.13999	6.16462	5.54051	5.05325	5.64195	5.24145	4.95389	5.16178
22666_at	22666	7541	Zfp161	zinc finger protein 161	0.000342127	0.0113938	-1.5055	-5.97199	0.000537182	0.0153007	4.73683	4.78292	4.82375	4.64363	4.62731	4.58112	4.25981	4.11968	4.1912
20867_at	20867	10963	Stip1	stress-induced phosphoprotein 1	0.000343464	0.0113938	-1.53846	-6.10833	0.00046867	0.0144535	7.55529	7.59059	7.45127	7.19295	7.16962	7.11378	6.90101	6.98259	6.84959
11947_at	11947	506	Atp5b	ATP synthase, H+ transporting mitochondrial F1 complex, beta subunit	0.00034417	0.0113938	-1.56055	-6.21797	0.000420631	0.0135884	10.7977	10.6987	10.7933	10.4385	10.531	10.4099	10.2263	10.0606	10.0729
105841_at	105841	22898	Dennd3	DENN/MADD domain containing 3	0.000345271	0.0113938	1.61218	5.23082	0.0011743	0.0229016	7.43201	7.54755	7.34093	8.07738	8.11744	8.04043	7.99267	8.04121	8.33658
170439_at	170439	79071	Elovl6	ELOVL family member 6, elongation of long chain fatty acids (yeast)	0.000345909	0.0113938	-2.26405	-5.8201	0.00062702	0.0163805	5.96892	6.38168	5.94787	5.38543	5.26918	4.97843	4.60382	5.2792	4.83848
50799_at	50799	10165	Slc25a13	solute carrier family 25 (mitochondrial carrier, adenine nucleotide translocator), member 13	0.000346438	0.0113938	-2.01571	-5.60252	0.000786383	0.0182604	4.64965	4.82402	4.39773	4.10902	4.10319	4.10319	3.84046	3.27925	3.6925
67276_at	67276	90459	Eri1	exoribonuclease 1	0.00034676	0.0113938	-1.69461	-6.85701	0.000229992	0.0104012	6.66379	6.68174	6.70482	6.28118	6.19578	5.93307	5.77182	6.05844	5.92329
50995_at	50995	10054	Uba2	ubiquitin-like modifier activating enzyme 2	0.000348255	0.0114002	-1.60209	-6.03387	0.000504791	0.0149155	8.05648	7.95244	8.13836	7.70212	7.73881	7.63803	7.28323	7.31862	7.5019
20193_at	20193	6271	S100a1	S100 calcium binding protein A1	0.000348797	0.0114002	2.33348	5.31489	0.00107078	0.0219688	6.43063	5.8827	6.46242	6.61313	6.50748	6.54327	7.88382	7.25801	7.2806
226414_at	226414	1615	Dars	aspartyl-tRNA synthetase	0.000349383	0.0114002	-1.68854	-5.9977	0.000523452	0.0152017	7.30147	7.1857	7.13853	6.83111	6.69001	6.82864	6.63024	6.4452	6.2647
66102_at	66102	58191	Cxcl16	chemokine (C-X-C motif) ligand 16	0.000350403	0.0114071	2.39206	5.46867	0.000906649	0.0199675	5.14106	5.05742	5.46727	5.19955	5.55916	5.50448	5.9687	6.72322	6.66684
22695_at	22695	7538	Zfp36	zinc finger protein 36	0.000356896	0.0115917	2.7497	8.28837	6.87592e-05	0.00598248	9.01506	9.08217	8.71817	9.74401	8.74978	9.32228	10.588	10.0656	10.5118
58185_at	58185	91543	Rsad2	radical S-adenosyl methionine domain containing 2	0.000358004	0.011601	8.05427	6.09542	0.00047472	0.0145606	5.87909	4.81971	5.40125	7.10521	5.92097	6.21226	8.71533	8.89269	7.19238
70574_at	70574	1368	Cpm	carboxypeptidase M	0.000358843	0.0116015	2.11417	5.01551	0.00149393	0.0264866	4.94874	5.4335	5.32278	5.35002	4.72132	4.78318	6.29807	6.66033	5.94106
74137_at	74137	81788	Nuak2	NUAK family, SNF1-like kinase, 2	0.000360269	0.0116209	2.48125	5.41897	0.000956404	0.0203545	5.1761	5.07369	5.3224	5.98882	6.17313	6.06821	6.05812	6.31611	6.98006
67784_at	67784	23129	Plxnd1	plexin D1	0.000363528	0.0116993	-1.55784	-4.91082	0.00168337	0.0283477	9.54329	9.69463	9.46322	9.52982	9.7793	9.72807	8.83146	8.80784	9.12999
67775_at	67775	64108	Rtp4	receptor transporter protein 4	0.000364467	0.0117028	3.31122	9.55183	2.71421e-05	0.00381419	6.51216	5.93628	6.01947	7.70495	6.52537	7.43562	8.09155	7.72134	7.88257
20873_at	20873	10733	Plk4	polo-like kinase 4	0.00036843	0.0118032	-2.69569	-5.94541	0.00055181	0.0154935	6.25989	6.86858	6.42745	6.28012	5.75168	5.95341	4.76253	4.90884	5.53983
328099_at	328099		Prps1l3	phosphoribosyl pyrophosphate synthetase 1-like 3	0.000369774	0.0118126	-1.7626	-4.73465	0.00206509	0.0311143	6.02846	5.51606	5.72308	5.92651	5.72109	5.86547	5.18628	4.83961	4.80327
78925_at	78925	6715	Srd5a1	steroid 5 alpha-reductase 1	0.000370401	0.0118126	-2.19338	-7.08437	0.000187465	0.00937486	5.60375	5.11163	5.11929	4.47774	4.36487	4.9311	4.14665	4.08833	4.25238
56207_at	56207	51377	Uchl5	ubiquitin carboxyl-terminal esterase L5	0.000372539	0.011854	-2.25288	-5.64037	0.000755683	0.0179921	6.63746	6.83742	6.5908	6.22867	6.03995	6.00377	5.28019	5.9668	5.18327
12985_at	12985	1440	Csf3	colony stimulating factor 3 (granulocyte)	0.000373444	0.011856	2.14252	7.25977	0.000160667	0.00863147	2.84098	2.7608	2.77456	3.29579	2.74887	3.29022	3.5705	4.06397	3.99344
101739_at	101739	11168	Psip1	PC4 and SFRS1 interacting protein 1	0.000374741	0.0118704	-1.96457	-5.68535	0.000720926	0.0176721	7.66249	7.98276	7.79344	7.28301	7.05532	7.08429	6.82939	7.12039	6.52277
22287_at	22287	7356	Scgb1a1	secretoglobin, family 1A, member 1 (uteroglobin)	0.000380783	0.0120348	19.0695	10.0465	1.94137e-05	0.0034716	3.92341	4.11703	3.87336	6.66543	4.06581	3.7495	9.05561	7.63698	7.39687
19650_at	19650	5933	Rbl1	retinoblastoma-like 1 (p107)	0.000383435	0.0120915	-2.21221	-8.12963	7.79246e-05	0.00630705	6.36937	6.57103	6.28222	5.95619	5.29272	5.87758	5.40927	5.0353	5.33064
12274_at	12274	729	C6	complement component 6	0.000385191		2.13002	5.22576	0.00118088		2.66295	2.44586	2.11268	2.69615	2.40722	2.39884	3.23371	3.85625	3.38102
18791_at	18791	5327	Plat	plasminogen activator, tissue	0.000385975	0.0121321	1.5975	5.53602	0.000843751	0.0190894	7.11522	6.93926	7.18839	7.63467	7.60472	7.77135	7.60474	7.81956	7.84538
353237_at	353237	56134	Pcdhac2	protocadherin alpha subfamily C, 2	0.000386443	0.0121321	4.546	5.57412	0.000810332	0.018602	4.06581	3.6562	2.84525	4.14936	3.20557	3.95475	5.18628	5.53292	6.38203
22099_at	22099	7247	Tsn	translin	0.000390925	0.0121663	-1.59283	-6.28696	0.000393239	0.0131656	6.41896	6.35864	6.39673	6.06561	5.89579	6.07814	5.64007	5.65145	5.85807
72568_at	72568	286826	Lin9	lin-9 homolog (C. elegans)	0.000391442	0.0121663	-2.06566	-5.36001	0.00101943	0.0212243	6.53945	6.73638	6.28952	6.4239	6.47937	6.18331	5.60595	5.70054	5.07934
13163_at	13163	1616	Daxx	Fas death domain-associated protein	0.000391477	0.0121663	2.42452	6.05725	0.000493124	0.0148648	5.96581	5.69977	5.50586	6.8314	6.4102	6.37508	7.39927	6.78906	6.75914
66346_at	66346		1700029P11Rik	RIKEN cDNA 1700029P11 gene	0.000392715	0.0121663	1.95503	5.87016	0.00059568	0.0159926	3.99673	4.0287	4.01164	4.37547	4.62866	4.45721	4.97629	4.64605	5.25308
272551_at	272551	51659	Gins2	GINS complex subunit 2 (Psf2 homolog)	0.000393035	0.0121663	-3.07999	-5.37371	0.00100438	0.0210041	6.50692	6.08328	6.72075	5.64924	5.6685	5.59057	5.02079	4.06903	5.19133
57814_at	57814	23704	Kcne4	potassium voltage-gated channel, Isk-related subfamily, gene 4	0.000393544	0.0121663	3.32992	6.25826	0.000404383	0.0134113	5.83956	5.30747	6.45718	6.85194	6.15072	5.99864	7.62424	7.93085	7.44137
11799_at	11799	332	Birc5	baculoviral IAP repeat-containing 5	0.000394154	0.0121663	-2.65162	-5.79816	0.000641329	0.0166596	5.89261	5.72663	5.90997	5.3524	5.46759	4.99351	4.07707	4.04046	4.98722
270150_at	270150	283152	Ccdc153	coiled-coil domain containing 153	0.000395072	0.0121663	1.62018	6.39093	0.000355651	0.0126208	4.41914	4.6222	4.52561	4.50212	4.61598	4.82368	5.13796	5.20813	5.3112
70021_at	70021	64943	Nt5dc2	5'-nucleotidase domain containing 2	0.000395302	0.0121663	-1.77414	-5.45874	0.000916359	0.0200133	8.71897	8.6429	8.84612	7.9532	8.10775	7.77382	8.19993	7.76158	7.7222
319880_at	319880	57458	Tmcc3	transmembrane and coiled coil domains 3	0.000396342	0.0121718	2.4834	5.47604	0.000899517	0.0199047	3.59294	3.37242	3.74746	4.0994	4.22888	4.06207	4.32856	5.02875	5.18197
80515_at	80515		A030009H04Rik	RIKEN cDNA A030009H04 gene	0.000399919		-1.31809	-3.90656	0.00573701		2.9972	2.94377	2.89295	2.32163	2.38113	2.16514	2.54617	2.4571	2.6319
67088_at	67088	23066	Cand2	cullin-associated and neddylation-dissociated 2 (putative)	0.000399992	0.0122324	-2.07499	-5.76447	0.00066402	0.0169658	5.71478	6.03178	5.8122	5.23255	5.38176	5.52472	5.1554	4.67081	4.51155
101943_at	101943	23450	Sf3b3	splicing factor 3b, subunit 3	0.000400051	0.0122324	-1.55638	-6.03371	0.00050487	0.0149155	8.19159	8.3764	8.3957	8.06453	8.21767	8.0922	7.65814	7.6784	7.72053
107823_at	107823	7468	Whsc1	Wolf-Hirschhorn syndrome candidate 1 (human)	0.000402244	0.0122728	-1.95181	-5.64099	0.000755188	0.0179921	7.11624	7.50726	7.36772	6.90199	7.00527	6.81967	6.14073	6.26964	6.66111
70885_at	70885	55174	Ints10	integrator complex subunit 10	0.000403271	0.0122776	-1.72002	-6.28377	0.000394457	0.0131751	6.00661	6.05829	5.78078	5.63879	5.68273	5.42232	5.10307	5.30885	5.09073
18824_at	18824	5355	Plp2	proteolipid protein 2	0.000404153	0.0122779	-1.63541	-5.33715	0.00104509	0.0216308	9.99455	10.0972	9.76924	9.24501	9.29948	9.41228	9.39589	9.22653	9.11484
224796_at	224796	53405	Clic5	chloride intracellular channel 5	0.000405309	0.0122865	2.5849	6.93006	0.000215249	0.0100461	8.42916	8.20441	7.71071	9.00679	8.32794	8.94905	9.34003	9.47707	9.70427
100861958_at	100861958		LOC100861958	uncharacterized LOC100861958	0.000406654	0.0122875	-1.63453	-5.83657	0.000616508	0.016324	5.07639	4.74606	4.89649	4.59921	4.54972	4.50035	4.2112	4.26579	4.13116
76429_at	76429	64077	Lhpp	phospholysine phosphohistidine inorganic pyrophosphate phosphatase	0.000407086	0.0122875	-2.08954	-5.49573	0.000880774	0.0196744	5.09195	4.94762	5.44311	4.43092	4.38464	4.57229	4.42202	4.02018	3.83275
98496_at	98496	55022	Pid1	phosphotyrosine interaction domain containing 1	0.000411424	0.012392	2.93201	5.45094	0.000924061	0.0200457	4.45283	4.22073	4.32883	5.1289	4.88962	4.93389	6.20978	6.0912	5.15404
74430_at	74430	200844	4930452B06Rik	RIKEN cDNA 4930452B06 gene	0.000418115	0.0125426	-2.02059	-6.84863	0.000231755	0.0104012	5.1389	5.15506	4.79349	4.6201	4.12927	4.53293	4.13979	3.82303	4.08878
71766_at	71766	125950	Raver1	ribonucleoprotein, PTB-binding 1	0.000418206	0.0125426	-1.62759	-6.47624	0.000327804	0.012321	7.59584	7.63453	7.50026	7.36138	7.09737	7.20117	6.99307	6.85573	6.76794
21454_at	21454	6950	Tcp1	t-complex protein 1	0.000421235	0.0126067	-1.6111	-5.93177	0.000559483	0.0156467	9.04468	8.89911	9.13477	8.70616	8.56786	8.66884	8.42174	8.37955	8.21466
110074_at	110074	1854	Dut	deoxyuridine triphosphatase	0.000427417	0.0127386	-2.42791	-5.70467	0.000706539	0.0174407	7.12117	6.45127	7.06046	6.15796	6.16185	5.79198	5.84166	5.29652	5.6923
53317_at	53317	5356	Plrg1	pleiotropic regulator 1, PRL1 homolog (Arabidopsis)	0.000427987	0.0127386	-1.69397	-5.65783	0.000741969	0.0178465	7.78798	7.60114	7.74268	7.33939	7.26281	7.3129	7.04075	6.70433	7.08299
70218_at	70218	146909	Kif18b	kinesin family member 18B	0.000428357	0.0127386	-2.17181	-6.75234	0.000253138	0.0107304	6.58123	6.52768	6.16299	6.01389	6.44422	5.84301	5.48274	5.05911	5.37535
68792_at	68792	27286	Srpx2	sushi-repeat-containing protein, X-linked 2	0.000433874	0.0128539	2.74531	5.20103	0.00121361	0.0233368	4.98639	4.8837	5.0031	5.39222	5.39222	5.35396	6.92748	6.30619	5.78798
235527_at	235527	57088	Plscr4	phospholipid scramblase 4	0.000434707	0.0128539	2.04731	9.44014	2.93369e-05	0.00397599	4.49526	4.59848	4.34481	5.04776	4.27196	4.76152	5.55692	5.45944	5.53281
19716_at	19716		Bex1	brain expressed gene 1	0.000434969	0.0128539	-1.72506	-5.51823	0.000859884	0.0192995	3.95604	4.37602	4.25321	3.68134	3.71919	3.66784	3.54683	3.3837	3.31663
15483_at	15483	3290	Hsd11b1	hydroxysteroid 11-beta dehydrogenase 1	0.000437088	0.0128716	4.27369	5.33271	0.00105015	0.0217037	6.09271	5.49178	6.52954	7.09404	7.0811	6.83791	8.4744	8.51286	7.30232
18432_at	18432	10514	Mybbp1a	MYB binding protein (P160) 1a	0.000437393	0.0128716	-1.84994	-6.84901	0.000231674	0.0104012	7.3472	7.41408	7.67454	6.85129	7.29383	7.07115	6.62634	6.4679	6.69119
17768_at	17768	10797	Mthfd2	methylenetetrahydrofolate dehydrogenase (NAD+ dependent), methenyltetrahydrofolate cyclohydrolase	0.000441128	0.012926	-2.26556	-5.65936	0.000740788	0.0178465	5.46819	5.64197	5.99865	5.11606	5.30478	5.5004	4.60514	4.79986	4.13831
16007_at	16007	3491	Cyr61	cysteine rich protein 61	0.0004419	0.012926	1.90336	5.70297	0.000707793	0.0174412	8.90612	9.40802	9.45065	9.45065	9.40193	8.98159	10.2143	10.291	10.0996
232187_at	232187	10322	Smyd5	SET and MYND domain containing 5	0.000442688	0.012926	-1.69073	-5.90466	0.000575097	0.0156976	4.73958	4.94795	4.723	4.519	4.54162	4.35419	4.1223	3.85449	4.15355
17133_at	17133	23764	Maff	v-maf musculoaponeurotic fibrosarcoma oncogene family, protein F (avian)	0.00044291	0.012926	1.64589	5.78853	0.000647728	0.0166601	7.13568	6.80956	7.10506	7.20627	7.34806	7.33546	7.76714	7.80044	7.65741
67054_at	67054	10606	Paics	phosphoribosylaminoimidazole carboxylase, phosphoribosylaminoribosylaminoimidazole, succinocarboxamide synthetase	0.000444462	0.0129445	-1.57817	-5.76373	0.000664528	0.0169658	7.17388	7.25442	7.06331	6.88718	6.87377	6.83414	6.63018	6.49809	6.38444
381175_at	381175	80323	Ccdc68	coiled-coil domain containing 68	0.000448006	0.0130206	2.12622	6.21998	0.000419803	0.0135884	3.96316	3.9304	3.38957	4.18624	3.66272	4.1372	4.98312	4.90537	4.71511
59289_at	59289	1238	Ccbp2	chemokine binding protein 2	0.00044959	0.0130206	3.75011	5.1249	0.0013209	0.0244195	6.51534	5.60964	5.56713	7.30262	7.2994	7.72199	7.27887	7.59137	8.47494
105837_at	105837	27085	Mtbp	Mdm2, transformed 3T3 cell double minute p53 binding protein	0.000450343	0.0130206	-2.51339	-5.47981	0.000895895	0.0199047	5.86424	6.28267	5.46388	5.04161	5.12677	4.77993	4.73507	4.2112	4.73109
72322_at	72322	57510	Xpo5	exportin 5	0.000450769	0.0130206	-1.6314	-5.57689	0.000807967	0.01858	6.13523	6.13669	6.19431	5.8896	5.8896	5.87573	5.35612	5.29261	5.67088
23928_at	23928	10319	Lamc3	laminin gamma 3	0.000454231	0.0130937	2.02097	5.96712	0.000539829	0.0153405	3.9834	4.22695	4.63703	5.26888	4.82635	4.99298	5.26468	5.41415	5.28581
66515_at	66515	9820	Cul7	cullin 7	0.000459082	0.0131866	-1.41386	-5.04968	0.00143733	0.0257659	7.308	7.24795	7.1608	7.23847	7.25131	7.37404	6.77871	6.72053	6.7216
12615_at	12615	1058	Cenpa	centromere protein A	0.000459324	0.0131866	-2.1432	-6.4542	0.000334757	0.0124168	8.14734	7.80187	8.05341	7.56781	7.76784	7.23407	6.92256	6.59244	7.15537
20588_at	20588	6599	Smarcc1	SWI/SNF related, matrix associated, actin dependent regulator of chromatin, subfamily c, member 1	0.000475298	0.0136086	-1.91872	-6.25519	0.000405596	0.0134199	7.78082	8.23132	8.01004	7.64097	8.08238	7.68945	6.91714	7.21405	7.09031
93960_at	93960	85407	Nkd1	naked cuticle 1 homolog (Drosophila)	0.000476421	0.0136086	2.07565	5.73017	0.000688051	0.0172257	6.15229	5.58897	5.68318	6.53778	6.20739	6.34175	6.62684	6.95719	7.03458
105387_at	105387		Akr1c14	aldo-keto reductase family 1, member C14	0.00047779	0.0136086	2.53004	7.72082	0.000108587	0.00695698	3.02851	3.46302	3.18132	3.99801	3.09278	3.24913	4.49497	4.84033	4.34333
73472_at	73472	132671	Spata18	spermatogenesis associated 18	0.000478944	0.0136086	2.5532	5.41903	0.00095635	0.0203545	3.51353	3.33849	3.30496	3.7252	3.44903	3.02637	4.16098	4.74496	5.15034
219114_at	219114	221150	Ska3	spindle and kinetochore associated complex subunit 3	0.00047936	0.0136086	-2.18988	-5.62805	0.000765524	0.0180135	4.17413	3.78182	3.78039	3.52745	3.70598	3.32726	2.51923	3.1676	2.60427
74521_at	74521	57718	Ppp4r4	protein phosphatase 4, regulatory subunit 4	0.000479816	0.0136086	4.25927	6.36789	0.000363621	0.0126676	3.6843	3.65062	3.75158	4.71696	3.66996	3.62685	5.78002	6.31529	4.9557
18817_at	18817	5347	Plk1	polo-like kinase 1	0.000483105	0.0136492	-2.97628	-10.6983	1.27567e-05	0.00321081	7.21774	7.13654	7.09044	6.4265	7.19677	5.97666	5.8583	5.38328	5.43719
100503503_at	100503503		Gm19731	predicted gene, 19731	0.000483183	0.0136492	2.50298	5.37442	0.00100361	0.0210041	5.23881	4.28237	4.94386	5.37278	5.0776	5.37278	6.32984	6.31529	5.91136
68479_at	68479	84844	Phf5a	PHD finger protein 5A	0.000485246	0.0136801	-1.57932	-5.91397	0.000569681	0.0156976	6.71593	6.56145	6.59894	6.29061	6.14409	6.28419	6.09836	5.93146	5.86285
17313_at	17313	4256	Mgp	matrix Gla protein	0.000489058	0.01376	2.35618	5.13793	0.0013018	0.0243353	8.77489	8.47362	9.26575	9.12221	9.24084	8.98603	10.3894	10.1369	9.7361
231327_at	231327	5471	Ppat	phosphoribosyl pyrophosphate amidotransferase	0.000493471	0.0138202	-2.25968	-6.00416	0.000520062	0.0151766	6.14629	6.21643	6.40076	5.86006	5.53524	6.06221	4.63063	5.40109	5.11336
19655_at	19655	27316	Rbmx	RNA binding motif protein, X chromosome	0.000493618	0.0138202	-1.5573	-5.89836	0.0005788	0.0156976	8.28564	8.30363	8.11442	7.93215	7.8558	7.78343	7.55078	7.68608	7.55294
77125_at	77125	90865	Il33	interleukin 33	0.000494139	0.0138202	1.93148	4.76149	0.00200121	0.0306266	3.62503	3.34039	3.24263	3.46717	3.49357	3.40322	4.21384	4.06581	4.72098
12609_at	12609	1052	Cebpd	CCAAT/enhancer binding protein (C/EBP), delta	0.000495418	0.0138219	1.8966	5.16401	0.00126451	0.023828	6.76848	6.05958	6.4271	6.71097	6.5648	6.61424	7.29282	7.34011	7.47282
50933_at	50933	7347	Uchl3	ubiquitin carboxyl-terminal esterase L3 (ubiquitin thiolesterase)	0.000497335		-1.81729	-5.49501	0.000881449		2.4827	2.27824	2.72261	1.64336	1.91448	1.51647	1.74546	1.42121	1.74245
68875_at	68875	9911	Tmcc2	transmembrane and coiled-coil domains 2	0.000497793	0.0138219	1.5743	5.96332	0.000541906	0.0153445	5.74377	5.52496	5.53463	6.0933	6.22118	5.97665	6.18799	6.31117	6.2763
68764_at	68764	222256	Cdhr3	cadherin-related family member 3	0.000498072	0.0138219	1.76071	5.66746	0.000734531	0.0178396	3.16951	2.73249	2.9572	3.31663	3.31663	3.11997	3.69535	3.69766	3.93435
75767_at	75767	80223	Rab11fip1	RAB11 family interacting protein 1 (class I)	0.000498121	0.0138219	2.5417	5.66474	0.000736619	0.0178396	3.8364	4.64241	4.64294	4.6987	4.49653	3.86429	5.48886	5.87363	5.90086
211896_at	211896	91614	Depdc7	DEP domain containing 7	0.000507752		-1.70196	-5.73596	0.000683924		3.75492	3.43024	3.79372	3.18661	3.35165	3.18661	2.96986	2.79772	2.93099
76044_at	76044	54892	Ncapg2	non-SMC condensin II complex, subunit G2	0.000510421	0.0141354	-3.11417	-5.89995	0.000577859	0.0156976	5.65167	6.48898	6.16495	5.57948	4.89952	5.36535	4.31407	4.11439	4.94553
434484_at	434484	11262	Sp140	Sp140 nuclear body protein	0.000511596		1.77966	8.53726	5.67349e-05		1.24448	1.2289	1.2289	1.00423	1.45694	1.60479	2.05206	2.0011	2.14051
27214_at	27214	10926	Dbf4	DBF4 homolog (S. cerevisiae)	0.000514996	0.0142341	-2.2931	-6.74185	0.000255598	0.0107443	6.97771	6.92111	6.70372	6.68653	6.2919	6.01435	5.82521	5.85419	5.27516
20277_at	20277	6338	Scnn1b	sodium channel, nonvoltage-gated 1 beta	0.000518929	0.0143147	1.73526	6.03504	0.000504201	0.0149155	3.37851	3.25476	3.53633	3.73407	3.58974	3.3627	4.01565	4.34179	4.19306
64009_at	64009	23345	Syne1	synaptic nuclear envelope 1	0.000523382	0.0144094	2.0452	5.34759	0.00103328	0.0214178	4.69856	5.40951	5.04293	5.4916	5.28428	5.465	6.03922	6.31217	5.95959
19384_at	19384	5901	Ran	RAN, member RAS oncogene family	0.000525422	0.0144373	-1.92918	-6.18689	0.000433663	0.0138291	6.86768	6.50048	6.95641	6.12095	6.53089	6.27717	5.9917	5.77701	5.73807
21930_at	21930	7130	Tnfaip6	tumor necrosis factor alpha induced protein 6	0.000531695	0.0145813	2.74385	6.51371	0.000316353	0.0121164	7.22169	7.31215	7.9129	8.08831	7.01427	7.44454	8.98152	9.22804	8.65003
19332_at	19332	55647	Rab20	RAB20, member RAS oncogene family	0.000534367	0.0145888	1.86585	5.92514	0.000563259	0.015659	4.98409	4.99847	5.32094	4.99847	5.44624	5.31266	6.22793	5.84526	5.92684
110454_at	110454		Ly6a	lymphocyte antigen 6 complex, locus A	0.000535548	0.0145888	2.93865	5.59514	0.000792535	0.0183428	9.23064	8.09034	8.44151	9.28856	8.65653	9.17978	10.3011	9.93325	10.3972
56218_at	56218	23598	Patz1	POZ (BTB) and AT hook containing zinc finger 1	0.000537012	0.0145888	-1.47032	-5.07665	0.00139431	0.0252454	5.80323	5.65247	5.662	5.84257	5.99168	5.65247	5.24805	5.1641	5.03415
223723_at	223723	23170	Ttll12	tubulin tyrosine ligase-like family, member 12	0.000537267	0.0145888	-1.82535	-5.44064	0.000934348	0.0201679	6.80698	6.56155	6.63048	6.22117	6.2811	6.13591	5.9727	5.46335	5.9176
54563_at	54563	23225	Nup210	nucleoporin 210	0.000537295	0.0145888	-1.82182	-4.92236	0.00166122	0.0281227	8.41516	8.5791	8.2124	8.20865	8.41194	8.37208	7.38533	7.31607	7.86768
67134_at	67134	10528	Nop56	NOP56 ribonucleoprotein homolog (yeast)	0.000538263	0.0145888	-2.04438	-5.25382	0.00114491	0.022793	8.39401	8.64334	8.51445	8.04612	8.00836	8.05857	7.67154	7.69479	6.99937
21938_at	21938	7133	Tnfrsf1b	tumor necrosis factor receptor superfamily, member 1b	0.0005397	0.0145888	2.00722	5.53788	0.000842083	0.0190823	3.49445	3.67477	4.01568	3.8433	4.10785	4.15837	4.92172	4.83006	4.45732
67041_at	67041	5019	Oxct1	3-oxoacid CoA transferase 1	0.000540722	0.0145888	-1.63456	-6.57379	0.000298915	0.0117359	7.32987	7.41989	7.57015	7.02327	6.72461	7.05094	6.72094	6.77447	6.7072
13197_at	13197	1647	Gadd45a	growth arrest and DNA-damage-inducible 45 alpha	0.000541283	0.0145888	1.79453	5.31936	0.00106556	0.0219256	7.10182	6.54237	6.71009	6.95188	7.05886	7.11338	7.61484	7.7628	7.55793
13849_at	13849	2052	Ephx1	epoxide hydrolase 1, microsomal	0.000547417	0.0146843	1.95244	5.26669	0.00112882	0.0225474	5.48365	4.90295	4.93929	5.43258	5.50173	5.538	6.23647	5.88487	6.15357
100526557_at	100526557		Mir3097	microRNA 3097	0.000547602	0.0146843	2.51479	5.84449	0.000611521	0.0162529	4.0695	4.62568	4.29882	5.09073	5.49861	4.94223	5.39955	5.45253	6.08323
109145_at	109145	84296	Gins4	GINS complex subunit 4 (Sld5 homolog)	0.000548859	0.0146843	-1.90852	-5.44868	0.000926308	0.0200558	6.53533	6.3313	6.62373	5.91634	6.08934	6.08934	5.76305	5.20001	5.68358
72776_at	72776	163786	Sass6	spindle assembly 6 homolog (C. elegans)	0.000548993	0.0146843	-2.57085	-5.84403	0.000611812	0.0162529	5.84362	6.39217	5.5777	5.64932	5.19701	5.14301	4.47088	4.45266	4.88326
13411_at	13411	8701	Dnahc11	dynein, axonemal, heavy chain 11	0.000550518	0.0146972	1.64601	4.48292	0.00278715	0.0369566	2.79367	3.15771	3.098	2.94229	2.99877	2.96661	3.54683	3.66272	3.98592
100039151_at	100039151		Gm2069	predicted gene 2069	0.000553431	0.014747	1.65353	4.79511	0.00192426	0.0301025	4.00678	4.42903	3.9443	4.76007	4.96541	4.88912	4.76007	4.974	4.86439
20715_at	20715		Serpina3g	serine (or cysteine) peptidase inhibitor, clade A, member 3G	0.000557031	0.0148032	2.55758	5.79708	0.000642044	0.0166596	5.82525	4.9624	5.52698	6.35891	5.79336	6.09984	6.84333	7.06307	6.55656
231507_at	231507	51316	Plac8	placenta-specific 8	0.00055764	0.0148032	2.84642	4.92986	0.00164702	0.0281227	3.87768	3.37612	4.26568	4.23365	4.15283	4.2229	5.74729	4.78629	5.48657
106795_at	106795	6941	Tcf19	transcription factor 19	0.000560179	0.0148426	-2.28371	-5.2306	0.00117458	0.0229016	6.98896	6.76094	6.97399	6.33925	6.42193	6.25422	5.53907	5.24907	6.20228
12534_at	12534	983	Cdk1	cyclin-dependent kinase 1	0.000563349	0.0148986	-2.79216	-6.49549	0.000321865	0.012168	8.44188	7.82022	8.14128	7.6506	8.01618	7.16753	6.68776	6.25374	6.99105
170823_at	170823	11146	Glmn	glomulin, FKBP associated protein	0.000565372	0.0149241	-1.61798	-5.98521	0.000530071	0.0152166	4.49926	4.75326	4.48611	4.26992	4.03352	4.05394	3.86084	3.86084	3.94858
19201_at	19201	9050	Pstpip2	proline-serine-threonine phosphatase-interacting protein 2	0.000568347		1.6143	4.87301	0.00175819		2.32163	2.46919	2.41788	2.46919	2.32909	2.46919	3.25864	3.16752	2.82364
15015_at	15015	3105	H2-Q4	histocompatibility 2, Q region locus 4	0.000570922	0.0150342	2.07107	5.31982	0.00106502	0.0219256	6.02377	5.88072	5.7861	6.33603	6.50325	6.44706	6.55652	6.9061	7.29466
26399_at	26399	5608	Map2k6	mitogen-activated protein kinase kinase 6	0.000571674	0.0150342	-2.03166	-5.82205	0.000625764	0.0163805	6.28811	6.20632	5.85262	5.45737	5.12329	5.56681	5.16686	4.80419	5.29971
224143_at	224143	56983	Poglut1	protein O-glucosyltransferase 1	0.000575473	0.0151059	-1.63652	-5.12461	0.00132132	0.0244195	5.66466	5.99142	5.89928	5.32244	5.22322	5.27217	5.32244	5.11197	4.98848
30937_at	30937	29995	Lmcd1	LIM and cysteine-rich domains 1	0.000577048	0.0151178	1.77286	5.67335	0.000730015	0.0178396	5.57884	5.41667	5.57251	5.73339	5.72601	5.96549	6.19084	6.21151	6.60991
71323_at	71323	11228	Rassf8	Ras association (RalGDS/AF-6) domain family (N-terminal) member 8	0.000578658	0.0151178	1.5324	5.65984	0.00074041	0.0178465	5.30344	5.06788	5.25195	5.48286	5.40405	5.49747	5.88414	5.7778	5.81719
67217_at	67217	112849	2810055F11Rik	RIKEN cDNA 2810055F11 gene	0.000579143	0.0151178	-1.5133	-5.65397	0.000744981	0.0178746	5.10095	5.00435	5.20461	4.71047	4.77929	4.69479	4.45559	4.57566	4.48986
11816_at	11816	348	Apoe	apolipoprotein E	0.000583353	0.0151995	3.01396	5.10392	0.00135227	0.0246895	6.17431	6.46971	7.28376	6.90328	7.16893	6.54467	8.58272	8.4368	7.81062
56524_at	56524	51678	Mpp6	membrane protein, palmitoylated 6 (MAGUK p55 subfamily member 6)	0.000591754	0.01539	-1.88281	-5.93606	0.000557058	0.0156098	6.50264	6.63087	6.52217	6.03894	6.37002	6.02693	5.57874	5.92379	5.36147
230234_at	230234	54942	BC026590	cDNA sequence BC026590	0.000594124	0.0154232	-1.61996	-5.43034	0.000944758	0.0202298	5.05224	5.25518	4.90575	4.79095	4.75307	4.79095	4.47632	4.27693	4.3866
219132_at	219132	51131	D14Ertd668e	DNA segment, Chr 14, ERATO Doi 668, expressed	0.000599278	0.0155283	3.57977	6.57995	0.000297189	0.0117225	4.29251	3.52248	3.46029	5.17019	4.16533	5.01531	5.40048	5.3607	6.07381
19891_at	19891	6118	Rpa2	replication protein A2	0.00060074	0.0155356	-2.15262	-5.78105	0.000652742	0.0167585	6.75702	6.47577	7.11466	6.161	6.38244	5.93778	5.71163	5.47742	5.88303
60440_at	60440		Iigp1	interferon inducible GTPase 1	0.000603476	0.0155356	6.09604	15.2292	1.15465e-06	0.00189438	5.44711	5.40677	5.99915	7.50085	5.16822	6.53766	8.30012	8.18118	8.27154
72461_at	72461	5547	Prcp	prolylcarboxypeptidase (angiotensinase C)	0.000604151	0.0155356	-2.02746	-5.26625	0.00112937	0.0225474	9.81553	9.78701	9.27654	8.98413	8.79006	9.02562	8.80916	8.69012	8.34201
22333_at	22333	7416	Vdac1	voltage-dependent anion channel 1	0.000605576	0.0155356	-1.61762	-5.64062	0.000755484	0.0179921	8.78419	8.63199	8.56405	8.15633	8.33305	8.18712	7.99266	7.80015	8.09895
654467_at	654467		Gm10052	heterogeneous nuclear ribonucleoprotein A1 pseudogene	0.000605881	0.0155356	-1.54669	-6.05823	0.000492639	0.0148648	11.4962	11.6063	11.6741	11.3639	11.2572	11.4931	11.0099	10.9885	10.8936
240913_at	240913	9507	Adamts4	a disintegrin-like and metallopeptidase (reprolysin type) with thrombospondin type 1 motif, 4	0.00060731	0.0155356	2.74283	6.14854	0.00045037	0.0142651	6.52277	6.57021	6.70293	7.22123	6.804	7.52619	7.4665	8.20826	8.34856
21386_at	21386	6926	Tbx3	T-box 3	0.000607842	0.0155356	1.78591	4.67064	0.00222675	0.0324596	7.40526	7.23992	6.90863	7.93546	8.01776	7.9648	7.73851	8.19677	8.13078
319876_at	319876	22837	Cobll1	Cobl-like 1	0.000608375	0.0155356	-2.07366	-5.17309	0.00125182	0.023685	6.68298	7.11854	6.65182	6.71255	6.42475	6.78066	5.78395	6.07379	5.41264
76976_at	76976		Arxes2	adipocyte-related X-chromosome expressed sequence 2	0.000610747	0.015568	-1.56273	-5.38869	0.000988208	0.0208515	4.4205	4.51032	4.61232	4.07096	3.81534	3.84102	3.72448	4.02133	3.85613
71670_at	71670	91703	Acy3	aspartoacylase (aminoacylase) 3	0.000622875	0.0158485	-1.89185	-5.2679	0.00112732	0.0225474	6.35858	6.13731	5.96493	5.56005	5.32271	5.53991	5.53991	4.98704	5.1441
17319_at	17319	4282	Mif	macrophage migration inhibitory factor	0.000624848	0.0158656	-1.88435	-5.52383	0.000854767	0.0192507	8.41318	8.6815	8.75114	7.91585	8.13219	7.78019	7.96612	7.43316	7.6765
214444_at	214444	55755	Cdk5rap2	CDK5 regulatory subunit associated protein 2	0.000625799	0.0158656	-2.07215	-5.12445	0.00132155	0.0244195	5.88975	6.67179	6.30787	5.88215	6.01161	5.92509	5.38568	5.1756	5.2517
243743_at	243743	91584	Plxna4	plexin A4	0.000628702	0.0158806	1.68071	5.74939	0.000674469	0.0170065	4.92067	4.83093	4.88988	5.12554	4.88529	5.17745	5.81292	5.63857	5.41066
14719_at	14719	2806	Got2	glutamate oxaloacetate transaminase 2, mitochondrial	0.000629609	0.0158806	-1.90605	-5.74979	0.000674189	0.0170065	9.42545	9.04804	9.37762	8.65928	8.89823	8.52387	8.44595	8.09023	8.51652
20174_at	20174	10856	Ruvbl2	RuvB-like protein 2	0.000629772	0.0158806	-1.77114	-6.40474	0.000350969	0.0126208	7.19045	6.81908	7.07871	6.44538	6.7835	6.40491	6.23883	6.13174	6.26494
268930_at	268930	9088	Pkmyt1	protein kinase, membrane associated tyrosine/threonine 1	0.00063199	0.0158855	-2.2045	-6.52638	0.000312581	0.0120902	5.43126	5.94788	5.7619	5.61913	5.10509	5.02597	4.73861	4.33184	4.66417
67168_at	67168	10161	Lpar6	lysophosphatidic acid receptor 6	0.000632218	0.0158855	-2.18127	-4.90668	0.00169138	0.0284148	10.0276	9.74131	9.42831	9.56643	9.39494	9.50322	8.47312	9.0266	8.27558
28030_at	28030	85476	Gfm1	G elongation factor, mitochondrial 1	0.000634438	0.0159129	-1.5225	-5.51918	0.000859013	0.0192995	5.75071	5.62846	5.57223	5.41994	5.44801	5.38077	5.13791	4.93307	5.05955
52653_at	52653	134492	Nudcd2	NudC domain containing 2	0.000636462	0.0159161	-1.93051	-5.12849	0.0013156	0.0244195	5.58068	5.61403	6.18561	5.44658	5.49264	5.44197	4.83488	4.78493	4.98897
20652_at	20652	6646	Soat1	sterol O-acyltransferase 1	0.000637643	0.0159161	1.08861	0.908772	0.393397	0.577296	6.26632	6.44253	6.39215	5.88953	5.81027	5.77901	6.51304	6.2864	6.65141
14268_at	14268	2335	Fn1	fibronectin 1	0.000638419	0.0159161	3.05982	5.58295	0.000802806	0.0185462	8.97456	9.74049	9.60177	10.2733	9.54143	9.75492	11.3524	11.274	10.4951
18393_at	18393	4999	Orc2	origin recognition complex, subunit 2	0.000639293	0.0159161	-1.74873	-5.87293	0.000593994	0.0159876	5.33794	5.49247	5.28962	4.99847	4.63896	4.7629	4.54394	4.77975	4.35358
74134_at	74134	29785	Cyp2s1	cytochrome P450, family 2, subfamily s, polypeptide 1	0.000640213	0.0159161	1.48453	5.82089	0.000626507	0.0163805	3.63864	3.66622	3.59655	3.76998	3.55375	3.78831	4.14936	4.27686	4.18299
66521_at	66521	51389	Rwdd1	RWD domain containing 1	0.00064447	0.0159828	-1.89157	-5.71291	0.000700504	0.0174407	7.54867	6.96972	7.24103	6.95618	6.64719	6.68695	6.29864	6.35364	6.40463
353172_at	353172	2617	Gars	glycyl-tRNA synthetase	0.000645161	0.0159828	-1.50399	-5.70634	0.000705311	0.0174407	7.9753	7.98736	7.94218	7.62017	7.50251	7.63738	7.46534	7.25932	7.40644
12316_at	12316	259266	Aspm	asp (abnormal spindle)-like, microcephaly associated (Drosophila)	0.000665806	0.0164217	-2.62971	-4.98163	0.00155251	0.0272172	4.93919	5.85399	5.44326	5.15122	4.93185	4.93919	3.98677	3.65993	4.44045
445007_at	445007	79902	Nup85	nucleoporin 85	0.000666141	0.0164217	-1.69919	-5.27234	0.00112184	0.0225474	6.4546	6.65655	6.85038	6.31175	6.37857	6.31607	5.91145	5.72049	6.04393
236733_at	236733	8237	Usp11	ubiquitin specific peptidase 11	0.000667035	0.0164217	-1.39398	-4.90538	0.00169391	0.0284224	6.22194	6.31259	6.28155	5.65247	5.82661	5.52915	5.82661	5.72492	5.82602
68979_at	68979	25926	Nol11	nucleolar protein 11	0.000667539	0.0164217	-1.54911	-5.76038	0.000666836	0.0169658	6.45022	6.57513	6.49571	6.20159	6.03885	6.19708	5.76175	5.85219	6.00505
211651_at	211651	2177	Fancd2	Fanconi anemia, complementation group D2	0.000670282	0.0164453	-2.39908	-5.18895	0.00122997	0.023396	4.67399	5.49911	5.40368	4.65312	4.41046	4.60025	4.11349	3.70944	4.06581
75974_at	75974	139818	Dock11	dedicator of cytokinesis 11	0.00067083	0.0164453	-1.93862	-5.37028	0.00100812	0.0210511	5.61933	6.00365	5.8339	5.19998	4.70815	4.92612	4.65452	5.19639	4.7018
18972_at	18972	5425	Pold2	polymerase (DNA directed), delta 2, regulatory subunit	0.000675709	0.0165361	-2.25691	-6.79778	0.000242783	0.0105945	6.54296	6.28659	6.6819	5.31801	6.06882	5.51031	5.39929	5.01754	5.54849
103573_at	103573	7514	Xpo1	exportin 1, CRM1 homolog (yeast)	0.00067817	0.0165676	-2.11448	-6.21559	0.000421611	0.0135884	7.49718	8.00784	7.81499	7.15353	6.44799	6.88491	6.62913	6.52131	6.94052
76219_at	76219		Arxes1	adipocyte-related X-chromosome expressed sequence 1	0.000680733		-1.65767	-5.54098	0.000839317		2.78589	2.49615	2.63729	2.2646	2.28267	2.44841	1.88236	2.08252	1.76337
108062_at	108062	1478	Cstf2	cleavage stimulation factor, 3' pre-RNA subunit 2	0.000683253	0.0166621	-1.53212	-6.00609	0.000519055	0.0151766	6.59082	6.50787	6.58223	6.3239	6.5126	6.27032	5.88066	5.89803	6.05092
72657_at	72657	280636	2700094K13Rik	RIKEN cDNA 2700094K13 gene	0.000684404	0.0166621	-2.26606	-5.30256	0.0010853	0.02217	7.55046	7.25908	7.85008	6.87942	7.20789	6.97096	6.52394	5.94417	6.62278
330836_at	330836	9057	Slc7a6	solute carrier family 7 (cationic amino acid transporter, y+ system), member 6	0.000687999	0.0167207	-1.60818	-5.70781	0.000704237	0.0174407	6.55481	6.71721	6.6894	6.43352	6.58059	6.32027	5.79627	6.10741	5.98968
19395_at	19395	10235	Rasgrp2	RAS, guanyl releasing protein 2	0.000689808	0.0167359	2.0316	5.26714	0.00112827	0.0225474	5.87909	5.53687	5.41805	6.23418	6.33745	6.08076	6.95605	6.5702	6.34997
56459_at	56459	10055	Sae1	SUMO1 activating enzyme subunit 1	0.000692619	0.0167752	-1.80119	-6.40942	0.000349396	0.0126208	7.39584	7.24157	7.31658	6.80437	7.22428	6.8517	6.41557	6.27646	6.68841
57315_at	57315	9277	Wdr46	WD repeat domain 46	0.000697035	0.0168532	-2.01972	-6.41969	0.000345977	0.0126208	6.96051	6.77753	6.6878	6.20888	6.65593	6.12571	6.07844	5.70677	5.56136
100862276_at	100862276		LOC100862276	uncharacterized LOC100862276	0.000701393		-1.65722	-5.28674	0.00110426		2.89795	2.568	2.51923	2.32163	2.27385	2.32163	2.01979	1.82077	1.98085
22596_at	22596	7520	Xrcc5	X-ray repair complementing defective repair in Chinese hamster cells 5	0.000702674	0.0169353	-2.15154	-5.79512	0.00064334	0.0166596	4.16562	4.68616	4.59476	3.76803	3.12243	3.62046	3.61901	3.09468	3.42064
237436_at	237436	283431	Gas2l3	growth arrest-specific 2 like 3	0.000702834	0.0169353	-2.13754	-6.26459	0.000401895	0.0133794	5.99502	6.43869	5.808	5.73261	5.77383	5.25421	4.94663	4.98917	5.08876
74186_at	74186	83643	Ccdc3	coiled-coil domain containing 3	0.000704617	0.0169493	1.79749	5.47187	0.000903545	0.0199303	3.8305	4.17813	3.96076	4.49386	4.77105	4.50125	4.6483	5.07881	4.76688
66385_at	66385	5510	Ppp1r7	protein phosphatase 1, regulatory (inhibitor) subunit 7	0.000710535	0.0170625	-1.74574	-6.46164	0.000332392	0.0123616	7.06811	7.36489	7.07272	6.89306	6.47114	6.75013	6.38304	6.44611	6.28072
103468_at	103468	57122	Nup107	nucleoporin 107	0.000714218	0.0171218	-1.8961	-4.90715	0.00169046	0.0284148	6.18676	6.71546	6.44288	5.74651	5.79694	5.67147	5.79536	5.25558	5.52309
100503095_at	100503095		Gm19552	predicted gene, 19552	0.000720852		1.32146	3.6936	0.00758584		2.29493	2.3221	2.14847	2.93537	2.96986	2.75766	2.64906	2.56677	2.75582
99899_at	99899	10561	Ifi44	interferon-induced protein 44	0.000734591	0.0175803	6.68182	14.0215	2.03636e-06	0.00198331	5.9614	5.85518	5.22291	7.92144	5.66254	7.5998	8.39138	8.47572	8.49547
117167_at	117167	79689	Steap4	STEAP family member 4	0.00073595	0.017583	1.59806	5.99024	0.000527394	0.0152017	3.45215	3.25523	3.22069	3.62755	3.56974	3.83701	3.89383	4.00858	4.06058
22171_at	22171	7298	Tyms	thymidylate synthase	0.000739049	0.0176271	-2.52343	-4.90163	0.00170122	0.0284224	7.63779	7.31106	7.59739	6.62497	6.63253	6.61801	5.97752	5.56801	6.75689
98999_at	98999	57169	Znfx1	zinc finger, NFX1-type containing 1	0.000741446	0.0176544	2.01502	4.91696	0.00167155	0.0281823	5.53889	5.33829	4.99334	5.96373	6.01801	5.98891	6.00731	6.24336	6.63371
72151_at	72151	5985	Rfc5	replication factor C (activator 1) 5	0.000752021	0.0178688	-1.75825	-5.42788	0.000947264	0.0202298	6.49588	6.19871	6.63634	6.09827	6.34018	6.09713	5.67868	5.46915	5.7593
12181_at	12181	23246	Bop1	block of proliferation 1	0.000752985	0.0178688	-1.46779	-5.47453	0.000900973	0.0199047	6.14619	6.00857	6.10076	5.85222	5.85222	5.85222	5.52959	5.59725	5.46825
81703_at	81703	122953	Jdp2	Jun dimerization protein 2	0.000757695	0.0179504	1.8089	5.60049	0.000788074	0.0182696	6.19215	5.7424	6.03621	6.26749	5.88026	6.26749	7.02902	6.82518	6.69795
242253_at	242253	126820	Wdr63	WD repeat domain 63	0.000762404		1.60654	5.26952	0.00112532		2.95677	3.00792	2.87749	3.18386	3.08181	2.94446	3.46639	3.56292	3.84104
319170_at	319170	8969	Hist1h2an	histone cluster 1, H2an	0.000765941	0.0181153	-2.24305	-5.63589	0.000759246	0.0179955	11.6501	11.4688	11.6354	11.1052	11.5221	10.9636	10.2494	10.0205	10.8601
74155_at	74155	54206	Errfi1	ERBB receptor feedback inhibitor 1	0.000770308	0.018188	1.79642	4.73835	0.00205615	0.0310294	9.64899	9.62369	9.86396	9.90057	9.5537	9.64232	10.291	10.8912	10.4318
19366_at	19366	8438	Rad54l	RAD54 like (S. cerevisiae)	0.000772842	0.0182174	-2.50246	-6.43511	0.000340911	0.0125789	4.57622	4.96655	4.68598	4.0287	3.07981	3.67808	3.76338	2.99891	3.42486
384557_at	384557		Ceacam3	carcinoembryonic antigen-related cell adhesion molecule 3	0.000775775		-1.28509	-3.03161	0.0188456		2.76902	2.75339	2.83711	3.02838	3.11661	3.05303	2.31788	2.31295	2.62221
20191_at	20191	6262	Ryr2	ryanodine receptor 2, cardiac	0.000777982	0.0182532	2.24336	5.43715	0.000937866	0.020182	5.86901	6.09145	5.86212	7.35328	6.64341	7.14209	6.6122	7.21303	7.39554
19357_at	19357	5885	Rad21	RAD21 homolog (S. pombe)	0.000779749	0.0182532	-1.4694	-5.63454	0.000760325	0.0179955	8.69561	8.78097	8.63984	8.64243	8.48228	8.51112	8.14048	8.18911	8.12389
21817_at	21817	7052	Tgm2	transglutaminase 2, C polypeptide	0.000780334	0.0182532	2.12593	5.07837	0.00139162	0.0252444	7.5611	6.86752	7.21129	7.8252	7.7296	7.94471	8.30752	8.02521	8.5978
11792_at	11792	328	Apex1	apurinic/apyrimidinic endonuclease 1	0.000780397	0.0182532	-1.83376	-5.6593	0.000740829	0.0178465	6.57103	6.3482	6.60436	5.72996	6.10548	5.99373	5.66414	5.34906	5.85472
11306_at	11306	22	Abcb7	ATP-binding cassette, sub-family B (MDR/TAP), member 7	0.000780837	0.0182532	-1.69356	-5.92919	0.000560952	0.0156567	6.0749	6.43443	6.19354	5.83938	5.43934	5.67992	5.38561	5.51128	5.54453
27756_at	27756	57819	Lsm2	LSM2 homolog, U6 small nuclear RNA associated (S. cerevisiae)	0.00078235	0.018258	-1.68038	-5.62301	0.000769597	0.018049	5.91508	5.55845	5.89547	5.46316	5.76284	5.51999	5.14305	4.98969	5.01217
12974_at	12974	1431	Cs	citrate synthase	0.000783631	0.018258	-1.5968	-5.2304	0.00117484	0.0229016	8.31574	8.01152	7.96616	7.65242	7.72406	7.69042	7.45073	7.34981	7.48936
12462_at	12462	7203	Cct3	chaperonin containing Tcp1, subunit 3 (gamma)	0.000786509	0.0182948	-1.57269	-5.99131	0.000526825	0.0152017	8.45263	8.31596	8.57677	7.91598	8.19758	8.037	7.8023	7.78566	7.80935
56412_at	56412	84273	Noa1	nitric oxide associated 1	0.000790576	0.0183378	-1.74203	-5.38226	0.000995117	0.0209346	5.59502	5.49098	5.42671	5.02373	5.26632	5.12806	4.79489	4.8837	4.39052
78781_at	78781	56829	Zc3hav1	zinc finger CCCH type, antiviral 1	0.000790961	0.0183378	1.74416	6.74304	0.000255319	0.0107443	6.96924	6.93162	6.79433	7.52857	7.06637	7.38447	7.54788	7.70938	7.83686
106618_at	106618	197335	Wdr90	WD repeat domain 90	0.000793332	0.0183626	-1.70003	-5.27435	0.00111937	0.0225393	4.58306	5.0743	4.82227	4.18511	4.26255	4.41591	4.03045	4.12683	4.06581
15953_at	15953		Ifi47	interferon gamma inducible protein 47	0.000796963	0.0183683	3.55686	8.15965	7.60906e-05	0.00623544	6.54968	5.90378	5.70552	7.58332	6.22456	6.49664	7.70204	8.07545	7.98752
217216_at	217216	78995	BC030867	cDNA sequence BC030867	0.000798361	0.0183683	-1.77403	-5.7545	0.000670908	0.0170065	4.37707	4.64182	4.8393	4.42508	4.64765	4.22388	3.88629	3.70992	3.8124
13036_at	13036	1512	Ctsh	cathepsin H	0.000798568	0.0183683	1.97382	3.37861	0.0116081	0.080322	6.45766	7.35921	7.86125	6.78339	6.7561	6.05397	8.3567	8.30413	8.28836
69327_at	69327	138162	1700007K13Rik	RIKEN cDNA 1700007K13 gene	0.000798792	0.0183683	1.8559	5.47573	0.00089982	0.0199047	2.94087	2.96364	2.7605	2.95601	3.33187	3.05742	3.47462	3.78772	4.03365
56428_at	56428	23788	Mtch2	mitochondrial carrier homolog 2 (C. elegans)	0.000800274	0.0183724	-1.55747	-4.97872	0.00155767	0.0272349	8.09721	7.82284	7.95658	7.49025	7.24366	7.31444	7.49025	7.19183	7.27327
258899_at	258899		Olfr1214	olfactory receptor 1214	0.000805865		1.03599	0.386886	0.710224		1.3931	1.23308	1.53662	2.19899	2.33172	1.88148	1.58063	1.45945	1.27544
108147_at	108147	471	Atic	5-aminoimidazole-4-carboxamide ribonucleotide formyltransferase/IMP cyclohydrolase	0.000811648	0.0186032	-2.46809	-5.35306	0.00102716	0.0213536	5.82869	5.96201	6.3333	5.0376	5.54831	5.29825	5.17725	4.24504	4.68984
20557_at	20557	100506736	Slfn3	schlafen 3	0.000815772	0.0186674	4.72938	9.7681	2.34001e-05	0.00358505	3.00948	3.66568	2.86138	4.49364	2.65457	4.18505	5.17904	5.53292	5.64225
320685_at	320685	1635	Dctd	dCMP deaminase	0.000819732	0.0187007	-1.68923	-5.22768	0.00117837	0.0229091	6.53079	6.62216	6.49002	5.83484	5.82054	6.0974	5.74068	5.54127	6.04927
76889_at	76889	79934	Adck4	aarF domain containing kinase 4	0.000820263	0.0187007	1.67315	5.46036	0.00091476	0.0200133	5.20813	4.86347	5.02428	5.26502	4.83666	4.74659	5.95285	5.69505	5.67968
12466_at	12466	908	Cct6a	chaperonin containing Tcp1, subunit 6a (zeta)	0.000821206	0.0187007	-1.78727	-5.04788	0.00144024	0.0257659	8.64244	8.33992	8.68518	8.10471	8.04567	8.0125	7.90342	7.81514	7.41405
18624_at	18624	5184	Pepd	peptidase D	0.000823916	0.0187321	-1.48018	-5.24221	0.00115963	0.0228846	5.80706	5.64532	5.63815	5.52598	5.50805	5.52598	5.23103	5.08129	5.08208
68231_at	68231	101928761	H2afb1	H2A histone family, member B1	0.000826134	0.0187523	1.48707	5.73194	0.000686789	0.0172247	3.52287	3.56026	3.6098	3.85343	4.06581	3.97698	4.15113	4.20272	4.05389
170676_at	170676	23089	Peg10	paternally expressed 10	0.00082984	0.0188062	-1.50826	-5.21371	0.0011967	0.0231379	6.60158	6.72611	6.55713	6.41938	6.44027	6.41938	5.93483	6.1773	5.98799
272589_at	272589	219899	Tbcel	tubulin folding cofactor E-like	0.000833907	0.018868	1.34658	4.01331	0.00500013	0.050019	5.36192	5.40361	5.58418	5.37944	5.11895	4.93307	5.87583	5.8366	5.93335
70294_at	70294	55658	Rnf126	ring finger protein 126	0.000837652	0.0189223	-1.72874	-5.7911	0.000646011	0.0166601	8.18942	7.91169	7.98641	7.62576	7.84329	7.49627	7.43489	7.20082	7.07362
380928_at	380928	4008	Lmo7	LIM domain only 7	0.000841277	0.018971	2.65879	5.41097	0.000964695	0.020478	5.46196	6.38937	6.26898	6.38937	5.26648	5.00493	7.17287	7.5693	7.72036
14894_at	14894	29105	Gtl3	gene trap locus 3	0.000845496	0.018971	-1.71704	-5.28531	0.00110599	0.0224301	7.72044	7.24274	7.50242	7.11767	7.27304	7.0812	6.8329	6.64502	6.68027
20128_at	20128		Trim30a	tripartite motif-containing 30A	0.000845756	0.018971	5.24328	9.24738	3.36145e-05	0.00430724	2.63766	3.2253	2.0909	4.76606	2.78734	3.38834	5.2183	5.08667	5.03537
20348_at	20348	10512	Sema3c	sema domain, immunoglobulin domain (Ig), short basic domain, secreted, (semaphorin) 3C	0.000848041	0.018971	3.27465	6.05096	0.000496231	0.0148856	5.11116	5.28834	5.31828	5.97895	4.95277	5.77124	6.22545	7.11281	7.30901
11606_at	11606	183	Agt	angiotensinogen (serpin peptidase inhibitor, clade A, member 8)	0.000848451	0.018971	2.69004	5.25059	0.00114898	0.0228131	4.91258	4.69699	5.19801	5.65759	5.73966	5.27628	5.96269	6.89748	6.08647
76650_at	76650	140809	Srxn1	sulfiredoxin 1 homolog (S. cerevisiae)	0.000848932	0.018971	1.78139	4.32817	0.00336681	0.0405146	4.74174	4.46241	5.06405	4.6196	4.78633	4.79049	5.73495	5.74833	5.30419
13433_at	13433	1786	Dnmt1	DNA methyltransferase (cytosine-5) 1	0.000849225	0.018971	-1.93278	-5.43106	0.000944033	0.0202298	7.85477	8.26018	8.06531	7.46666	7.83769	7.69872	6.97851	6.89908	7.42225
20649_at	20649	6641	Sntb1	syntrophin, basic 1	0.000850909	0.0189785	-1.85477	-5.73794	0.00068252	0.0171788	6.47477	6.92882	6.43379	6.22331	5.79745	6.05334	5.7937	5.72041	5.70192
319616_at	319616		5930412G12Rik	RIKEN cDNA 5930412G12 gene	0.000860267		1.33506	3.03719	0.0186968		2.73674	3.2193	2.95631	3.62515	3.81402	3.70992	3.34837	3.4012	3.45221
20846_at	20846	6772	Stat1	signal transducer and activator of transcription 1	0.000865388	0.0192709	2.14219	10.6453	1.31879e-05	0.00325147	7.10246	7.24091	7.28612	8.11207	7.31593	8.11743	8.33288	8.25419	8.3443
76809_at	76809	140707	Bri3bp	Bri3 binding protein	0.000871337	0.0193461	-1.71646	-5.75249	0.000672304	0.0170065	5.86052	5.60056	5.45135	4.98611	5.33817	5.15225	4.76792	4.91436	4.91689
70387_at	70387	283237	Ttc9c	tetratricopeptide repeat domain 9C	0.00087151	0.0193461	-1.68714	-5.96288	0.000542146	0.0153445	6.86017	6.67149	6.48902	6.56314	6.30809	6.21102	5.88359	5.89817	5.99642
56390_at	56390	10534	Sssca1	Sjogren's syndrome/scleroderma autoantigen 1 homolog (human)	0.000874156	0.0193744	-1.54575	-5.67008	0.000732521	0.0178396	6.01991	5.88944	6.13769	5.5982	5.81303	5.73202	5.4632	5.35041	5.35636
76041_at	76041	202243	Ccdc125	coiled-coil domain containing 125	0.000878991	0.0194474	-1.74968	-4.38616	0.00313535	0.0394923	5.38776	5.86872	5.33666	5.45718	5.63757	5.5082	4.90815	4.79263	4.50329
12812_at	12812	8161	Coil	coilin	0.000880211	0.0194474	-1.66456	-5.19067	0.00122762	0.023396	4.38503	4.33307	4.47226	3.77092	3.99201	3.79606	3.38686	3.87159	3.68904
66166_at	66166	57402	S100a14	S100 calcium binding protein A14	0.000883646	0.0194928	1.65431	4.49422	0.00274933	0.0367316	4.25291	4.47217	4.64869	4.56706	4.44493	4.44004	5.05171	5.04459	5.44569
53608_at	53608	9064	Map3k6	mitogen-activated protein kinase kinase kinase 6	0.000891186	0.0196284	2.42901	6.39805	0.000353229	0.0126208	6.40921	6.20826	6.32939	7.16131	6.72352	7.52415	7.29644	7.39179	8.0013
20558_at	20558	100506736	Slfn4	schlafen 4	0.000892306		2.09599	4.29148	0.00352292		1.9579	1.90635	2.14363	1.86582	2.14051	1.75948	3.49235	2.51923	3.04872
664883_at	664883	4857	Nova1	neuro-oncological ventral antigen 1	0.000896358	0.0197115	-1.98042	-5.18639	0.00123347	0.023431	6.31529	6.10848	5.66169	5.69418	5.41006	5.58189	4.88573	5.21644	5.08185
15270_at	15270	3014	H2afx	H2A histone family, member X	0.000900641	0.0197748	-2.55922	-4.78755	0.00194125	0.0302534	9.36455	9.06791	9.42012	8.77389	8.85607	8.69341	7.99918	7.16259	8.39164
17196_at	17196	4155	Mbp	myelin basic protein	0.000905312	0.019845	1.56764	5.23998	0.0011625	0.0228846	3.23341	2.9944	3.24596	3.43014	3.29875	3.43014	3.94886	3.77092	3.70208
12319_at	12319	767	Car8	carbonic anhydrase 8	0.000906651	0.019845	1.358	3.23889	0.0140819	0.0895685	5.62972	5.42573	5.52375	5.34762	5.17894	4.93179	6.19095	5.85865	5.83295
100316693_at	100316693		Mir1938	microRNA 1938	0.000913191	0.0199484	2.4719	6.13427	0.000456771	0.014339	5.75194	6.52587	6.54518	6.81835	5.67457	6.1237	7.70527	7.61531	7.54736
14778_at	14778	2878	Gpx3	glutathione peroxidase 3	0.000914208	0.0199484	2.76494	4.84029	0.00182593	0.0293461	7.96749	7.19477	7.64838	8.01628	8.11819	7.67857	9.30794	9.38837	8.44234
77862_at	77862	29087	Thyn1	thymocyte nuclear protein 1	0.000917923	0.0199985	-1.64366	-4.57292	0.00250114	0.0345284	5.94831	5.56293	5.99929	5.18465	5.16493	5.24458	5.26973	4.95295	5.15764
16819_at	16819	3934	Lcn2	lipocalin 2	0.000920431	0.0200222	2.61752	5.86302	0.000600037	0.0160789	4.7499	5.05125	5.55066	5.06671	4.19954	5.45187	6.75236	6.64494	6.17037
12608_at	12608	1051	Cebpb	CCAAT/enhancer binding protein (C/EBP), beta	0.000922246	0.0200308	2.45638	4.76169	0.00200075	0.0306266	6.36997	5.90662	6.82025	6.80133	6.79762	6.5631	8.00221	7.77682	7.25173
22359_at	22359	7436	Vldlr	very low density lipoprotein receptor	0.00092893	0.0201186	1.91056	4.61869	0.00236825	0.033582	5.3633	5.64864	5.83765	5.83036	5.42389	5.60863	6.76774	6.69054	6.15982
15277_at	15277	3099	Hk2	hexokinase 2	0.000930261	0.0201186	2.22975	5.68734	0.000719425	0.017666	4.9249	5.42878	5.68596	5.68596	4.80412	5.45973	6.73376	6.47843	6.37455
69066_at	69066	284018	1810010H24Rik	RIKEN cDNA 1810010H24 gene	0.000931354	0.0201186	3.31157	5.45765	0.000917428	0.0200133	4.72102	4.6114	4.80897	5.52238	4.7264	4.59645	6.99243	6.3569	5.69542
72022_at	72022	54733	Slc35f2	solute carrier family 35, member F2	0.000932	0.0201186	-2.41873	-5.1257	0.00131971	0.0244195	4.68038	4.78249	3.91652	3.62444	3.11318	3.62444	3.1573	3.07033	3.44645
22321_at	22321	7407	Vars	valyl-tRNA synthetase	0.000936418	0.0201831	-1.72148	-5.75804	0.000668457	0.0169764	6.3109	6.33148	6.57084	6.14962	6.43691	6.0239	5.82742	5.51443	5.51178
14184_at	14184	2261	Fgfr3	fibroblast growth factor receptor 3	0.000937898	0.0201841	2.45541	4.80747	0.00189679	0.0299722	4.93558	4.99093	5.5614	5.52383	4.73518	4.98729	6.95841	6.23882	6.11452
16890_at	16890	3991	Lipe	lipase, hormone sensitive	0.000942228	0.0202464	2.13794	5.12497	0.00132079	0.0244195	5.66415	4.91172	5.02393	5.79699	6.22524	5.94573	6.12686	6.29701	6.55167
218973_at	218973	11169	Wdhd1	WD repeat and HMG-box DNA binding protein 1	0.000947775	0.0203346	-2.32507	-4.89288	0.00171841	0.028499	5.61445	6.26285	6.16832	5.53874	5.3503	5.36937	4.99989	4.32051	5.04668
12412_at	12412	10951	Cbx1	chromobox 1	0.000957966	0.020522	-1.56349	-5.09661	0.0013634	0.0248283	7.32016	7.24073	7.53882	7.14066	7.14458	7.08044	6.59112	6.74379	6.83667
21677_at	21677	8463	Tead2	TEA domain family member 2	0.000972108	0.0206848	-1.70741	-5.37587	0.00100203	0.0210041	7.74249	7.41453	7.69712	7.16278	7.43897	7.25745	7.02826	6.66655	6.8426
66090_at	66090	83719	Ypel3	yippee-like 3 (Drosophila)	0.00097311	0.0206848	1.79778	4.99327	0.00153211	0.0269266	6.07443	5.68711	5.92257	6.0662	6.2805	6.10938	6.98408	6.46826	6.75066
11950_at	11950	515	Atp5f1	ATP synthase, H+ transporting, mitochondrial F0 complex, subunit B1	0.000973307	0.0206848	-1.69074	-4.87877	0.00174656	0.0286586	8.54229	8.21051	8.38511	7.85793	7.88641	7.78435	7.83343	7.6529	7.3584
71780_at	71780	51477	Isyna1	myo-inositol 1-phosphate synthase A1	0.000973934	0.0206848	-1.58574	-5.05179	0.00143391	0.0257464	6.58241	6.467	6.5405	5.86957	6.1079	5.95388	6.0749	5.84419	5.64567
68401_at	68401	92579	G6pc3	glucose 6 phosphatase, catalytic, 3	0.000974159	0.0206848	-1.61942	-5.14845	0.00128662	0.0241477	6.15145	5.80175	5.85526	5.50848	5.33044	5.50848	5.31459	5.10539	5.3171
67203_at	67203	54820	Nde1	nuclear distribution gene E homolog 1 (A nidulans)	0.000974367	0.0206848	-1.64794	-4.99708	0.00152549	0.0268437	6.89225	6.76297	6.81375	6.57944	6.74758	6.56934	6.34758	5.83679	6.08032
107047_at	107047	56984	Psmg2	proteasome (prosome, macropain) assembly chaperone 2	0.00098076	0.0207494	-2.11908	-5.38302	0.000994301	0.0209346	6.13958	5.85344	5.70749	5.38005	4.83201	5.08602	5.20305	4.6694	4.51921
20531_at	20531	10568	Slc34a2	solute carrier family 34 (sodium phosphate), member 2	0.000981028	0.0207494	3.68543	4.84691	0.001812	0.0293227	4.22823	5.6215	5.70367	5.68745	4.1756	4.16024	7.52206	6.74097	7.24614
17876_at	17876	50804	Myef2	myelin basic protein expression factor 2, repressor	0.000981828	0.0207494	-1.75038	-6.65672	0.000276589	0.011235	7.43674	7.5621	7.42984	7.25272	6.73465	6.96529	6.51357	6.84592	6.63017
70024_at	70024	55388	Mcm10	minichromosome maintenance deficient 10 (S. cerevisiae)	0.000988198	0.0207729	-1.73597	-4.92089	0.00166402	0.0281227	5.14489	5.39078	5.08843	4.8837	4.8837	4.83777	4.41104	4.13056	4.66437
56788_at	56788	57758	Scube2	signal peptide, CUB domain, EGF-like 2	0.00098975	0.0207729	4.86152	4.87888	0.00174633	0.0286586	3.53114	3.68308	3.2463	4.41976	3.60203	3.90634	5.87275	6.37321	4.54141
21849_at	21849	10155	Trim28	tripartite motif-containing 28	0.000990616	0.0207729	-2.02115	-5.60572	0.000783734	0.0182495	8.49031	8.54174	8.82937	8.16835	8.43688	7.93204	7.87225	7.65202	7.24729
20019_at	20019	25885	Polr1a	polymerase (RNA) I polypeptide A	0.000990934	0.0207729	-1.78417	-5.10261	0.00135426	0.0246937	5.81501	6.2536	6.21024	5.6342	5.85762	5.7447	5.34217	5.40191	5.04316
26441_at	26441	5685	Psma4	proteasome (prosome, macropain) subunit, alpha type 4	0.000991203	0.0207729	-1.46669	-4.67674	0.00221076	0.0324397	8.0362	7.7298	7.89783	7.21324	7.08476	7.4245	7.41434	7.30526	7.29989
219072_at	219072	54930	Haus4	HAUS augmin-like complex, subunit 4	0.000991784	0.0207729	-1.8158	-4.87141	0.00176144	0.0288023	6.08975	5.87853	5.53291	5.50142	5.59755	5.50142	5.0252	4.77029	5.15188
229900_at	229900	388646	Gbp7	guanylate binding protein 7	0.000994603	0.0207924	3.5203	5.95112	0.00054863	0.0154544	5.95617	6.58431	5.69426	7.47648	6.41374	7.07169	7.33837	8.07835	8.25977
67480_at	67480	54883	Cwc25	CWC25 spliceosome-associated protein homolog (S. cerevisiae)	0.000996603	0.0207924	1.53873	4.89844	0.00170747	0.0284478	5.12329	4.89815	4.8934	5.40756	5.54492	5.46742	5.67461	5.68398	5.4182
68816_at	68816	51645	Ppil1	peptidylprolyl isomerase (cyclophilin)-like 1	0.00099714	0.0207924	-2.17272	-5.20651	0.00120626	0.023259	6.06834	5.65731	6.06093	5.03881	5.47649	5.16518	5.00662	4.33501	5.02283
71970_at	71970	58486	2410018M08Rik	RIKEN cDNA 2410018M08 gene	0.0010038	0.0208757	-1.40057	-4.54155	0.002597	0.0355043	4.35527	4.30335	4.38869	4.39243	4.38869	4.68613	3.82314	3.9947	3.76254
74320_at	74320	55339	Wdr33	WD repeat domain 33	0.0010052	0.0208757	-1.57342	-5.11948	0.00132892	0.0244852	6.91022	7.1988	6.84162	6.89773	6.75302	6.74002	6.37422	6.36806	6.26968
56018_at	56018	10809	Stard10	START domain containing 10	0.00100558	0.0208757	-1.38088	-3.03059	0.0188728	0.10422	6.55196	6.22388	6.56814	5.43285	5.81855	5.3748	6.11732	5.74287	6.0836
228357_at	228357	4038	Lrp4	low density lipoprotein receptor-related protein 4	0.00101054	0.020937	1.92069	5.27529	0.00111822	0.0225393	5.29085	5.92259	5.73546	6.16734	5.80489	6.09394	6.75042	6.63849	6.43843
54611_at	54611	5139	Pde3a	phosphodiesterase 3A, cGMP inhibited	0.00101166	0.020937	1.90322	6.29053	0.000391876	0.0131656	5.46155	5.41044	5.6811	5.96692	5.39058	5.87146	6.67828	6.39417	6.24672
14156_at	14156	2237	Fen1	flap structure specific endonuclease 1	0.00101299	0.020937	-2.03791	-5.22125	0.00118677	0.023009	5.64378	5.78356	6.00148	5.40899	5.61371	5.19846	4.89246	4.3422	5.04509
20425_at	20425	6470	Shmt1	serine hydroxymethyltransferase 1 (soluble)	0.00101449	0.0209375	-1.87788	-4.87235	0.00175953	0.0288023	4.43467	4.74096	5.11552	4.25584	4.30798	4.29336	3.98716	3.8932	3.75491
72662_at	72662	22894	Dis3	DIS3 mitotic control homolog (S. cerevisiae)	0.00102174	0.0210562	-2.11775	-5.41798	0.000957432	0.0203545	6.93967	7.6369	7.19934	6.85752	6.41216	6.77764	6.20032	6.38066	6.01105
66161_at	66161	10775	Pop4	processing of precursor 4, ribonuclease P/MRP family, (S. cerevisiae)	0.00102655	0.0211244	-1.57127	-4.83778	0.00183124	0.029361	8.15511	7.79209	7.99262	7.52788	7.34809	7.42605	7.48236	7.25655	7.2559
50528_at	50528	7113	Tmprss2	transmembrane protease, serine 2	0.00102827	0.021129	1.49218	4.05325	0.00475153	0.0486367	4.24005	3.94794	4.2462	4.12706	3.97067	3.76206	4.76915	4.52015	4.87429
80861_at	80861	79132	Dhx58	DEXH (Asp-Glu-X-His) box polypeptide 58	0.00103704	0.0212503	2.26654	4.71676	0.00210895	0.0315607	4.31041	3.94468	4.11286	4.4892	4.44806	4.57427	5.20329	4.80926	5.7604
245522_at	245522	55906	Zc4h2	zinc finger, C4H2 domain containing	0.00103719	0.0212503	-1.622	-3.77437	0.00681786	0.059577	5.58597	6.12292	5.78159	4.89613	4.79685	5.09617	5.3129	4.85584	5.23981
69660_at	69660	64114	Tmbim1	transmembrane BAX inhibitor motif containing 1	0.00103879	0.0212523	1.82232	5.46329	0.000911893	0.0200133	7.42972	7.09557	7.25562	7.4176	7.45276	7.78241	8.01578	7.94689	8.39374
66120_at	66120	51303	Fkbp11	FK506 binding protein 11	0.0010436	0.0212966	1.62846	4.33547	0.00333666	0.040404	5.45819	4.99645	5.38913	5.34549	5.19878	4.96216	6.20512	5.89541	5.87075
13436_at	13436	1789	Dnmt3b	DNA methyltransferase 3B	0.00104509	0.0212966	-1.74012	-4.76227	0.0019994	0.0306266	5.54506	5.26864	5.04469	4.73001	4.4236	4.58199	4.70506	4.45967	4.31224
66168_at	66168	2907	Grina	glutamate receptor, ionotropic, N-methyl D-aspartate-associated protein 1 (glutamate binding)	0.00104549	0.0212966	1.88395	5.19155	0.00122643	0.023396	6.7588	6.28053	6.87543	7.14985	6.85148	6.7963	7.7043	7.60865	7.39175
12034_at	12034	11331	Phb2	prohibitin 2	0.00106188	0.0215992	-1.69855	-5.87233	0.000594361	0.0159876	8.81621	8.64981	8.83195	8.30399	8.69191	8.38694	8.04528	7.78659	8.1557
30938_at	30938	89846	Fgd3	FYVE, RhoGEF and PH domain containing 3	0.001066		1.54416	6.14039	0.000454015		2.69969	2.81801	2.80665	3.31663	3.79305	3.31663	3.46459	3.42252	3.31663
387251_at	387251		Mirlet7i	microRNA let7i	0.0010693	0.0217187	1.83901	5.71234	0.000700925	0.0174407	3.42156	3.3286	3.74746	3.95234	3.69339	4.14068	4.17256	4.47154	4.50214
14373_at	14373	50486	G0s2	G0/G1 switch gene 2	0.00107387	0.0217803	2.29767	5.12305	0.00132363	0.0244195	5.22866	5.13975	5.32719	5.55917	5.7343	5.19372	6.91339	6.07263	6.16095
67121_at	67121	84930	Mastl	microtubule associated serine/threonine kinase-like	0.00107615	0.0217951	-2.19634	-4.83659	0.00183375	0.029361	4.76485	5.56288	5.35164	4.71696	4.54351	4.71696	4.13156	3.8527	4.35875
18120_at	18120	740	Mrpl49	mitochondrial ribosomal protein L49	0.00108005	0.0218427	-1.77603	-7.28009	0.000157852	0.00858742	5.61445	5.61005	5.47289	5.0196	5.39389	4.80612	4.88672	4.64563	4.67115
27403_at	27403	10347	Abca7	ATP-binding cassette, sub-family A (ABC1), member 7	0.00108332	0.0218774	1.54698	5.99315	0.00052585	0.0152017	4.23841	4.32426	4.33321	4.4748	4.7574	4.49794	5.02055	4.93967	4.81879
19823_at	19823	9616	Rnf7	ring finger protein 7	0.00108913	0.0219634	-1.63449	-4.92988	0.00164698	0.0281227	8.72826	8.36745	8.79032	8.36263	8.34671	8.45196	8.03742	7.84921	7.90135
74237_at	74237	10844	Tubgcp2	tubulin, gamma complex associated protein 2	0.00109231	0.0219961	-1.78232	-4.88974	0.00172464	0.028565	6.80542	6.92751	6.79508	6.21197	6.27584	6.39699	5.99488	5.64324	6.31483
17750_at	17750		Mt2	metallothionein 2	0.00109594	0.0220227	3.43039	4.5737	0.00249881	0.0345284	5.75892	5.63691	6.22502	6.43339	6.33456	6.42383	7.71585	8.21379	6.727
68310_at	68310	79830	Zmym1	zinc finger, MYM domain containing 1	0.00109889	0.0220227	-1.75094	-4.97909	0.001557	0.0272349	4.44964	4.90947	4.80702	4.3232	4.23546	4.40427	3.88333	4.12004	3.75344
19387_at	19387	5905	Rangap1	RAN GTPase activating protein 1	0.00110008	0.0220227	-1.62196	-6.13532	0.000456296	0.014339	7.10015	6.98093	7.25279	6.81913	7.23891	6.8756	6.37504	6.38366	6.49189
70650_at	70650	55596	Zcchc8	zinc finger, CCHC domain containing 8	0.00110116	0.0220227	-1.62444	-4.78352	0.0019504	0.0303097	6.84285	7.09233	6.80671	6.71531	6.85526	6.71531	6.20252	6.42638	5.99845
30955_at	30955	5294	Pik3cg	phosphoinositide-3-kinase, catalytic, gamma polypeptide	0.00110145	0.0220227	-1.74788	-4.88117	0.00174173	0.0286586	4.75901	5.20801	4.7013	4.60525	4.57076	4.50464	4.24918	4.03565	4.00951
66679_at	66679	8480	Rae1	RAE1 RNA export 1 homolog (S. pombe)	0.0011151	0.0222642	-1.49372	-5.04606	0.0014432	0.0257818	7.84876	7.6282	7.7647	7.59565	7.72271	7.55267	7.29414	7.0852	7.12549
20810_at	20810	6723	Srm	spermidine synthase	0.00111864	0.0223031	-2.29881	-8.30608	6.78145e-05	0.00598248	7.34049	7.0188	7.4271	6.40827	7.17403	6.28512	6.14891	6.14218	5.91146
12983_at	12983	1439	Csf2rb	colony stimulating factor 2 receptor, beta, low-affinity (granulocyte-macrophage)	0.00112373	0.022373	2.27701	4.60243	0.00241454	0.0338636	4.82835	4.47169	4.75901	4.77548	4.6804	5.07108	5.89901	5.3001	6.2816
676246_at	676246		Gm9670	predicted gene 9670	0.00112528		-1.37598	-4.23536	0.00377725		3.61601	3.44669	3.54628	3.71077	3.62325	3.52869	3.19318	3.02428	3.00774
18538_at	18538	5111	Pcna	proliferating cell nuclear antigen	0.00113619	0.022548	-1.76813	-5.58159	0.000803955	0.0185462	11.0313	10.8535	11.1818	10.7176	10.3319	10.6266	10.4046	9.98494	10.1985
72391_at	72391	1033	Cdkn3	cyclin-dependent kinase inhibitor 3	0.00113731	0.022548	-2.05299	-4.76967	0.00198217	0.030525	6.72667	6.68102	6.79397	6.28463	6.47232	6.26296	6.07866	5.13483	5.72513
17245_at	17245	56890	Mdm1	transformed mouse 3T3 cell double minute 1	0.00113732	0.022548	-1.57927	-5.61318	0.0007776	0.0181762	5.1249	5.10291	4.95005	4.82044	4.54222	4.75459	4.37789	4.546	4.2688
77626_at	77626	55627	Smpd4	sphingomyelin phosphodiesterase 4	0.00114452	0.0226335	-1.62715	-4.95596	0.0015986	0.0276624	6.41039	6.61949	6.43156	6.09214	5.91252	6.00994	5.9917	5.5424	5.79474
26926_at	26926	9131	Aifm1	apoptosis-inducing factor, mitochondrion-associated 1	0.00114484	0.0226335	-1.6136	-5.03037	0.00146902	0.0262099	6.16665	5.97395	5.99312	5.70173	5.55675	5.67687	5.54148	5.38021	5.11783
68277_at	68277	80007	2310057M21Rik	RIKEN cDNA 2310057M21 gene	0.00114881	0.0226665	-1.51072	-5.23466	0.00116933	0.0229016	5.61777	5.51539	5.58564	5.45461	5.26903	5.38177	4.83156	4.9626	5.12572
69635_at	69635	1612	Dapk1	death associated protein kinase 1	0.00115051	0.0226665	1.92402	4.12146	0.00435766	0.0466018	6.09194	6.6142	6.36172	6.44848	6.26814	6.05772	7.66447	7.29643	6.88115
11421_at	11421	1636	Ace	angiotensin I converting enzyme (peptidyl-dipeptidase A) 1	0.00115134	0.0226665	1.98279	5.2504	0.00114922	0.0228131	10.124	9.82446	9.4244	10.7021	10.2407	10.6486	10.676	10.7357	10.9884
621561_at	621561		Vmn1r127	vomeronasal 1 receptor 127	0.00116383	0.0228805	1.65931	5.65308	0.000745672	0.0178746	4.49634	4.26573	4.41339	4.95341	4.95841	5.42513	4.95841	5.10087	5.29716
13557_at	13557	1871	E2f3	E2F transcription factor 3	0.00117803	0.0231275	-1.83769	-5.00801	0.00150669	0.0265792	5.47433	5.56267	5.33666	5.13545	4.95966	4.86383	4.37268	4.94526	4.3488
245688_at	245688	5931	Rbbp7	retinoblastoma binding protein 7	0.00118494	0.0232308	-1.64284	-4.8814	0.00174128	0.0286586	9.23809	9.15491	9.39607	8.80854	8.62274	8.78235	8.67525	8.67557	8.26198
20356_at	20356	9037	Sema5a	sema domain, seven thrombospondin repeats (type 1 and type 1-like), transmembrane domain (TM) and short cytoplasmic domain, (semaphorin) 5A	0.00118859	0.02327	1.91862	4.68984	0.00217685	0.0321874	4.968	5.55104	5.48912	5.55104	4.76691	5.0273	6.386	6.47868	5.98557
102626_at	102626	7867	Mapkapk3	mitogen-activated protein kinase-activated protein kinase 3	0.00119301	0.023324	1.3829	3.06514	0.0179711	0.101933	4.75776	4.94911	5.1752	4.75866	4.55869	4.21785	5.64344	5.36152	5.28538
666498_at	666498		Gm13149	predicted gene 13149	0.00119631	0.0233562	-1.78603	-4.96945	0.0015742	0.0274269	3.76212	3.17331	3.55604	3.86526	3.29123	3.49981	2.79112	2.61711	2.62673
109335_at	109335		9230102K24Rik	RIKEN cDNA 9230102K24 gene	0.00120144		-1.60398	-4.93388	0.00163946		3.27198	3.20986	2.96299	2.8844	2.96986	2.83469	2.34556	2.66297	2.38852
622657_at	622657		Gm6340	predicted pseudogene 6340	0.00120956	0.0235473	-1.77453	-5.01743	0.00149068	0.0264866	5.82703	5.44976	5.8478	5.27813	5.33764	5.09225	5.06137	4.63458	4.94698
320879_at	320879		B230217O12Rik	RIKEN cDNA B230217O12 gene	0.0012107	0.0235473	-1.83802	-4.69617	0.00216067	0.0319901	4.88717	4.78027	4.45187	4.39313	4.37725	4.51821	3.65121	3.63113	4.17021
257632_at	257632	64127	Nod2	nucleotide-binding oligomerization domain containing 2	0.00121111	0.0235473	2.07613	5.1264	0.00131868	0.0244195	4.40549	4.23624	4.3091	4.89617	4.63826	5.03459	4.99084	5.24715	5.76831
107522_at	107522	9718	Ece2	endothelin converting enzyme 2	0.00121704	0.0236301	-1.53553	-4.96559	0.00158113	0.0274842	4.71378	4.37971	4.56895	4.22025	4.21072	4.16403	3.96618	4.01302	3.84091
380702_at	380702	388336	Shisa6	shisa homolog 6 (Xenopus laevis)	0.00122238	0.023701	2.56358	4.75989	0.00200495	0.0306271	2.65621	2.84224	2.59642	3.19655	2.83302	3.20444	4.14157	4.47026	3.35518
18828_at	18828		Plscr2	phospholipid scramblase 2	0.00122579	0.0237345	1.85019	4.80164	0.00190968	0.0300585	3.26203	2.80531	2.98886	3.3858	3.20184	3.3858	4.06701	4.06308	3.57218
227731_at	227731	114789	Slc25a25	solute carrier family 25 (mitochondrial carrier, phosphate carrier), member 25	0.00123449	0.0238701	1.6344	4.79878	0.00191605	0.0300585	6.52738	6.12609	6.62074	6.6619	6.50801	6.67424	7.19153	7.05736	7.19373
22195_at	22195	7332	Ube2l3	ubiquitin-conjugating enzyme E2L 3	0.00123746	0.0238817	-1.56781	-5.49572	0.000880778	0.0196744	7.44443	7.38055	7.37588	7.25744	7.08474	7.44106	6.89852	6.77418	6.56325
239017_at	239017	55753	Ogdhl	oxoglutarate dehydrogenase-like	0.00123803		-1.60211	-4.71349	0.00211705		3.76313	3.40192	3.77926	3.14619	3.0645	3.18748	3.06704	3.03406	2.82182
320080_at	320080	9880	Zbtb39	zinc finger and BTB domain containing 39	0.00123847	0.0238817	-1.55253	-3.83974	0.00625798	0.0568705	6.45634	6.28007	6.28007	6.45408	6.57603	6.36559	5.35115	5.97487	5.72676
21877_at	21877	7083	Tk1	thymidine kinase 1	0.00124149	0.0239048	-1.91842	-4.79807	0.00191763	0.0300585	6.95551	6.6634	6.68927	6.16931	6.23638	6.36577	5.63319	5.53292	6.23638
403183_at	403183		4832428D23Rik	RIKEN cDNA 4832428D23 gene	0.00124306	0.0239048	3.51166	4.82177	0.00186555	0.0297021	2.20431	2.60424	2.80108	3.31066	2.5172	2.62877	4.83184	4.50744	3.43144
320398_at	320398	121227	Lrig3	leucine-rich repeats and immunoglobulin-like domains 3	0.00124599	0.0239279	-1.94598	-5.60542	0.000783987	0.0182495	6.50313	6.37789	6.28212	6.01324	6.29098	5.74456	5.61642	5.57053	5.03384
14595_at	14595	2683	B4galt1	UDP-Gal:betaGlcNAc beta 1,4- galactosyltransferase, polypeptide 1	0.00124766	0.0239279	1.53339	5.45414	0.00092089	0.0200308	8.3152	8.18646	8.32867	8.48299	8.1252	8.40552	8.99316	8.93106	8.74956
74041_at	74041	220042	4632434I11Rik	RIKEN cDNA 4632434I11 gene	0.00125659	0.024055	-2.17764	-4.68649	0.00218547	0.032231	4.06516	4.87912	4.25025	4.11073	3.88895	4.01648	3.31917	3.54523	3.05045
56417_at	56417	103	Adar	adenosine deaminase, RNA-specific	0.00125927	0.024055	1.84467	4.5963	0.00243225	0.034049	6.06763	6.06884	6.02551	6.78091	6.6321	6.91505	6.75818	6.6321	7.32449
70458_at	70458		2610318N02Rik	RIKEN cDNA 2610318N02 gene	0.00125941	0.024055	-2.08411	-4.67373	0.00221865	0.0324397	5.99897	5.40446	5.29997	5.01612	5.0698	4.99847	4.82677	4.28161	4.46496
17748_at	17748		Mt1	metallothionein 1	0.00126134	0.0240593	3.00125	4.68917	0.00217856	0.0321874	8.52795	8.56239	9.07182	9.40547	8.94031	9.19771	10.4653	10.7436	9.5102
84505_at	84505	9869	Setdb1	SET domain, bifurcated 1	0.00126384	0.0240744	-1.5689	-4.93492	0.0016375	0.0281227	5.68598	6.04653	5.69332	5.50264	5.42823	5.48384	5.12655	5.20646	5.17265
668178_at	668178		Mettl7a3	methyltransferase like 7A3	0.00126574	0.024078	1.90435	5.91631	0.00056833	0.0156976	5.36045	4.99847	5.42513	5.73541	6.23979	6.45849	6.36536	6.21959	5.99923
216858_at	216858	147040	Kctd11	potassium channel tetramerisation domain containing 11	0.00126872	0.0241023	2.2235	5.28743	0.00110343	0.0224104	5.43841	4.74982	4.96001	5.50848	5.4851	5.97963	6.16944	5.94075	6.52433
66245_at	66245	23640	Hspbp1	HSPA (heat shock 70kDa) binding protein, cytoplasmic cochaperone 1	0.00127496	0.0241582	-1.71789	-4.7464	0.00203686	0.0308373	6.6321	6.40314	6.61874	6.10962	6.12166	6.12535	5.83765	5.42603	6.00066
52009_at	52009	90861	Hn1l	hematological and neurological expressed 1-like	0.00127667	0.0241582	-1.62259	-5.26094	0.00113598	0.0226474	7.49516	7.68002	7.84994	7.39774	7.69272	7.41213	6.90037	6.91494	7.12549
26922_at	26922	51102	Mecr	mitochondrial trans-2-enoyl-CoA reductase	0.00127681	0.0241582	-1.51922	-5.28037	0.001112	0.0224575	5.65064	5.60486	5.7429	5.28151	5.4643	5.29828	5.18736	4.90783	5.08294
107029_at	107029	4200	Me2	malic enzyme 2, NAD(+)-dependent, mitochondrial	0.00128166	0.0242176	-1.6471	-4.4267	0.00298396	0.0383749	6.0986	6.18701	5.85987	5.36286	5.06223	5.40989	5.49514	5.01507	5.44822
109232_at	109232	51097	Sccpdh	saccharopine dehydrogenase (putative)	0.00128501	0.0242482	-1.6299	-4.88133	0.0017414	0.0286586	6.69088	6.50187	6.35304	6.10853	5.86745	5.96088	5.8847	5.95229	5.58913
16541_at	16541	9476	Napsa	napsin A aspartic peptidase	0.00128764	0.0242655	1.64466	2.61617	0.0343016	0.144794	4.90418	5.75495	6.11939	5.22473	4.73332	4.62892	6.61051	6.16452	6.3743
77569_at	77569	22998	Limch1	LIM and calponin homology domains 1	0.00129086	0.0242936	2.42088	4.39056	0.00311853	0.0394221	6.78253	7.47119	7.47725	7.56179	7.17074	7.44514	8.8889	8.65736	7.96366
14544_at	14544	9615	Gda	guanine deaminase	0.00130363	0.0245013	1.87465	4.70193	0.00214606	0.031908	2.91995	2.54883	3.30065	2.98584	3.12484	3.30065	3.70563	3.85831	4.00712
100862205_at	100862205		LOC100862205	uncharacterized LOC100862205	0.00131237	0.0246328	3.09767	4.70215	0.0021455	0.031908	3.08901	1.98348	2.1678	3.12766	2.72095	3.17196	4.50238	4.2112	3.50335
13835_at	13835	2041	Epha1	Eph receptor A1	0.00131677	0.0246824	2.09293	4.45122	0.00289628	0.0376249	4.39543	4.76357	4.87923	4.99847	4.8451	4.8931	6.18705	5.59547	5.36743
15903_at	15903	3399	Id3	inhibitor of DNA binding 3	0.00132896	0.0248515	2.09929	5.52841	0.000850606	0.0192136	7.15777	7.14185	7.50488	7.29226	7.91001	7.61667	8.67685	8.03655	8.25603
239739_at	239739	27074	Lamp3	lysosomal-associated membrane protein 3	0.00132932	0.0248515	2.31711	3.25799	0.0137127	0.0884577	3.76342	5.2478	5.46404	4.60991	3.20184	2.82598	6.41119	6.0122	6.17269
59025_at	59025	9097	Usp14	ubiquitin specific peptidase 14	0.00133447	0.0248896	-1.60232	-4.843	0.00182021	0.0293328	6.36246	6.55244	6.35304	6.0495	5.8906	5.95406	5.60656	5.99067	5.60386
74600_at	74600	57129	Mrpl47	mitochondrial ribosomal protein L47	0.00133489	0.0248896	-2.04267	-4.93041	0.00164598	0.0281227	5.16527	4.64746	5.14528	4.3312	4.67729	4.60608	3.58426	4.11367	4.15837
70381_at	70381	25851	Tecpr1	tectonin beta-propeller repeat containing 1	0.0013385	0.024924	1.55215	4.49461	0.00274802	0.0367316	5.92681	5.65775	5.56397	6.37286	6.30169	6.19805	6.21746	6.53012	6.31067
71909_at	71909	23354	Haus5	HAUS augmin-like complex, subunit 5	0.00134704	0.0249867	-1.86776	-4.71967	0.00210173	0.0315483	5.77488	5.60056	5.87975	5.42885	5.68711	5.41341	4.6483	4.56271	5.25206
16956_at	16956	4023	Lpl	lipoprotein lipase	0.00134794	0.0249867	2.05077	5.83364	0.000618364	0.016324	6.42444	6.11005	6.0363	6.87772	6.5744	6.22961	6.93408	7.23297	7.48925
100993_at	100993		AW549542	expressed sequence AW549542	0.00134849	0.0249867	1.43568	4.00361	0.00506266	0.0503231	4.8837	5.24307	5.23835	5.07548	4.74742	5.03363	5.72232	5.65632	5.5766
12409_at	12409		Cbr2	carbonyl reductase 2	0.00134963	0.0249867	3.25143	9.99563	2.00807e-05	0.0034716	5.99007	5.74899	6.19173	6.83254	6.48481	5.1995	7.89542	7.41518	7.71706
19181_at	19181	5701	Psmc2	proteasome (prosome, macropain) 26S subunit, ATPase 2	0.00135073	0.0249867	-1.51736	-5.07605	0.00139526	0.0252454	7.06125	7.0012	7.08293	6.6877	6.80153	6.84082	6.63757	6.33725	6.34647
18226_at	18226	23636	Nup62	nucleoporin 62	0.00135313	0.024989	-1.77384	-6.06579	0.000488937	0.0148525	8.18461	7.77302	8.08003	7.30391	7.75274	7.26358	7.24455	7.10959	7.23013
70465_at	70465	79084	Wdr77	WD repeat domain 77	0.00135743	0.024989	-1.71607	-6.56494	0.000301414	0.0118012	6.57808	6.58146	6.78174	6.14867	6.6103	6.15019	5.77029	5.82112	6.01083
16656_at	16656	59269	Hivep3	human immunodeficiency virus type I enhancer binding protein 3	0.00135768	0.024989	1.64829	5.56321	0.000819747	0.0187266	4.2093	4.32912	4.36183	4.76561	4.68404	4.42271	4.88252	4.9289	5.23083
213012_at	213012	55347	Abhd10	abhydrolase domain containing 10	0.00135794	0.024989	-1.78789	-5.84326	0.000612293	0.0162529	5.60056	5.74551	5.78253	5.51407	5.02584	5.15816	4.71227	4.72958	5.13708
20539_at	20539	8140	Slc7a5	solute carrier family 7 (cationic amino acid transporter, y+ system), member 5	0.00136219	0.0250203	-1.53774	-4.61373	0.00238227	0.033621	7.25886	7.16323	7.47767	7.14935	7.41133	7.54824	6.50489	6.81029	6.72347
57741_at	57741	26155	Noc2l	nucleolar complex associated 2 homolog (S. cerevisiae)	0.00136319	0.0250203	-1.78485	-5.63559	0.000759485	0.0179955	6.52651	6.71284	6.91333	6.15361	6.62233	6.39129	5.92463	5.68147	6.04202
381306_at	381306	55732	BC055324	cDNA sequence BC055324	0.00137136	0.0251374	-2.77104	-4.63379	0.00232612	0.0332522	5.0697	5.58088	5.28804	4.78749	4.46723	4.7761	4.1385	2.95217	4.1812
329739_at	329739	284611	Fam102b	family with sequence similarity 102, member B	0.00137524	0.0251758	-1.35984	-3.44432	0.0106098	0.0760826	6.61904	6.63323	6.6733	6.78091	6.78199	6.9802	6.04095	6.43466	6.08728
17254_at	17254	6520	Slc3a2	solute carrier family 3 (activators of dibasic and neutral amino acid transport), member 2	0.00137829	0.0251989	1.41652	4.51978	0.00266586	0.0360907	8.1507	8.04049	8.21924	8.21924	7.9988	8.12676	8.73494	8.66076	8.51914
54609_at	54609	29978	Ubqln2	ubiquilin 2	0.00138507	0.02529	-1.54564	-4.78606	0.00194463	0.0302534	6.7103	6.4375	6.3907	6.31309	6.26483	6.35998	5.86541	6.02209	5.77665
216766_at	216766	25929	Gemin5	gem (nuclear organelle) associated protein 5	0.0013881	0.0253047	-1.53243	-6.11279	0.000466597	0.0144535	5.95485	5.87254	5.7972	5.59507	5.94918	5.61526	5.3012	5.20695	5.27167
69253_at	69253	3316	Hspb2	heat shock protein 2	0.00138946	0.0253047	1.61388	6.35739	0.000367318	0.0126676	3.73428	3.83283	3.86016	4.00185	3.75433	4.23179	4.58959	4.53169	4.3719
69241_at	69241	5433	Polr2d	polymerase (RNA) II (DNA directed) polypeptide D	0.00139411	0.0253369	-1.85076	-5.22307	0.00118438	0.0229943	6.35433	5.86627	6.1612	5.64686	6.04726	5.7201	5.1346	5.09988	5.49094
11532_at	11532	128	Adh5	alcohol dehydrogenase 5 (class III), chi polypeptide	0.00139583	0.0253369	-1.56337	-4.41274	0.00303518	0.0387859	7.3435	7.01915	7.32299	6.73163	6.53431	6.60684	6.77043	6.39465	6.58445
66830_at	66830	112939	Nacc1	nucleus accumbens associated 1, BEN and BTB (POZ) domain containing	0.00139662	0.0253369	-1.46547	-4.71781	0.00210633	0.0315607	7.78174	7.75276	7.68987	7.63724	7.735	7.58371	7.29962	7.25602	6.99814
100040462_at	100040462	3428	Mndal	myeloid nuclear differentiation antigen like	0.00139746		1.98781	4.63604	0.00231991		1.51362	1.85333	2.42856	2.55236	2.42181	2.43713	2.88073	2.9787	3.05517
77914_at	77914		Krtap17-1	keratin associated protein 17-1	0.00139928	0.0253439	1.51273	4.92626	0.00165381	0.0281227	4.23875	4.17422	4.42424	4.47705	4.47705	4.57574	4.73091	4.93824	4.96042
67967_at	67967	10714	Pold3	polymerase (DNA-directed), delta 3, accessory subunit	0.0014006	0.0253439	-1.52141	-5.44294	0.000932041	0.0201489	6.71276	6.56146	6.51485	6.36528	6.60608	6.32343	5.92272	6.10422	5.94658
320827_at	320827		C530008M17Rik	RIKEN cDNA C530008M17 gene	0.00140596	0.0254081	-1.50824	-4.47877	0.00280116	0.0370415	5.64979	5.76545	5.36467	5.51657	5.60733	5.85624	4.98333	5.06624	4.97897
106529_at	106529	9524	Tecr	trans-2,3-enoyl-CoA reductase	0.001415	0.0255389	-1.55581	-4.67928	0.00220415	0.0324295	8.43881	8.38775	8.52373	7.86486	7.99198	7.99918	8.04329	7.58999	7.7709
236900_at	236900	5165	Pdk3	pyruvate dehydrogenase kinase, isoenzyme 3	0.00141738	0.025549	-1.29501	-2.91636	0.0222106	0.114548	6.58953	6.52213	6.80692	6.10995	5.91909	5.95346	6.31328	6.37669	6.11231
28114_at	28114	54888	Nsun2	NOL1/NOP2/Sun domain family member 2	0.00141958	0.0255561	-1.76363	-5.831	0.000620042	0.0163355	6.51092	6.63319	6.6326	5.98035	6.45135	6.37844	5.56841	5.68521	6.03006
626596_at	626596	26166	Rgs22	regulator of G-protein signalling 22	0.00142361		1.59564	5.68502	0.000721173		3.02031	2.82886	2.97277	3.1922	2.81757	3.1922	3.5993	3.75679	3.48184
27402_at	27402	8050	Pdhx	pyruvate dehydrogenase complex, component X	0.00142426	0.0256076	-1.44005	-4.94945	0.00161053	0.027794	5.77838	5.66137	5.70663	5.50424	5.50424	5.51962	5.07549	5.19493	5.29189
225348_at	225348	134430	Wdr36	WD repeat domain 36	0.00142753	0.0256338	-1.70356	-4.71216	0.00212038	0.0316597	6.66913	6.79199	6.55069	6.43861	6.61748	6.37243	5.54511	6.06558	6.04761
622665_at	622665	149483	Ccdc17	coiled-coil domain containing 17	0.00143632	0.0257588	1.41541	3.9723	0.00527024	0.0515504	4.40217	4.71719	4.71719	4.63523	4.39773	4.28453	5.19409	5.01912	5.14377
237877_at	237877	79915	Atad5	ATPase family, AAA domain containing 5	0.00143895	0.0257731	-2.21385	-4.62189	0.00235924	0.0334879	4.72014	5.54814	5.0061	4.45317	4.36626	4.5727	3.66487	3.95648	4.27418
105148_at	105148	3376	Iars	isoleucine-tRNA synthetase	0.00144842	0.0259099	-1.67416	-4.64088	0.00230664	0.0331756	7.24914	7.75861	7.57707	7.27639	7.26191	7.24914	6.64431	6.8124	6.92903
216877_at	216877	56919	Dhx33	DEAH (Asp-Glu-Ala-His) box polypeptide 33	0.00145898	0.0260059	-1.40581	-3.91482	0.00567596	0.0537589	6.39258	6.27423	6.1565	6.29843	6.34686	6.39017	5.69534	5.96424	5.68121
18585_at	18585	5152	Pde9a	phosphodiesterase 9A	0.0014603	0.0260059	1.77475	4.67502	0.00221526	0.0324397	6.41068	6.06134	5.79611	6.57175	6.84607	6.7496	6.81428	6.84314	7.13718
320825_at	320825	389432	Samd5	sterile alpha motif domain containing 5	0.00146031	0.0260059	-1.7408	-4.80808	0.00189544	0.0299722	6.93563	7.32576	7.1469	6.53725	6.70773	6.743	6.06782	6.34189	6.58034
66898_at	66898	55971	Baiap2l1	BAI1-associated protein 2-like 1	0.00146117	0.0260059	1.4963	3.35844	0.0119343	0.0817763	3.65603	4.2272	4.2272	3.8977	3.62891	3.22094	4.7853	4.5602	4.56948
269389_at	269389	84969	Tox2	TOX high mobility group box family member 2	0.00146666	0.0260706	1.49147	4.77815	0.00196267	0.0304179	6.02515	6.08334	5.81666	6.3587	6.35178	6.43304	6.521	6.67931	6.45945
29817_at	29817	3490	Igfbp7	insulin-like growth factor binding protein 7	0.00147374	0.0261363	2.21885	4.57484	0.00249541	0.034517	9.22438	8.28428	8.4877	9.49726	9.32012	9.29928	9.92802	10.0823	9.56448
66094_at	66094	51690	Lsm7	LSM7 homolog, U6 small nuclear RNA associated (S. cerevisiae)	0.00147406	0.0261363	-2.27607	-4.91848	0.00166863	0.0281668	6.16857	5.84782	6.38668	5.59569	5.73193	5.25989	5.37234	4.46446	4.91504
229898_at	229898	115362	Gbp5	guanylate binding protein 5	0.00147985	0.026206	3.74382	5.39536	0.00098111	0.0207327	4.42861	3.934	4.19418	5.46036	4.47153	5.24455	5.31509	5.95056	6.71042
399558_at	399558	23768	Flrt2	fibronectin leucine rich transmembrane protein 2	0.0014854	0.0262713	1.02633	0.14791	0.886544	0.936398	3.88341	4.01773	3.57626	3.18191	2.68772	3.04853	4.11542	3.92922	3.51679
18979_at	18979	5444	Pon1	paraoxonase 1	0.00150062		1.63106	4.19341	0.00398052		2.45245	2.39109	1.95186	2.15057	2.40857	2.18473	2.83381	2.9171	3.18756
51786_at	51786	53981	Cpsf2	cleavage and polyadenylation specific factor 2	0.00150529	0.0265617	-1.4953	-4.85355	0.00179812	0.0291632	6.27466	6.48016	6.21939	6.30309	6.13759	6.13759	5.67461	5.86865	5.69494
381903_at	381903	79053	Alg8	asparagine-linked glycosylation 8 (alpha-1,3-glucosyltransferase)	0.00150559	0.0265617	-1.87957	-4.83353	0.00184028	0.0294091	6.26296	6.60435	6.49432	5.96768	5.74598	6.0484	5.62877	5.1352	5.80648
26440_at	26440	5682	Psma1	proteasome (prosome, macropain) subunit, alpha type 1	0.00151964	0.0267679	-1.58672	-4.47636	0.00280935	0.0370766	7.02322	6.58485	6.88798	6.27987	6.32795	6.33192	6.31781	6.16127	6.03955
18194_at	18194	50814	Nsdhl	NAD(P) dependent steroid dehydrogenase-like	0.0015237	0.0267679	-1.38268	-4.06178	0.00470025	0.0482937	5.55968	5.76581	5.56994	5.10294	5.03978	5.1782	5.28295	5.07401	5.13756
228033_at	228033	518	Atp5g3	ATP synthase, H+ transporting, mitochondrial F0 complex, subunit C3 (subunit 9)	0.0015259	0.0267679	-1.73004	-4.94452	0.00161963	0.0279079	8.93859	8.42362	8.85124	8.21192	8.43851	8.17946	8.06398	7.95206	7.86912
69716_at	69716	9319	Trip13	thyroid hormone receptor interactor 13	0.00152741	0.0267679	-2.26107	-4.61704	0.00237289	0.033614	5.72093	5.87558	5.78029	5.15356	4.96079	5.25099	4.66314	3.91147	5.05381
19261_at	19261	140885	Sirpa	signal-regulatory protein alpha	0.00152798	0.0267679	1.9759	4.08893	0.00454089	0.0475706	5.39562	5.38991	5.73108	5.51875	5.36639	5.66231	6.94595	6.08082	6.3219
70472_at	70472	29028	Atad2	ATPase family, AAA domain containing 2	0.00152973	0.0267679	-2.23648	-5.26731	0.00112806	0.0225474	7.01049	7.77649	7.36499	6.97655	6.36364	6.73757	6.02651	6.49747	6.20669
228421_at	228421	81930	Kif18a	kinesin family member 18A	0.00153115	0.0267679	-2.02866	-4.84397	0.00181817	0.0293328	4.91195	5.71628	5.35854	4.87066	5.14381	4.79639	4.2165	4.42714	4.38378
73254_at	73254	343099	Ccdc18	coiled-coil domain containing 18	0.00153247	0.0267679	-2.06732	-4.66469	0.00224247	0.0325851	3.71851	4.39712	3.96538	3.58836	3.53721	3.34889	2.61654	3.18236	3.15457
22334_at	22334	7417	Vdac2	voltage-dependent anion channel 2	0.00153933	0.0268025	-1.56752	-5.28908	0.00110144	0.0224104	8.36001	8.04126	8.10186	7.81502	7.40686	7.55091	7.44823	7.57473	7.55181
19416_at	19416	51655	Rasd1	RAS, dexamethasone-induced 1	0.00153989	0.0268025	2.02242	4.63579	0.0023206	0.0332385	5.10229	4.32857	4.74311	5.11454	4.78243	4.56248	5.80129	5.478	5.99851
109212_at	109212	54478	Fam64a	family with sequence similarity 64, member A	0.00154015	0.0268025	-1.95863	-6.21008	0.000423895	0.013603	6.26363	6.09481	6.1773	5.77861	6.27247	5.57267	5.25969	4.87863	5.4377
19069_at	19069	4927	Nup88	nucleoporin 88	0.00155041	0.0269477	-1.44916	-4.95547	0.00159949	0.0276624	7.49934	7.54647	7.7282	7.30037	7.36507	7.32561	7.08118	7.01571	7.08072
27528_at	27528	9315	D0H4S114	DNA segment, human D4S114	0.00155885	0.027061	-1.38872	-4.33392	0.00334306	0.0404467	9.24467	9.17451	9.30003	8.78679	8.79146	8.77495	8.8877	8.64308	8.75951
16780_at	16780	3914	Lamb3	laminin, beta 3	0.00156945	0.0271911	1.2237	1.71414	0.129802	0.302958	3.81443	4.35401	4.48611	3.80452	3.44212	3.65237	4.53006	4.43998	4.63546
98415_at	98415	64710	Nucks1	nuclear casein kinase and cyclin-dependent kinase substrate 1	0.0015702	0.0271911	-1.83405	-6.75594	0.0002523	0.0107304	7.77478	8.05218	8.05117	7.2582	7.91001	7.65679	7.04405	7.23584	6.97786
108911_at	108911	55920	Rcc2	regulator of chromosome condensation 2	0.00157296	0.0272055	-1.85957	-6.14335	0.000452687	0.0143063	7.39762	6.95785	7.35961	6.64581	7.12958	6.58483	6.41473	6.27708	6.37469
12237_at	12237	9184	Bub3	budding uninhibited by benzimidazoles 3 homolog (S. cerevisiae)	0.00157611	0.0272075	-1.7865	-4.82396	0.00186081	0.0296699	8.87661	8.30119	8.53703	8.15837	8.38147	8.14045	7.63672	7.67491	7.93207
68501_at	68501	286053	Nsmce2	non-SMC element 2 homolog (MMS21, S. cerevisiae)	0.00157875	0.0272075	-1.60249	-5.31027	0.00107619	0.0220157	7.09246	7.06154	6.87892	6.52094	6.69218	6.32176	6.18884	6.51951	6.27188
330173_at	330173		2610524H06Rik	RIKEN cDNA 2610524H06 gene	0.0015793	0.0272075	-1.975	-4.5808	0.00247771	0.0343396	5.41273	5.03595	5.52924	4.63329	4.14915	3.9078	4.7417	4.01064	4.22424
14538_at	14538	2651	Gcnt2	glucosaminyl (N-acetyl) transferase 2, I-branching enzyme	0.00158221	0.0272075	2.05	6.83027	0.000235671	0.0104131	4.68597	4.75901	4.89582	5.25614	4.37723	5.05047	5.57738	6.07252	5.76177
80906_at	80906	30819	Kcnip2	Kv channel-interacting protein 2	0.00158273	0.0272075	-1.49458	-4.66	0.00225497	0.0326993	3.84443	4.03286	3.82113	3.75689	3.79538	3.69647	3.13841	3.39784	3.41605
50496_at	50496	1876	E2f6	E2F transcription factor 6	0.00158521	0.0272169	-2.02863	-4.3058	0.00346105	0.0408294	5.79121	5.37329	5.66728	5.30694	5.37846	5.45191	4.48508	5.0563	4.09702
232919_at	232919		Psg-ps1	pregnancy specific glycoprotein pseudogene 1	0.00158653		1.51019	4.66388	0.00224464		2.05358	1.68425	1.77194	1.87129	2.05524	1.85539	2.51923	2.4323	2.36452
210029_at	210029	284207	Metrnl	meteorin, glial cell differentiation regulator-like	0.00159008	0.0272584	2.18848	4.0849	0.00456415	0.0477238	4.65989	3.9713	4.42849	4.44089	4.27323	4.54692	5.04278	5.36552	5.96772
26378_at	26378	26063	Decr2	2-4-dienoyl-Coenzyme A reductase 2, peroxisomal	0.00159149	0.0272584	-1.35233	-3.39295	0.0113819	0.0793229	6.31955	5.94041	6.11939	5.50848	5.47943	5.60485	5.75509	5.64141	5.69923
20887_at	20887		Sult1a1	sulfotransferase family 1A, phenol-preferring, member 1	0.00159644	0.0273099	2.53421	5.46488	0.00091034	0.0200133	6.39595	5.59671	5.3684	6.78145	6.16181	6.9956	7.2178	7.05973	7.308
12527_at	12527	928	Cd9	CD9 antigen	0.0016032	0.0273924	1.6846	4.37968	0.00316032	0.039645	8.05322	7.65011	7.9329	8.05124	7.90009	8.05124	8.89729	8.59322	8.38582
229595_at	229595	54507	Adamtsl4	ADAMTS-like 4	0.00160634	0.0274128	1.79675	4.7723	0.00197609	0.0304738	3.50062	4.05519	3.97777	4.02617	3.87211	4.24483	4.56793	4.91752	4.61905
71703_at	71703	51566	Armcx3	armadillo repeat containing, X-linked 3	0.00161295		1.3598	4.43112	0.00296792		1.5155	1.39948	1.5515	1.89513	2.00386	1.89513	1.89513	1.98085	1.9237
74481_at	74481	116071	Batf2	basic leucine zipper transcription factor, ATF-like 2	0.00161429	0.0275151	4.09821	4.83873	0.00182922	0.029361	5.20917	5.60618	5.46425	6.2469	5.64859	6.47913	7.38313	6.43109	8.12378
245555_at	245555	340533	C77370	expressed sequence C77370	0.00162033	0.0275848	-2.08268	-5.01565	0.0014937	0.0264866	4.30879	4.8464	4.8464	4.0807	3.68311	3.37577	3.31897	3.93247	3.57218
69956_at	69956	55037	Ptcd3	pentatricopeptide repeat domain 3	0.00164644	0.0279922	-1.91054	-4.52049	0.00266358	0.0360907	6.2355	6.62408	6.31326	5.93223	5.85017	5.89803	5.02284	5.79498	5.4808
230770_at	230770	55116	Tmem39b	transmembrane protein 39b	0.00165001	0.0279922	-2.05742	-4.86379	0.00177698	0.0289987	6.8808	6.84339	6.98101	6.37329	6.41592	6.00307	5.97254	6.17918	5.29414
16776_at	16776	3911	Lama5	laminin, alpha 5	0.00165022	0.0279922	1.57607	4.89668	0.00171093	0.0284717	6.66753	7.02606	7.00622	7.36723	7.19445	7.19454	7.68557	7.49173	7.51083
17527_at	17527	4358	Mpv17	MpV17 mitochondrial inner membrane protein	0.00165318	0.0280087	-1.34435	-3.14102	0.0161479	0.0961832	8.60116	8.30333	8.30283	7.86183	7.5803	7.71778	8.14269	7.85112	7.93806
244329_at	244329	79648	Mcph1	microcephaly, primary autosomal recessive 1	0.00165775	0.0280381	-1.60969	-5.43836	0.000936637	0.020182	5.27764	5.57034	5.47917	5.19886	4.85855	4.87409	4.61785	4.77959	4.87323
72722_at	72722	25940	Fam98a	family with sequence similarity 98, member A	0.00166001	0.0280381	-1.49609	-4.79199	0.00193126	0.0301607	6.02236	5.96484	6.2557	5.80232	5.76434	5.81469	5.44444	5.60752	5.45835
110446_at	110446	38	Acat1	acetyl-Coenzyme A acetyltransferase 1	0.00166088	0.0280381	-1.85256	-4.92364	0.00165879	0.0281227	9.16056	8.93346	8.92297	8.4305	8.13771	8.55508	8.45535	8.05447	7.76803
71702_at	71702	988	Cdc5l	cell division cycle 5-like (S. pombe)	0.00166466	0.0280683	-1.69731	-6.90005	0.000221173	0.0102211	6.12121	6.07086	5.898	5.54631	6.01679	5.49709	5.20477	5.3524	5.24852
245607_at	245607		Gprasp2	G protein-coupled receptor associated sorting protein 2	0.00166995		-1.3962	-4.9487	0.0016119		2.55401	2.58736	2.47943	2.12907	2.21911	2.23725	2.07827	2.09058	2.00818
20971_at	20971	6385	Sdc4	syndecan 4	0.00167716	0.0282398	1.87128	4.42891	0.00297592	0.0383415	7.67454	7.33955	7.77329	7.74478	7.34668	7.77329	8.21806	8.36482	8.86833
15490_at	15490	51478	Hsd17b7	hydroxysteroid (17-beta) dehydrogenase 7	0.00167909	0.0282398	-1.4974	-4.15607	0.00417159	0.045545	4.5841	4.99706	4.92599	4.35479	3.92267	4.01162	4.35849	4.20614	4.2231
110109_at	110109	4839	Nop2	NOP2 nucleolar protein homolog (yeast)	0.00168084	0.0282398	-1.72762	-6.59468	0.000293107	0.0116325	6.54515	6.59958	6.68454	5.99687	6.57864	6.2416	5.86589	5.94889	5.63334
27993_at	27993	92856	Imp4	IMP4, U3 small nucleolar ribonucleoprotein, homolog (yeast)	0.00168442	0.0282588	-1.48441	-4.94917	0.00161104	0.027794	6.91535	6.78784	6.85063	6.49085	6.38415	6.56507	6.11939	6.29739	6.41497
68659_at	68659	51313	Fam198b	family with sequence similarity 198, member B	0.00168619	0.0282588	-1.73895	-5.42891	0.000946216	0.0202298	8.00214	8.08479	7.61469	7.5745	7.20482	7.58778	7.1259	7.05973	7.16177
71988_at	71988	157570	Esco2	establishment of cohesion 1 homolog 2 (S. cerevisiae)	0.00168799	0.0282588	-2.99724	-5.55638	0.00082571	0.0188323	4.76294	5.45992	4.65521	4.6314	4.0965	3.61845	3.08881	3.15091	3.88368
64929_at	64929	8796	Scel	sciellin	0.00169225		2.3361	4.40102	0.00307891		1.21127	1.68736	1.59521	1.75872	1.98042	1.82332	2.33137	3.26672	2.41514
78892_at	78892	83716	Crispld2	cysteine-rich secretory protein LCCL domain containing 2	0.00169438	0.0283075	1.78232	4.8204	0.00186851	0.0297021	3.8647	3.40688	4.06982	4.34757	4.20688	4.04478	4.59559	4.73836	4.58072
634731_at	634731	64420	Susd1	sushi domain containing 1	0.00170018	0.0283075	-1.66811	-4.96545	0.00158139	0.0274842	5.34167	5.42337	5.19586	4.49292	4.57822	4.92015	4.79977	4.30459	4.60848
18392_at	18392	4998	Orc1	origin recognition complex, subunit 1	0.00170179	0.0283075	-1.63421	-4.67624	0.00221206	0.0324397	4.43205	4.56948	4.26709	3.96278	3.77101	3.98326	3.49371	3.96278	3.66256
94063_at	94063	54948	Mrpl16	mitochondrial ribosomal protein L16	0.00170275	0.0283075	-1.67383	-4.59137	0.00244661	0.0341435	4.89614	4.47877	4.66789	4.25241	4.30698	4.30698	3.80369	3.80761	4.19619
70998_at	70998	84295	Phf6	PHD finger protein 6	0.00170429	0.0283075	-1.72219	-6.71629	0.000261707	0.0109135	6.95607	7.00945	6.7857	6.52079	5.89558	6.39427	6.00604	6.15806	6.23444
21770_at	21770	5528	Ppp2r5d	protein phosphatase 2, regulatory subunit B (B56), delta isoform	0.00170451	0.0283075	-1.55859	-5.20736	0.00120514	0.023259	7.50107	7.27174	7.47004	6.86645	7.16468	7.00394	6.92547	6.64787	6.7455
12189_at	12189	672	Brca1	breast cancer 1	0.00170665	0.0283075	-2.99225	-4.45805	0.00287238	0.0374525	4.77336	5.78004	5.49433	4.53217	4.69862	4.41529	3.13765	3.72009	4.3638
66961_at	66961		Neat1	nuclear paraspeckle assembly transcript 1 (non-protein coding)	0.00170696	0.0283075	2.09061	4.3073	0.00345463	0.0408294	6.70354	7.14919	7.53428	7.42396	6.78216	6.66192	8.58737	8.07451	7.95404
21343_at	21343	6878	Taf6	TAF6 RNA polymerase II, TATA box binding protein (TBP)-associated factor	0.00171253	0.0283454	-1.50718	-4.73246	0.0020704	0.0311444	6.09426	6.0045	5.86729	5.52367	5.57388	5.65847	5.45961	5.21192	5.51062
76267_at	76267	3992	Fads1	fatty acid desaturase 1	0.00171327	0.0283454	-1.62245	-4.81106	0.00188887	0.0299479	7.50554	7.44072	7.51649	7.07245	6.84758	7.08146	6.82767	6.48697	7.00732
230088_at	230088	80256	B230312A22Rik	RIKEN cDNA B230312A22 gene	0.00171649	0.0283653	1.57101	4.66868	0.00223191	0.0324988	4.70814	4.64198	4.94145	5.14248	5.2486	5.14248	5.62024	5.28174	5.33888
19418_at	19418	5924	Rasgrf2	RAS protein-specific guanine nucleotide-releasing factor 2	0.00172007		2.27596	7.83584	9.87673e-05		2.01403	1.99724	2.25287	2.86533	2.93545	2.02416	3.51391	3.23546	3.0506
54135_at	54135	51599	Lsr	lipolysis stimulated lipoprotein receptor	0.00172226	0.0284273	1.30262	1.98155	0.0875774	0.241945	4.73628	4.75795	5.24132	4.31675	4.22563	4.56177	5.58494	5.05264	5.24983
434175_at	434175	891	Gm5593	predicted gene 5593	0.0017285	0.0284413	-2.77236	-5.00269	0.0015158	0.0267066	4.17593	4.73257	3.57488	3.38858	2.91071	3.61979	2.54891	2.92739	2.79666
53610_at	53610	4841	Nono	non-POU-domain-containing, octamer binding protein	0.00172854	0.0284413	-2.07498	-4.77654	0.00196635	0.0304179	9.07286	8.80347	8.66566	8.36277	7.91811	8.19896	8.19896	7.74866	7.33663
66075_at	66075	54927	Chchd3	coiled-coil-helix-coiled-coil-helix domain containing 3	0.00172982	0.0284413	-1.57775	-4.62204	0.00235884	0.0334879	8.5909	8.2018	8.43212	8.02636	8.02318	7.95876	7.80865	7.58304	7.87022
19360_at	19360	10111	Rad50	RAD50 homolog (S. cerevisiae)	0.00173117	0.0284413	-2.23048	-4.60568	0.0024052	0.0337999	5.11155	5.97553	5.25898	5.04874	4.86769	4.73764	4.41234	4.51062	4.06956
56095_at	56095	117246	Ftsj3	FtsJ homolog 3 (E. coli)	0.00174295	0.0286014	-1.79752	-4.45416	0.00288596	0.0375601	5.79499	6.18034	5.94763	5.64716	5.73846	5.64718	5.35241	5.26054	4.72145
237211_at	237211	2187	Fancb	Fanconi anemia, complementation group B	0.00175156		-1.53281	-4.97622	0.00156211		2.84788	2.64979	3.00412	2.41542	2.60869	2.44371	2.1844	2.28584	2.2027
12176_at	12176	664	Bnip3	BCL2/adenovirus E1B interacting protein 3	0.00175419	0.0287365	1.63593	4.63201	0.00233105	0.0332552	4.9955	5.4872	5.27131	5.64853	5.61268	5.53638	5.88871	5.88108	6.14083
20350_at	20350	6405	Sema3f	sema domain, immunoglobulin domain (Ig), short basic domain, secreted, (semaphorin) 3F	0.00175526	0.0287365	1.93426	4.04514	0.00480091	0.0487537	8.06277	7.48891	7.33658	8.54053	8.48105	8.45636	8.35642	8.44983	8.96542
80859_at	80859	64332	Nfkbiz	nuclear factor of kappa light polypeptide gene enhancer in B cells inhibitor, zeta	0.00176657	0.0288869	1.89932	7.96923	8.86112e-05	0.0065152	7.28206	7.3891	7.36447	7.93942	7.08341	7.55543	8.38669	8.31424	8.09792
66942_at	66942	8886	Ddx18	DEAD (Asp-Glu-Ala-Asp) box polypeptide 18	0.0017707	0.0288869	-2.16952	-4.36995	0.00319823	0.0398225	6.81636	6.74486	7.01466	6.4409	6.3977	6.5731	5.98412	5.02227	6.02654
76187_at	76187	137872	Adhfe1	alcohol dehydrogenase, iron containing, 1	0.00177167	0.0288869	1.9394	5.01232	0.00149934	0.0265493	3.22599	3.45603	3.5036	3.94841	3.51957	3.85713	4.50614	4.54864	3.93537
12144_at	12144	641	Blm	Bloom syndrome, RecQ helicase-like	0.00177264	0.0288869	-2.46066	-4.39771	0.00309137	0.0391842	5.30291	6.37168	5.57149	5.20367	5.16852	5.17669	4.3017	4.42167	4.80053
84094_at	84094	83483	Plvap	plasmalemma vesicle associated protein	0.00177544	0.0288887	-1.68847	-4.35943	0.0032398	0.0401602	9.70668	9.34097	9.28556	9.27697	9.51918	9.27553	8.71963	8.42177	8.91909
72432_at	72432	11005	Spink5	serine peptidase inhibitor, Kazal type 5	0.00177727	0.0288887	1.55987	5.87553	0.00059242	0.0159876	3.44	3.30455	3.44865	3.54994	3.6606	3.18306	3.99912	3.95654	4.15837
28015_at	28015	81488	Polr2m	polymerase (RNA) II (DNA directed) polypeptide M	0.0017789	0.0288887	-1.53226	-4.50943	0.00269934	0.0363392	8.77421	8.45993	8.49362	8.39307	8.39146	8.46777	7.96652	8.11255	7.80657
78774_at	78774		4930529M08Rik	RIKEN cDNA 4930529M08 gene	0.00178672		1.49431	4.44169	0.00293003		3.12511	3.14085	2.7592	3.14085	3.14085	3.14539	3.60204	3.55526	3.6365
12301_at	12301	27101	Cacybp	calcyclin binding protein	0.00180207	0.0292312	-1.65857	-4.31116	0.0034382	0.0408294	5.84263	5.85148	5.70554	5.24861	5.15055	5.21678	4.90971	5.42413	4.80119
56419_at	56419	81624	Diap3	diaphanous homolog 3 (Drosophila)	0.00182018	0.0294808	-2.38713	-4.34594	0.00329396	0.0402666	6.70707	7.59617	7.19091	6.70473	6.83279	6.66564	5.75528	5.55236	6.41094
67469_at	67469	51099	Abhd5	abhydrolase domain containing 5	0.00182163	0.0294808	1.55746	4.61028	0.00239206	0.0336824	6.25587	6.00312	6.20784	6.40801	6.17628	6.18076	6.82728	6.96263	6.58124
14025_at	14025	53335	Bcl11a	B cell CLL/lymphoma 11A (zinc finger protein)	0.00182641	0.0295241	-1.83117	-4.48622	0.00277603	0.036955	5.0674	4.58564	4.5677	4.15658	4.28662	4.13697	3.99648	4.05607	3.55812
50927_at	50927	4678	Nasp	nuclear autoantigenic sperm protein (histone-binding)	0.00182872	0.0295276	-2.01261	-4.61564	0.00237686	0.033621	7.4647	7.59576	7.67981	7.04382	7.02003	6.72294	6.67998	6.89801	5.99923
73719_at	73719		Lce1c	late cornified envelope 1C	0.00183365		1.42452	4.12054	0.00436274		1.51362	1.4554	1.40678	1.88173	2.22705	2.18244	2.16077	1.90527	1.82115
233332_at	233332	170691	Adamts17	a disintegrin-like and metallopeptidase (reprolysin type) with thrombospondin type 1 motif, 17	0.00183407	0.0295771	3.2085	4.57201	0.00250388	0.0345324	5.65836	6.24951	6.1356	6.84929	6.22128	6.30394	8.10339	7.93905	6.79843
11658_at	11658	214	Alcam	activated leukocyte cell adhesion molecule	0.00183652	0.0295771	1.92831	4.0763	0.00461425	0.0479603	5.83832	6.65455	6.75321	6.5298	5.88862	5.42236	7.46913	7.51572	7.2519
245386_at	245386	55026	Fam70a	family with sequence similarity 70, member A	0.00183808	0.0295771	-2.23946	-5.37894	0.000998705	0.0209788	8.38	8.57453	7.79114	8.16928	7.55603	8.29878	6.9647	7.11554	7.2698
59035_at	59035	10498	Carm1	coactivator-associated arginine methyltransferase 1	0.00184981	0.029732	-1.49151	-4.78615	0.00194444	0.0302534	7.28885	7.35652	7.46684	7.03551	7.07312	6.93291	6.96771	6.73562	6.66666
20613_at	20613	6615	Snai1	snail homolog 1 (Drosophila)	0.00185444	0.0297326	1.69236	5.82021	0.000626948	0.0163805	4.19077	4.09895	4.34442	4.26179	4.75872	4.4328	5.09414	5.03423	4.77396
631037_at	631037		Gm12839	cytochrome P450, family 4, subfamily b, polypeptide 1 pseudogene	0.00185575	0.0297326	3.09007	4.35726	0.00324844	0.0401991	2.87097	3.42255	3.01689	3.77092	3.41907	3.32999	4.89443	5.20627	3.81655
56050_at	56050	51302	Cyp39a1	cytochrome P450, family 39, subfamily a, polypeptide 1	0.0018567	0.0297326	-1.64538	-4.13007	0.00431052	0.0463554	6.01822	6.16674	5.93253	5.13246	5.05624	5.47133	5.67205	5.1914	5.02888
20657_at	20657	6649	Sod3	superoxide dismutase 3, extracellular	0.00185829	0.0297326	1.58404	4.7406	0.00205075	0.030981	3.82777	3.44469	3.58082	3.74454	3.82777	3.46475	4.34738	4.39309	4.11491
110750_at	110750	1434	Cse1l	chromosome segregation 1-like (S. cerevisiae)	0.00186131	0.0297472	-2.01033	-4.92883	0.00164896	0.0281227	8.14368	8.45262	8.25187	7.92514	7.4614	7.82768	7.28922	7.62617	6.81512
71876_at	71876	79682	Mlf1ip	myeloid leukemia factor 1 interacting protein	0.00186915	0.0298387	-1.93354	-4.36817	0.00320521	0.0398742	4.58287	4.83853	4.31458	4.35908	4.35908	4.18314	3.77038	3.1746	3.88832
19205_at	19205	5725	Ptbp1	polypyrimidine tract binding protein 1	0.00187364	0.0298764	-1.50557	-4.63549	0.00232144	0.0332385	10.2071	10.0124	10.1126	9.84519	9.92014	9.88491	9.69493	9.51813	9.33184
108000_at	108000	1063	Cenpf	centromere protein F	0.00188166	0.0299705	-1.86895	-3.98318	0.00519704	0.0510612	6.22098	6.89059	6.26753	6.5049	6.62907	6.28966	5.32664	5.51583	5.87612
11812_at	11812		Apoc1	apolipoprotein C-I	0.00189119	0.0300883	1.69986	5.35128	0.00102914	0.0213633	3.52015	3.45712	3.91808	3.91808	3.96702	3.49346	4.37452	4.49093	4.3673
24069_at	24069	51684	Sufu	suppressor of fused homolog (Drosophila)	0.00190373	0.0302536	-1.45029	-4.53513	0.00261709	0.0357123	6.33543	6.25427	6.25137	6.1545	6.28948	6.13417	5.91539	5.71876	5.57963
320438_at	320438	29929	Alg6	asparagine-linked glycosylation 6 (alpha-1,3,-glucosyltransferase)	0.0019096	0.030307	-1.79789	-4.32979	0.00336008	0.0405146	4.55149	5.06244	4.3837	4.08088	3.97555	3.74746	3.91944	3.93549	3.679
22350_at	22350	7430	Ezr	ezrin	0.00191139	0.030307	1.28897	2.35782	0.0501562	0.178518	7.92849	7.85421	8.22226	7.71837	7.63516	7.62538	8.37076	8.15471	8.5745
320277_at	320277	79925	Spef2	sperm flagellar 2	0.00191909		1.71148	3.93477	0.00553139		2.88123	2.88123	2.33465	2.75941	2.46483	2.73389	3.36521	3.30503	3.77237
108960_at	108960	3656	Irak2	interleukin-1 receptor-associated kinase 2	0.00192072	0.0304208	1.90821	4.42205	0.0030009	0.0384874	4.51411	4.54629	4.72139	5.03315	5.03315	5.04172	5.36027	5.1716	5.94036
240641_at	240641	9585	Kif20b	kinesin family member 20B	0.00192726	0.0304901	-2.63167	-5.05358	0.001431	0.0257464	4.7854	5.89984	5.32044	5.02441	5.22035	4.47011	4.10304	3.90555	4.01615
622301_at	622301		Rhox2h	reproductive homeobox 2H	0.00193302		1.46005	4.2051	0.00392273		1.6894	1.51483	1.88399	2.19773	2.52812	2.2565	2.15204	2.366	2.22362
22371_at	22371	7450	Vwf	Von Willebrand factor homolog	0.00195131	0.0308359	1.88058	5.19359	0.00122366	0.023396	7.25939	7.25486	7.37488	7.51202	6.97957	7.60488	8.55373	8.04522	7.95167
100213_at	100213	9853	Rusc2	RUN and SH3 domain containing 2	0.00195907	0.0309238	1.54768	4.77596	0.00196768	0.0304179	4.92386	4.98724	5.01798	5.48692	5.27442	5.45603	5.59614	5.3924	5.80322
67078_at	67078	283871	Pgp	phosphoglycolate phosphatase	0.00196648	0.0310061	-1.7369	-5.66488	0.000736513	0.0178396	5.66141	5.34314	5.63357	5.52103	5.20726	5.00058	4.91924	4.74914	4.58144
68729_at	68729	4591	Trim37	tripartite motif-containing 37	0.00196989	0.0310252	-1.56577	-4.84288	0.00182046	0.0293328	6.48219	6.5959	6.34874	6.16431	5.95914	6.16431	5.69768	6.0408	5.73307
228812_at	228812	128869	Pigu	phosphatidylinositol glycan anchor biosynthesis, class U	0.00197466	0.0310352	-1.86387	-4.46543	0.00284678	0.0372566	7.38164	7.37164	7.16835	6.79866	6.5688	6.75267	6.85136	6.11534	6.14366
111241_at	111241	3159	Hmga1-rs1	high mobility group AT-hook I, related sequence 1	0.00197493	0.0310352	-2.17156	-7.07346	0.00018929	0.00937486	8.56415	8.16098	8.63085	7.56323	8.37378	7.57691	7.18758	7.47045	7.37093
252876_at	252876	54826	Gin1	gypsy retrotransposon integrase 1	0.00198255		-1.47236	-4.46813	0.00283747		3.59842	3.54121	3.70793	3.21228	3.13932	3.21228	3.21228	3.08542	2.85849
387314_at	387314	83857	Tmtc1	transmembrane and tetratricopeptide repeat containing 1	0.001997	0.0313471	1.7923	4.65386	0.00227141	0.0328364	5.30571	5.7459	5.8709	5.98219	5.45409	5.68884	6.72982	6.41299	6.33288
51795_at	51795	8406	Srpx	sushi-repeat-containing protein	0.00200189	0.0313889	2.51887	4.46258	0.00285664	0.037351	2.89208	3.1424	3.17831	3.69104	3.31666	3.60682	4.82011	4.5092	3.66914
69912_at	69912	348995	Nup43	nucleoporin 43	0.0020188	0.0316189	-1.64306	-5.89781	0.000579123	0.0156976	4.42741	4.24163	4.56381	3.74306	4.00773	4.22481	3.66737	3.78717	3.64298
12575_at	12575	1026	Cdkn1a	cyclin-dependent kinase inhibitor 1A (P21)	0.00202351	0.0316575	1.67211	6.10623	0.000469648	0.0144535	9.76692	9.43257	9.45745	9.85947	9.31365	9.84103	10.2893	10.3128	10.3044
208263_at	208263	26092	Tor1aip1	torsin A interacting protein 1	0.00203185	0.0317282	1.5575	4.5061	0.00271018	0.0364503	6.28066	5.83858	5.89401	6.28066	6.28066	6.23277	6.56101	6.73323	6.67275
241226_at	241226	8516	Itga8	integrin alpha 8	0.0020386	0.0317282	2.69837	4.59151	0.00244621	0.0341435	5.30569	6.14429	6.10723	6.3439	5.07446	5.42513	7.57449	7.55633	6.71107
17472_at	17472	163351	Gbp4	guanylate binding protein 4	0.00203899	0.0317282	9.33378	12.4981	4.46432e-06	0.00233054	3.24118	3.58383	3.56487	5.71077	2.78184	5.50195	6.09575	7.10753	6.70507
69719_at	69719	790	Cad	carbamoyl-phosphate synthetase 2, aspartate transcarbamylase, and dihydroorotase	0.00204014	0.0317282	-1.92912	-4.29619	0.00350244	0.0410024	5.27114	5.71957	5.78629	4.8837	5.01027	4.85203	5.01802	4.26237	4.60571
16365_at	16365	730249	Irg1	immunoresponsive gene 1	0.0020419		1.55449	3.95514	0.00538797		2.80133	3.18863	3.17849	2.81132	2.81088	3.17475	3.75673	3.8642	3.4598
56742_at	56742	84722	Psrc1	proline/serine-rich coiled-coil 1	0.00204193	0.0317282	-1.92339	-5.45058	0.00092442	0.0200457	5.81119	5.69368	5.94034	4.98786	5.59347	5.18439	5.01696	4.4779	5.06034
94223_at	94223	54487	Dgcr8	DiGeorge syndrome critical region gene 8	0.00204394	0.0317282	-1.53344	-4.63499	0.0023228	0.0332385	6.33794	6.27575	6.55443	6.11399	6.34686	6.30555	5.67461	5.67481	5.96372
23882_at	23882	10912	Gadd45g	growth arrest and DNA-damage-inducible 45 gamma	0.00204708	0.0317282	3.08878	4.85276	0.00179977	0.0291632	6.91728	6.70485	6.70778	6.95814	7.28268	7.76441	8.32526	7.61015	8.9724
12628_at	12628	3075	Cfh	complement component factor h	0.00204941	0.0317282	2.57463	3.92065	0.00563326	0.0536793	4.71098	5.67736	5.60255	5.60255	4.4934	4.74433	7.1825	6.78967	6.09569
114741_at	114741	11198	Supt16h	suppressor of Ty 16 homolog (S. cerevisiae)	0.00204976	0.0317282	-2.03306	-4.59619	0.00243259	0.034049	6.95403	7.69871	7.31113	6.96373	6.62584	6.86102	6.24613	6.6071	6.0852
13211_at	13211	1660	Dhx9	DEAH (Asp-Glu-Ala-His) box polypeptide 9	0.0020522	0.0317282	-1.6311	-4.97777	0.00155935	0.0272349	8.69891	9.07654	9.01088	8.64342	8.30431	8.48892	8.1475	8.38837	8.14674
30056_at	30056	26520	Timm9	translocase of inner mitochondrial membrane 9 homolog (yeast)	0.00205454	0.0317282	-1.58941	-5.62838	0.000765265	0.0180135	4.34655	4.10045	4.16732	3.96702	4.13896	3.72131	3.51519	3.43392	3.66178
381822_at	381822		1190002F15Rik	RIKEN cDNA 1190002F15 gene	0.00205504	0.0317282	-1.5634	-4.35134	0.00327216	0.0402646	4.53361	4.4052	4.60973	4.30913	4.39371	4.34331	3.58484	4.08924	3.90345
75538_at	75538	112703	Fam71e1	family with sequence similarity 71, member E1	0.00205545		1.04098	0.526335	0.614759		2.20093	2.12417	2.32163	2.72506	2.64871	2.71499	2.16136	2.32163	2.33796
76582_at	76582	51194	Ipo11	importin 11	0.00206356	0.0317971	-1.61756	-4.69662	0.00215951	0.0319901	6.05061	6.44528	6.50186	5.99794	5.74765	5.88985	5.68042	5.56184	5.7103
69692_at	69692	51020	Hddc2	HD domain containing 2	0.00206401	0.0317971	-1.81509	-4.38545	0.00313809	0.0394923	5.87131	5.52923	6.0992	5.31032	5.36156	5.23927	4.97523	4.6985	5.24957
229841_at	229841	1062	Cenpe	centromere protein E	0.00207637	0.0319302	-2.96549	-4.27334	0.00360299	0.0418998	6.33738	7.75367	6.69038	6.59797	6.64652	6.30102	5.36144	5.51511	5.58582
72269_at	72269	978	Cda	cytidine deaminase	0.00207917	0.0319302	-1.8644	-4.15854	0.00415867	0.0454743	7.18868	6.82177	6.60157	6.61232	6.75158	6.6917	5.96352	5.62246	6.31006
94094_at	94094	445372	Trim34a	tripartite motif-containing 34A	0.00207994	0.0319302	2.89305	5.11549	0.00133486	0.0245106	4.60032	4.33321	3.48566	5.712	4.80109	5.8624	5.67448	5.39346	6.08307
15117_at	15117	3037	Has2	hyaluronan synthase 2	0.00208172	0.0319302	2.37388	6.19924	0.000428432	0.0136933	5.36783	5.5235	5.95082	6.48351	5.47778	6.05706	6.9807	7.0713	6.54334
69478_at	69478	145853	2300009A05Rik	RIKEN cDNA 2300009A05 gene	0.00208683	0.0319738	-1.96612	-4.07511	0.00462122	0.0479603	5.38122	4.47229	4.75901	4.62056	4.82097	4.82647	3.89523	4.07608	3.8594
212190_at	212190	127733	Ubxn10	UBX domain protein 10	0.00208697		1.87756	5.21415	0.00119612		2.0609	1.86459	1.99986	2.32163	2.47476	1.93416	3.13508	2.51923	2.9379
100316713_at	100316713		Mir1968	microRNA 1968	0.00208757		-1.14916	-1.81296	0.112309		2.72383	2.53036	2.70961	3.01989	2.92171	2.98482	2.5036	2.50669	2.35455
241525_at	241525	219539	Ypel4	yippee-like 4 (Drosophila)	0.00208933	0.0319774	1.83545	4.3467	0.00329087	0.0402646	4.20633	3.95633	4.24439	4.46564	4.21721	4.13709	4.73489	5.40382	4.81748
106628_at	106628	9322	Trip10	thyroid hormone receptor interactor 10	0.00209663	0.0320543	1.63029	4.54535	0.00258518	0.0354801	6.83527	6.4476	6.8535	7.00324	6.99065	7.12627	7.32941	7.30916	7.62613
12461_at	12461	10576	Cct2	chaperonin containing Tcp1, subunit 2 (beta)	0.00209984	0.0320686	-1.42976	-5.08618	0.00137946	0.0250884	9.51178	9.53804	9.50657	9.34718	9.23197	9.45601	9.0586	9.05618	8.88794
268882_at	268882	200933	Fbxo45	F-box protein 45	0.00210499	0.0321072	-1.46731	-4.06167	0.00470088	0.0482937	7.29824	7.07113	7.07257	7.08779	7.09574	7.16286	6.3936	6.59214	6.78256
13665_at	13665	1965	Eif2s1	eukaryotic translation initiation factor 2, subunit 1 alpha	0.00210692	0.0321072	-1.68065	-4.42106	0.00300452	0.0384988	8.00991	7.86154	8.18526	7.92853	7.75837	7.72973	7.12259	7.59291	7.05024
11821_at	11821	353	Aprt	adenine phosphoribosyl transferase	0.00211047	0.0321145	-1.73265	-5.02613	0.00147608	0.0263025	7.40766	7.12092	7.34448	6.55613	6.95612	6.87837	6.67234	6.19102	6.60106
100861684_at	100861684		LOC100861684	uncharacterized LOC100861684	0.00211196	0.0321145	1.98606	4.52873	0.00263731	0.0359158	4.80065	3.96412	4.35126	4.7623	4.14524	4.48146	5.46799	5.14369	5.56294
17380_at	17380	4311	Mme	membrane metallo endopeptidase	0.00211807	0.0321728	4.9047	5.2472	0.00115328	0.0228307	4.43861	4.86005	5.23862	6.30222	4.82034	5.41028	7.13375	7.80355	6.13204
100302648_at	100302648		Gm11944	predicted gene 11944	0.00213245	0.0323113	-1.97224	-4.69851	0.00215473	0.0319693	4.5314	4.91302	4.75901	4.50754	4.50754	4.10894	3.63795	4.16458	3.37128
21915_at	21915	1841	Dtymk	deoxythymidylate kinase	0.00213254	0.0323113	-2.17491	-4.25467	0.00368754	0.0424125	7.21806	7.14233	7.32379	6.45809	6.4886	6.28066	6.29502	5.33992	6.46024
210925_at	210925	55756	Ints9	integrator complex subunit 9	0.00213407	0.0323113	-1.75927	-4.86351	0.00177757	0.0289987	6.95706	7.30128	6.87255	6.71531	6.50035	6.87862	6.4906	6.07042	6.12436
94352_at	94352	4017	Loxl2	lysyl oxidase-like 2	0.00214405	0.0324132	-1.55856	-4.64089	0.00230661	0.0331756	7.09201	6.97666	6.89194	6.76555	6.63665	6.83304	6.14614	6.57853	6.28816
15526_at	15526	3313	Hspa9	heat shock protein 9	0.00214539	0.0324132	-1.66361	-4.42476	0.002991	0.0384304	9.00335	8.97289	9.10606	8.6456	8.59606	8.55104	8.1947	8.62522	7.98814
232889_at	232889	8605	Pla2g4c	phospholipase A2, group IVC (cytosolic, calcium-independent)	0.00216708	0.0327057	-1.82308	-4.80419	0.00190402	0.0300193	4.06581	4.59112	4.21475	3.64714	3.64714	3.10089	3.64714	3.19285	3.44878
100503120_at	100503120		A930006K02Rik	RIKEN cDNA A930006K02 gene	0.00217924	0.0328541	-1.85702	-5.6332	0.000761394	0.0179955	5.96802	5.66659	5.53467	5.62793	5.66553	5.08885	4.69504	4.74732	5.05578
381293_at	381293	9928	Kif14	kinesin family member 14	0.00218982	0.0329783	-2.11097	-4.35236	0.00326805	0.0402646	4.75637	5.64552	4.96185	4.50627	4.60317	4.67884	3.97119	3.97669	4.31126
15182_at	15182	3066	Hdac2	histone deacetylase 2	0.0022045	0.0331639	-1.66015	-5.32396	0.00106022	0.0218797	8.21553	8.35142	8.14854	7.95235	7.57386	7.95557	7.67828	7.55922	7.25998
21771_at	21771	84916	Cirh1a	cirrhosis, autosomal recessive 1A (human)	0.00220813	0.0331832	-1.95004	-4.44581	0.00291538	0.0378382	8.46193	8.45222	8.24321	7.98408	7.80234	7.70724	7.57142	7.71268	6.85596
235623_at	235623	22937	Scap	SREBF chaperone	0.00221638	0.0332286	-1.52698	-4.76899	0.00198374	0.030525	7.09822	6.95007	6.98827	6.68918	6.83919	6.63371	6.50946	6.1694	6.50419
14534_at	14534	2648	Kat2a	K(lysine) acetyltransferase 2A	0.00221733	0.0332286	-1.68689	-4.89969	0.001705	0.0284402	6.44207	6.79379	6.59995	6.29502	6.51619	6.14608	6.08202	5.8467	5.63016
235627_at	235627	23218	Nbeal2	neurobeachin-like 2	0.00221822	0.0332286	1.74916	4.47869	0.00280143	0.0370415	4.33329	4.65343	4.47598	4.84168	4.78307	4.965	5.61678	5.01811	5.19893
107071_at	107071	54663	Wdr74	WD repeat domain 74	0.00222129	0.0332391	-1.83956	-4.93349	0.00164018	0.0281227	7.22777	6.7394	7.03587	6.56855	6.96207	6.53345	5.83244	6.28184	6.24998
245109_at	245109		Zscan4c	zinc finger and SCAN domain containing 4C	0.00222386		1.77618	6.8929	0.000222612		1.48754	1.64872	1.79403	1.91301	2.03007	2.56773	2.54008	2.36889	2.51795
66949_at	66949	286827	Trim59	tripartite motif-containing 59	0.00223943	0.0334751	-1.61503	-5.28331	0.00110842	0.022447	6.57392	6.59504	6.46334	6.25153	6.59772	6.18285	5.75369	6.08093	5.69584
100504234_at	100504234	80129	Gm221	predicted gene 221	0.00224706	0.0335307	1.52678	4.7631	0.00199745	0.0306266	4.05383	4.05383	3.76992	4.05383	4.25468	4.25468	4.59297	4.68616	4.43723
76478_at	76478	93323	Haus8	4HAUS augmin-like complex, subunit 8	0.00224791	0.0335307	-1.61272	-4.62634	0.00234679	0.0334045	5.73913	5.96193	6.11988	5.51991	5.69566	5.50162	5.41676	5.04406	5.29219
140486_at	140486	10642	Igf2bp1	insulin-like growth factor 2 mRNA binding protein 1	0.00225307	0.0335615	-1.68654	-4.63666	0.0023182	0.0332385	6.15987	6.6502	6.47098	6.01419	6.19146	5.94082	5.7355	5.48277	5.82143
69068_at	69068	56892	1810011O10Rik	RIKEN cDNA 1810011O10 gene	0.00225473	0.0335615	2.03884	4.86243	0.00177977	0.029001	7.38965	6.91032	7.26225	7.55469	7.94469	8.09623	7.88569	8.13574	8.57884
246102_at	246102	25914	Rttn	rotatin	0.00230426	0.0342254	-1.48033	-4.19754	0.00395999	0.0439843	4.27879	4.6483	4.50191	4.05171	3.96445	3.97725	3.81334	3.87935	4.05171
56088_at	56088	8624	Psmg1	proteasome (prosome, macropain) assembly chaperone 1	0.00230512	0.0342254	-1.44646	-4.20218	0.00393707	0.043868	6.0054	6.11564	6.27653	5.47139	5.72097	5.33632	5.43586	5.64132	5.72097
11770_at	11770	2167	Fabp4	fatty acid binding protein 4, adipocyte	0.00230662	0.0342254	3.50006	4.19761	0.00395965	0.0439843	6.21743	4.71926	5.14242	6.07141	6.21743	6.21743	7.60572	7.58191	6.48999
21354_at	21354	6890	Tap1	transporter 1, ATP-binding cassette, sub-family B (MDR/TAP)	0.0023154	0.0343195	2.7328	4.82402	0.00186068	0.0296699	6.92821	6.65279	6.86565	7.66025	7.263	8.00865	7.89863	7.77749	8.87175
15929_at	15929	3421	Idh3g	isocitrate dehydrogenase 3 (NAD+), gamma	0.00232545	0.0344322	-1.57643	-4.34417	0.00330114	0.0402666	9.49408	9.29419	9.38255	8.87765	8.93109	8.98053	8.92197	8.41791	8.82028
68705_at	68705	2963	Gtf2f2	general transcription factor IIF, polypeptide 2	0.00232911	0.0344503	-1.45559	-4.29851	0.00349238	0.0409702	5.80361	5.65247	5.87743	5.66694	5.65247	5.65247	5.12805	5.14853	5.42209
212517_at	212517	55779	Wdr52	WD repeat domain 52	0.00233708		1.37871	3.48123	0.01009		3.13428	2.80212	3.18504	2.78159	3.01589	2.90177	3.46129	3.45413	3.61905
66648_at	66648	25941	5730494M16Rik	RIKEN cDNA 5730494M16 gene	0.00234587	0.0346618	-1.63613	-4.90425	0.00169611	0.0284224	7.29375	7.01103	6.94472	6.70716	6.42918	6.76428	6.57757	6.28931	6.25372
15891_at	15891	3381	Ibsp	integrin binding sialoprotein	0.00234848	0.0346641	-1.64934	-5.49678	0.000879783	0.0196744	4.06581	3.69016	4.02623	3.30923	3.71489	3.69016	3.25695	3.18541	3.20191
107589_at	107589	4638	Mylk	myosin, light polypeptide kinase	0.00235641	0.0347249	2.19329	4.43958	0.00293754	0.0380545	6.41946	6.79984	6.90944	7.16974	6.61748	6.97466	8.22455	7.89446	7.31027
56470_at	56470	10287	Rgs19	regulator of G-protein signaling 19	0.00235753	0.0347249	-1.78035	-4.89348	0.00171723	0.028499	7.0857	6.79443	6.72961	6.42196	6.55117	6.12098	6.34018	5.92509	5.81949
68603_at	68603	10654	Pmvk	phosphomevalonate kinase	0.00236005	0.0347257	1.34667	3.7748	0.006814	0.059577	5.98757	5.99866	6.13518	5.9141	6.04235	5.71381	6.61126	6.37173	6.42009
229543_at	229543	65123	Ints3	integrator complex subunit 3	0.00236434	0.0347526	-1.54255	-4.40615	0.00305966	0.0389927	7.07764	7.16289	6.88311	6.79253	6.79253	6.77306	6.64977	6.29569	6.28574
74552_at	74552	57185	Nipal3	NIPA-like domain containing 3	0.00237694	0.0349014	2.02587	4.85574	0.00179358	0.0291586	6.33246	5.79358	5.63806	6.66868	6.21216	6.71824	6.97939	6.69507	7.1969
110639_at	110639	5634	Prps2	phosphoribosyl pyrophosphate synthetase 2	0.00238717	0.0350151	-1.37	-4.64904	0.00228441	0.0329905	5.30606	5.32792	5.40234	4.92259	4.21014	4.06544	4.92259	4.92259	4.82835
14375_at	14375	2547	Xrcc6	X-ray repair complementing defective repair in Chinese hamster cells 6	0.00239577	0.0350893	-1.61411	-4.29749	0.00349678	0.0409702	5.1743	5.33749	5.49036	4.65184	4.61469	4.89865	4.76578	4.32682	4.8073
69071_at	69071	27346	Tmem97	transmembrane protein 97	0.00239721	0.0350893	-1.95259	-6.34377	0.000372176	0.0127947	6.0073	5.86239	6.25161	5.40902	5.67337	4.85402	5.30251	4.97345	4.94855
15384_at	15384	3182	Hnrnpab	heterogeneous nuclear ribonucleoprotein A/B	0.00240793	0.0351758	-1.62993	-4.70774	0.00213142	0.0317908	10.6784	10.6399	10.6789	10.429	10.1354	10.2493	10.0348	10.1677	9.62744
100862226_at	100862226		LOC100862226	uncharacterized LOC100862226	0.00240839		-1.05076	-0.362113	0.72785		2.30435	2.45108	2.82947	3.01323	3.19421	3.10514	2.53757	2.51923	2.3592
67683_at	67683	51260	2610029G23Rik	RIKEN cDNA 2610029G23 gene	0.00241004	0.0351758	-1.51085	-4.24238	0.00374439	0.0427	6.51435	6.35543	6.69204	6.03439	5.96415	6.10316	5.72306	6.00121	6.05006
18082_at	18082	8508	Nipsnap1	4-nitrophenylphosphatase domain and non-neuronal SNAP25-like protein homolog 1 (C. elegans)	0.0024106	0.0351758	-1.87228	-4.43572	0.00295138	0.0381299	4.94204	4.43991	5.05919	4.21982	4.21982	4.45683	4.08476	3.63166	4.04046
110960_at	110960	6897	Tars	threonyl-tRNA synthetase	0.00241584	0.0352091	-1.41563	-4.7816	0.00195478	0.0303444	6.58107	6.57831	6.63623	6.34767	6.3104	6.44472	6.18653	6.12831	5.96845
16182_at	16182	8809	Il18r1	interleukin 18 receptor 1	0.00241832	0.0352091	2.03024	4.75227	0.00202291	0.0308373	2.89051	3.34361	3.3146	3.6684	2.95092	3.10051	4.2986	4.48253	3.78971
57874_at	57874	51495	Ptplad1	protein tyrosine phosphatase-like A domain containing 1	0.00242038	0.0352091	-1.67895	-4.47716	0.00280662	0.0370753	6.11659	5.92467	5.91872	5.59922	5.29694	5.34906	5.52413	5.23567	4.89924
224092_at	224092	55341	Lsg1	large subunit GTPase 1 homolog (S. cerevisiae)	0.00243308	0.0353002	-1.44915	-4.25041	0.00370715	0.0424125	6.36777	6.35808	6.38094	6.20987	6.3313	6.30379	5.67636	6.05771	5.73743
80914_at	80914	7371	Uck2	uridine-cytidine kinase 2	0.00243414	0.0353002	-1.41765	-3.52193	0.00954827	0.0714726	8.29555	8.24671	8.39359	7.67895	7.75319	7.7096	8.00369	7.86686	7.5159
57750_at	57750	55759	Wdr12	WD repeat domain 12	0.00243415	0.0353002	-1.71006	-4.68625	0.00218608	0.032231	4.93741	4.67357	5.05539	4.38493	4.71259	4.63707	3.99817	4.39712	3.92957
75671_at	75671	647310	Tex22	testis expressed gene 22	0.00244233		1.39346	4.19099	0.00399263		3.28844	3.17	3.14	3.63746	3.57911	3.68461	3.82283	3.63172	3.57218
23917_at	23917	3614	Impdh1	inosine 5'-phosphate dehydrogenase 1	0.00244237	0.0353559	2.07454	4.25175	0.00370097	0.0424125	6.15582	5.49445	5.65583	6.45045	6.37415	6.65088	6.75536	6.45045	7.23399
110809_at	110809	6426	Srsf1	serine/arginine-rich splicing factor 1	0.00244301	0.0353559	-1.44471	-4.51922	0.00266767	0.0360907	8.30412	8.46928	8.53207	8.07869	8.07869	7.92891	7.86665	8.03765	7.80835
15374_at	15374	51155	Hn1	hematological and neurological expressed sequence 1	0.0024631	0.0355979	-1.60853	-4.74755	0.00203413	0.0308373	8.7502	8.2845	8.55838	8.09098	8.16518	7.83113	7.91439	7.75842	7.8956
18413_at	18413	5008	Osm	oncostatin M	0.00246486	0.0355979	2.39688	4.05114	0.00476434	0.0486862	3.17002	3.42038	3.91668	3.80274	3.88166	3.63885	5.34587	4.33784	4.49451
16145_at	16145		Igtp	interferon gamma induced GTPase	0.00246731	0.0355979	2.95854	8.29399	6.84579e-05	0.00598248	5.83203	5.29238	5.49637	6.78418	5.27365	6.21743	7.35267	7.13957	6.82761
110959_at	110959	390916	Nudt19	nudix (nucleoside diphosphate linked moiety X)-type motif 19	0.00247186	0.0356271	-1.40454	-3.86653	0.00604314	0.0558911	5.57542	5.23173	5.54274	5.00767	4.88749	4.94223	5.00767	4.96183	4.93343
320719_at	320719		6030443J06Rik	RIKEN cDNA 6030443J06 gene	0.00247393		-1.81604	-4.49106	0.00275984		3.41393	2.95295	2.75535	3.15019	2.66999	2.96559	2.01979	2.25448	2.32886
12069_at	12069	55859	Bex2	brain expressed X-linked 2	0.00248368	0.0357383	1.39774	2.82621	0.0252834	0.123868	3.83169	3.6331	4.32455	3.61691	3.78109	3.4985	4.41332	4.50034	4.41332
57444_at	57444	3669	Isg20	interferon-stimulated protein	0.00248464	0.0357383	3.20966	4.74746	0.00203434	0.0308373	5.97252	5.52598	6.72206	7.25345	6.84839	6.32931	8.25771	7.8657	7.21883
72982_at	72982	51524	Tmem138	transmembrane protein 138	0.00248981	0.0357761	-1.47577	-4.48305	0.0027867	0.0369566	4.24344	4.23694	4.30967	4.0148	4.11339	4.18458	3.91824	3.61267	3.54821
13143_at	13143	23604	Dapk2	death-associated protein kinase 2	0.00250749	0.0359935	1.71047	4.31011	0.00344269	0.0408294	3.0671	3.3298	3.40953	3.61138	3.51869	3.61138	4.12203	4.27172	3.69833
16400_at	16400	3675	Itga3	integrin alpha 3	0.00252176	0.0361036	1.90824	4.0701	0.00465078	0.0479888	6.71531	6.59633	6.36524	7.34272	7.16055	7.40486	7.14728	7.27851	7.9393
20847_at	20847	6773	Stat2	signal transducer and activator of transcription 2	0.00252176	0.0361036	2.03328	7.67271	0.000113017	0.00698674	6.66561	7.06124	6.73627	7.64854	6.75805	7.48075	7.83342	7.78583	7.94236
104806_at	104806	57697	Fancm	Fanconi anemia, complementation group M	0.00252337	0.0361036	-2.06052	-4.19306	0.00398229	0.0441624	5.35817	6.27653	5.78629	5.23577	5.16643	5.09431	4.78456	4.58977	5.02994
12447_at	12447	898	Ccne1	cyclin E1	0.00252709	0.0361036	-1.95474	-4.26241	0.00365222	0.0423202	6.15265	6.03634	6.37484	5.70097	5.69081	5.54362	5.63742	5.20107	4.69282
107747_at	107747	10840	Aldh1l1	aldehyde dehydrogenase 1 family, member L1	0.00252797	0.0361036	1.7482	5.91007	0.000571946	0.0156976	3.14791	3.33939	3.26558	3.83504	3.3024	3.79552	4.23796	4.07999	3.83001
68662_at	68662	92304	Scgb3a1	secretoglobin, family 3A, member 1	0.00253427	0.0361171	1.75693	4.35172	0.00327062	0.0402646	4.7381	4.97247	4.83339	5.28284	5.32328	5.49291	5.28518	5.66467	5.96387
20388_at	20388	6439	Sftpb	surfactant associated protein B	0.00253758	0.0361171	2.07231	2.85116	0.0243905	0.121303	6.33389	7.75609	7.85405	7.09416	6.36589	5.72183	8.83909	8.14228	8.46813
16993_at	16993	4048	Lta4h	leukotriene A4 hydrolase	0.00253805	0.0361171	-1.4897	-4.51286	0.0026882	0.0362933	8.1298	7.91468	7.90028	7.74342	7.69931	7.63899	7.53516	7.22898	7.45015
100043871_at	100043871		Gm4701	predicted gene 4701	0.00253877		2.06089	4.87877	0.00174656		2.02335	2.15476	1.5515	2.31602	2.11496	2.69106	3.31027	2.79168	2.75535
69941_at	69941		2810408I11Rik	RIKEN cDNA 2810408I11 gene	0.00253916	0.0361171	-1.91233	-5.00853	0.00150579	0.0265792	4.61116	3.90151	4.32973	3.75143	3.24639	3.78907	3.40642	3.37042	3.34553
319172_at	319172	3013	Hist1h2ab	histone cluster 1, H2ab	0.00254708	0.0361731	-3.94563	-4.65755	0.00226149	0.0327267	10.5312	9.95304	10.665	9.42243	10.232	9.07141	7.85257	7.41994	9.31147
67681_at	67681	29074	Mrpl18	mitochondrial ribosomal protein L18	0.00254824	0.0361731	-2.1089	-5.10452	0.00135136	0.0246895	6.6769	6.35891	6.42107	6.0752	6.09131	5.47586	5.83765	5.01272	5.27044
57764_at	57764	59277	Ntn4	netrin 4	0.00256365	0.0363554	1.60442	4.07139	0.00464316	0.0479626	3.75039	3.24071	3.40656	3.44878	3.61976	3.60794	4.15539	4.35225	3.95675
319185_at	319185	8344	Hist1h2bl	histone cluster 1, H2bl	0.00256644	0.0363583	-1.94864	-4.39922	0.00308566	0.0391485	11.5553	11.655	11.6106	11.238	11.6107	11.1913	10.6404	10.0858	11.0506
338367_at	338367	4642	Myo1d	myosin ID	0.00257682	0.03644	1.5723	4.33575	0.00333551	0.040404	6.81947	6.73101	6.79991	7.26879	7.15018	7.30589	7.16568	7.68493	7.41314
78785_at	78785	79745	Clip4	CAP-GLY domain containing linker protein family, member 4	0.00258117	0.03644	1.61373	4.51834	0.00267051	0.0360907	3.50285	3.91377	4.06581	4.11808	3.66272	3.84624	4.56616	4.51436	4.52961
404710_at	404710	128239	Iqgap3	IQ motif containing GTPase activating protein 3	0.002583	0.03644	-2.03673	-4.08197	0.00458113	0.0478084	5.70299	5.91157	6.17458	5.59442	5.63754	5.5812	4.81994	4.35648	5.38771
14163_at	14163	2245	Fgd1	FYVE, RhoGEF and PH domain containing 1	0.00258412	0.03644	-1.60011	-4.42924	0.00297475	0.0383415	6.23009	5.99756	5.98491	5.69827	5.86541	5.86541	5.63748	5.37785	5.13188
66945_at	66945	6389	Sdha	succinate dehydrogenase complex, subunit A, flavoprotein (Fp)	0.00258615	0.03644	-1.42498	-4.67148	0.00222454	0.0324596	8.41882	8.53433	8.51951	8.1062	8.21831	8.23695	8.00835	7.84249	8.08143
210297_at	210297	57631	Lrch2	leucine-rich repeats and calponin homology (CH) domain containing 2	0.00258835	0.03644	-1.66438	-4.79882	0.00191595	0.0300585	4.85897	4.95664	5.31697	4.74606	4.43751	4.36048	4.19438	4.30224	4.45989
24116_at	24116	7469	Whsc2	Wolf-Hirschhorn syndrome candidate 2 (human)	0.00259156	0.03644	-1.53368	-4.52128	0.00266105	0.0360907	6.77894	6.61499	6.51905	6.35778	6.6597	6.57092	5.95969	6.23241	5.85524
98845_at	98845	64787	Eps8l2	EPS8-like 2	0.00259288	0.03644	1.62168	4.20402	0.003928	0.0438015	4.22114	4.3513	4.31871	4.52204	4.22967	4.13045	4.85699	5.31212	4.7548
207686_at	207686	79846	A330021E22Rik	RIKEN cDNA A330021E22 gene	0.00259634	0.0364523	2.06022	4.31723	0.00341256	0.0407973	2.51923	3.04134	3.23547	3.23547	3.13669	2.6269	3.5634	4.18174	4.18631
11931_at	11931	481	Atp1b1	ATPase, Na+/K+ transporting, beta 1 polypeptide	0.00260161	0.0364888	1.57401	3.05815	0.0181499	0.102302	6.00673	6.70249	6.94534	6.42202	5.59872	5.03379	7.27068	7.2633	7.23914
21939_at	21939	958	Cd40	CD40 antigen	0.00260413	0.0364888	1.96146	4.17077	0.00409523	0.044955	6.06242	5.35577	5.88086	6.46791	6.34223	6.58362	6.68221	6.44393	7.1005
54451_at	54451	51692	Cpsf3	cleavage and polyadenylation specificity factor 3	0.00262402	0.0367311	-1.5783	-4.28916	0.00353305	0.0412922	6.85686	7.15253	6.73469	6.45381	6.30306	6.48909	6.42967	6.07133	6.27823
53817_at	53817	7919	Ddx39b	DEAD (Asp-Glu-Ala-Asp) box polypeptide 39B	0.00262982	0.0367493	-1.54104	-4.31374	0.00342726	0.0408294	8.75879	8.82078	8.97119	8.60232	8.61527	8.69437	8.27581	7.95206	8.4205
11745_at	11745	306	Anxa3	annexin A3	0.00263206	0.0367493	1.64629	6.0345	0.000504473	0.0149155	8.73016	8.39834	8.47324	9.16169	8.64081	9.06632	9.27183	9.28918	9.21879
11735_at	11735	288	Ank3	ankyrin 3, epithelial	0.00263314	0.0367493	1.46367	3.13914	0.0161906	0.0961832	3.87219	4.38777	4.18305	3.75376	4.03519	3.27973	4.95785	4.52563	4.61758
69634_at	69634	171425	Clybl	citrate lyase beta like	0.00264115	0.0368246	-1.71186	-4.18487	0.00402339	0.0444085	5.48309	4.87401	5.34539	4.35087	4.66503	4.02398	4.66503	4.36258	4.39686
70784_at	70784	51285	Rasl12	RAS-like, family 12	0.00264417	0.0368302	1.6755	3.97426	0.00525697	0.051492	2.70087	3.05535	3.08097	3.02274	3.00848	2.6131	3.97184	3.69668	3.37059
106068_at	106068	57210	Slc45a4	solute carrier family 45, member 4	0.00265614	0.0369604	1.64553	5.40291	0.000973131	0.020595	4.82848	4.97276	4.61809	5.75787	5.14066	5.60445	5.42526	5.67827	5.4809
80905_at	80905	5429	Polh	polymerase (DNA directed), eta (RAD 30 related)	0.0026635	0.0370263	-1.93879	-4.23784	0.00376561	0.0428441	6.0452	5.79556	5.6052	5.66699	5.53949	5.35615	4.8837	4.36196	5.23775
66494_at	66494	27166	Prelid1	PRELI domain containing 1	0.00266873	0.0370625	-1.63339	-4.24369	0.00373824	0.0426983	9.45744	8.9823	9.1513	8.93654	8.97036	8.91502	8.54677	8.26459	8.66769
66052_at	66052	6391	Sdhc	succinate dehydrogenase complex, subunit C, integral membrane protein	0.00267221	0.0370742	-1.71193	-4.09517	0.00450508	0.0473521	8.07238	7.61607	7.82013	7.23358	7.14012	7.30309	7.29763	6.69969	7.15551
53357_at	53357	8398	Pla2g6	phospholipase A2, group VI	0.00268538	0.0372204	-1.37553	-4.03015	0.00489365	0.0492878	5.89084	5.76962	5.73304	5.73304	5.89895	5.77975	5.30023	5.2224	5.48313
16952_at	16952	301	Anxa1	annexin A1	0.00268819	0.0372227	1.51498	1.98169	0.0875595	0.241945	5.80263	6.54833	7.36603	6.09067	5.49433	5.16886	7.06306	7.53032	7.30096
114714_at	114714	5889	Rad51c	RAD51 homolog c (S. cerevisiae)	0.00269202	0.0372392	-1.4652	-4.28354	0.00355771	0.0415459	4.87305	5.06388	4.82241	4.44944	4.30728	4.53629	4.35546	4.20677	4.53629
215387_at	215387	23397	Ncaph	non-SMC condensin I complex, subunit H	0.00270346	0.0373305	-1.98241	-4.4877	0.00277109	0.0369522	7.48069	7.85034	7.0131	7.12859	6.76468	7.0412	6.56614	6.34633	6.57813
216725_at	216725	9509	Adamts2	a disintegrin-like and metallopeptidase (reprolysin type) with thrombospondin type 1 motif, 2	0.00270392	0.0373305	2.20649	4.03192	0.00488257	0.0492878	5.5177	5.64248	5.80154	5.99782	5.88892	5.67913	7.19577	6.89138	6.10964
71963_at	71963	55038	Cdca4	cell division cycle associated 4	0.00271167	0.0373406	-1.62927	-4.49497	0.00274685	0.0367316	7.75261	7.29763	7.56315	7.15748	7.29325	7.06456	6.65404	7.00491	6.85624
52874_at	52874	9933	D19Bwg1357e	DNA segment, Chr 19, Brigham & Women's Genetics 1357 expressed	0.00271359	0.0373406	-1.56964	-4.56026	0.00253935	0.0349533	5.94609	6.33757	6.21108	5.75129	5.68372	5.9113	5.68381	5.40406	5.46765
13717_at	13717		Eln	elastin	0.00271581	0.0373406	2.49913	3.97926	0.00522327	0.0511975	8.74681	8.2915	8.88312	8.98321	8.98321	8.75334	10.5303	9.86396	9.28959
70422_at	70422	57508	Ints2	integrator complex subunit 2	0.00271629	0.0373406	-2.05014	-5.45942	0.000915686	0.0200133	5.52911	6.16785	5.94773	5.4064	4.45232	4.80875	5.03576	4.8837	4.66532
217069_at	217069	7706	Trim25	tripartite motif-containing 25	0.00271789	0.0373406	1.62833	4.56992	0.00251014	0.034585	8.22863	8.04212	7.92142	8.48153	8.48237	8.7781	8.51193	8.79718	8.97297
12266_at	12266	718	C3	complement component 3	0.00272092	0.0373445	3.17196	3.34555	0.012148	0.0824139	4.0584	4.15336	4.18828	4.17426	3.79589	3.7087	6.66564	5.20385	4.84495
15162_at	15162	3055	Hck	hemopoietic cell kinase	0.00272629	0.0373445	1.7532	4.1337	0.00429084	0.0463089	3.62995	4.11873	4.28208	4.23987	4.28208	4.05594	4.86962	5.03926	4.59415
269152_at	269152	55083	Kif26b	kinesin family member 26B	0.00272949	0.0373445	1.55144	4.58311	0.00247087	0.0343186	3.90353	4.06581	4.20764	4.19796	4.06581	4.37129	4.56238	4.89591	4.61264
72552_at	72552	83693	Hsdl1	hydroxysteroid dehydrogenase like 1	0.00273139	0.0373445	-1.35991	-2.81017	0.0258755	0.124902	4.20423	4.09212	3.75991	4.2581	4.52173	4.17565	3.75718	3.40724	3.57615
71508_at	71508		Zfp935	zinc finger protein 935	0.00273224	0.0373445	-1.18897	-0.912423	0.391599	0.575797	4.31975	4.93437	4.25962	3.09516	3.05535	2.95421	3.40918	4.18455	4.89805
333564_at	333564		Fndc3c1	fibronectin type III domain containing 3C1	0.00273407	0.0373445	-2.56181	-4.5101	0.00269713	0.0363392	3.78601	4.75901	4.04459	3.66272	3.01411	3.10856	2.46511	2.84404	3.27707
386649_at	386649	55968	Nsfl1c	NSFL1 (p97) cofactor (p47)	0.00274179	0.0374136	-1.46905	-5.15406	0.0012786	0.0240291	7.90924	7.71668	7.75543	7.3416	7.53816	7.63409	7.32671	7.18729	7.20595
19746_at	19746	6006,6007	Rhd	Rh blood group, D antigen	0.00274758	0.0374341	1.66544	4.25214	0.00369918	0.0424125	3.42507	3.50733	3.7399	3.95019	3.95019	3.95019	4.22736	4.58884	4.02523
72900_at	72900	4729	Ndufv2	NADH dehydrogenase (ubiquinone) flavoprotein 2	0.0027486	0.0374341	-1.68334	-4.58213	0.00247376	0.0343186	7.97963	7.51077	7.9348	7.18354	7.50241	7.21483	7.24761	6.92529	7.02394
11811_at	11811	10930	Apobec2	apolipoprotein B mRNA editing enzyme, catalytic polypeptide 2	0.00275505		1.45952	4.90176	0.00170095		2.9379	2.74952	2.81089	3.12358	3.41092	3.18785	3.34333	3.29347	3.49659
28018_at	28018	56061	Ubfd1	ubiquitin family domain containing 1	0.00275842	0.0375074	-1.36454	-4.38562	0.00313744	0.0394923	6.57509	6.54156	6.52824	6.42602	6.47675	6.43528	5.98596	6.12312	6.18391
72640_at	72640	92312	Mex3a	mex3 homolog A (C. elegans)	0.00275931	0.0375074	-1.75939	-4.38659	0.00313371	0.0394923	6.20491	6.27855	6.34244	6.25591	5.90307	5.98236	5.63012	5.67091	4.98641
213464_at	213464	5929	Rbbp5	retinoblastoma binding protein 5	0.00276278	0.0375185	-1.35604	-4.43095	0.00296857	0.0383168	6.55066	6.58779	6.62762	6.47254	6.48219	6.58624	6.18034	6.06153	6.20306
329934_at	329934	100132074	Foxo6	forkhead box O6	0.00277654	0.037669	1.30194	3.31959	0.012591	0.0843892	3.78531	3.52882	3.8009	4.13965	4.39412	4.23454	4.15307	4.05967	4.05808
59001_at	59001	54107	Pole3	polymerase (DNA directed), epsilon 3 (p17 subunit)	0.00278305	0.037721	-1.68249	-4.34957	0.00327928	0.0402646	6.83527	6.85076	6.95768	6.39807	6.53212	6.60092	6.4898	5.82043	5.99923
13828_at	13828	2038	Epb4.2	erythrocyte protein band 4.2	0.00280305	0.0379557	1.88632	4.84166	0.00182302	0.0293328	3.11776	3.03279	3.18913	3.48263	3.38187	2.88737	3.76367	4.40895	3.82681
100503982_at	100503982		Gm19998	predicted gene, 19998	0.0028145	0.0380437	-1.44386	-4.37438	0.00318092	0.0397852	4.11241	3.92082	3.98328	3.67768	3.67768	3.65184	3.37504	3.38983	3.65143
74516_at	74516		A730049H05Rik	RIKEN cDNA A730049H05 gene	0.00281965	0.0380437	2.17874	4.45905	0.00286891	0.0374419	4.41685	4.76711	4.03836	4.52686	4.06128	4.85404	5.07732	5.68399	5.81995
231805_at	231805	29992	Pilra	paired immunoglobin-like type 2 receptor alpha	0.00281999	0.0380437	1.97968	2.77818	0.0270997	0.128487	2.71258	3.14085	3.84016	2.82578	2.79989	2.77183	4.85167	3.87219	3.93305
68939_at	68939	65997	Rasl11b	RAS-like, family 11, member B	0.0028204	0.0380437	1.36938	4.11064	0.0044177	0.0468882	5.0418	4.94347	5.1033	5.13851	4.85811	4.91682	5.56594	5.52447	5.35462
380686_at	380686	25927	Cnrip1	cannabinoid receptor interacting protein 1	0.00282305	0.0380437	-1.58694	-4.22526	0.00382512	0.0431741	6.60106	6.19426	6.21481	5.92467	5.92467	5.88626	5.73147	5.82041	5.47506
20502_at	20502	6567	Slc16a2	solute carrier family 16 (monocarboxylic acid transporters), member 2	0.00284551	0.0383098	-1.47956	-4.37611	0.00317418	0.039769	7.84355	7.71248	7.62003	7.44024	7.40533	7.38476	6.94936	7.26725	7.25106
75786_at	75786	9793	Ckap5	cytoskeleton associated protein 5	0.00285206	0.0383391	-1.96546	-4.46144	0.00286059	0.0373679	7.0629	7.85525	7.23523	7.14012	6.75783	6.93753	6.31026	6.48953	6.54365
102580_at	102580	79796	Alg9	asparagine-linked glycosylation 9 (alpha 1,2 mannosyltransferase)	0.00285313	0.0383391	-1.57029	-4.44167	0.00293008	0.037994	6.14261	6.19874	6.31113	5.78573	5.47937	5.7597	5.70399	5.25679	5.69964
64898_at	64898	9663	Lpin2	lipin 2	0.00286764	0.0384445	1.54715	3.87258	0.00599577	0.0555636	5.25857	5.44513	5.51952	5.47223	5.22772	5.47336	5.93783	6.32429	5.81167
276770_at	276770	1984	Eif5a	eukaryotic translation initiation factor 5A	0.00286836	0.0384445	-1.43415	-4.32796	0.0033677	0.0405146	6.83172	6.82184	6.96348	6.33749	6.54538	6.37845	6.52331	6.31799	6.2009
50784_at	50784	8612	Ppap2c	phosphatidic acid phosphatase type 2C	0.00286916	0.0384445	-1.70856	-4.64696	0.00229006	0.0330045	6.08495	5.56575	5.80865	5.25612	5.59035	5.30147	4.86327	5.09664	5.2069
319173_at	319173	8331	Hist1h2af	histone cluster 1, H2af	0.00287942	0.0385404	-2.17405	-4.37099	0.00319415	0.0398124	11.0348	10.9014	11.043	10.4652	10.9955	10.5231	9.87584	9.17464	10.3419
66106_at	66106	23676	Smpx	small muscle protein, X-linked	0.00288178	0.0385404	-2.36021	-4.13182	0.00430103	0.0463478	3.72602	3.4797	4.59919	3.28057	3.19459	3.37109	2.76716	2.9434	2.60942
232875_at	232875	65982	Zscan18	zinc finger and SCAN domain containing 18	0.00288193		-1.45488	-4.23078	0.00379891		3.38743	3.68074	3.40538	3.38271	3.32257	3.48312	2.93064	2.85054	3.07938
319520_at	319520	1846	Dusp4	dual specificity phosphatase 4	0.00288806	0.0385651	-1.69191	-3.86513	0.00605422	0.0559569	6.15189	5.54075	6.03015	5.78341	5.80231	6.02157	4.92627	5.19772	5.35968
238393_at	238393		Serpina3f	serine (or cysteine) peptidase inhibitor, clade A, member 3F	0.0028891	0.0385651	2.64658	5.67154	0.000731401	0.0178396	3.09098	3.25429	2.89727	4.09638	2.98448	3.42044	3.89478	4.65909	4.77515
68278_at	68278	10212	Ddx39	DEAD (Asp-Glu-Ala-Asp) box polypeptide 39	0.00289769	0.0386314	-1.73924	-4.30161	0.00347904	0.0409325	6.18556	5.86392	6.38094	5.8868	6.13832	5.81801	5.10005	5.6246	5.30801
71660_at	71660	5919	Rarres2	retinoic acid receptor responder (tazarotene induced) 2	0.00289955	0.0386314	2.04219	4.16735	0.00411285	0.0451133	5.28701	5.15223	6.00737	5.78126	5.94572	5.57071	6.7532	6.67343	6.2052
70435_at	70435	64423	Inf2	inverted formin, FH2 and WH2 domain containing	0.00290727	0.0386668	1.59272	3.99748	0.00510254	0.050475	5.14633	5.07637	5.31425	5.65813	6.14406	6.20369	5.60904	5.73642	6.15774
100503427_at	100503427		Gm10390	predicted gene 10390	0.00291082	0.0386668	1.3937	4.1036	0.00445722	0.0470319	3.36595	3.3272	3.5656	4.00504	4.11233	3.78105	3.88602	3.80187	4.0114
19060_at	19060	5536	Ppp5c	protein phosphatase 5, catalytic subunit	0.00291089	0.0386668	-1.5434	-5.12389	0.00132239	0.0244195	7.63435	7.56113	7.65676	7.06961	7.43313	7.12062	7.17788	6.81496	6.95949
75146_at	75146	79847	Tmem180	transmembrane protein 180	0.00291472	0.0386668	-1.61081	-4.58327	0.00247038	0.0343186	5.88578	5.62224	5.67994	5.30466	5.2565	5.5295	5.29916	4.96895	4.82883
21750_at	21750	7014	Terf2	telomeric repeat binding factor 2	0.00291592	0.0386668	-1.48853	-4.47329	0.00281981	0.0371103	6.23384	6.03634	5.85769	5.75252	5.86031	5.72721	5.51222	5.39766	5.51772
16822_at	16822	3937	Lcp2	lymphocyte cytosolic protein 2	0.00292536	0.0387555	2.47101	3.59181	0.00869008	0.0683901	5.26043	5.18481	5.40633	5.40213	4.91317	5.29119	7.25707	6.30239	5.8455
21858_at	21858	7077	Timp2	tissue inhibitor of metalloproteinase 2	0.00292963	0.0387688	1.60439	4.03184	0.00488306	0.0492878	7.85185	7.413	7.71674	7.73344	7.64334	7.87066	8.61051	8.2344	8.17768
52064_at	52064	84274	Coq5	coenzyme Q5 homolog, methyltransferase (yeast)	0.00294171	0.0387688	-1.50366	-4.34971	0.0032787	0.0402646	6.21479	6.24005	5.92137	5.66862	5.77113	5.79586	5.61099	5.62975	5.37785
85305_at	85305	3735	Kars	lysyl-tRNA synthetase	0.00294289	0.0387688	-1.48163	-5.14043	0.00129818	0.0242999	7.72163	7.601	7.74418	7.27341	7.59872	7.43041	7.12846	6.99781	7.23342
66205_at	66205	9936	Cd302	CD302 antigen	0.00294387	0.0387688	1.54259	4.05866	0.00471891	0.0484083	5.71855	5.3839	5.94003	5.8254	5.85887	5.77649	6.35298	6.21652	6.39648
624584_at	624584		Scgb2b10	secretoglobin, family 2B, member 10	0.00294429		-1.63194	-5.67301	0.00073028		1.95518	1.62333	1.92297	1.51812	1.7447	1.23643	1.11623	1.10139	1.18533
74895_at	74895	57821	4930455F23Rik	RIKEN cDNA 4930455F23 gene	0.00294813	0.0387688	1.67958	4.30791	0.00345206	0.0408294	3.18259	3.09468	3.14085	3.31962	3.47748	3.49567	4.14936	3.51627	3.92835
75216_at	75216	145508	4930534B04Rik	RIKEN cDNA 4930534B04 gene	0.00294973	0.0387688	-1.94476	-4.2712	0.0036126	0.0419092	5.76242	6.60269	6.16584	5.86531	6.09505	5.74169	5.21189	5.11073	5.43257
118451_at	118451	51116	Mrps2	mitochondrial ribosomal protein S2	0.00295298	0.0387688	-1.68775	-5.99064	0.000527184	0.0152017	5.84809	5.67461	5.51707	5.04213	5.61371	5.4771	4.937	4.82054	5.02843
17294_at	17294	4232	Mest	mesoderm specific transcript	0.00295316	0.0387688	-1.52037	-5.19258	0.00122503	0.023396	11.8176	11.8807	11.5853	11.5477	11.2278	11.531	11.1949	11.1236	11.1675
104776_at	104776	4329	Aldh6a1	aldehyde dehydrogenase family 6, subfamily A1	0.00295336	0.0387688	1.58919	6.41212	0.000348493	0.0126208	6.29039	6.20828	6.28709	6.43958	5.62416	6.23823	6.95897	7.00964	6.81665
20280_at	20280	6342	Scp2	sterol carrier protein 2, liver	0.00295413	0.0387688	1.37501	4.48098	0.00279367	0.0370083	5.48683	5.62517	5.47785	5.54785	5.42705	5.68767	5.97347	5.93703	6.05968
19367_at	19367	5883	Rad9	RAD9 homolog (S. pombe)	0.00295662	0.0387688	-1.55286	-5.18987	0.00122872	0.023396	6.30837	6.25629	6.10932	5.92467	6.23469	5.84479	5.71323	5.41222	5.63442
17345_at	17345	4288	Mki67	antigen identified by monoclonal antibody Ki 67	0.00296661	0.0388637	-2.42596	-4.37346	0.0031845	0.0397921	8.59892	9.68146	8.83124	8.85442	8.51768	8.34019	7.61635	7.9166	7.95542
20384_at	20384		Srsf5	serine/arginine-rich splicing factor 5	0.00297601	0.0389343	1.46447	4.46593	0.00284507	0.0372566	8.82972	8.91955	9.16414	9.2628	9.35835	9.46139	9.587	9.43098	9.56279
235559_at	235559	11073	Topbp1	topoisomerase (DNA) II binding protein 1	0.00297753	0.0389343	-1.99146	-4.93197	0.00164303	0.0281227	7.5985	8.37	7.85427	7.8247	7.22895	7.54287	6.9807	7.00078	6.96903
30841_at	30841	84678	Kdm2b	lysine (K)-specific demethylase 2B	0.00298277	0.0389667	-1.47325	-4.22472	0.0038277	0.0431741	5.92292	5.57979	5.63205	5.55111	5.57979	5.7403	5.2309	5.03339	5.20962
76459_at	76459	771	Car12	carbonic anyhydrase 12	0.00299116	0.0390402	-1.88847	-4.25157	0.00370179	0.0424125	5.30883	5.1786	4.616	4.51152	4.50374	4.7138	4.25654	3.85944	4.28721
319187_at	319187	8342	Hist1h2bn	histone cluster 1, H2bn	0.00299659	0.0390673	-2.90977	-4.63253	0.00232959	0.0332552	8.84573	8.38336	9.39534	8.16889	8.97869	8.13124	7.33026	6.78673	7.86398
68895_at	68895	387496	Rasl11a	RAS-like, family 11, member A	0.00299878	0.0390673	2.74877	3.64379	0.00810599	0.0655878	4.95263	4.72552	4.96695	5.10253	4.86314	4.88638	6.94772	6.3083	5.36166
69706_at	69706	122769	Lrr1	leucine rich repeat protein 1	0.00300607		-1.42967	-5.24866	0.00115143		2.5648	2.46712	2.56041	2.35199	2.10275	2.36051	1.95405	2.03059	2.06068
66234_at	66234	6307	Sc4mol	sterol-C4-methyl oxidase-like	0.00300827	0.0391547	-1.17289	-1.23146	0.257539	0.448038	5.61751	6.12529	6.02654	5.08622	4.17078	5.09095	5.98132	5.48162	5.61751
24066_at	24066	81848	Spry4	sprouty homolog 4 (Drosophila)	0.00301978	0.0392683	1.9903	5.95995	0.000543755	0.0153592	7.61546	7.33081	7.26688	8.24082	7.43536	7.85141	8.14449	8.37099	8.65539
100198_at	100198	9563	H6pd	hexose-6-phosphate dehydrogenase (glucose 1-dehydrogenase)	0.00302767	0.0393346	2.46748	4.06458	0.00468354	0.0482213	5.48605	5.67172	6.07924	6.2766	6.16024	5.96843	7.44251	7.22838	6.30931
56437_at	56437	6236	Rrad	Ras-related associated with diabetes	0.00306267	0.0397527	1.12635	0.661978	0.528966	0.694789	4.99345	4.99345	5.3434	4.43614	4.39581	4.43425	5.71376	4.99345	5.05101
67669_at	67669	51501	l7Rn6	lethal, Chr 7, Rinchik 6	0.00306874	0.0397948	-1.63791	-4.30266	0.00347453	0.0409135	7.13851	6.72936	6.8983	6.59212	6.41019	6.55273	6.4805	6.12301	6.01442
54720_at	54720	1827	Rcan1	regulator of calcineurin 1	0.00307727	0.0398688	1.53121	5.2293	0.00117627	0.0229016	8.35721	8.24414	8.42499	8.09703	8.25093	8.64845	8.94359	8.82135	9.09781
268780_at	268780	133584	Egflam	EGF-like, fibronectin type III and laminin G domains	0.00308376	0.0399161	2.33273	3.98178	0.00520644	0.0510681	4.92594	5.21362	5.49433	5.59859	5.54545	5.29171	6.79693	6.62334	5.72366
14194_at	14194	2271	Fh1	fumarate hydratase 1	0.00309486	0.0400024	-1.63468	-4.41037	0.00304393	0.0388625	7.16601	6.96996	7.23472	6.61567	6.63323	6.8559	6.46086	6.09643	6.64626
78335_at	78335		2810030D12Rik	RIKEN cDNA 2810030D12 gene	0.00309763		1.23395	3.09571	0.0172115		2.69833	2.78157	2.66363	3.13453	3.2292	3.12272	2.99097	3.07245	2.99097
11752_at	11752	728113,653145	Anxa8	annexin A8	0.00309851	0.0400024	1.82185	4.34164	0.00331143	0.0403018	3.11553	2.87452	3.07875	3.28871	3.28871	2.86694	3.77705	3.54124	4.26246
19718_at	19718	5982	Rfc2	replication factor C (activator 1) 2	0.00310112	0.0400024	-1.64495	-4.14634	0.00422299	0.0458929	6.18034	5.80097	6.12336	5.59453	5.49411	5.36245	5.27618	5.05116	5.59856
12579_at	12579	1030	Cdkn2b	cyclin-dependent kinase inhibitor 2B (p15, inhibits CDK4)	0.00310177	0.0400024	1.56837	4.9767	0.00156125	0.0272349	4.23927	3.91165	4.20779	4.278	4.65365	4.52143	4.77735	4.65421	4.88763
15161_at	15161	3054	Hcfc1	host cell factor C1	0.00310607	0.0400211	-1.61443	-4.02984	0.00489556	0.0492878	7.78823	8.2038	7.72543	7.8009	7.76768	7.68474	7.25707	7.40195	7.00616
212627_at	212627	5636	Prpsap2	phosphoribosyl pyrophosphate synthetase-associated protein 2	0.00310676		-1.94112	-4.0486	0.00477979		2.9379	3.46752	3.34993	1.95151	2.19742	2.6056	2.70786	2.26204	1.83543
66913_at	66913	11014	Kdelr2	KDEL (Lys-Asp-Glu-Leu) endoplasmic reticulum protein retention receptor 2	0.00311717	0.0401251	-1.48796	-4.32011	0.00340043	0.0407214	9.45175	9.15431	9.28251	9.02185	8.94796	8.95218	8.90923	8.63113	8.62505
20815_at	20815	6732	Srpk1	serine/arginine-rich protein specific kinase 1	0.00311983	0.0401251	-1.44556	-4.35517	0.00325678	0.0402646	7.27539	7.42603	7.42678	7.15119	7.11468	7.10822	6.91918	6.95171	6.6489
16334_at	16334	3630	Ins2	insulin II	0.0031254		1.08618	1.13887	0.291876		1.6233	1.48766	1.74239	1.9406	2.38359	2.47123	1.71947	1.74315	1.75948
20556_at	20556		Slfn2	schlafen 2	0.00312772	0.0401899	1.70696	2.60248	0.0349953	0.146437	4.50399	4.28866	5.67731	4.48611	4.16842	4.30474	5.7695	5.52692	5.87738
23874_at	23874	10056	Farsb	phenylalanyl-tRNA synthetase, beta subunit	0.0031388	0.0402956	-1.68478	-4.88823	0.00172763	0.0285745	6.31529	6.11752	6.41706	6.05657	5.59593	5.7878	5.80468	5.36212	5.39818
12038_at	12038	590	Bche	butyrylcholinesterase	0.00314494	0.0403376	-1.65561	-3.69766	0.00754514	0.0629665	4.38223	4.80338	4.58486	3.58643	3.81818	3.96575	3.89833	4.16973	3.46569
70645_at	70645	11339	Oip5	Opa interacting protein 5	0.00314901	0.0403532	-2.02138	-4.18612	0.00401708	0.0443736	3.74779	4.03545	3.31663	3.13341	3.36518	3.12988	2.42871	3.10782	2.50647
26754_at	26754	10987	Cops5	COP9 (constitutive photomorphogenic) homolog, subunit 5 (Arabidopsis thaliana)	0.0031558	0.0404034	-1.60137	-4.14176	0.00424746	0.0460619	7.80177	7.37894	7.73188	7.21053	7.21182	7.11734	7.12062	6.71723	7.04058
68926_at	68926	55833	Ubap2	ubiquitin-associated protein 2	0.00316828	0.0405264	-1.5219	-4.29841	0.00349284	0.0409702	8.34101	8.61461	8.23303	8.17517	8.0876	8.08957	7.80857	7.92882	7.64711
67138_at	67138	55008	Herc6	hect domain and RLD 6	0.00317148	0.0405306	2.48614	4.85916	0.00178652	0.0290774	5.52348	6.04202	5.51305	6.4245	5.63635	6.33318	6.44858	7.08538	7.3971
12850_at	12850	10229	Coq7	demethyl-Q 7	0.00317884	0.0405627	-1.59161	-4.02025	0.00495592	0.0497533	5.61147	5.22513	5.73626	5.04776	4.74543	4.94331	4.73032	4.81199	5.04776
28028_at	28028	54534	Mrpl50	mitochondrial ribosomal protein L50	0.00317975	0.0405627	-1.62809	-4.14721	0.00421838	0.0458929	6.74251	6.29655	6.85976	6.36754	6.54439	6.4192	5.83641	6.05303	5.95073
73174_at	73174	9755	Tbkbp1	TBK1 binding protein 1	0.00319413	0.0407092	1.47176	3.45292	0.0104861	0.0754861	7.41813	7.06064	7.22867	7.72884	8.05444	8.02047	7.64411	7.6518	8.06498
69739_at	69739		2410004I01Rik	RIKEN cDNA 2410004I01 gene	0.00320565	0.0408114	2.28265	4.11829	0.00437515	0.046708	1.83935	2.51485	2.50054	2.7711	2.06729	2.16748	3.37812	3.01305	3.96922
67973_at	67973	10199	Mphosph10	M-phase phosphoprotein 10 (U3 small nucleolar ribonucleoprotein)	0.00320794	0.0408114	-1.48434	-3.5738	0.00890303	0.069254	4.8126	4.8159	4.67096	4.8692	4.71064	4.83015	3.90252	4.50381	4.12334
723905_at	723905		Mir17	microRNA 17	0.00322337	0.0409708	1.52915	3.8835	0.00591125	0.0551052	3.28982	3.3248	3.03315	3.30474	3.14085	3.3248	3.66576	3.6978	4.09821
223864_at	223864	10411	Rapgef3	Rap guanine nucleotide exchange factor (GEF) 3	0.00323743	0.0411124	1.87441	3.58194	0.00880607	0.0688799	6.10243	6.11798	6.17811	6.99501	6.91315	6.9557	6.57333	6.8284	7.5378
78388_at	78388	9961	Mvp	major vault protein	0.00324495	0.0411375	1.50817	4.71663	0.00210927	0.0315607	5.04453	5.01647	4.94316	5.24543	5.56316	5.44977	5.48598	5.47537	5.79912
238330_at	238330	64207	6430527G18Rik	RIKEN cDNA 6430527G18 gene	0.00324524	0.0411375	1.47975	4.15034	0.00420179	0.0457683	6.6973	6.78174	6.73939	7.11743	7.23714	7.14261	7.06706	7.31237	7.50341
12829_at	12829	1286	Col4a4	collagen, type IV, alpha 4	0.0032526	0.0411937	1.53347	4.9639	0.00158418	0.0274988	3.45101	3.71131	3.61926	3.83208	3.42465	3.80655	4.11571	4.14555	4.36916
100038582_at	100038582		Gm10824	predicted gene 10824	0.00326519		1.80087	4.29904	0.00349011		2.26105	2.43003	2.28929	2.96153	2.76234	2.67923	3.5603	2.84277	3.03027
66592_at	66592	30968	Stoml2	stomatin (Epb7.2)-like 2	0.00326588	0.0413248	-1.82076	-3.99696	0.00510596	0.050475	7.08994	6.44545	6.90648	6.19938	6.25302	6.05909	6.05836	5.61555	6.18795
15950_at	15950	3428	Ifi203	interferon activated gene 203	0.00327342	0.0413513	3.53196	7.94579	9.03076e-05	0.00656126	1.80824	2.27652	2.11543	3.74929	1.95533	2.66926	3.68131	3.56865	4.32861
51788_at	51788	3015	H2afz	H2A histone family, member Z	0.00327549	0.0413513	-2.00965	-4.044	0.00480792	0.0487537	8.75724	8.20719	8.55413	7.73495	7.90741	7.57597	7.962	7.4229	7.00524
171170_at	171170	55796	Mbnl3	muscleblind-like 3 (Drosophila)	0.00327678	0.0413513	-1.85318	-4.27432	0.00359865	0.0418959	8.94328	9.20229	8.72483	8.50015	8.18203	8.47135	7.66082	8.08841	8.39772
110532_at	110532	104	Adarb1	adenosine deaminase, RNA-specific, B1	0.00328852	0.0414309	2.05558	3.84276	0.00623337	0.0566834	5.92694	6.22631	6.50936	6.53393	6.30083	6.31238	7.62725	7.36894	6.68946
56554_at	56554		Raet1d	retinoic acid early transcript delta	0.00328896	0.0414309	-3.44855	-3.91592	0.00566788	0.0537285	3.41604	3.51172	4.92096	2.81057	1.96944	2.50984	2.80128	2.02982	2.04726
74335_at	74335	7517	Xrcc3	X-ray repair complementing defective repair in Chinese hamster cells 3	0.00331318	0.0416987	-1.53973	-4.48607	0.00277654	0.036955	4.71631	5.07515	4.80404	4.6641	4.5554	4.42697	4.40716	4.12732	4.20297
26465_at	26465	7705	Zfp146	zinc finger protein 146	0.00332791	0.0418463	-1.54415	-4.34145	0.00331219	0.0403018	6.12553	6.30543	6.40531	6.07728	6.12651	6.42998	5.39877	5.81022	5.72861
379043_at	379043		Raet1e	retinoic acid early transcript 1E	0.00333084	0.0418463	-2.19228	-4.71984	0.00210132	0.0315483	5.69249	5.3731	4.84077	4.56178	4.89372	4.17724	4.35067	3.91517	4.32744
110351_at	110351	5909	Rap1gap	Rap1 GTPase-activating protein	0.00333099		1.45056	3.5266	0.0094881		3.04611	3.22014	3.2922	3.15467	2.69827	3.08838	3.89383	3.80521	3.44153
210544_at	210544	93594	Wdr67	WD repeat domain 67	0.00335994	0.0421743	-1.59808	-4.24148	0.00374859	0.0427133	5.1177	5.63097	5.19495	4.8044	4.96822	4.72256	4.67081	4.56741	4.72659
69726_at	69726	64754	Smyd3	SET and MYND domain containing 3	0.00336698	0.0422251	-1.09316	-1.25341	0.249919	0.440271	5.69332	5.68849	5.75752	5.34552	5.21653	5.0241	5.66924	5.61243	5.46559
20586_at	20586	6597	Smarca4	SWI/SNF related, matrix associated, actin dependent regulator of chromatin, subfamily a, member 4	0.00337149	0.042244	-1.59596	-4.20508	0.0039228	0.0437782	8.00963	8.57877	8.25723	7.97474	8.09668	8.17577	7.6091	7.58598	7.68224
56096_at	56096	10761	Plac1	placental specific protein 1	0.00340737	0.0426557	-1.98482	-4.5183	0.00267064	0.0360907	4.35507	3.58585	3.88446	3.43824	3.255	3.74746	2.74545	3.16826	3.01889
60315_at	60315	60314	Myg1	melanocyte proliferating gene 1	0.00341936	0.0427655	-1.46187	-4.85262	0.00180007	0.0291632	5.24664	5.28967	5.42567	5.17788	5.09309	4.89944	4.81961	4.63688	4.85857
14712_at	14712	8443	Gnpat	glyceronephosphate O-acyltransferase	0.00342221	0.0427655	-1.40951	-4.3043	0.00346748	0.0408647	6.99788	6.85225	6.984	6.55407	6.52439	6.66022	6.43121	6.31519	6.593
14732_at	14732	57678	Gpam	glycerol-3-phosphate acyltransferase, mitochondrial	0.00342699	0.0427873	1.87296	4.25395	0.00369085	0.0424125	5.92745	6.37546	6.57757	6.71106	6.13086	6.22011	7.44291	7.29536	6.87407
103172_at	103172	400916	Chchd10	coiled-coil-helix-coiled-coil-helix domain containing 10	0.00344924	0.043027	1.72302	5.28027	0.00111212	0.0224575	4.36129	4.70619	4.82482	4.85029	4.49512	3.83335	5.28308	5.45402	5.53762
98386_at	98386	3930	Lbr	lamin B receptor	0.00347241	0.0432777	-1.74451	-5.77109	0.000659493	0.016901	8.60103	8.72031	8.43228	8.44597	7.86168	8.40785	7.97253	7.77598	7.58508
12822_at	12822	80781	Col18a1	collagen, type XVIII, alpha 1	0.00348719	0.0434236	-1.75178	-6.07865	0.000482709	0.0147588	6.68341	6.73767	6.91914	6.11687	6.807	6.40504	6.03653	5.75654	6.10798
74414_at	74414	10623	Polr3c	polymerase (RNA) III (DNA directed) polypeptide C	0.00349183	0.043426	-1.45001	-4.70268	0.00214417	0.031908	6.56611	6.36258	6.35263	6.14303	6.35369	6.1269	5.99373	5.80679	5.87662
20624_at	20624	9343	Eftud2	elongation factor Tu GTP binding domain containing 2	0.00349571	0.043426	-1.57771	-4.13425	0.00428785	0.0463089	6.88054	6.7301	6.9734	6.37043	6.50426	6.42383	6.43916	5.88177	6.2457
66136_at	66136	30834	Znrd1	zinc ribbon domain containing, 1	0.00350257	0.043426	-1.71881	-4.22448	0.00382885	0.0431741	6.64538	6.11399	6.3254	6.16285	6.00349	5.91699	5.83741	5.33229	5.5767
13494_at	13494	4733	Drg1	developmentally regulated GTP binding protein 1	0.00350362	0.043426	-1.57391	-4.07231	0.00463771	0.0479626	7.31365	6.98418	7.06289	6.57937	6.73125	6.57112	6.46193	6.19955	6.71176
98710_at	98710	5877	Rabif	RAB interacting factor	0.00350595	0.043426	-1.41245	-4.16665	0.00411644	0.0451176	7.04655	6.7852	6.89472	6.83094	6.85411	6.72961	6.28202	6.50017	6.45264
67371_at	67371	112495	Gtf3c6	general transcription factor IIIC, polypeptide 6, alpha	0.00350683	0.043426	-1.4747	-4.67421	0.00221739	0.0324397	5.50986	5.57264	5.53407	5.35636	5.30328	5.10221	5.17421	4.90377	4.83534
20444_at	20444	6483	St3gal2	ST3 beta-galactoside alpha-2,3-sialyltransferase 2	0.00350896	0.043426	1.38814	4.30567	0.00346159	0.0408294	4.92593	4.75901	4.97018	5.20101	5.40753	5.26223	5.39028	5.42238	5.26568
320265_at	320265	407738	Fam19a1	family with sequence similarity 19, member A1	0.00353677	0.0437318	1.88319	4.04802	0.00478331	0.0487537	4.44981	4.45609	3.91684	4.77072	4.8738	5.01658	4.78671	5.47006	5.2856
69917_at	69917	79035	Nabp2	nucleic acid binding protein 2	0.003552	0.0438734	-1.58333	-3.88067	0.00593302	0.0551622	7.87383	7.27635	7.58206	7.01282	7.0493	7.09377	7.03276	6.81396	6.9498
60527_at	60527	3995	Fads3	fatty acid desaturase 3	0.00355627	0.0438734	1.37242	2.43461	0.0447812	0.166658	6.49416	6.68291	6.96353	6.53582	6.34485	6.2017	7.46097	7.13876	6.89359
225341_at	225341	55679	Lims2	LIM and senescent cell antigen like domains 2	0.00356062	0.0438734	1.85788	4.01079	0.00501626	0.0500619	4.80151	4.65929	4.52611	4.82163	4.64687	4.9999	5.7817	5.03299	5.74981
74268_at	74268	57099	Aven	apoptosis, caspase activation inhibitor	0.00356067	0.0438734	-1.66734	-4.68466	0.00219018	0.0322577	4.937	4.77075	5.31974	4.81621	4.93041	4.52135	4.2933	4.31135	4.26587
68095_at	68095	54940	Ociad1	OCIA domain containing 1	0.00356412	0.0438776	-1.4005	-4.23497	0.00377909	0.0428875	8.82701	8.72069	8.68976	8.44661	8.34816	8.38873	8.42171	8.17841	8.16863
233208_at	233208		Scaf1	SR-related CTD-associated factor 1	0.00356907	0.0439002	-1.25333	-3.23013	0.0142548	0.0901395	6.2707	6.10122	6.18833	6.34946	6.47768	6.21967	5.82665	5.8949	5.86558
114601_at	114601		Ehbp1l1	EH domain binding protein 1-like 1	0.00358523	0.0440252	1.51182	4.35876	0.00324245	0.0401602	5.06083	4.83841	5.13292	5.31669	5.61672	5.51522	5.40624	5.72161	5.68889
53893_at	53893	11164	Nudt5	nudix (nucleoside diphosphate linked moiety X)-type motif 5	0.00358548	0.0440252	-1.49614	-5.24236	0.00115945	0.0228846	6.58674	6.38959	6.52868	6.13078	5.6223	6.0397	5.99334	5.80799	5.96031
213603_at	213603	126969	Slc44a3	solute carrier family 44, member 3	0.00358998	0.044042	1.58224	3.40372	0.0112152	0.0786848	2.92935	3.55808	3.47123	3.28033	3.1307	2.57526	3.78376	4.22208	3.98197
71904_at	71904	164091	Paqr7	progestin and adipoQ receptor family member VII	0.00359524	0.0440682	1.76237	4.74668	0.0020362	0.0308373	4.21634	3.65418	3.76262	4.83461	4.23103	4.55884	4.70954	4.53998	4.87969
15944_at	15944		Irgm1	immunity-related GTPase family M member 1	0.00360617	0.0441017	3.00767	7.63545	0.000116588	0.00710784	6.97895	6.84662	6.77761	7.88833	6.49574	7.8556	8.51841	7.97766	8.77079
20482_at	20482	6498	Skil	SKI-like	0.00360641	0.0441017	1.67205	4.41275	0.00303514	0.0387859	7.26334	7.35526	7.273	7.79049	7.47825	7.59805	7.8942	8.36519	7.79203
68537_at	68537	28998	Mrpl13	mitochondrial ribosomal protein L13	0.00361074	0.0441017	-1.87284	-4.2727	0.00360585	0.0418998	7.07215	6.78182	6.98498	6.37806	6.65816	6.29091	6.1193	5.52148	6.37139
74318_at	74318	84525	Hopx	HOP homeobox	0.00361391	0.0441017	2.23214	4.47232	0.00282313	0.0371194	4.22883	3.75913	4.37914	4.80383	4.09745	4.34653	4.77573	5.37232	5.63547
26549_at	26549	26548	Itgb1bp2	integrin beta 1 binding protein 2	0.003615	0.0441017	-1.46985	-4.14197	0.00424631	0.0460619	4.49578	4.61895	4.73474	4.38863	4.45122	4.49101	3.83121	4.17575	4.15987
66525_at	66525	92609	Timm50	translocase of inner mitochondrial membrane 50 homolog (yeast)	0.00362111	0.0441017	-1.9894	-4.19993	0.00394819	0.0439224	6.45607	5.99369	6.42498	5.93123	6.00416	5.63645	5.35712	4.78173	5.66838
634650_at	634650	163351	Gbp11	guanylate binding protein 11	0.00362256	0.0441017	2.04448	4.74226	0.00204677	0.0309541	2.35389	3.02913	2.83171	3.72523	3.06397	3.30469	3.46478	3.80768	4.05761
791090_at	791090		Ighv2-6-8	immunoglobulin heavy variable 2-6-8	0.003623	0.0441017	1.56524	3.14565	0.0160431	0.0960446	2.88928	3.36165	2.51923	4.1403	3.96702	3.57814	3.68405	3.42062	3.71131
27984_at	27984	79180	Efhd2	EF hand domain containing 2	0.00362913	0.0441133	1.91404	4.21629	0.00386823	0.0433753	5.81585	5.63918	6.21383	6.13008	6.23985	6.47385	6.55407	6.67827	7.21821
75234_at	75234	127544	Rnf19b	ring finger protein 19B	0.0036316	0.0441133	1.67601	3.81259	0.00648418	0.057808	6.37252	6.07147	6.25619	6.3527	6.27615	6.41638	7.15227	7.16574	6.55236
60507_at	60507	81890	Qtrt1	queuine tRNA-ribosyltransferase 1	0.00364255	0.0441133	-1.50265	-4.10042	0.00447523	0.0471552	5.66437	5.43468	5.76929	5.39088	5.60909	5.53546	5.04664	4.84092	5.21417
101488_at	101488	11309	Slco2b1	solute carrier organic anion transporter family, member 2b1	0.00364267	0.0441133	-1.24377	-1.542	0.166562	0.348528	6.0755	5.70593	5.49097	6.22658	6.35264	6.2224	5.18115	5.37845	5.76732
192775_at	192775	81033	Kcnh6	potassium voltage-gated channel, subfamily H (eag-related), member 6	0.00364513	0.0441133	1.41384	3.54814	0.00921618	0.070363	3.1652	3.46302	3.46302	3.33553	3.37766	3.31663	3.94819	3.66272	3.97864
239743_at	239743	89857	Klhl6	kelch-like 6 (Drosophila)	0.0036453	0.0441133	-1.71553	-4.77575	0.00196816	0.0304179	5.54895	5.3885	5.2899	4.98527	5.42969	4.98792	4.86872	4.67885	4.29877
67619_at	67619	28987	Nob1	NIN1/RPN12 binding protein 1 homolog (S. cerevisiae)	0.00364585	0.0441133	-1.68761	-4.79732	0.00191931	0.0300585	7.14149	6.66025	7.10459	6.52536	6.99486	6.66455	6.12466	6.3215	6.23635
74360_at	74360	9702	Cep57	centrosomal protein 57	0.00368415	0.0445191	-1.60653	-4.07346	0.00463095	0.0479603	5.67174	5.99801	5.92027	5.50018	5.42606	5.43602	4.88388	5.45167	5.16668
56045_at	56045	25939	Samhd1	SAM domain and HD domain, 1	0.00368656	0.0445191	1.6544	6.30791	0.000385321	0.0131062	7.22866	7.35558	7.32762	7.64412	7.02022	7.61887	8.18863	7.92755	7.96354
71833_at	71833	10238	Dcaf7	DDB1 and CUL4 associated factor 7	0.00369147	0.0445191	-1.40228	-4.33124	0.0033541	0.0405146	7.68829	7.50088	7.65948	7.3193	7.38182	7.37533	7.17401	7.00266	7.20738
226252_at	226252	57700	Fam160b1	family with sequence similarity 160, member B1	0.00369315	0.0445191	-1.44757	-4.23772	0.00376615	0.0428441	7.42399	7.57156	7.21181	7.28532	7.66272	7.35043	6.83899	6.95033	6.83667
20618_at	20618	6623	Sncg	synuclein, gamma	0.00369673	0.0445191	-1.9668	-4.12319	0.00434816	0.046571	5.68082	5.77763	5.57237	5.06688	5.42105	5.28901	4.20466	4.47313	5.22952
110842_at	110842	2108	Etfa	electron transferring flavoprotein, alpha polypeptide	0.00369834	0.0445191	-1.58424	-5.10649	0.00134838	0.0246824	5.98457	5.66771	5.97049	5.34537	4.91527	5.49054	5.25268	5.09577	5.29694
387511_at	387511		Tas2r134	taste receptor, type 2, member 134	0.00370961		1.3143	4.0354	0.00486093		2.21189	2.10723	2.22091	2.51923	2.6083	2.51923	2.55551	2.62152	2.54749
15507_at	15507	3315	Hspb1	heat shock protein 1	0.00371671	0.044702	1.77407	4.01402	0.00499562	0.0500095	5.85437	5.35703	5.38854	5.88548	5.92814	5.85035	6.42385	6.01143	6.63371
70247_at	70247	5707	Psmd1	proteasome (prosome, macropain) 26S subunit, non-ATPase, 1	0.00372827	0.0448028	-1.59435	-4.67812	0.00220716	0.0324397	7.87747	8.19675	7.9379	7.64462	7.32504	7.69671	7.33361	7.51805	7.13673
210530_at	210530	55214	Leprel1	leprecan-like 1	0.0037321	0.0448107	-1.66234	-3.82559	0.00637482	0.0572373	5.4299	5.37966	5.18267	5.31158	5.14558	5.15175	4.76051	4.82052	4.12628
387139_at	387139		Mir20a	microRNA 20a	0.00373796		1.48652	4.88426	0.00173555		2.9379	2.77782	2.9379	2.92739	2.34621	2.9379	3.50907	3.29945	3.55416
50911_at	50911	5393	Exosc9	exosome component 9	0.00374653	0.0449455	-1.68496	-4.76167	0.00200078	0.0306266	6.64254	6.49275	6.67195	6.11745	5.84769	6.34191	5.90241	5.51437	6.08184
64655_at	64655	56945	Mrps22	mitochondrial ribosomal protein S22	0.00376256	0.0450857	-1.40855	-4.31303	0.00343027	0.0408294	4.90655	4.65628	4.89134	4.69469	4.88701	4.65628	4.26005	4.34108	4.38117
59029_at	59029	10213	Psmd14	proteasome (prosome, macropain) 26S subunit, non-ATPase, 14	0.0037646	0.0450857	-1.4822	-5.64517	0.000751888	0.0179921	7.34838	7.30866	7.23579	7.046	6.63533	7.00801	6.79614	6.65128	6.74076
207920_at	207920	54845	Esrp1	epithelial splicing regulatory protein 1	0.00377098	0.0451237	-1.21041	-1.31289	0.230232	0.420244	3.27173	3.87197	3.93617	3.07838	2.70808	2.88078	3.53513	3.33359	3.46574
78924_at	78924		4930420G21Rik	RIKEN cDNA 4930420G21 gene	0.00378132		1.39873	4.43938	0.00293826		3.31663	3.24977	3.46826	3.54571	3.37947	3.54571	3.89194	3.85466	3.74517
16430_at	16430	3703	Stt3a	STT3, subunit of the oligosaccharyltransferase complex, homolog A (S. cerevisiae)	0.00378355	0.0452357	-1.44394	-5.12921	0.00131454	0.0244195	8.69998	8.69851	8.78772	8.37102	7.97968	8.37102	8.28877	8.09734	8.20554
279572_at	279572		Tlr13	toll-like receptor 13	0.00378413		-1.42491	-3.82376	0.00639007		2.78861	3.13509	3.14098	2.29041	2.65111	2.2934	2.44651	2.50869	2.60012
103729_at	103729		AI450353	expressed sequence AI450353	0.00379613		-1.69561	-3.93959	0.00549705		3.29357	2.86231	2.84943	2.41227	2.47499	2.17704	1.89477	2.47803	2.33109
223881_at	223881	27289	Rnd1	Rho family GTPase 1	0.00379928	0.0452936	4.24633	3.75939	0.0069536	0.0603516	4.69649	4.72286	4.92754	4.83239	4.78589	5.42358	5.93838	5.98738	7.82462
224860_at	224860	23228	Plcl2	phospholipase C-like 2	0.00379945	0.0452936	-1.82231	-5.47824	0.000897397	0.0199047	5.0922	5.15352	4.71463	4.9265	4.25093	4.69538	4.16285	3.94176	4.27654
74201_at	74201	79598	Cep97	centrosomal protein 97	0.00380011	0.0452936	-1.40029	-4.40343	0.00306985	0.039083	4.32623	4.56711	4.43946	4.20696	4.09997	4.21306	3.95059	4.03063	3.90151
101861_at	101861	92105	Ints4	integrator complex subunit 4	0.00380125	0.0452936	-1.66941	-4.18205	0.00403763	0.044496	5.53508	6.13933	5.91715	5.44018	5.42153	5.61493	5.30119	5.03559	5.08614
12449_at	12449	899	Ccnf	cyclin F	0.00381365	0.0453828	-1.98697	-6.84188	0.000233187	0.0104012	5.46227	5.1228	5.25681	4.91605	5.89803	4.91605	4.3249	4.07996	4.46029
21952_at	21952	7135	Tnni1	troponin I, skeletal, slow 1	0.00381517	0.0453828	-1.50703	-4.46757	0.00283942	0.0372295	4.07403	3.95123	4.25327	3.57218	3.81956	3.48929	3.54683	3.63056	3.32508
56846_at	56846	63941	Necab3	N-terminal EF-hand calcium binding protein 3	0.00382028	0.0454053	-1.41444	-4.37433	0.00318113	0.0397852	3.7918	3.68386	3.68316	3.48114	3.35862	3.47834	3.37416	3.08563	3.18606
73296_at	73296	22836	Rhobtb3	Rho-related BTB domain containing 3	0.00382832	0.0454625	-1.51641	-4.36684	0.00321046	0.0398929	6.21815	6.53129	6.42597	6.04195	5.80548	6.05546	5.80862	5.95372	5.60772
76614_at	76614	10989	Immt	inner membrane protein, mitochondrial	0.00383451	0.0454788	-1.39252	-4.67058	0.00222692	0.0324596	7.49338	7.57048	7.61819	7.24232	7.41467	7.22867	7.14869	7.10604	6.9925
100504175_at	100504175		Gm20100	predicted gene, 20100	0.00383615	0.0454788	1.48889	4.92111	0.0016636	0.0281227	3.31583	3.191	3.50684	3.57218	3.20243	3.57218	3.97931	3.87219	3.90039
67122_at	67122	441478	Nrarp	Notch-regulated ankyrin repeat protein	0.00383945	0.0454797	-1.74677	-3.80969	0.00650888	0.0579183	7.20112	6.64314	6.78157	6.70879	6.70886	6.65506	6.1659	5.69665	6.33591
12642_at	12642	9023	Ch25h	cholesterol 25-hydroxylase	0.00384381	0.0454931	3.60887	3.89312	0.00583788	0.0547107	5.23088	4.52033	4.28351	5.57487	5.54349	5.54349	5.62453	6.2556	7.34771
27979_at	27979	8662	Eif3b	eukaryotic translation initiation factor 3, subunit B	0.00384765	0.0455004	-1.45691	-4.6135	0.00238293	0.033621	8.40047	8.16761	8.47379	8.09752	8.3493	8.10309	7.76875	7.83026	7.83067
66259_at	66259	55450	Camk2n1	calcium/calmodulin-dependent protein kinase II inhibitor 1	0.00385112	0.0455033	1.77857	4.37099	0.00319415	0.0398124	6.0929	5.70002	6.25488	6.45256	6.40627	6.05801	6.85181	7.1062	6.59096
381853_at	381853	2696	Gipr	gastric inhibitory polypeptide receptor	0.00385731	0.0455382	1.3261	4.13258	0.00429689	0.0463387	3.84318	3.85079	3.79602	4.15303	4.18091	4.15425	4.21019	4.18047	4.31785
18406_at	18406		Orm2	orosomucoid 2	0.00386515		1.66548	4.22691	0.00381729		1.86015	2.32163	1.76953	2.14696	2.42409	2.32163	2.52717	2.88078	2.7909
11861_at	11861	10124	Arl4a	ADP-ribosylation factor-like 4A	0.00386733	0.0456069	1.58019	3.8902	0.00586007	0.0547385	6.66058	6.01741	6.55578	6.47354	6.31632	6.63088	7.08101	7.12935	7.08195
380840_at	380840	57128	Lyrm4	LYR motif containing 4	0.0038696	0.0456069	-1.60201	-3.72091	0.00731612	0.0619922	6.12299	5.95341	5.9249	5.26192	5.13952	5.48231	5.5454	4.87258	5.46309
56386_at	56386	9331	B4galt6	UDP-Gal:betaGlcNAc beta 1,4-galactosyltransferase, polypeptide 6	0.00387324	0.0456116	-1.45864	-4.51106	0.00269404	0.0363373	5.1437	5.43546	5.24004	4.90961	4.93064	5.11638	4.66108	4.84083	4.69242
237823_at	237823	5198	Pfas	phosphoribosylformylglycinamidine synthase (FGAR amidotransferase)	0.00388617	0.0457258	-1.51952	-4.10536	0.00444729	0.0470251	5.15088	5.25609	5.57372	5.05014	5.0605	5.08057	4.82907	4.57627	4.78628
19294_at	19294	5819	Pvrl2	poliovirus receptor-related 2	0.00389425	0.0457487	-1.42002	-4.23652	0.0037718	0.0428738	6.91159	6.68336	6.79253	6.4106	6.48354	6.51765	6.38438	6.13658	6.34569
233651_at	233651	8642	Dchs1	dachsous 1 (Drosophila)	0.00389629	0.0457487	-1.45763	-3.56133	0.00905367	0.0697733	7.41697	7.619	7.33152	7.6208	7.86087	7.37838	6.6257	7.09326	6.99219
13001_at	13001	1460	Csnk2b	casein kinase 2, beta polypeptide	0.00389786	0.0457487	-1.433	-4.20689	0.00391396	0.0437142	9.20804	8.96039	9.08984	8.81082	8.81168	8.76527	8.7225	8.44022	8.53461
68775_at	68775	245973	Atp6v1c2	ATPase, H+ transporting, lysosomal V1 subunit C2	0.00393474	0.046122	1.8236	3.11794	0.0166806	0.0974724	3.26088	3.44985	3.44159	3.25225	3.13392	3.31663	4.70612	3.62243	4.23281
12151_at	12151	100532731	Bmi1	Bmi1 polycomb ring finger oncogene	0.00393844	0.046122	-1.527	-4.07382	0.00462882	0.0479603	5.11911	4.94266	4.68517	4.81883	4.75307	4.65468	4.49024	4.2112	4.2288
74044_at	74044	8458	Ttf2	transcription termination factor, RNA polymerase II	0.00394366	0.046122	-1.64783	-4.04534	0.0047997	0.0487537	5.38106	5.36648	5.25925	4.97776	5.01742	4.89444	4.34177	4.40578	5.00424
170718_at	170718	3420	Idh3b	isocitrate dehydrogenase 3 (NAD+) beta	0.00394502	0.046122	-1.47614	-4.13614	0.00427765	0.0462373	9.26045	9.03455	9.05743	8.75857	8.76229	8.60986	8.70519	8.61837	8.32777
80888_at	80888	26353	Hspb8	heat shock protein 8	0.00394788	0.046122	1.91352	4.90309	0.00169837	0.0284224	5.53592	5.43746	5.72978	5.64772	5.72978	4.73837	6.40494	6.85532	6.18439
208715_at	208715	3157	Hmgcs1	3-hydroxy-3-methylglutaryl-Coenzyme A synthase 1	0.00394929	0.046122	-1.29332	-2.65525	0.0323993	0.140039	7.18912	7.63674	7.48801	6.87092	6.25982	6.80734	7.07866	7.07866	7.07866
432986_at	432986		Gm5477	type II keratin Kb16P	0.00395877		1.09787	1.19991	0.268838		1.80159	1.75134	1.50995	2.03112	2.39639	2.34042	1.82112	1.87916	1.78159
384569_at	384569	4858	Nova2	neuro-oncological ventral antigen 2	0.0039674	0.0462951	1.31745	1.93972	0.0931665	0.251135	7.49576	7.3577	7.2553	8.02273	8.32237	8.17587	7.31856	7.98318	7.92175
17131_at	17131	4092	Smad7	SMAD family member 7	0.00397738	0.0463094	1.67911	4.7342	0.00206619	0.0311143	5.90419	6.06763	6.18562	6.56054	6.08681	6.21801	6.88524	6.9819	6.50431
72749_at	72749	4796	Tonsl	tonsoku-like, DNA repair protein	0.00397753	0.0463094	-1.52538	-4.10577	0.00444499	0.0470251	4.63546	4.91422	4.52656	4.56052	4.40559	4.51143	4.20264	4.16947	3.88401
12469_at	12469	10694	Cct8	chaperonin containing Tcp1, subunit 8 (theta)	0.00398011	0.0463094	-1.47922	-5.14268	0.00129492	0.0242711	8.23126	8.26286	8.38017	7.93738	7.69015	8.08971	7.81154	7.76802	7.59561
227449_at	227449	54877	Zcchc2	zinc finger, CCHC domain containing 2	0.00398297	0.0463094	1.60243	4.49696	0.00274024	0.0367316	5.43546	5.50142	5.10958	5.67358	5.16406	5.42049	5.89845	5.9571	6.23809
20480_at	20480	81570	Clpb	ClpB caseinolytic peptidase B	0.00398769	0.0463094	-1.2262	-3.14011	0.0161684	0.0961832	5.62759	5.6603	5.64896	5.14451	5.229	5.29521	5.34967	5.31706	5.38687
230696_at	230696	79078	AU022252	expressed sequence AU022252	0.00398834	0.0463094	-1.301	-2.93622	0.0215883	0.112992	5.16737	4.99847	5.19793	5.34452	5.34452	5.1789	4.57148	4.93763	4.69948
21355_at	21355	6891	Tap2	transporter 2, ATP-binding cassette, sub-family B (MDR/TAP)	0.00399477	0.0463335	1.48363	3.56877	0.00896352	0.069418	5.33087	5.08228	5.06674	5.61984	5.8113	5.80692	5.60052	5.54934	6.00789
170742_at	170742	29946	Sertad3	SERTA domain containing 3	0.00399699	0.0463335	1.71023	3.82453	0.00638362	0.0572373	4.15387	3.92574	4.21944	4.21851	4.32875	4.06105	5.26818	4.61119	4.66196
14137_at	14137	2222	Fdft1	farnesyl diphosphate farnesyl transferase 1	0.00401227	0.0464724	-1.33183	-2.31171	0.0536957	0.185384	7.08622	6.96613	7.08474	6.37541	6.25874	6.10316	6.97364	6.20635	6.61919
18208_at	18208	9423	Ntn1	netrin 1	0.00401939	0.0465167	1.66823	3.99687	0.00510659	0.050475	6.09615	5.88886	5.90758	6.3876	6.36021	6.36021	6.29513	6.89846	6.8491
232237_at	232237	152273	Fgd5	FYVE, RhoGEF and PH domain containing 5	0.00402763	0.0465738	1.01467	0.165438	0.873231	0.92885	7.21777	7.3192	6.94221	7.68931	7.693	7.66022	6.99732	7.26783	7.28527
57753_at	57753	64318	Noc3l	nucleolar complex associated 3 homolog (S. cerevisiae)	0.00404412	0.0466874	-1.57845	-4.04067	0.00482835	0.0489257	4.98335	5.407	5.25925	4.99409	4.94823	5.13769	4.29991	4.68616	4.68616
330256_at	330256		Gm20559	predicted gene, 20559	0.00404428	0.0466874	2.55254	6.39582	0.000353984	0.0126208	5.62999	5.36586	5.44184	6.4185	5.18912	6.1178	6.56705	6.56219	7.26024
13482_at	13482	1803	Dpp4	dipeptidylpeptidase 4	0.00404821	0.0466874	2.08997	4.49503	0.00274664	0.0367316	5.72328	6.0749	5.62675	6.10668	5.3306	6.10668	6.35375	7.10392	7.07918
227699_at	227699	23511	Nup188	nucleoporin 188	0.0040507	0.0466874	-1.52234	-4.07345	0.004631	0.0479603	6.81625	7.23444	7.06249	6.71531	6.71531	6.71531	6.47338	6.25675	6.57629
105827_at	105827	347902	Amigo2	adhesion molecule with Ig like domain 2	0.00406366	0.0467985	1.67701	3.99799	0.00509921	0.050475	4.937	4.84128	4.83394	5.17578	5.0164	4.90091	5.92987	5.60854	5.2296
22032_at	22032	9618	Traf4	TNF receptor associated factor 4	0.00407595	0.0469017	-2.04423	-4.16251	0.00413794	0.0452828	6.8638	6.5695	6.76131	6.26544	6.31547	5.90208	6.05989	5.83813	5.02603
319236_at	319236	85363	Trim12c	tripartite motif-containing 12C	0.00408827	0.0470051	2.97909	4.926	0.0016543	0.0281227	3.25392	3.47458	3.21653	4.64014	3.69766	3.68595	4.2378	4.64936	5.5003
12729_at	12729	1207	Clns1a	chloride channel, nucleotide-sensitive, 1A	0.00409553	0.0470481	-1.53053	-4.08053	0.00458954	0.0478119	6.38466	6.02882	6.43204	5.89803	5.98041	5.89803	5.79445	5.49748	5.72766
12070_at	12070	27018	Ngfrap1	nerve growth factor receptor (TNFRSF16) associated protein 1	0.00409868	0.0470481	-1.5931	-3.50382	0.00978535	0.0724774	8.65547	8.86098	8.98351	7.97737	8.18577	8.19461	8.53624	7.80354	8.06637
14840_at	14840	83445	Gsg1	germ cell-specific gene 1	0.0041036	0.0470661	-1.96804	-4.38724	0.00313121	0.0394923	6.53265	6.51498	6.40859	6.0924	5.87327	6.47118	5.90499	4.92917	5.53264
11980_at	11980	10396	Atp8a1	ATPase, aminophospholipid transporter (APLT), class I, type 8A, member 1	0.00411006	0.0470717	2.04142	5.66716	0.00073476	0.0178396	6.95618	7.4844	7.45587	7.93513	7.07223	7.81676	8.1625	8.27735	8.57239
73750_at	73750	25861	Whrn	whirlin	0.00411076	0.0470717	-1.18406	-2.10356	0.0730964	0.21885	5.61932	5.63762	5.66509	5.89867	6.13727	5.8304	5.2094	5.41062	5.5509
56715_at	56715	27342	Rabgef1	RAB guanine nucleotide exchange factor (GEF) 1	0.00412202	0.0471624	1.7504	4.01163	0.00501088	0.0500619	7.36461	7.7805	7.62666	7.72417	7.30111	7.80713	8.71602	8.39592	8.0329
12817_at	12817	1305	Col13a1	collagen, type XIII, alpha 1	0.00413452	0.0472459	1.80426	3.9378	0.00550979	0.0529023	5.50304	5.64419	6.15648	6.17169	6.04617	6.00157	6.94424	6.58315	6.35282
619605_at	619605	51538	Zcchc17	zinc finger, CCHC domain containing 17	0.00413753	0.0472459	-1.47247	-4.81777	0.00187422	0.0297491	6.40481	6.32003	6.3946	5.88166	6.16981	6.17043	5.86541	5.63033	5.93326
381318_at	381318	25936	Nsl1	NSL1, MIND kinetochore complex component, homolog (S. cerevisiae)	0.00413938	0.0472459	-2.229	-3.85436	0.00613977	0.0563045	5.24664	5.05522	5.07321	4.68616	5.0589	4.68616	3.6373	3.24177	4.65248
12702_at	12702	9021	Socs3	suppressor of cytokine signaling 3	0.00419336	0.0478233	2.105	5.24918	0.00115077	0.0228131	8.30695	7.81498	7.85032	8.52643	7.62484	8.40034	9.30971	8.70525	9.16601
66395_at	66395	79026	Ahnak	AHNAK nucleoprotein (desmoyokin)	0.00419819	0.0478397	1.71717	4.319	0.00340509	0.0407426	7.09947	7.52141	7.81034	7.83411	7.65548	8.04343	8.40753	8.20558	8.23673
12545_at	12545	8317	Cdc7	cell division cycle 7 (S. cerevisiae)	0.00420168	0.0478408	-1.66173	-3.72472	0.00727934	0.0619922	5.52302	5.79843	5.49433	5.50677	5.39255	5.52494	4.53772	4.71773	5.27614
70603_at	70603	4595	Mutyh	mutY homolog (E. coli)	0.00420951	0.0478913	-1.51077	-4.64697	0.00229004	0.0330045	3.79353	3.61495	3.54765	3.14982	3.36502	3.47748	3.1289	3.16654	2.86825
71923_at	71923	54785	2310047M10Rik	RIKEN cDNA 2310047M10 gene	0.00421605	0.047927	1.41096	4.3074	0.00345423	0.0408294	3.97724	3.74726	3.75767	3.9299	4.09631	3.97724	4.23451	4.42433	4.31895
66298_at	66298		Defa21	defensin, alpha, 21	0.00422009		1.66573	3.59339	0.0086717		3.01483	2.48594	2.97224	3.36352	3.75279	3.81334	3.8481	3.58027	3.24864
100862171_at	100862171		LOC100862171	uncharacterized LOC100862171	0.00424374	0.0481268	2.26789	4.88741	0.00172927	0.0285745	5.31266	4.28509	4.74766	5.36291	4.44254	5.31266	5.98006	6.20367	5.86914
20892_at	20892	201254	Stra13	stimulated by retinoic acid 13	0.00424601	0.0481268	-1.80267	-4.23334	0.00378678	0.0429403	7.57539	7.02448	7.38403	6.97223	6.74643	6.54124	6.69319	6.12911	6.60313
67493_at	67493	79066	Mettl16	methyltransferase like 16	0.00424733	0.0481268	-1.43795	-4.00654	0.00504369	0.0502408	5.62929	5.71875	5.42513	5.42513	5.49272	5.42513	4.94246	5.02217	5.23582
58234_at	58234	85358	Shank3	SH3/ankyrin domain gene 3	0.00425048	0.0481268	1.27329	2.29796	0.0547994	0.187354	9.05939	9.20948	9.09438	9.62479	10.0168	9.75631	9.17599	9.54452	9.65091
100862151_at	100862151		LOC100862151	uncharacterized LOC100862151	0.00425249		-1.01409	-0.0671749	0.948303		2.20533	1.80934	1.82544	2.42166	2.4357	2.4224	2.00859	1.88615	1.91779
236451_at	236451	51131	Gm4902	predicted gene 4902	0.0042535	0.0481268	2.00951	3.93677	0.00551712	0.0529366	4.39203	4.4844	3.77202	4.63948	4.66	4.40413	5.56521	4.80018	5.30072
103080_at	103080	151011	Sept10	septin 10	0.00425904	0.0481268	-1.50093	-4.53426	0.00261983	0.0357123	7.36542	7.44953	7.54674	7.20884	6.97488	7.25869	6.79233	6.71201	7.07917
22017_at	22017	7172	Tpmt	thiopurine methyltransferase	0.00425916	0.0481268	-1.44881	-4.42763	0.00298057	0.0383663	4.92854	4.87274	5.05475	4.59721	3.94085	4.15807	4.45032	4.54877	4.24158
56434_at	56434	10099	Tspan3	tetraspanin 3	0.00426142	0.0481268	-1.47443	-3.83778	0.00627402	0.0569667	7.67783	7.44077	7.85924	7.14944	7.26998	7.14802	7.26998	7.05531	6.98704
21928_at	21928	7127	Tnfaip2	tumor necrosis factor, alpha-induced protein 2	0.00426436	0.0481268	1.8305	4.38286	0.00314805	0.0395823	5.00861	4.78897	4.98843	5.12914	5.2835	5.56729	5.70854	5.43867	6.16944
243937_at	243937	9745	Zfp536	zinc finger protein 536	0.00426643		-1.7797	-4.25453	0.00368816		3.00472	3.52985	3.65248	2.47886	2.95606	2.29384	2.41021	2.58448	2.75535
100503816_at	100503816		Gm16548	predicted gene 16548	0.0042816	0.0482633	1.72061	3.96719	0.00530502	0.0517827	3.5912	3.81927	3.84828	4.12758	4.18712	4.24657	4.09726	4.7322	4.70665
18861_at	18861	5395	Pms2	postmeiotic segregation increased 2 (S. cerevisiae)	0.0042833	0.0482633	-1.70042	-4.33948	0.00332025	0.0403439	5.09443	5.68794	5.47069	5.15274	4.98452	5.39084	4.50384	4.68876	4.80783
30806_at	30806	11095	Adamts8	a disintegrin-like and metallopeptidase (reprolysin type) with thrombospondin type 1 motif, 8	0.00430278		1.59399	3.88797	0.00587704		2.82832	2.74269	3.02476	3.04286	3.0251	2.78114	3.72437	3.65966	3.18707
68778_at	68778	83606	1110038D17Rik	RIKEN cDNA 1110038D17 gene	0.00430494	0.0484684	1.26992	3.12711	0.0164667	0.0969095	4.57221	4.55309	4.54804	4.98525	5.23768	4.98323	4.86585	4.78493	5.04453
73668_at	73668	79809	Ttc21b	tetratricopeptide repeat domain 21B	0.00431631	0.0485576	-1.46722	-3.90876	0.0057207	0.0539353	4.64156	5.02632	4.9696	4.5251	4.25386	4.25057	4.38976	4.41778	4.18918
100316685_at	100316685		Mir1907	microRNA 1907	0.00432224		1.14377	1.47959	0.18211		2.38571	2.39345	2.44762	1.95999	1.84279	2.21081	2.76578	2.63206	2.38571
52430_at	52430	55268	Echdc2	enoyl Coenzyme A hydratase domain containing 2	0.00432656	0.0486342	1.99601	3.70741	0.00744819	0.0625267	4.47427	4.66444	4.8891	4.86802	4.8891	4.50807	5.89265	5.95082	5.03845
19092_at	19092	5593	Prkg2	protein kinase, cGMP-dependent, type II	0.00433335	0.0486716	2.42347	4.0012	0.00507829	0.0504429	2.99846	2.79849	3.21242	3.61294	3.26896	3.04849	4.4116	4.70398	3.50389
15242_at	15242	3087	Hhex	hematopoietically expressed homeobox	0.00433885	0.0486759	-1.72167	-3.66475	0.00788255	0.0645805	7.45392	6.85447	6.89307	7.14877	6.98575	6.86954	6.51368	6.38829	5.97605
56275_at	56275	10432	Rbm14	RNA binding motif protein 14	0.00434348	0.0486759	-1.40814	-3.96306	0.00533323	0.0519484	7.10809	6.99134	7.23427	7.02209	7.04954	6.9504	6.77697	6.59418	6.4753
17993_at	17993	4724	Ndufs4	NADH dehydrogenase (ubiquinone) Fe-S protein 4	0.00434409	0.0486759	-1.55705	-4.05024	0.00476982	0.0486862	7.19608	6.78466	7.26913	6.78466	6.86472	6.95668	6.58961	6.37107	6.40882
17330_at	17330	9562	Minpp1	multiple inositol polyphosphate histidine phosphatase 1	0.00435503	0.0487597	-1.52965	-4.25303	0.00369508	0.0424125	6.49066	6.13114	6.3397	6.22126	6.01091	6.00292	5.89888	5.54067	5.68204
17355_at	17355	4299	Aff1	AF4/FMR2 family, member 1	0.00436047	0.0487819	1.8256	5.31341	0.0010725	0.0219723	6.99589	7.18966	6.95279	7.60642	7.21833	7.91802	7.58244	8.06861	8.05279
12827_at	12827	1284	Col4a2	collagen, type IV, alpha 2	0.00436823	0.0488299	1.38787	3.24633	0.0139368	0.0891976	9.28218	9.13618	9.32565	9.66987	10.0619	9.95121	9.50133	9.67455	9.95655
330177_at	330177	51347	Taok3	TAO kinase 3	0.00437946	0.0488829	1.41176	3.9561	0.00538131	0.052202	5.09251	5.03498	5.30247	5.25645	4.89334	5.14749	5.79744	5.58779	5.53781
73736_at	73736	51077	Fcf1	FCF1 small subunit (SSU) processome component homolog (S. cerevisiae)	0.00438181	0.0488829	-1.38226	-4.14037	0.00425488	0.0460619	8.21029	8.1836	7.99786	7.98343	8.17786	8.01682	7.60967	7.77204	7.61201
192169_at	192169	55325	Ufsp2	UFM1-specific peptidase 2	0.00438603	0.0488829	-1.37091	-3.24332	0.0139954	0.0893057	5.85448	5.81047	6.10606	5.45389	5.35256	5.35652	5.65522	5.28215	5.46205
18132_at	18132	4855	Notch4	notch 4	0.00438684	0.0488829	-1.12537	-1.45529	0.188511	0.373708	7.6303	7.68882	7.61828	7.95141	7.92818	8.05007	7.36211	7.36557	7.67643
100088_at	100088	1104	Rcc1	regulator of chromosome condensation 1	0.00439778	0.0489662	-1.52454	-5.1913	0.00122677	0.023396	5.79092	5.47987	5.662	5.24574	5.71678	5.44777	4.9938	5.08422	5.04503
100503907_at	100503907		Gm19955	predicted gene, 19955	0.00444282	0.0494285	2.73377	5.87312	0.000593881	0.0159876	6.02397	5.87989	5.70442	7.02199	5.74045	6.54869	7.08851	6.90746	7.81558
74203_at	74203	56478	Eif4enif1	eukaryotic translation initiation factor 4E nuclear import factor 1	0.00446702	0.0496448	-1.38018	-4.12374	0.00434514	0.046571	6.53019	6.5393	6.29901	6.45269	6.27084	6.47698	6.05092	5.98497	5.94879
12861_at	12861	1337	Cox6a1	cytochrome c oxidase, subunit VI a, polypeptide 1	0.00446934	0.0496448	-1.39007	-4.20108	0.00394252	0.043894	11.4931	11.432	11.3728	11.1792	11.102	11.1792	11.1177	10.8755	10.8675
16549_at	16549	8570	Khsrp	KH-type splicing regulatory protein	0.00447347	0.0496448	-1.42933	-4.54195	0.00259574	0.0355043	7.49091	7.35421	7.5679	7.26215	7.5432	7.26904	7.02569	7.00877	6.83283
21825_at	21825	7057	Thbs1	thrombospondin 1	0.00447634	0.0496448	2.00534	3.72913	0.00723706	0.0617098	9.4169	10.3424	10.2061	10.368	9.9588	9.87469	11.1704	11.2554	10.638
14634_at	14634	2737	Gli3	GLI-Kruppel family member GLI3	0.00448716	0.0497256	-1.74354	-4.3492	0.00328077	0.0402646	5.59244	6.27194	5.82736	5.65247	5.3161	5.26097	5.12715	5.18401	5.05571
68250_at	68250	84191	Fam96a	family with sequence similarity 96, member A	0.00450021	0.049831	-1.55226	-3.69231	0.00759887	0.0632698	7.08464	6.65687	6.84059	6.15448	6.34749	6.3381	6.52198	6.06311	6.07728
13382_at	13382	1738	Dld	dihydrolipoamide dehydrogenase	0.00452025	0.0499321	-1.4659	-5.18046	0.00124161	0.0235538	7.27746	7.24168	7.35986	6.95261	6.81176	7.20165	6.61603	6.8199	6.7822
107769_at	107769	53346	Tm6sf1	transmembrane 6 superfamily member 1	0.00452532	0.0499321	-1.65769	-5.05283	0.00143222	0.0257464	7.98888	7.96343	7.76373	7.63572	7.35566	7.92108	7.38278	6.92589	7.19409
72649_at	72649	84928	Tmem209	transmembrane protein 209	0.00452549	0.0499321	-1.9753	-4.59169	0.00244569	0.0341435	6.26579	6.75537	5.99923	5.82974	5.22108	5.82974	5.33101	5.22124	5.59916
223453_at	223453	1611	Dap	death-associated protein	0.0045287	0.0499321	1.46627	4.12468	0.00433999	0.0465554	7.83404	7.50523	7.52556	7.71183	7.77028	7.90104	8.32898	8.08966	8.11451
20361_at	20361	8482	Sema7a	sema domain, immunoglobulin domain (Ig), and GPI membrane anchor, (semaphorin) 7A	0.00453056	0.0499321	2.0043	3.64237	0.00812136	0.0656464	8.50334	7.83326	7.70584	8.90922	8.75115	8.82796	8.57916	9.0691	9.41636
319180_at	319180	8339	Hist1h2bf	histone cluster 1, H2bf	0.00453059	0.0499321	-2.67997	-4.066	0.00467505	0.048204	10.6657	10.5107	10.6586	9.8195	10.4612	9.80458	8.98342	8.16396	9.90795
100862001_at	100862001		LOC100862001	uncharacterized LOC100862001	0.00454049	0.049999	-1.79944	-4.32862	0.00336496	0.0405146	5.12481	5.10967	5.63213	4.7198	4.88231	4.35887	4.51044	4.16321	4.66855
19041_at	19041	5493	Ppl	periplakin	0.00454375	0.049999	1.61577	3.3119	0.0127255	0.085048	4.51672	5.1341	5.22498	5.06194	4.79186	4.74468	5.53127	5.54836	5.93342
237615_at	237615	283373	Ankrd52	ankyrin repeat domain 52	0.00455001	0.0500117	-1.23144	-2.63437	0.0334015	0.142449	6.50114	6.53711	6.69284	6.67534	6.83103	6.78765	6.19013	6.22776	6.40974
234311_at	234311	55601	Ddx60	DEAD (Asp-Glu-Ala-Asp) box polypeptide 60	0.004552	0.0500117	3.20731	4.05619	0.00473382	0.048526	2.58655	2.24322	2.41926	3.1888	2.65538	3.27702	3.44686	3.48282	4.8837
213895_at	213895	9790	Bms1	BMS1 homolog, ribosome assembly protein (yeast)	0.00456168	0.0500174	-1.39493	-4.11786	0.00437753	0.046708	5.8393	6.14786	5.97264	5.85964	5.78601	5.82112	5.46722	5.53323	5.53444
78658_at	78658	23310	Ncapd3	non-SMC condensin II complex, subunit D3	0.0045617	0.0500174	-1.97307	-4.09072	0.00453057	0.0475618	6.93372	7.62166	6.80767	6.73371	6.37552	6.67825	6.21069	5.94791	6.37086
69354_at	69354	55089	Slc38a4	solute carrier family 38, member 4	0.00456317	0.0500174	-1.33174	-1.59926	0.153376	0.333345	5.74814	6.34467	6.63476	5.35803	5.1553	5.40525	5.71073	6.11813	5.75943
22776_at	22776		Zim1	zinc finger, imprinted 1	0.00457171	0.0500456	1.72894	4.90127	0.00170192	0.0284224	5.11069	5.59209	5.43474	5.82751	5.12723	5.08126	6.1373	6.37574	6.011
13198_at	13198	1649	Ddit3	DNA-damage inducible transcript 3	0.00457427	0.0500456	1.45965	3.79218	0.00666014	0.0588985	5.59743	5.59638	5.63135	5.687	5.66479	5.36877	6.41887	6.02249	5.97905
67384_at	67384	9530	Bag4	BCL2-associated athanogene 4	0.00458597	0.0500456	-1.38263	-4.05413	0.00474625	0.048618	4.73763	4.85629	4.7551	4.69266	4.61772	4.63468	4.28499	4.47292	4.17598
71704_at	71704	50650	Arhgef3	Rho guanine nucleotide exchange factor (GEF) 3	0.00459281	0.0500456	1.98749	4.87981	0.00174447	0.0286586	6.96758	6.83009	6.36066	7.30575	6.94551	7.69481	7.62897	7.49609	8.02086
14728_at	14728	11006	Lilrb4	leukocyte immunoglobulin-like receptor, subfamily B, member 4	0.00459424	0.0500456	1.96543	2.74329	0.028505	0.131257	6.44318	6.49717	7.31013	6.43869	5.8248	6.53055	8.10136	8.00386	7.01289
387248_at	387248		Mirlet7e	microRNA let7e	0.00459666	0.0500456	1.87276	3.74152	0.00711953	0.0611516	5.59762	4.81272	5.39608	5.87097	5.95602	6.069	6.53451	6.13655	5.88569
16648_at	16648	3839	Kpna3	karyopherin (importin) alpha 3	0.00459906	0.0500456	-1.68291	-4.22903	0.00380717	0.0431021	7.47995	7.99014	7.6077	7.40511	7.08274	7.34461	6.90818	7.18561	6.74658
22775_at	22775	284307	Zik1	zinc finger protein interacting with K protein 1	0.00460215		-1.43868	-4.43131	0.00296726		3.22409	3.05804	3.1233	3.25242	2.8883	3.05754	2.6671	2.7199	2.43324
70757_at	70757	201562	Ptplb	protein tyrosine phosphatase-like (proline instead of catalytic arginine), member b	0.00460534	0.0500456	-1.58538	-3.83289	0.00631428	0.057036	6.63017	6.51651	6.3138	6.06052	5.65247	5.65188	6.06052	5.89803	5.46045
71643_at	71643	55345	4930422G04Rik	RIKEN cDNA 4930422G04 gene	0.00460591	0.0500456	-2.27833	-4.01483	0.00499044	0.049993	4.23311	4.76899	4.23199	4.10207	3.62586	4.01787	3.25352	2.51637	3.72366
18778_at	18778	5319	Pla2g1b	phospholipase A2, group IB, pancreas	0.00460819	0.0500456	1.59095	3.62231	0.00834206	0.0664677	3.08639	3.62444	3.62444	3.5216	2.88273	3.36667	4.11719	3.91662	4.34339
56348_at	56348	51144	Hsd17b12	hydroxysteroid (17-beta) dehydrogenase 12	0.00460829	0.0500456	-1.3894	-4.07511	0.00462125	0.0479603	7.12435	6.87169	7.04346	6.71041	6.67195	6.7102	6.56758	6.43144	6.6219
320878_at	320878	9645	Mical2	microtubule associated monoxygenase, calponin and LIM domain containing 2	0.00460834	0.0500456	1.65334	4.31449	0.0034241	0.0408294	5.65333	5.89687	5.77938	6.13855	6.1826	6.50872	6.17385	6.54115	6.74428
66471_at	66471		Anp32e	acidic (leucine-rich) nuclear phosphoprotein 32 family, member E	0.00462073	0.0501415	-1.64581	-5.04773	0.00144048	0.0257659	6.01181	5.55986	5.85533	5.39115	5.8835	5.42821	5.0073	5.15669	5.13795
68235_at	68235		2410066E13Rik	RIKEN cDNA 2410066E13 gene	0.00466235	0.050528	1.54104	4.40278	0.00307229	0.039083	3.74742	3.25526	3.4021	3.88041	3.56488	3.8101	4.05848	4.10299	4.15837
99011_at	99011	10585	Pomt1	protein-O-mannosyltransferase 1	0.00466639	0.050528	-1.51325	-4.0711	0.00464483	0.0479626	4.92034	5.27285	5.21856	4.73483	4.59557	4.30335	4.68698	4.33758	4.59625
60595_at	60595	81	Actn4	actinin alpha 4	0.0046671	0.050528	-1.3856	-4.12213	0.00435397	0.0465977	10.0912	10.1177	9.85074	9.83624	9.85074	9.92945	9.58988	9.53739	9.53487
20306_at	20306		Ccl7	chemokine (C-C motif) ligand 7	0.00467538	0.0505788	2.57108	3.90303	0.00576331	0.0541559	4.64764	4.93863	5.61565	5.56713	5.52411	5.89023	5.79012	6.94317	6.50729
22700_at	22700		Zfp40	zinc finger protein 40	0.0046836	0.0506288	1.60642	4.20892	0.00390401	0.0437048	3.2618	3.38729	2.90152	3.78311	3.46149	3.74746	4.0022	3.66272	3.95713
100041574_at	100041574		9030025P20Rik	RIKEN cDNA 9030025P20 gene	0.0046905		-1.41045	-3.89612	0.00581519		3.74877	3.79919	3.61981	3.61	3.57253	3.63541	3.13097	3.09613	3.43368
12033_at	12033	55973	Bcap29	B cell receptor associated protein 29	0.00469355	0.0506975	-1.8414	-4.92476	0.00165665	0.0281227	5.79899	6.02099	5.86591	5.49569	4.76124	5.31696	4.65388	5.34923	4.96505
68817_at	68817	84301	Ddi2	DNA-damage inducible protein 2	0.00472282	0.0509746	1.38434	3.04972	0.0183678	0.10289	7.62576	7.31902	7.44871	7.96739	8.38844	8.08863	7.72276	8.17641	7.88121
11732_at	11732	56172	Ank	progressive ankylosis	0.00473659	0.0510841	1.15188	1.54891	0.164916	0.346319	5.16154	5.13356	5.40262	4.78011	4.69174	5.04218	5.50282	5.54858	5.25703
16539_at	16539	3788	Kcns2	K+ voltage-gated channel, subfamily S, 2	0.00474238	0.0511075	1.3247	3.80692	0.00653255	0.0580557	3.49779	3.45534	3.42851	3.82245	4.01122	3.82095	3.9944	3.81163	3.78429
116870_at	116870	9112	Mta1	metastasis associated 1	0.00474707	0.051119	-1.40367	-4.22299	0.00383598	0.0432199	8.31996	8.11718	8.18438	8.03474	8.23317	8.02596	7.85363	7.6892	7.60754
277935_at	277935	390093	Olfr519	olfactory receptor 519	0.00477772		-1.28915	-2.67709	0.031384		3.28899	2.95231	3.07238	3.64249	3.26239	3.26604	2.88058	2.76614	2.57129
13619_at	13619	1911	Phc1	polyhomeotic-like 1 (Drosophila)	0.00478524	0.0514906	-1.44112	-4.18288	0.00403345	0.0444847	6.21933	6.12629	6.01771	5.85869	5.70776	5.85869	5.75557	5.60452	5.40778
67834_at	67834	3419	Idh3a	isocitrate dehydrogenase 3 (NAD+) alpha	0.00479131	0.0515166	-1.6412	-5.45639	0.000918664	0.0200133	6.29161	6.29058	6.29894	5.97856	5.51931	6.09746	5.77381	5.33493	5.59476
100124459_at	100124459		Mir877	microRNA 877	0.00481069		1.63989	3.67092	0.0078181		2.64041	3.22087	2.6724	3.57218	3.68259	3.3387	3.81142	3.3387	3.5622
71584_at	71584	54857	Gdpd2	glycerophosphodiester phosphodiesterase domain containing 2	0.00481178	0.0516973	1.33932	2.78003	0.0270272	0.128352	3.47689	3.75839	3.41783	3.4158	3.42807	3.15514	4.15356	3.74702	4.0114
101544_at	101544	284346	Zfp575	zinc finger protein 575	0.00481205		1.31785	3.66947	0.00783313		2.50872	2.34566	2.25156	2.73115	2.86948	2.74764	2.80911	2.771	2.73115
218038_at	218038	273	Amph	amphiphysin	0.00481762	0.0517033	2.0585	3.77518	0.00681054	0.059577	2.68882	2.99577	3.11512	3.32311	3.32153	3.27339	4.24779	4.2112	3.32311
114249_at	114249	255743	Npnt	nephronectin	0.00481968	0.0517033	2.2607	3.41919	0.0109802	0.0776549	6.44238	6.91573	6.93549	7.04249	6.23944	6.44462	8.19929	8.29398	7.11363
29870_at	29870	51512	Gtse1	G two S phase expressed protein 1	0.00482603	0.0517225	-1.66334	-3.91587	0.00566827	0.0537285	5.23108	5.0718	4.93877	4.97774	5.10894	4.74267	3.91058	4.45579	4.6003
192199_at	192199	284654	Rspo1	R-spondin homolog (Xenopus laevis)	0.0048288	0.0517225	1.53157	3.92827	0.00557809	0.0532904	4.72757	4.65634	4.92572	4.82756	5.01676	4.72232	5.64566	5.31935	5.1602
72107_at	72107	79075	Dscc1	defective in sister chromatid cohesion 1 homolog (S. cerevisiae)	0.00482986		-1.91343	-3.92512	0.00560084		3.57897	3.56902	3.72774	3.20866	2.94336	3.18519	2.51546	2.14051	3.20866
320165_at	320165	6867	Tacc1	transforming, acidic coiled-coil containing protein 1	0.00483282	0.0517244	1.32084	3.76521	0.00690058	0.0600393	7.34467	7.20384	7.21129	7.59089	7.66491	7.84004	7.63856	7.75435	7.5696
72544_at	72544	118460	Exosc6	exosome component 6	0.00483632	0.0517244	-2.65203	-3.92567	0.00559681	0.0534104	6.72379	5.99453	6.57572	6.13749	6.49309	5.69602	5.09975	5.59661	4.10296
55949_at	55949	1933	Eef1b2	eukaryotic translation elongation factor 1 beta 2	0.00484919	0.0518228	-1.47654	-4.53468	0.0026185	0.0357123	10.512	10.2446	10.2991	10.0268	10.3191	10.0584	9.93665	9.72977	9.70521
69792_at	69792	10001	Med6	mediator of RNA polymerase II transcription, subunit 6 homolog (yeast)	0.004853	0.0518242	-1.71695	-3.83746	0.00627665	0.0569667	6.63645	5.98807	6.28502	5.74485	5.84324	5.84324	5.40116	5.37406	5.82274
18391_at	18391	10280	Sigmar1	sigma non-opioid intracellular receptor 1	0.00486382	0.0519003	-1.4441	-4.04602	0.00479555	0.0487537	6.50989	6.53181	6.5513	6.25497	6.11539	6.17264	6.24614	5.85631	5.86507
18037_at	18037	4794	Nfkbie	nuclear factor of kappa light polypeptide gene enhancer in B cells inhibitor, epsilon	0.0048727	0.0519558	2.59227	3.88856	0.00587256	0.0547808	3.93559	3.71131	4.07045	4.36793	4.39018	4.70526	4.94275	4.61822	5.95087
58802_at	58802	27345	Kcnmb4	potassium large conductance calcium-activated channel, subfamily M, beta member 4	0.00488156	0.0519933	-1.56154	-4.62569	0.00234863	0.0334045	4.94846	4.83068	5.04911	4.65723	4.29204	4.11311	4.52541	4.09068	4.25789
67105_at	67105	29090	1700034H14Rik	RIKEN cDNA 1700034H14 gene	0.00488359	0.0519933	-1.5217	-3.92794	0.00558046	0.0532904	5.83324	5.52079	5.65381	5.32642	5.32637	5.31555	5.23823	5.15097	4.77867
64059_at	64059		Oxct2a	3-oxoacid CoA transferase 2A	0.00489541		-1.75364	-3.23015	0.0142544		3.13737	2.34575	2.27616	1.89513	1.70621	1.67945	1.71586	1.78506	1.98085
235281_at	235281	55800	Scn3b	sodium channel, voltage-gated, type III, beta	0.00489852	0.0521129	2.40961	5.31564	0.0010699	0.0219688	7.71141	7.3211	6.93655	8.45325	7.37663	8.10888	8.31523	8.51912	8.96612
27360_at	27360	120	Add3	adducin 3 (gamma)	0.00491883	0.0522742	1.434	5.18967	0.00122899	0.023396	7.57903	7.56113	7.43329	8.02783	7.64761	7.81367	7.99518	8.06008	8.08125
387252_at	387252		Mirlet7f-1	microRNA let7f-1	0.00492002		1.51891	3.82181	0.00640641		1.86513	1.39389	1.88171	1.91856	1.69008	1.84455	2.30698	2.21622	2.46651
277939_at	277939	26005	C2cd3	C2 calcium-dependent domain containing 3	0.0049211	0.0522742	-1.68921	-3.98988	0.00515255	0.0507869	6.07737	6.73772	6.24777	6.0749	5.91164	6.12867	5.57633	5.52537	5.76471
15220_at	15220	94234	Foxq1	forkhead box Q1	0.00493952	0.0524136	1.43134	3.94842	0.00543483	0.0525927	3.77689	3.58132	3.78865	3.83991	3.83991	3.59903	4.27879	4.37478	4.03353
66497_at	66497	84319	2610528E23Rik	RIKEN cDNA 2610528E23 gene	0.00494166	0.0524136	-1.46995	-5.24104	0.00116114	0.0228846	5.80707	5.84466	5.98515	5.27583	5.70692	5.29656	5.29786	5.26614	5.40787
546611_at	546611	123103	Klhl33	kelch-like 33 (Drosophila)	0.00495217		1.37546	2.63777	0.0332362		2.06928	2.29224	2.17043	2.68163	2.98317	2.96876	2.95869	2.51177	2.38519
21824_at	21824	7056	Thbd	thrombomodulin	0.00495374	0.0525022	1.68437	3.78628	0.00671194	0.0591366	8.59322	8.11833	8.13938	8.9393	8.78093	8.78093	8.92689	8.7984	9.36975
192192_at	192192	92799	Shkbp1	Sh3kbp1 binding protein 1	0.00496655	0.0525985	-1.5439	-4.05018	0.00477017	0.0486862	6.6068	6.34798	6.28122	6.09547	5.86603	6.03145	5.94041	5.51283	5.8874
71492_at	71492	55212	Bbs7	Bardet-Biedl syndrome 7 (human)	0.00499423	0.0528518	-1.29728	-3.60466	0.00854155	0.0675986	4.01092	4.01267	3.9373	3.65841	3.56061	3.55638	3.54683	3.54925	3.73171
70208_at	70208	9439	Med23	mediator complex subunit 23	0.00499987	0.0528718	-1.55324	-3.89676	0.00581039	0.0545619	5.79012	6.0749	5.7185	5.57548	5.57548	5.57165	5.40822	4.9357	5.31669
28000_at	28000	27339	Prpf19	PRP19/PSO4 pre-mRNA processing factor 19 homolog (S. cerevisiae)	0.00501269	0.0529677	-1.72005	-3.84319	0.00622988	0.0566834	7.00876	7.03182	7.14837	6.60284	6.6556	6.52927	6.59775	5.74973	6.37088
259165_at	259165		Olfr814	olfactory receptor 814	0.00501331		-1.25192	-2.58977	0.0356522		1.43982	1.19166	1.53605	0.65633	0.936641	0.912275	1.02876	1.13446	1.05124
668489_at	668489		Gm9199	glycine cleavage system protein H (aminomethyl carrier) pseudogene	0.00502192	0.0530254	-1.45685	-4.07143	0.0046429	0.0479626	5.42092	5.03348	5.37371	5.03348	5.00348	5.13246	4.76207	4.76207	4.70476
100502876_at	100502876	27094	Kcnmb3	potassium large conductance calcium-activated channel, subfamily M, beta member 3	0.00502902		1.20473	2.79469	0.0264606		2.76251	2.6689	2.76825	3.06742	3.17168	3.30001	3.03443	2.97213	3.00071
231872_at	231872	7965	Aimp2	aminoacyl tRNA synthetase complex-interacting multifunctional protein 2	0.00502999	0.0530325	-1.772	-4.27411	0.00359957	0.0418959	6.15423	5.61802	6.1557	5.49936	5.95006	5.60851	5.26796	4.89839	5.31422
100042856_at	100042856		Gm4070	predicted gene 4070	0.00503011	0.0530325	6.68042	3.75404	0.00700287	0.0605184	2.37248	3.50453	4.06581	4.15127	3.07081	4.14582	4.38647	6.74841	6.55236
17965_at	17965	100532736,4681	Nbl1	neuroblastoma, suppression of tumorigenicity 1	0.00504408	0.0531401	1.53397	3.7445	0.00709159	0.0609859	4.57622	4.888	5.12679	4.9265	4.94464	4.48935	5.56844	5.60741	5.30025
24059_at	24059	6578	Slco2a1	solute carrier organic anion transporter family, member 2a1	0.00505397	0.0531881	1.95953	5.47914	0.000896534	0.0199047	9.04004	8.81377	8.34874	9.53815	8.72485	9.41867	9.64103	9.78606	9.7662
66585_at	66585	9410	Snrnp40	small nuclear ribonucleoprotein 40 (U5)	0.00505747	0.0531881	-1.67472	-4.23562	0.00377605	0.0428875	6.66228	6.54259	6.81141	6.28034	6.59753	6.22176	5.88028	5.58964	6.25074
66849_at	66849	5504	Ppp1r2	protein phosphatase 1, regulatory (inhibitor) subunit 2	0.00505996	0.0531881	1.76714	6.96178	0.000209178	0.00986075	6.60565	6.45469	6.39266	7.06503	6.2903	6.96924	7.23798	7.45276	7.22325
75273_at	75273	27043	Pelp1	proline, glutamic acid and leucine rich protein 1	0.00507345	0.0532901	-1.44284	-4.05263	0.00475528	0.0486398	5.73034	5.57693	5.87941	5.51597	5.84723	5.689	5.03382	5.32196	5.2448
104721_at	104721	1653	Ddx1	DEAD (Asp-Glu-Ala-Asp) box polypeptide 1	0.0050858	0.05338	-1.6932	-5.23425	0.00116986	0.0229016	7.53522	7.82396	7.68486	7.30347	6.73048	7.32866	7.16702	6.7969	6.78136
320383_at	320383		B230317F23Rik	RIKEN cDNA B230317F23 gene	0.00508766		1.3788	4.31621	0.00341685		3.13325	3.15713	3.23795	3.44878	3.64189	3.44878	3.61746	3.53717	3.75737
56280_at	56280	51253	Mrpl37	mitochondrial ribosomal protein L37	0.00510984	0.0535733	-1.50794	-3.92829	0.00557794	0.0532904	6.17651	5.90549	6.20278	5.71368	5.78706	5.68329	5.63675	5.23772	5.61698
170736_at	170736	29780	Parvb	parvin, beta	0.00511181	0.0535733	1.46868	3.96127	0.00534559	0.0519986	7.75204	7.42673	7.30651	7.80808	7.75859	7.79685	8.17111	8.02066	7.98791
69338_at	69338		1700003D09Rik	RIKEN cDNA 1700003D09 gene	0.00512401	0.0536612	1.42071	3.70173	0.00750444	0.0628519	3.82028	3.91085	3.51249	4.13621	4.29873	4.19426	4.3803	4.15046	4.25298
244879_at	244879	4863	Npat	nuclear protein in the AT region	0.00514466	0.0538207	-1.78565	-4.19052	0.00399498	0.0442389	6.15483	6.78021	6.21453	6.0691	5.63572	5.90618	5.39999	5.77746	5.52254
70693_at	70693	166647	Gpr125	G protein-coupled receptor 125	0.00514687	0.0538207	-1.42548	-4.08157	0.00458348	0.0478084	7.79452	7.79582	7.52468	7.63316	7.45798	7.54711	7.29686	7.07289	7.21859
209086_at	209086	219285	Samd9l	sterile alpha motif domain containing 9-like	0.00515353	0.0538504	2.28893	6.06818	0.000487773	0.0148525	4.08364	4.28229	3.74746	5.2901	4.18451	4.45592	4.89221	5.42865	5.36882
22224_at	22224	9100	Usp10	ubiquitin specific peptidase 10	0.00517475	0.054032	-1.61835	-3.66449	0.00788528	0.0645805	7.66121	7.52003	7.44642	7.41171	7.79702	7.41171	6.56416	7.26408	6.61376
67073_at	67073	55300	Pi4k2b	phosphatidylinositol 4-kinase type 2 beta	0.00518474	0.0540963	1.17387	1.39421	0.205505	0.392632	5.39012	5.68027	6.02575	5.46306	4.95863	5.02776	5.89358	6.11987	5.83058
18383_at	18383	4982	Tnfrsf11b	tumor necrosis factor receptor superfamily, member 11b (osteoprotegerin)	0.00519715	0.0541857	2.19206	3.38068	0.0115751	0.0802122	5.39647	5.13022	4.58066	6.17364	6.0592	5.94735	5.50296	6.24024	6.65266
74196_at	74196	55622	Ttc27	tetratricopeptide repeat domain 27	0.00520193	0.0541954	-1.72262	-4.23045	0.00380048	0.0430609	4.96885	4.96649	5.55422	4.99786	4.69184	4.63113	4.52444	4.35729	4.32886
66043_at	66043	513	Atp5d	ATP synthase, H+ transporting, mitochondrial F1 complex, delta subunit	0.00520914	0.0542304	-1.52799	-4.71542	0.00211226	0.0315719	10.0319	9.65557	9.90526	9.43697	9.62047	9.16522	9.33171	9.26214	9.18529
233826_at	233826	79728	Palb2	partner and localizer of BRCA2	0.00522756		-1.42847	-4.04073	0.00482802		3.12766	3.49761	3.31663	3.04698	2.9582	3.04698	2.75851	2.77922	2.88142
243382_at	243382	152926	Ppm1k	protein phosphatase 1K (PP2C domain containing)	0.00524443	0.0545575	1.48127	5.40472	0.000971229	0.0205857	5.36027	5.41328	5.35421	5.70094	5.10361	5.35244	6.02555	5.9765	5.81895
71648_at	71648	10133	Optn	optineurin	0.00525632	0.0546409	1.56699	4.31049	0.00344108	0.0408294	4.97734	5.14339	5.18317	5.42368	5.49115	5.79612	5.50968	5.71285	5.99253
213019_at	213019	64236	Pdlim2	PDZ and LIM domain 2	0.00527161	0.0547595	1.65487	3.71613	0.00736265	0.0621789	5.24664	5.23647	5.56713	5.56713	5.44633	5.56713	6.40298	5.7327	6.04168
67255_at	67255	7570	Zfp422	zinc finger protein 422	0.00528839	0.0548933	-1.36642	-4.47528	0.00281301	0.0370901	6.68849	6.84543	6.78804	6.63616	6.78843	6.53623	6.33643	6.36273	6.27454
94218_at	94218	26505	Cnnm3	cyclin M3	0.00530554	0.0550309	-1.18147	-2.47485	0.0422037	0.160817	4.95829	5.04072	5.03076	5.09425	5.26851	5.48145	4.82836	4.76035	4.71856
380653_at	380653		Gm872	predicted gene 872	0.00530799		1.32278	3.1128	0.0168018		2.10968	1.85614	2.02591	1.86447	1.99876	1.73668	2.22133	2.43454	2.54
52626_at	52626	91368	Cdkn2aipnl	CDKN2A interacting protein N-terminal like	0.00531057	0.0550425	-1.62248	-3.73509	0.00718029	0.0614488	8.46051	8.03667	7.95627	7.68002	7.68164	7.61879	7.46705	7.19385	7.70522
208624_at	208624	10195	Alg3	asparagine-linked glycosylation 3 (alpha-1,3-mannosyltransferase)	0.00531951	0.0550946	-1.75925	-4.10347	0.00445794	0.0470319	6.14721	6.42008	6.09693	5.68199	5.34968	5.81477	5.65247	4.94302	5.54873
320479_at	320479		C330024D21Rik	RIKEN cDNA C330024D21 gene	0.00532591		-1.20076	-2.1583	0.0673986		2.42043	2.42043	2.70853	2.75256	2.93771	2.67088	2.19685	2.27434	2.30384
263803_at	263803	29941	Pkn3	protein kinase N3	0.00534272	0.0552675	-1.31119	-3.1247	0.0165226	0.0970861	6.35684	6.24159	6.21489	6.34278	6.39761	6.80489	5.71834	5.81997	6.08162
67382_at	67382	8019	Brd3	bromodomain containing 3	0.00534404	0.0552675	-1.41993	-4.04562	0.00479797	0.0487537	7.07342	7.27788	7.09893	6.97787	7.03776	6.89078	6.7027	6.76381	6.45704
474332_at	474332		Dnm3os	dynamin 3, opposite strand	0.00536276	0.0554013	2.20876	3.3551	0.0119893	0.0819939	3.5851	3.45097	4.18591	4.00527	3.44209	3.13168	4.90146	5.41196	4.20161
28126_at	28126	51491	Nop16	NOP16 nucleolar protein homolog (yeast)	0.00537508	0.0554013	-1.61021	-4.52711	0.00264244	0.035951	4.95387	4.8396	5.25253	4.43764	4.66126	4.06581	4.22106	4.53247	4.24129
12704_at	12704	11113	Cit	citron	0.00537637	0.0554013	-1.65536	-3.6512	0.00802618	0.065129	5.92564	6.5235	6.05244	5.94852	6.08711	6.00673	5.37806	5.24685	5.72329
54219_at	54219	51293	Cd320	CD320 antigen	0.00538183	0.0554013	-1.66982	-3.64416	0.00810199	0.0655878	4.8495	4.96002	5.45615	4.44495	4.60762	4.41891	4.508	4.50034	4.07121
105120_at	105120		AI197445	expressed sequence AI197445	0.00538332	0.0554013	1.74634	3.99045	0.00514878	0.0507852	3.46864	3.64075	3.78317	3.96281	3.91466	4.19097	3.99329	4.57851	4.66328
23808_at	23808	9070	Ash2l	ash2 (absent, small, or homeotic)-like (Drosophila)	0.00538557	0.0554013	-1.41344	-4.15744	0.00416441	0.0455018	6.53208	6.45021	6.5544	6.22992	6.41716	6.30722	6.16632	5.82142	6.03265
666704_at	666704	90378	Samd1	sterile alpha motif domain containing 1	0.00538849	0.0554013	-1.54376	-3.83219	0.00632004	0.057036	5.88683	6.0197	6.14585	5.80648	5.74593	5.75187	5.71036	5.15351	5.25824
56347_at	56347	8663	Eif3c	eukaryotic translation initiation factor 3, subunit C	0.00539232	0.0554013	-1.34239	-4.38131	0.00315402	0.039622	9.06544	9.11493	9.07486	8.94423	8.82149	8.98435	8.70894	8.68365	8.58579
66151_at	66151		Prr13	proline rich 13	0.00539235	0.0554013	1.49271	3.82518	0.00637819	0.0572373	5.21212	5.03151	5.14533	5.3207	5.11383	5.2676	5.98196	5.56967	5.53246
67136_at	67136	55709	Kbtbd4	kelch repeat and BTB (POZ) domain containing 4	0.00539728	0.0554116	-1.4443	-4.37938	0.00316147	0.039645	5.35211	5.44652	5.36363	5.07328	5.2602	4.99313	4.88841	4.65564	5.00709
13819_at	13819	2034	Epas1	endothelial PAS domain protein 1	0.00540241	0.055419	1.74776	5.11672	0.00133302	0.0245106	8.53177	8.46871	8.21977	8.98249	8.48358	9.10531	8.93032	9.33544	9.35137
75563_at	75563	7802	Dnali1	dynein, axonemal, light intermediate polypeptide 1	0.00540586	0.055419	1.57318	3.9587	0.00536326	0.0521346	3.48563	3.11851	3.34714	3.54957	3.48531	3.19157	3.94593	3.72446	4.22221
226153_at	226153	56652	Peo1	progressive external ophthalmoplegia 1 (human)	0.00541926	0.0554915	-1.41188	-4.00006	0.00508568	0.050475	4.30455	4.01996	4.03401	4.00173	4.42514	4.10326	3.73339	3.53611	3.6074
240185_at	240185	57608	9430020K01Rik	RIKEN cDNA 9430020K01 gene	0.00542082	0.0554915	1.37856	4.188	0.00400762	0.0443386	8.83312	8.78452	8.57101	9.21983	8.99954	9.04896	9.23774	9.18985	9.16279
66142_at	66142	1349	Cox7b	cytochrome c oxidase subunit VIIb	0.00543454		-1.66822	-3.70555	0.00746657		3.01461	2.89223	3.55956	1.69528	2.62469	2.10146	2.52468	2.25769	2.54244
791309_at	791309		Gm9919	predicted gene 9919	0.00543884	0.0556356	-1.86677	-4.65765	0.00226125	0.0327267	3.87919	3.87866	3.63622	3.85672	3.1467	3.44511	2.76014	3.29263	2.54821
100217441_at	100217441		Snord23	small nucleolar RNA, C/D box 23	0.0054435	0.0556429	1.69393	4.9626	0.00158654	0.0275059	7.55268	7.13922	7.69883	7.71872	8.38178	7.99768	8.20196	8.25685	8.26876
66141_at	66141	10410	Ifitm3	interferon induced transmembrane protein 3	0.00546141	0.0557856	1.52196	4.32601	0.00337577	0.0405294	10.303	10.0049	9.86062	10.6073	10.2622	10.5306	10.7926	10.5964	10.6253
217946_at	217946	55536	Cdca7l	cell division cycle associated 7 like	0.00547385	0.0558404	-2.09342	-6.39514	0.000354217	0.0126208	5.62999	5.92324	6.11986	5.23339	5.63639	4.53374	5.03564	4.81807	4.63546
11768_at	11768	10053	Ap1m2	adaptor protein complex AP-1, mu 2 subunit	0.00547416		-1.09747	-1.05046	0.328085		3.06693	3.26385	3.40889	2.88454	2.67662	2.65122	3.19814	3.07796	3.07796
66249_at	66249	56902	Pno1	partner of NOB1 homolog (S. cerevisiae)	0.0054747	0.0558404	-1.75727	-4.21185	0.00388975	0.0435818	6.24842	5.77638	6.48531	5.71137	5.42625	5.8709	5.39304	5.28219	5.47586
23831_at	23831	23632	Car14	carbonic anhydrase 14	0.0055106	0.0561658	-1.46505	-4.02307	0.0049381	0.0496451	5.80596	5.68608	5.745	5.5171	5.45058	5.35102	5.19861	4.9409	5.4093
104725_at	104725	171546	1110002B05Rik	RIKEN cDNA 1110002B05 gene	0.00552845	0.0563071	-1.63106	-4.6631	0.00224671	0.0326132	6.98504	6.69821	7.1664	6.74143	6.39587	6.21679	6.18492	6.16697	6.40593
20656_at	20656	6648	Sod2	superoxide dismutase 2, mitochondrial	0.00554098	0.056394	1.45629	3.57582	0.00887887	0.069155	7.21228	6.72698	7.21763	7.15486	7.14742	7.06937	7.65282	7.6507	7.52966
675782_at	675782		Gm9653	predicted gene 9653	0.00555578	0.0565038	1.37474	2.47538	0.042171	0.160736	3.27123	3.12626	3.61951	3.9137	4.12489	4.46991	3.56207	3.73903	4.08827
224912_at	224912		Crb3	crumbs homolog 3 (Drosophila)	0.005572	0.0565798	1.42113	2.10448	0.0729972	0.218824	3.99156	4.19556	4.75301	3.97619	3.9381	3.78725	5.08078	4.43515	4.97679
259102_at	259102		Olfr630	olfactory receptor 630	0.00557642		-1.19144	-1.59788	0.153683		2.32915	2.19624	2.68051	2.77534	2.91251	2.64467	2.28312	2.14051	2.0595
240087_at	240087	9656	Mdc1	mediator of DNA damage checkpoint 1	0.00557755	0.0565798	-1.78203	-3.68423	0.00768088	0.0636428	6.0009	6.52024	5.88928	5.58605	5.58605	5.57722	5.52946	4.92262	5.46559
76074_at	76074		Gbp8	guanylate-binding protein 8	0.00557975		2.12043	4.07029	0.00464964		2.14079	2.06618	2.58192	3.30372	2.75754	2.83328	3.55858	3.62815	2.76118
238831_at	238831	23398	Ppwd1	peptidylprolyl isomerase domain and WD repeat containing 1	0.00558116	0.0565798	-1.54552	-3.79631	0.00662407	0.0587209	5.57388	5.93543	5.92467	5.65895	5.57388	5.56596	4.90878	5.24646	5.38267
21912_at	21912	7102	Tspan7	tetraspanin 7	0.0055821	0.0565798	1.77564	3.90622	0.00573953	0.0540406	9.58739	8.85202	8.9879	9.56447	9.33162	9.62196	9.79857	9.93366	10.252
68969_at	68969	10289	Eif1b	eukaryotic translation initiation factor 1B	0.00558384	0.0565798	-1.57901	-4.18131	0.00404138	0.0445026	7.74742	7.46112	7.5155	7.07354	7.3007	7.3958	7.13941	6.95181	6.62613
21788_at	21788	7035	Tfpi	tissue factor pathway inhibitor	0.00558733	0.0565798	-1.62072	-4.09669	0.00449639	0.0473313	7.46569	7.74219	7.27216	7.15969	6.86846	7.15969	6.85811	6.98956	6.54628
20269_at	20269	6328	Scn3a	sodium channel, voltage-gated, type III, alpha	0.00559213	0.0565876	1.09485	0.833905	0.431606	0.611406	3.44581	4.11546	3.61179	3.3371	3.15973	2.88078	4.03333	3.80313	3.80313
66864_at	66864	161198	Clec14a	C-type lectin domain family 14, member a	0.00560908	0.0567102	-1.57968	-4.60361	0.00241115	0.0338498	8.14629	8.04669	7.83815	7.8315	8.06955	7.5734	7.57827	7.21943	7.24281
18476_at	18476	5050	Pafah1b3	platelet-activating factor acetylhydrolase, isoform 1b, subunit 3	0.00561326	0.0567102	-2.04201	-3.98218	0.00520372	0.0510681	6.20774	5.76305	6.29502	5.43663	5.89636	5.51861	5.20276	4.45218	5.41025
14747_at	14747	1240	Cmklr1	chemokine-like receptor 1	0.00561989	0.0567102	2.39584	4.0057	0.0050491	0.0502592	4.20215	4.07974	3.80322	4.48855	3.95631	3.32966	5.87617	5.07866	4.67397
66409_at	66409	26156	Rsl1d1	ribosomal L1 domain containing 1	0.00562373	0.0567102	-1.67826	-3.76182	0.0069314	0.060196	8.31977	8.43382	8.31787	8.06286	7.981	8.10949	7.40605	8.0536	7.24109
14841_at	14841	83903	Gsg2	germ cell-specific gene 2	0.00562435	0.0567102	-1.60659	-3.8825	0.00591899	0.0551091	3.97724	3.79805	3.50894	3.5048	3.5048	3.35195	3.02159	2.85122	3.35195
100504663_at	100504663	22863	Atg14	autophagy related 14	0.00566107	0.0570396	-1.37212	-4.11332	0.00440272	0.0468139	5.1533	5.0405	5.25596	5.10924	5.65922	5.19455	4.59118	4.72702	4.76466
269717_at	269717	80228	Orai2	ORAI calcium release-activated calcium modulator 2	0.00568509	0.0572407	1.68012	4.08362	0.00457155	0.0477657	4.0108	3.26857	3.57198	3.97539	4.16099	4.43167	4.4746	4.29373	4.42026
219094_at	219094	23351	Khnyn	KH and NYN domain containing	0.00570166	0.057315	1.27289	3.29087	0.0131012	0.086533	5.52643	5.43739	5.53356	5.83391	5.92467	6.02007	5.78533	5.78592	5.9649
233115_at	233115	147991	Dpy19l3	dpy-19-like 3 (C. elegans)	0.00570313	0.057315	-1.53226	-4.20724	0.00391222	0.0437142	6.13939	6.28724	6.01186	5.82608	5.52658	5.82991	5.50252	5.7609	5.30484
27273_at	27273	5166	Pdk4	pyruvate dehydrogenase kinase, isoenzyme 4	0.00570467	0.057315	1.79886	2.84244	0.0246987	0.122279	4.96913	4.97404	5.18458	5.00289	4.67704	4.79572	5.53967	5.42679	6.47201
69736_at	69736	79023	Nup37	nucleoporin 37	0.00571107	0.0573385	-1.85419	-3.74708	0.00706748	0.0608528	5.59948	4.89336	5.39962	4.92445	4.85391	4.81229	4.59497	4.01029	4.62426
77590_at	77590	51363	Chst15	carbohydrate (N-acetylgalactosamine 4-sulfate 6-O) sulfotransferase 15	0.00573015	0.0574167	-1.59551	-3.69757	0.00754596	0.0629665	7.67056	7.98269	7.38993	7.5884	8.15969	7.64836	6.82511	7.20999	7.02136
100040654_at	100040654		Gm2885	predicted gene 2885	0.00573119		1.41788	4.57402	0.00249787		2.29225	2.46991	2.32647	2.41082	2.65007	2.69062	2.75533	2.89031	2.95338
18102_at	18102	4830	Nme1	NME/NM23 nucleoside diphosphate kinase 1	0.00573402	0.0574167	-1.71684	-3.74352	0.00710076	0.0610275	7.26816	6.80418	7.57096	6.51582	6.78806	6.44182	6.41266	6.35957	6.61946
65103_at	65103	151188	Arl6ip6	ADP-ribosylation factor-like 6 interacting protein 6	0.00573696	0.0574167	-1.5945	-4.80799	0.00189562	0.0299722	6.25793	6.00226	6.03234	5.84481	5.27004	5.59373	5.54335	5.52914	5.18711
66282_at	66282	55319	Tma16	translation machinery associated 16 homolog (S. cerevisiae)	0.00573881		-1.75314	-4.92992	0.00164691		2.44597	2.83762	2.87051	1.7766	2.29854	2.41767	1.67886	2.0509	2.0042
78929_at	78929	171568	Polr3h	polymerase (RNA) III (DNA directed) polypeptide H	0.00573937	0.0574167	-1.40227	-4.15196	0.00419325	0.0457106	4.48091	4.32231	4.43072	4.00227	4.16732	4.16732	3.88639	3.78887	4.08409
76293_at	76293	4239	Mfap4	microfibrillar-associated protein 4	0.00574254	0.0574167	2.01862	3.86102	0.0060867	0.0560366	10.6639	10.394	10.8105	11.0738	11.2222	10.8801	11.9046	11.8544	11.0223
226841_at	226841	79805	Vash2	vasohibin 2	0.0057433	0.0574167	-1.75068	-5.70517	0.000706171	0.0174407	5.03315	4.76981	5.24435	4.36559	4.9462	5.11821	4.26166	4.18901	4.21079
80838_at	80838		Hist1h1a	histone cluster 1, H1a	0.00576715	0.0576143	-2.65481	-4.49708	0.00273984	0.0367316	4.75731	4.9404	5.26392	3.77092	4.87061	4.29774	3.54816	2.76756	4.14722
114871_at	114871		Psg28	pregnancy-specific glycoprotein 28	0.0057826		-1.187	-1.68416	0.135603		2.51923	2.29119	2.73935	2.84206	3.03623	2.73935	2.16136	2.31549	2.35832
27981_at	27981		D4Wsu53e	DNA segment, Chr 4, Wayne State University 53, expressed	0.00578491	0.0577482	1.46962	4.10987	0.00442197	0.0468982	8.38392	8.24451	8.55299	8.65571	8.33292	8.5328	9.11652	8.94417	8.78452
68312_at	68312	2946	Gstm7	glutathione S-transferase, mu 7	0.00578875	0.0577482	-1.56259	-3.88142	0.00592726	0.055145	5.35988	5.39589	4.92229	4.92229	5.00348	4.85603	4.43813	4.56976	4.7658
58186_at	58186	56852	Rad18	RAD18 homolog (S. cerevisiae)	0.00580975	0.0579167	-1.99402	-4.06256	0.00469557	0.0482937	6.62617	7.3832	6.64808	6.52651	6.04122	6.41258	5.71206	6.21619	5.82758
78784_at	78784	11189	Celf3	CUGBP, Elav-like family member 3	0.0058173		-1.29452	-3.71843	0.00734021		2.71258	2.78055	2.86574	2.23923	2.25258	2.51916	2.44008	2.44008	2.36423
239652_at	239652	121274	Zfp641	zinc finger protein 641	0.00582181	0.057975	1.50904	5.4315	0.000943581	0.0202298	4.00412	3.86579	3.86633	4.10252	3.80245	4.338	4.39098	4.51719	4.6054
83962_at	83962	53339	Btbd1	BTB (POZ) domain containing 1	0.00582382	0.057975	-1.38775	-3.9843	0.00518961	0.051045	8.51359	8.30802	8.29424	8.10544	7.89048	7.97474	7.78077	8.02046	7.89705
54419_at	54419	9074	Cldn6	claudin 6	0.00583316	0.0579905	-2.29198	-3.2911	0.0130972	0.086533	2.95266	4.03682	4.33518	2.62822	2.91001	2.58059	2.70027	2.74221	2.62185
67273_at	67273	4705	Ndufa10	NADH dehydrogenase (ubiquinone) 1 alpha subcomplex 10	0.00583608	0.0579905	-1.58852	-3.85184	0.00615998	0.0564165	8.62314	8.4497	8.68208	8.13293	8.30204	8.20875	7.96602	7.53483	8.18686
66531_at	66531	56942	2310061C15Rik	RIKEN cDNA 2310061C15 gene	0.00583913	0.0579905	-1.87817	-3.70206	0.00750115	0.0628519	5.50142	5.47473	5.83458	5.20217	5.31567	5.15882	4.28836	4.37937	5.24137
56292_at	56292	8260	Naa10	N(alpha)-acetyltransferase 10, NatA catalytic subunitNalpha acetyltransferase 10	0.00584184	0.0579905	-1.60572	-3.33954	0.012249	0.0827661	6.58779	5.97464	6.65422	5.6259	5.86541	5.73439	5.80881	5.58809	5.84882
108037_at	108037	6472	Shmt2	serine hydroxymethyltransferase 2 (mitochondrial)	0.00584933	0.058024	-1.49665	-3.9133	0.00568717	0.0537991	7.2593	7.16448	7.30758	6.55564	6.91315	6.49776	6.68422	6.35958	6.89616
66998_at	66998	5711	Psmd5	proteasome (prosome, macropain) 26S subunit, non-ATPase, 5	0.00586911	0.0581471	-1.45394	-4.02592	0.00492014	0.0494999	6.58122	6.21054	6.40959	6.0749	6.16938	5.9822	5.98682	5.86005	5.74846
100040599_at	100040599		Gm15319	predicted gene 15319	0.0058723		1.40987	3.22864	0.0142845		2.05358	1.75948	1.61832	1.60491	1.8475	1.75948	2.49949	2.14051	2.2901
12190_at	12190	675	Brca2	breast cancer 2	0.00587944	0.0581471	-1.98354	-3.79415	0.00664292	0.058814	4.2558	4.96217	4.06691	3.96702	3.56291	3.62444	3.48336	3.22385	3.72999
16416_at	16416	3690	Itgb3	integrin beta 3	0.0058816	0.0581471	2.88707	3.65842	0.00794925	0.0647657	6.13176	5.57724	5.34223	6.26501	6.33815	6.06239	7.70144	7.44322	6.23314
83814_at	83814	23327	Nedd4l	neural precursor cell expressed, developmentally down-regulated gene 4-like	0.00588598	0.0581471	1.36284	3.06408	0.0179982	0.101952	6.17862	6.70528	6.46212	6.50549	5.78944	5.97599	6.83714	6.98618	6.90648
12520_at	12520	975	Cd81	CD81 antigen	0.00588631	0.0581471	-1.45925	-3.86256	0.00607453	0.0560366	11.64	11.4594	11.4738	11.2796	11.2541	11.3076	11.232	10.8875	10.7864
218121_at	218121	154141	Mboat1	membrane bound O-acyltransferase domain containing 1	0.00588649	0.0581471	-1.5726	-2.26966	0.0571441	0.191682	3.47503	4.5765	4.12769	3.24483	2.75535	3.09631	3.47503	3.47503	3.47503
217340_at	217340	114804	Rnf157	ring finger protein 157	0.00591575	0.0583952	-1.36105	-3.60479	0.0085401	0.0675986	4.79605	4.8837	4.88943	4.80251	4.8837	5.19736	4.19497	4.45671	4.56103
67733_at	67733	23421	Itgb3bp	integrin beta 3 binding protein (beta3-endonexin)	0.00591986		-1.3825	-3.13481	0.0162894		3.1813	3.17305	3.24047	2.74456	2.5033	2.60921	2.80681	2.39477	2.93835
20751_at	20751	6697	Spr	sepiapterin reductase	0.0059316	0.0585108	-1.4607	-4.54694	0.00258023	0.0354467	4.99983	4.77189	5.01188	4.53114	4.7009	4.29963	4.49938	4.2724	4.37529
243755_at	243755	26266	Slc13a4	solute carrier family 13 (sodium/sulfate symporters), member 4	0.00593716	0.0585247	1.64091	3.89198	0.00584654	0.0547216	3.28696	3.36987	3.66153	3.66153	3.28281	3.66153	3.83804	4.43515	4.15463
53381_at	53381	10549	Prdx4	peroxiredoxin 4	0.00594926	0.0586029	-1.726	-3.66314	0.00789942	0.0645895	7.2692	6.64408	7.17655	6.42376	6.56418	6.44472	6.3806	5.92146	6.4463
76464_at	76464	57082	Casc5	cancer susceptibility candidate 5	0.00596035	0.0586682	-2.12225	-4.01882	0.00496501	0.0498091	6.43736	7.31436	6.87967	6.54962	6.74288	6.16634	5.88943	5.39409	6.12909
16319_at	16319	3619	Incenp	inner centromere protein	0.00596581	0.0586682	-1.8285	-4.25189	0.00370031	0.0424125	6.47335	6.72493	6.2303	6.10619	6.67043	6.09018	5.99626	5.40185	5.37125
74325_at	74325	1212	Cltb	clathrin, light polypeptide (Lcb)	0.00596837	0.0586682	1.50678	3.92859	0.00557578	0.0532904	7.21104	6.78214	7.08351	7.33052	7.21579	7.38293	7.60063	7.4644	7.79921
23996_at	23996	5704	Psmc4	proteasome (prosome, macropain) 26S subunit, ATPase, 4	0.00598014	0.0587194	-1.42894	-3.84323	0.00622955	0.0566834	7.85193	7.68548	7.86494	7.60049	7.60533	7.60049	7.42526	7.0419	7.36832
100861902_at	100861902		LOC100861902	uncharacterized LOC100861902	0.00598191	0.0587194	1.50927	3.73102	0.00721894	0.0615925	3.47013	3.75585	3.74746	3.84234	3.69549	3.84234	4.21457	4.50057	4.01637
279653_at	279653	57526	Pcdh19	protocadherin 19	0.00599161	0.0587737	-1.74571	-3.63361	0.00821688	0.065993	4.28983	4.99936	4.26733	4.36313	4.27417	4.267	3.60916	3.86434	3.78566
109093_at	109093	57038	Rars2	arginyl-tRNA synthetase 2, mitochondrial	0.00600946	0.0589077	-1.50853	-3.399	0.0112878	0.0789415	5.5023	5.91992	5.80451	5.29361	5.02105	5.04523	5.10953	4.88951	5.42849
14208_at	14208	5496	Ppm1g	protein phosphatase 1G (formerly 2C), magnesium-dependent, gamma isoform	0.00602439	0.0589848	-1.39263	-4.11705	0.004382	0.0467204	7.66491	7.48665	7.51281	7.21997	7.3841	7.27649	7.22559	6.97487	7.02457
21664_at	21664	22822	Phlda1	pleckstrin homology-like domain, family A, member 1	0.00602568	0.0589848	1.50947	3.27365	0.0134179	0.0877201	6.44241	6.50683	7.01092	6.77369	6.39563	6.52006	7.17427	7.49144	7.1173
16704_at	16704		Krtap19-5	keratin associated protein 19-5	0.00605229		-1.26167	-3.17852	0.0153205		2.06492	1.85293	1.92379	1.95016	2.10632	2.03742	1.57095	1.63311	1.63875
12062_at	12062	624	Bdkrb2	bradykinin receptor, beta 2	0.00605893	0.0592074	4.30523	3.67415	0.00778449	0.064125	5.15754	4.76803	4.49637	5.8146	6.89771	6.642	5.74073	6.36498	7.8595
106200_at	106200	51061	Txndc11	thioredoxin domain containing 11	0.00605963	0.0592074	1.61795	4.0451	0.00480114	0.0487537	6.28066	6.1683	6.37474	6.47794	6.11042	6.53908	7.26557	6.92305	6.66087
15499_at	15499	3297	Hsf1	heat shock factor 1	0.00606103	0.0592074	-1.32047	-3.7319	0.0072106	0.0615925	6.45001	6.43119	6.36837	6.31126	6.50677	6.40254	6.15406	5.95524	5.92763
69833_at	69833	5435	Polr2f	polymerase (RNA) II (DNA directed) polypeptide F	0.00607355	0.0592886	-1.59264	-3.77073	0.00685053	0.0597514	6.55085	6.46742	6.81852	6.15876	6.21727	5.99501	6.21727	5.5995	5.96374
209334_at	209334	348654	Gen1	Gen homolog 1, endonuclease (Drosophila)	0.00608445	0.0593539	-1.85323	-3.83609	0.00628792	0.0569956	4.64602	5.1916	4.47847	4.49161	4.19471	4.30772	3.76138	3.67261	4.24383
17289_at	17289	10461	Mertk	c-mer proto-oncogene tyrosine kinase	0.00612361	0.0595991	1.88386	4.29341	0.00351448	0.0411092	6.09732	6.80612	6.16431	6.80612	6.29613	6.9007	7.5432	7.07919	7.25889
638247_at	638247		9530082P21Rik	RIKEN cDNA 9530082P21 gene	0.00612361	0.0595991	1.75759	3.8178	0.00644013	0.0575975	4.36259	4.48458	3.77599	4.55945	4.62034	4.32205	5.21857	4.75298	5.14492
15245_at	15245	64399	Hhip	Hedgehog-interacting protein	0.00612922	0.0595991	2.47573	3.69779	0.00754385	0.0629665	6.03095	6.55858	6.73476	6.97943	6.01899	6.01559	7.96798	8.15651	6.9449
75623_at	75623	93081	1700029F09Rik	RIKEN cDNA 1700029F09 gene	0.00613062	0.0595991	-1.65159	-4.32362	0.00338577	0.0406148	5.95087	5.83467	6.11927	5.73196	5.44283	5.23122	5.19341	5.54371	4.94767
74735_at	74735	9830	Trim14	tripartite motif-containing 14	0.00613072	0.0595991	1.54351	3.87635	0.00596644	0.0554364	3.65065	3.30217	3.66564	3.90725	4.12813	4.34965	4.26462	3.90725	4.31996
243771_at	243771	64761	Parp12	poly (ADP-ribose) polymerase family, member 12	0.00613972	0.0596454	1.86989	4.80522	0.00190175	0.030017	6.85469	6.43697	6.4438	7.38213	6.67125	7.14283	7.33874	7.28225	7.8052
83691_at	83691	83690	Crispld1	cysteine-rich secretory protein LCCL domain containing 1	0.00614526	0.0596581	-1.4103	-3.53052	0.00943796	0.0711457	5.51533	5.34574	5.37965	5.04271	4.82857	4.6762	5.00816	4.63641	5.07614
100502960_at	100502960		Gm19474	predicted gene, 19474	0.00615576	0.0597189	1.82661	3.91709	0.00565931	0.0537158	3.9573	4.37634	4.62601	4.62358	3.58374	4.08772	5.19168	5.51178	4.86992
218138_at	218138	2762	Gmds	GDP-mannose 4, 6-dehydratase	0.00616053	0.0597241	-1.45968	-3.76377	0.00691364	0.0601159	6.21943	5.88891	5.85869	5.4886	5.60837	5.63755	5.50889	5.2686	5.56421
230661_at	230661	10420	Tesk2	testis-specific kinase 2	0.00616838	0.0597256	-1.34046	-3.23101	0.0142373	0.0900725	4.29331	4.38732	4.43162	3.67183	3.96702	3.86824	3.69868	4.093	4.02581
70683_at	70683	27340	Utp20	UTP20, small subunit (SSU) processome component, homolog (yeast)	0.00617075	0.0597256	-1.75639	-3.79431	0.00664154	0.058814	5.47327	6.21961	5.7962	5.42513	5.31048	5.52496	4.90919	4.92373	5.28393
245828_at	245828	58485	Trappc1	trafficking protein particle complex 1	0.0061734	0.0597256	-1.81005	-3.67417	0.00778434	0.064125	8.14931	7.65359	8.12546	7.4017	7.48533	7.48376	7.33263	6.61001	7.35319
100504056_at	100504056		Gm20036	predicted gene, 20036	0.00617596		1.3458	3.35922	0.0119215		2.0793	2.02713	1.93065	2.57811	2.35712	2.54291	2.2937	2.37043	2.63906
11464_at	11464	70	Actc1	actin, alpha, cardiac muscle 1	0.00618462	0.0597657	1.01517	-0.212913	0.837405	0.908	3.99719	3.58436	4.38219	2.72627	2.96986	2.34951	4.77112	3.41931	3.53029
66841_at	66841	2110	Etfdh	electron transferring flavoprotein, dehydrogenase	0.00618793	0.0597657	-1.4932	-3.78609	0.00671362	0.0591366	6.8523	6.84101	6.58275	6.43523	6.24416	6.29839	6.45238	6.03218	6.02982
621364_at	621364	448831,441581	Gm6219	predicted gene 6219	0.00619027	0.0597657	1.27433	2.56988	0.0367059	0.150093	4.05152	3.7682	3.56391	4.62716	4.36723	4.24605	4.13709	4.14292	4.194
667284_at	667284		Gm8556	predicted gene 8556	0.0061967	0.0597869	1.3152	3.53173	0.00942264	0.0711457	3.54034	3.33985	3.44856	3.94717	3.7562	4.1075	3.90095	3.89694	3.71604
100526546_at	100526546		Mir3068	microRNA 3068	0.00621257	0.0598908	2.23331	4.8201	0.00186915	0.0297021	3.69289	3.4297	4.05865	4.05486	4.91702	4.13077	5.32582	4.65244	4.63837
60364_at	60364	29980	Donson	downstream neighbor of SON	0.00621596	0.0598908	-1.47004	-4.75115	0.00202556	0.0308373	5.10053	5.01931	5.27412	4.95719	4.59237	4.91449	4.68816	4.49248	4.55054
327762_at	327762	1763	Dna2	DNA replication helicase 2 homolog (yeast)	0.0062223	0.0598937	-1.74114	-3.65256	0.00801165	0.0650485	4.50511	4.96008	5.085	4.65959	4.54482	4.54482	4.12382	3.66445	4.34339
22627_at	22627	7531	Ywhae	tyrosine 3-monooxygenase/tryptophan 5-monooxygenase activation protein, epsilon polypeptide	0.00622477	0.0598937	-1.4072	-4.14048	0.00425433	0.0460619	10.6792	10.7756	10.6199	10.5527	10.3572	10.5162	10.2814	10.2905	10.0115
15925_at	15925	3416	Ide	insulin degrading enzyme	0.00623098	0.0599126	-1.73616	-4.03128	0.00488659	0.0492878	6.31529	6.88957	6.3941	5.99296	5.54531	6.06252	5.956	5.80587	5.47842
194352_at	194352	56302	Trpv5	transient receptor potential cation channel, subfamily V, member 5	0.00624724		1.25821	3.47945	0.0101143		2.52294	2.50873	2.59434	2.9047	2.84884	3.03304	2.90753	2.84731	2.86609
107995_at	107995	991	Cdc20	cell division cycle 20	0.00626183	0.0601682	-2.00523	-4.63599	0.00232005	0.0332385	7.54148	7.19434	7.33658	7.00137	7.59386	6.70965	6.75238	5.87711	6.32127
320394_at	320394	80152	Cenpt	centromere protein T	0.00629566	0.0604474	-1.40477	-3.39844	0.0112966	0.0789415	5.98159	5.73005	5.75012	5.75232	5.82743	5.81308	5.51314	5.08168	5.37664
52504_at	52504	79172	Cenpo	centromere protein O	0.00630458	0.0604474	-1.48109	-4.34384	0.00330246	0.0402666	5.43389	5.06933	5.23708	5.36012	4.96165	5.0777	4.75157	4.56983	4.73515
66979_at	66979	56655	Pole4	polymerase (DNA-directed), epsilon 4 (p12 subunit)	0.00630817	0.0604474	-1.49761	-3.91883	0.00564659	0.0537036	5.20813	4.86659	4.97072	4.51958	4.37853	4.70914	4.63644	4.22405	4.42905
22044_at	22044	7200	Trh	thyrotropin releasing hormone	0.00631214	0.0604474	1.94449	4.1059	0.00444429	0.0470251	4.60105	3.63193	4.35126	4.77514	4.12374	4.5652	5.36839	5.16534	5.07855
54484_at	54484	23608	Mkrn1	makorin, ring finger protein, 1	0.00631232	0.0604474	2.97874	3.72181	0.00730746	0.0619922	6.23836	5.39234	6.72386	7.04538	6.99415	6.59043	8.28361	7.83619	6.96255
16800_at	16800	9181	Arhgef2	rho/rac guanine nucleotide exchange factor (GEF) 2	0.00633108	0.0605858	1.04036	0.470818	0.651953	0.785744	8.28374	8.24312	8.04644	8.52406	8.814	8.67501	8.10066	8.30836	8.33526
78697_at	78697	54517	Pus7	pseudouridylate synthase 7 homolog (S. cerevisiae)	0.00634564	0.060684	-1.51049	-3.81795	0.00643888	0.0575975	4.46162	4.85629	4.9559	4.46162	4.27928	4.29632	4.28949	4.10975	4.12854
236266_at	236266	7840	Alms1	Alstrom syndrome 1	0.00635359	0.0606857	-1.67518	-3.94261	0.00547568	0.0527429	5.51652	6.1694	5.95082	5.74626	5.44339	5.51652	5.19173	4.98474	5.28554
17250_at	17250	4363	Abcc1	ATP-binding cassette, sub-family C (CFTR/MRP), member 1	0.00635444	0.0606857	-1.36264	-3.93803	0.00550814	0.0529023	5.62697	5.76087	5.82457	5.45158	5.37082	5.47613	5.35636	5.15857	5.35636
18213_at	18213	4916	Ntrk3	neurotrophic tyrosine kinase, receptor, type 3	0.0063614	0.0607111	1.65648	3.02368	0.0190588	0.104649	3.04066	3.20672	3.14924	2.79071	2.92995	3.20672	4.17443	3.98196	3.28727
665343_at	665343		Gm11983	predicted gene 11983	0.00637201	0.0607712	1.47227	4.31568	0.00341907	0.0408294	3.78058	3.67925	3.8602	3.87522	4.17787	3.92481	4.19746	4.53476	4.24395
14186_at	14186	2264	Fgfr4	fibroblast growth factor receptor 4	0.00638083	0.0608142	2.64132	3.96383	0.00532798	0.0519349	4.74636	4.754	5.29098	5.65728	5.02525	4.69604	6.98582	6.07086	5.68952
68183_at	68183	10286	Bcas2	breast carcinoma amplified sequence 2	0.00639414	0.0608523	-1.36521	-3.93324	0.00554235	0.0530703	6.67131	6.65382	6.7463	6.4774	6.4828	6.4828	6.26468	6.07272	6.37253
68285_at	68285		C630043F03Rik	RIKEN cDNA C630043F03 gene	0.00639476	0.0608523	-1.52383	-3.86878	0.00602553	0.0557649	5.20983	4.94132	5.05757	4.73351	4.5671	4.76369	4.68465	4.15468	4.50951
15186_at	15186	3067	Hdc	histidine decarboxylase	0.00639778	0.0608523	1.81262	2.6861	0.030975	0.136645	3.18101	3.43641	4.20502	3.65083	2.85171	2.89074	4.92324	3.96702	4.55537
66596_at	66596	2971	Gtf3a	general transcription factor III A	0.00641855	0.0610086	-1.66794	-3.68587	0.00766413	0.0635517	7.30904	7.02212	7.41319	6.88223	6.92249	6.92172	6.67316	6.06021	6.73352
68732_at	68732	55604	Lrrc16a	leucine rich repeat containing 16A	0.00642757	0.0610358	1.37432	3.82498	0.00637987	0.0572373	5.81487	6.11084	6.08322	6.10193	5.65799	5.98578	6.46597	6.54383	6.38928
18626_at	18626	5187	Per1	period homolog 1 (Drosophila)	0.00643171	0.0610358	1.69353	3.07867	0.0176306	0.100659	6.98904	7.50099	7.30143	7.31513	7.17403	7.10584	8.46239	7.91405	7.60827
16414_at	16414	3689	Itgb2	integrin beta 2	0.00643439	0.0610358	2.67529	3.6784	0.00774064	0.0638784	4.11785	4.3225	4.39427	4.1741	4.85683	4.5155	6.39428	5.40656	4.89243
100862306_at	100862306		LOC100862306	uncharacterized LOC100862306	0.00644188		1.15528	2.06972	0.0768565		2.07361	2.03687	2.12461	2.5896	2.69629	2.37667	2.34166	2.31909	2.19621
74103_at	74103		Nebl	nebulette	0.00645335	0.0611745	2.01156	3.23719	0.0141153	0.0897002	5.26158	5.82309	6.03656	5.97837	5.06484	4.97544	6.82065	7.1423	6.10408
58809_at	58809	6038	Rnase4	ribonuclease, RNase A family 4	0.00645787	0.0611762	2.04531	3.19152	0.0150443	0.0923963	6.47931	6.70766	6.96674	6.64992	5.95469	6.77085	8.15172	7.91338	6.9844
11554_at	11554	153	Adrb1	adrenergic receptor, beta 1	0.0064698	0.0612175	1.8838	3.82341	0.006393	0.057285	5.39395	4.82992	4.69894	5.60711	5.36027	5.76865	5.65289	5.72581	6.29423
14114_at	14114	2192	Fbln1	fibulin 1	0.00647092	0.0612175	-1.99016	-4.74796	0.00203315	0.0308373	7.07105	7.15514	7.43666	6.35687	7.03512	6.2186	6.54988	6.29314	5.75806
21916_at	21916	7111	Tmod1	tropomodulin 1	0.00648315	0.0612921	1.46478	3.47104	0.0102307	0.0741854	4.8837	4.68763	4.86797	4.9265	4.82096	4.59624	5.27186	5.64459	5.13354
13867_at	13867	2065	Erbb3	v-erb-b2 erythroblastic leukemia viral oncogene homolog 3 (avian)	0.0064981	0.0613923	1.3669	1.70421	0.131697	0.305962	4.18289	5.24511	5.34488	4.50124	4.14891	3.22117	5.3745	5.28415	5.69402
230073_at	230073	23586	Ddx58	DEAD (Asp-Glu-Ala-Asp) box polypeptide 58	0.00652463	0.0616016	1.75575	3.66661	0.00786306	0.064511	6.91213	6.90188	6.74535	7.62693	7.27901	7.60117	7.20971	7.6056	8.06066
75957_at	75957		Mir17hg	MIR17 host gene 1 (non-protein coding)	0.00653028	0.0616118	1.64395	3.38704	0.0114746	0.0797113	5.39497	4.79353	5.41219	5.27807	5.0304	5.34864	5.61304	6.0519	6.11853
83397_at	83397	9590	Akap12	A kinase (PRKA) anchor protein (gravin) 12	0.00653879	0.0616118	2.44154	4.48441	0.00278211	0.0369566	7.82978	7.92835	7.77489	8.50227	8.1982	9.13001	8.53671	8.9475	9.67928
67429_at	67429	84955	Nudcd1	NudC domain containing 1	0.00654324	0.0616118	-1.57667	-5.73581	0.000684034	0.0171862	5.96088	6.04909	6.04909	5.82254	5.09023	5.25652	5.20036	5.37271	5.50142
75939_at	75939	201725	4930579G24Rik	RIKEN cDNA 4930579G24 gene	0.00654454	0.0616118	-1.75154	-3.68087	0.00771526	0.0638184	5.18227	4.85629	5.12526	4.71696	4.71696	4.58655	4.71696	3.84451	4.04697
13394_at	13394	1748	Dlx4	distal-less homeobox 4	0.00654757	0.0616118	1.46613	3.54143	0.00929994	0.070779	3.19014	3.3614	2.96678	3.55037	3.76012	3.88179	3.48547	3.80436	3.88168
71946_at	71946	23052	Endod1	endonuclease domain containing 1	0.00655483	0.061636	1.47973	3.76666	0.00688733	0.059961	4.14801	3.8382	4.29425	4.28386	4.29635	4.09235	4.58701	4.84056	4.56948
18810_at	18810	5339	Plec	plectin	0.00655888	0.061636	1.5389	3.7121	0.00740206	0.0622878	6.76422	7.03859	6.98451	7.38502	7.50562	7.8916	7.27043	7.52114	7.82268
723900_at	723900		Mir375	microRNA 375	0.00656856	0.0616858	1.38576	3.94552	0.00545521	0.0526291	4.24997	4.41844	4.55389	4.61663	4.54767	4.66027	4.87304	4.97634	4.79521
20292_at	20292	6356	Ccl11	chemokine (C-C motif) ligand 11	0.006592	0.0618648	-1.02689	-0.213202	0.837187	0.907914	5.84117	6.01175	6.32554	5.41313	5.49433	5.52615	6.29065	5.88846	5.88846
50783_at	50783	25804	Lsm4	LSM4 homolog, U6 small nuclear RNA associated (S. cerevisiae)	0.00659777	0.0618777	-1.51004	-3.85575	0.00612861	0.0562388	7.78746	7.47665	7.77316	7.09257	7.37244	7.23174	7.15552	6.82285	7.26066
77782_at	77782	10721	Polq	polymerase (DNA directed), theta	0.00660498	0.0619042	-1.77502	-3.48039	0.0101015	0.0736957	4.14982	4.90433	4.38752	3.79491	3.90703	3.81711	3.77593	3.31663	3.90703
17686_at	17686	4437	Msh3	mutS homolog 3 (E. coli)	0.00661905	0.0619466	-1.65568	-3.7904	0.00667567	0.0589928	5.05885	5.73437	5.22813	5.04777	4.86172	5.01844	4.76002	4.53702	4.62137
75475_at	75475	26873	Oplah	5-oxoprolinase (ATP-hydrolysing)	0.00662494	0.0619466	1.4324	3.91184	0.00569789	0.0538388	4.42347	4.24067	4.55592	4.55592	4.54459	4.24415	5.09835	4.81342	4.86459
12021_at	12021	580	Bard1	BRCA1 associated RING domain 1	0.00662945	0.0619466	-1.5756	-3.78427	0.00672968	0.0592103	5.01865	4.94587	4.91549	4.62325	4.89715	4.97394	4.16388	3.98873	4.67184
14681_at	14681	2775	Gnao1	guanine nucleotide binding protein, alpha O	0.00663077	0.0619466	2.00928	4.21991	0.00385078	0.0432828	6.93784	6.85267	5.98848	7.68626	6.92915	7.53829	7.55442	7.62029	7.79048
11641_at	11641	11217	Akap2	A kinase (PRKA) anchor protein 2	0.00663149	0.0619466	1.93388	4.20833	0.00390692	0.0437048	7.769	7.79013	7.5346	8.34348	7.82287	8.31764	8.13445	8.96942	8.7353
268885_at	268885		Stfa2l1	stefin A2 like 1	0.00664685	0.0620201	1.42185	0.884979	0.405261	0.586972	3.34974	4.19412	5.21124	2.89663	2.56594	2.81165	5.67982	4.79986	3.81539
108943_at	108943	93587	Trmt10a	tRNA methyltransferase 10 homolog A (S. cerevisiae)	0.00664815	0.0620201	-1.87345	-3.7069	0.00745324	0.0625318	5.54165	5.59776	5.93754	5.44252	5.19802	5.20408	4.40709	4.4669	5.32541
66311_at	66311	387103	Cenpw	centromere protein W	0.00666528	0.0620463	-1.65083	-3.62257	0.00833917	0.0664677	3.87219	4.35684	4.38869	3.7383	3.7383	3.7383	3.53768	3.17194	3.7383
20775_at	20775	6713	Sqle	squalene epoxidase	0.00666593	0.0620463	-1.5125	-4.32847	0.00336557	0.0405146	5.79106	6.01128	6.095	5.35531	4.91836	5.5867	5.31661	5.56481	5.21962
15469_at	15469	3276	Prmt1	protein arginine N-methyltransferase 1	0.00666922	0.0620463	-1.88772	-5.28762	0.0011032	0.0224104	7.38202	6.87462	7.38813	6.54756	7.07985	6.22803	6.30822	6.16427	6.46437
12868_at	12868	1351	Cox8a	cytochrome c oxidase, subunit VIIIa	0.00667615	0.0620463	-1.51704	-3.72054	0.00731976	0.0619922	9.68372	9.55442	9.76987	9.42991	9.3835	9.39709	9.35894	9.03127	8.75951
74470_at	74470	55722	Cep72	centrosomal protein 72	0.00667857	0.0620463	-1.79418	-4.22204	0.00384056	0.043237	4.78838	4.73342	4.63546	4.06581	4.10181	4.57842	3.84445	3.40606	4.25674
381694_at	381694	145173	B3galtl	beta 1,3-galactosyltransferase-like	0.00668299	0.0620463	-1.40614	-3.99627	0.00511048	0.0504781	5.74363	5.90732	5.8244	5.68513	5.90635	5.62625	5.15487	5.32625	5.50271
78654_at	78654		1700066C05Rik	RIKEN cDNA 1700066C05 gene	0.00668384	0.0620463	1.49344	2.70587	0.0300966	0.134736	3.122	3.60019	3.28968	4.1333	3.95574	4.19927	3.49192	4.13519	4.07855
102462_at	102462	55272	Imp3	IMP3, U3 small nucleolar ribonucleoprotein, homolog (yeast)	0.00668953	0.0620463	-1.79132	-4.10414	0.0044542	0.0470319	8.33809	7.59347	8.16169	7.54383	8.00506	7.62777	7.30739	7.24422	7.11191
67724_at	67724	10940	Pop1	processing of precursor 1, ribonuclease P/MRP family, (S. cerevisiae)	0.00669475	0.0620463	-1.59943	-3.68727	0.00764991	0.0635015	4.24034	4.41091	4.70372	4.16144	4.24034	4.38038	3.43861	3.93879	3.92902
16423_at	16423	961	Cd47	CD47 antigen (Rh-related antigen, integrin-associated signal transducer)	0.00669915	0.0620463	1.42156	3.75668	0.0069785	0.0604189	7.73235	7.57351	7.43623	7.71483	7.38585	7.65876	7.88982	8.19193	8.17831
22390_at	22390	7465	Wee1	WEE 1 homolog 1 (S. pombe)	0.00669938	0.0620463	-1.89697	-3.65508	0.00798481	0.0649803	5.53525	5.96012	5.5637	5.30426	5.33606	5.14342	4.56382	4.27218	5.2937
66049_at	66049	79641	Rogdi	rogdi homolog (Drosophila)	0.00670848	0.0620898	-1.62697	-3.71459	0.00737769	0.0621887	6.21067	6.09062	5.9444	5.68307	5.7807	5.83928	5.59935	4.92023	5.53913
17242_at	17242	4192	Mdk	midkine	0.00671351	0.0620956	-1.9807	-4.89277	0.00171863	0.028499	6.4311	6.69698	6.56143	5.1956	6.2335	5.58754	5.85367	5.69894	5.08136
226594_at	226594	92241	Rcsd1	RCSD domain containing 1	0.00673428	0.0622469	1.60705	3.58335	0.00878937	0.0688311	6.02496	5.70932	5.38337	6.16845	6.33551	6.20082	6.42438	6.16348	6.61826
18005_at	18005	4751	Nek2	NIMA (never in mitosis gene a)-related expressed kinase 2	0.00677525	0.0625423	-1.64633	-3.71932	0.00733156	0.0619922	5.05361	5.16568	5.40208	4.86139	5.00447	4.82714	4.68289	4.04377	4.67138
68133_at	68133	2653	Gcsh	glycine cleavage system protein H (aminomethyl carrier)	0.00677642	0.0625423	-2.04993	-4.92488	0.00165643	0.0281227	7.3786	6.78237	7.45276	6.57348	6.17813	7.07169	5.94201	6.31529	6.30791
666170_at	666170		Gm7964	predicted gene 7964	0.00677955	0.0625423	-1.40602	-3.9193	0.00564316	0.0537036	10.1373	10.3526	10.1705	9.96882	9.80515	9.9211	9.79025	9.84425	9.54306
21813_at	21813	7048	Tgfbr2	transforming growth factor, beta receptor II	0.006785	0.0625516	1.40939	3.81866	0.00643286	0.0575975	7.46622	7.08942	7.37377	7.5488	7.54789	7.52983	7.71685	7.89362	7.82485
21423_at	21423	6929	Tcf3	transcription factor 3	0.00679854	0.062615	-1.39771	-4.62974	0.00233733	0.0333111	7.88695	7.89929	7.7365	7.76365	8.09874	7.63823	7.40325	7.38838	7.28467
69724_at	69724	10535	Rnaseh2a	ribonuclease H2, large subunit	0.00680211	0.062615	-1.83137	-4.4139	0.00303088	0.0387859	6.53473	6.15889	6.44973	5.71668	6.20228	5.55686	5.42428	5.15336	5.87875
18516_at	18516	5090	Pbx3	pre B cell leukemia homeobox 3	0.0068052	0.062615	-1.47792	-4.46977	0.00283184	0.0371992	7.8356	7.91093	7.60261	7.77318	7.38953	7.54719	7.17483	7.34995	7.14251
229473_at	229473	23240	D930015E06Rik	RIKEN cDNA D930015E06 gene	0.00682718	0.0627357	-1.43655	-3.57747	0.00885919	0.069155	7.16379	7.34796	7.18891	7.09612	7.27545	7.11775	6.87709	6.80887	6.41149
13040_at	13040	1520	Ctss	cathepsin S	0.00682722	0.0627357	2.64817	2.44447	0.0441348	0.165183	4.24534	4.40055	5.68247	4.21004	4.25185	4.20526	7.16755	5.89259	5.2848
108058_at	108058	817	Camk2d	calcium/calmodulin-dependent protein kinase II, delta	0.00683405	0.0627575	1.37759	4.0315	0.00488522	0.0492878	6.41412	6.61153	6.575	6.73048	6.57982	6.40286	6.93307	7.12836	6.92382
19212_at	19212	9317	Pter	phosphotriesterase related	0.00684226	0.062792	-1.4574	-3.77981	0.00676921	0.0594838	5.32035	5.26671	5.15505	4.84379	4.54222	4.84379	4.84379	4.40351	4.82783
100503050_at	100503050		Gm16256	predicted gene 16256	0.00684963	0.0628187	1.40626	3.7732	0.0068283	0.0595944	4.02402	4.43515	4.22741	4.76618	4.53888	4.62431	4.81327	4.66431	4.70978
67863_at	67863	8402	Slc25a11	solute carrier family 25 (mitochondrial carrier oxoglutarate carrier), member 11	0.00687822	0.0630399	-1.31413	-2.97518	0.0204202	0.108941	7.43292	7.22667	7.18001	6.9081	6.69542	6.65899	7.07935	6.73679	6.83189
67071_at	67071	27330	Rps6ka6	ribosomal protein S6 kinase polypeptide 6	0.00689111		-1.67358	-3.68691	0.00765355		3.1506	3.2769	3.01449	2.7308	2.58932	2.41993	2.80681	2.32163	1.97448
387161_at	387161		Mir143	microRNA 143	0.00689818	0.0631817	1.79906	3.78569	0.00671711	0.0591366	3.89494	4.49203	4.38774	4.71569	4.93595	4.61124	4.95863	4.85425	5.48823
100503613_at	100503613		5031434C07Rik	RIKEN cDNA 5031434C07 gene	0.00691357		1.49101	3.66778	0.00785076		2.16124	2.38225	2.1283	2.7302	2.79192	2.55765	2.69638	2.60114	3.07244
67755_at	67755	51202	Ddx47	DEAD (Asp-Glu-Ala-Asp) box polypeptide 47	0.00693492	0.0634122	-1.3886	-3.80589	0.00654136	0.0580973	7.50281	7.26413	7.38303	7.2701	7.5439	7.2701	6.73504	6.96052	7.02741
70110_at	70110	3430	Ifi35	interferon-induced protein 35	0.00693821	0.0634122	1.72758	3.8453	0.00621274	0.0566834	6.84059	6.36716	6.63145	7.214	6.98992	6.89943	7.35325	7.06931	7.74196
12583_at	12583	1036	Cdo1	cysteine dioxygenase 1, cytosolic	0.00694333	0.0634122	1.82951	3.01439	0.0193119	0.105463	5.69926	5.62605	6.45354	6.03591	5.68845	5.71312	7.05043	7.07388	6.29411
110911_at	110911	8760	Cds2	CDP-diacylglycerol synthase (phosphatidate cytidylyltransferase) 2	0.00694354	0.0634122	1.49145	3.77873	0.00677884	0.0595313	8.13784	7.78324	7.84432	8.36663	8.20067	8.31678	8.28155	8.52147	8.68915
104884_at	104884	55775	Tdp1	tyrosyl-DNA phosphodiesterase 1	0.00694583	0.0634122	-1.58898	-3.66173	0.00791435	0.0645895	6.87462	6.99015	6.70558	6.35847	6.11121	6.41632	6.33576	5.76332	6.40008
14579_at	14579	2669	Gem	GTP binding protein (gene overexpressed in skeletal muscle)	0.00695786	0.0634809	1.66561	4.48457	0.00278157	0.0369566	8.29708	7.84588	8.29803	8.61934	7.99856	8.35025	8.72348	9.08232	8.86594
22724_at	22724	51043	Zbtb7b	zinc finger and BTB domain containing 7B	0.00696407	0.0634965	1.58362	4.87144	0.00176138	0.0288023	5.36655	5.30138	4.99554	5.44183	5.34071	5.86002	6.03052	5.84328	5.795
406220_at	406220	374454	Krt77	keratin 77	0.00698134		-1.22453	-2.6856	0.0309977		3.46302	3.46302	3.37455	3.46302	3.65202	3.80841	2.99894	3.25116	3.16435
229504_at	229504	81875	Isg20l2	interferon stimulated exonuclease gene 20-like 2	0.0069974	0.0637591	-1.31323	-3.87557	0.0059725	0.0554562	6.51586	6.48774	6.47622	6.45651	6.34795	6.55331	6.08818	6.20064	6.00523
67856_at	67856	79746	Echdc3	enoyl Coenzyme A hydratase domain containing 3	0.0070091		1.25335	2.78446	0.0268546		3.44299	3.25776	3.46131	3.32348	3.28033	3.07813	3.65594	3.63074	3.85116
15212_at	15212	3074	Hexb	hexosaminidase B	0.00701425	0.063834	1.02462	0.181833	0.860818	0.921602	5.76637	5.41969	5.58611	5.20515	4.94407	5.04776	5.78131	5.34078	5.73679
56321_at	56321	26574	Aatf	apoptosis antagonizing transcription factor	0.00701487	0.063834	-1.44971	-3.58302	0.00879334	0.0688311	6.07394	6.18267	6.37977	5.56526	5.61943	5.8709	5.8709	5.42161	5.71787
14229_at	14229	2289	Fkbp5	FK506 binding protein 5	0.00702005	0.063834	1.52241	3.5478	0.00922033	0.070363	6.52651	5.96436	6.55964	6.76369	6.85653	6.94576	6.88928	7.08274	6.96478
18747_at	18747	5566	Prkaca	protein kinase, cAMP dependent, catalytic, alpha	0.00702373	0.063834	-1.48459	-3.68829	0.00763951	0.0634899	7.64761	7.30121	7.54054	6.87116	7.16863	6.93284	7.16863	6.71712	6.87815
66445_at	66445	1537	Cyc1	cytochrome c-1	0.00704162	0.0639553	-1.74367	-3.66868	0.00784142	0.0644303	6.5164	6.40424	6.7323	6.15548	6.35679	6.15053	6.0748	5.20274	5.85342
80285_at	80285	83666	Parp9	poly (ADP-ribose) polymerase family, member 9	0.00704952	0.0639858	2.34585	6.09441	0.000475196	0.0145606	5.3084	5.19012	5.37843	6.09931	5.17301	6.36933	6.23387	6.29706	6.93411
74754_at	74754	1718	Dhcr24	24-dehydrocholesterol reductase	0.00705897	0.0640304	-1.35173	-2.91745	0.022176	0.114528	7.1399	7.18179	7.21407	6.56526	6.73948	6.40037	7.05477	6.57103	6.54776
56188_at	56188	5348	Fxyd1	FXYD domain-containing ion transport regulator 1	0.00707589	0.0641426	2.33391	3.77658	0.006798	0.0595652	5.38156	5.29699	5.78161	5.77833	6.14624	5.5405	7.31211	6.48223	6.11108
140721_at	140721	57513	Caskin2	CASK-interacting protein 2	0.00708351	0.0641704	1.42804	2.67607	0.0314307	0.137516	6.21759	6.14735	5.97395	6.65615	6.8096	6.88273	6.29828	6.53795	6.97307
236848_at	236848	84548	BC023829	cDNA sequence BC023829	0.00710106	0.0642788	-1.46475	-3.71471	0.00737643	0.0621887	6.79542	6.30859	6.52637	6.31527	6.35055	6.35251	6.0936	5.93024	5.99121
21934_at	21934	8792	Tnfrsf11a	tumor necrosis factor receptor superfamily, member 11a	0.0071046	0.0642788	1.6284	3.66036	0.00792881	0.0646366	3.7989	4.12793	3.73873	4.26151	4.24784	4.20018	4.58641	4.25993	4.89192
13809_at	13809	2028	Enpep	glutamyl aminopeptidase	0.00712115	0.0643537	2.54709	3.55402	0.00914336	0.0703086	6.08392	6.5547	6.87154	7.09662	6.55774	6.5563	8.18555	8.19561	6.97916
18074_at	18074	22795	Nid2	nidogen 2	0.007122	0.0643537	-1.23691	-1.93239	0.094181	0.252181	8.88154	8.69851	8.43315	9.04758	8.8763	8.96964	8.24832	8.27248	8.58239
100862030_at	100862030		LOC100862030	uncharacterized LOC100862030	0.00714179	0.0644912	1.48605	2.78312	0.0269067	0.128039	3.23531	3.37296	3.94543	3.01139	3.45741	3.38243	3.8625	4.14837	4.32235
72772_at	72772	60561	Rint1	RAD50 interactor 1	0.00715858	0.0645844	-1.36882	-3.90486	0.00574965	0.0540809	5.21003	5.13544	5.03315	5.1328	4.99062	4.93443	4.7615	4.51155	4.7392
66834_at	66834	55856	Acot13	acyl-CoA thioesterase 13	0.00716128	0.0645844	-1.47654	-3.40312	0.0112244	0.0787105	6.32233	5.9666	6.08793	5.66915	5.53954	5.23165	5.79707	5.26841	5.59905
23894_at	23894	2966	Gtf2h2	general transcription factor II H, polypeptide 2	0.00717329	0.0646112	-1.6713	-3.60847	0.00849805	0.0674437	5.55212	6.03634	5.56807	5.30051	5.25838	5.17924	5.16561	4.59676	5.15545
228545_at	228545	57617	Vps18	vacuolar protein sorting 18 (yeast)	0.00717882	0.0646112	1.01497	0.215998	0.83509	0.906612	4.36905	4.06777	4.36905	4.5962	4.72065	4.89043	4.30606	4.2112	4.36905
20300_at	20300	6370	Ccl25	chemokine (C-C motif) ligand 25	0.00718628	0.0646112	-1.54498	-4.11342	0.0044022	0.0468139	5.05219	5.1824	5.02292	5.09854	4.98772	4.67661	4.45321	4.71486	4.15837
236285_at	236285	347404	Lancl3	LanC lantibiotic synthetase component C-like 3 (bacterial)	0.00719099	0.0646112	-1.61841	-3.77769	0.00678813	0.0595652	3.93089	4.49166	3.89115	3.73329	3.54686	3.78318	3.39928	3.36523	3.54062
107350_at	107350		AW112010	expressed sequence AW112010	0.00719248		1.52259	4.03971	0.00483426		2.73374	2.29786	2.51923	2.51237	2.86939	2.73374	3.29327	2.95511	3.13511
67211_at	67211	83787	Armc10	armadillo repeat containing 10	0.00719534	0.0646112	-1.70207	-4.54154	0.00259702	0.0355043	6.61748	6.33975	6.49104	5.86899	5.54332	6.229	6.05092	5.50142	5.53983
13138_at	13138	1605	Dag1	dystroglycan 1	0.00719889	0.0646112	1.16844	2.24012	0.0597002	0.196974	7.84516	7.86431	7.7526	7.77149	7.44316	7.45918	8.11992	8.02478	7.99043
56405_at	56405	11072	Dusp14	dual specificity phosphatase 14	0.00719972	0.0646112	1.73035	3.88243	0.00591949	0.0551091	5.42885	5.74016	5.72661	5.87386	5.95252	5.46493	6.01121	6.72929	6.4603
66614_at	66614	54865	Gpatch4	G patch domain containing 4	0.00720486	0.0646112	-1.29471	-2.95362	0.021058	0.111208	4.46634	4.48611	4.65488	4.56104	4.61598	4.7171	4.26854	3.95728	4.25049
399568_at	399568	84529	BC052040	cDNA sequence BC052040	0.00720987	0.0646112	-1.67478	-3.89159	0.0058495	0.0547216	5.69112	5.50141	5.40653	4.99847	4.46496	4.99847	5.02781	4.33234	4.92863
56503_at	56503	54851	Ankrd49	ankyrin repeat domain 49	0.00721009	0.0646112	-1.56719	-3.73114	0.00721785	0.0615925	4.94254	5.28825	4.97147	4.81905	4.71807	4.9255	4.08146	4.52577	4.62119
12659_at	12659	5016	Ovgp1	oviductal glycoprotein 1	0.00724529	0.0648474	-3.18223	-3.83055	0.00633356	0.057079	3.58996	5.16299	4.01598	3.75185	3.5247	2.9817	2.7957	3.05661	2.28175
70292_at	70292	60312	Afap1	actin filament associated protein 1	0.00724565	0.0648474	1.4705	3.72421	0.00728424	0.0619922	5.80052	5.85315	6.13652	6.21143	6.28965	6.29749	6.68234	6.28292	6.48939
269523_at	269523	7415	Vcp	valosin containing protein	0.0072529	0.0648711	-1.36199	-3.83655	0.0062841	0.0569956	7.79846	7.57765	7.68025	7.48677	7.52686	7.56985	7.31781	7.10124	7.29881
16668_at	16668	3875	Krt18	keratin 18	0.007262	0.0649113	1.53714	2.10254	0.073207	0.219004	5.85739	6.34799	6.99681	5.9576	6.01366	5.03762	6.78157	6.89665	7.50369
76357_at	76357	57570	Trmt5	TRM5 tRNA methyltransferase 5 homolog (S. cerevisiae)	0.00727872	0.0650195	-1.39479	-3.6911	0.0076111	0.0633284	3.87173	4.04738	3.88987	3.92089	3.9423	3.73729	3.2938	3.66731	3.38764
74030_at	74030	54453	Rin2	Ras and Rab interactor 2	0.00729124	0.0650901	1.65522	3.5498	0.00919548	0.070349	6.7776	6.38355	5.95174	7.09085	6.89764	6.86305	6.97872	7.10775	7.30555
13639_at	13639	1945	Efna4	ephrin A4	0.00730639	0.0651841	-1.53299	-4.09037	0.0045326	0.0475618	4.56591	4.13137	4.29502	3.924	4.28542	4.13137	3.89383	3.58486	3.68075
232966_at	232966		Zfp114	zinc finger protein 114	0.00733989	0.0654415	1.37856	3.21569	0.0145448	0.0909869	4.53874	4.23399	4.42277	5.30801	5.02354	4.79151	4.82922	4.6752	5.06925
67003_at	67003	7385	Uqcrc2	ubiquinol cytochrome c reductase core protein 2	0.0073455	0.0654502	-1.48218	-3.58766	0.00873863	0.0686434	8.34249	8.05896	8.3957	7.77573	7.71682	7.91423	7.93713	7.45713	7.6819
110052_at	110052	7913	Dek	DEK oncogene (DNA binding)	0.00735446	0.0654674	-1.96783	-3.72002	0.00732482	0.0619922	7.81422	8.45951	7.90957	7.83281	7.43938	7.61881	6.91043	7.58354	6.6913
233905_at	233905	9726	Zfp646	zinc finger protein 646	0.00735672	0.0654674	-1.3224	-2.96113	0.0208336	0.110519	6.41405	6.08324	6.1868	6.46773	6.23195	6.32099	5.65247	5.87687	5.94906
226861_at	226861	55733	Hhat	hedgehog acyltransferase	0.00736991	0.0655434	-1.41294	-3.89484	0.00582485	0.0546249	5.2583	5.55686	5.42125	5.12368	5.29256	5.27496	4.77474	5.05197	4.91572
14619_at	14619	2706	Gjb2	gap junction protein, beta 2	0.007397		1.39426	4.63948	0.00231046		2.05785	2.19666	2.09501	2.3598	2.55153	2.83939	2.52326	2.68052	2.58346
13983_at	13983	2100	Esr2	estrogen receptor 2 (beta)	0.00739766	0.0657209	1.4211	3.84723	0.00619709	0.0566758	3.94228	3.63172	3.96332	3.99726	4.07601	4.14539	4.25839	4.48911	4.32425
71729_at	71729	6002	Rgs12	regulator of G-protein signaling 12	0.0073992	0.0657209	1.69014	3.60021	0.00859275	0.0678135	6.25452	5.83678	5.78468	6.31657	6.25452	6.24135	6.72769	6.35304	7.03432
18643_at	18643	5216	Pfn1	profilin 1	0.00740739	0.0657522	-1.43886	-4.13917	0.00426134	0.0460964	10.9397	10.7071	10.6776	10.5062	10.6216	10.3413	10.408	10.1433	10.1992
17926_at	17926	4653	Myoc	myocilin	0.00740821		-1.09844	-1.10359	0.305914		2.52577	2.57834	2.51216	2.94318	2.77575	2.99147	2.41393	2.59658	2.16854
66483_at	66483	6166	Rpl36al	ribosomal protein L36A-like	0.00741545	0.0657824	-1.69225	-3.62459	0.00831658	0.0664148	5.9273	5.60905	6.31964	5.56713	5.67911	5.60719	5.46475	5.12329	5.04374
66271_at	66271	84233	Tmem126a	transmembrane protein 126A	0.00743147	0.0658687	-1.62476	-3.5464	0.00923778	0.0704352	5.01964	4.47161	4.59414	4.23128	3.67507	3.97962	4.23128	4.07088	3.68914
93840_at	93840	57216	Vangl2	vang-like 2 (van gogh, Drosophila)	0.00743452	0.0658687	-1.48934	-6.00685	0.000518657	0.0151766	5.78301	5.79853	5.75356	5.70415	5.33009	5.12235	5.18574	5.15926	5.26437
12614_at	12614	9620	Celsr1	cadherin, EGF LAG seven-pass G-type receptor 1 (flamingo homolog, Drosophila)	0.00744473	0.0659177	-1.3341	-2.67876	0.0313076	0.1373	4.9471	5.27125	5.33843	4.59866	4.44319	4.72868	4.8837	4.54567	4.8837
18022_at	18022	4778	Nfe2	nuclear factor, erythroid derived 2	0.00746519	0.0660573	3.24925	3.55331	0.00915207	0.0703205	3.86122	3.86463	4.07507	4.68573	4.65117	4.35402	6.12275	5.8846	4.36126
14870_at	14870	2950	Gstp1	glutathione S-transferase, pi 1	0.00747744	0.0661243	-1.73235	-4.36265	0.00322703	0.0400396	8.75379	8.11097	8.42606	7.75837	8.32161	8.01751	7.81129	7.56365	7.59637
69089_at	69089	5018	Oxa1l	oxidase assembly 1-like	0.0074896	0.0661902	-1.42722	-3.75675	0.0069779	0.0604189	8.36908	8.19288	7.99019	7.93934	8.00415	8.06197	7.81824	7.63292	7.57482
75429_at	75429		Fam183b	family with sequence similarity 183, member B	0.00749633		1.90768	3.34038	0.0122349		2.48342	2.12262	2.46754	2.36131	2.59064	2.49045	2.95556	2.90176	3.83758
214855_at	214855	10865	Arid5a	AT rich interactive domain 5A (MRF1-like)	0.0075059	0.0662866	1.5477	3.96589	0.00531387	0.0518332	6.94396	6.61066	7.04221	7.11066	7.00419	7.31984	7.54199	7.28353	7.66983
12550_at	12550	999	Cdh1	cadherin 1	0.00750991	0.0662866	1.15182	0.926239	0.384852	0.571077	5.79264	6.84226	7.2601	5.99452	5.70706	4.93046	6.84877	6.90352	7.10421
19113_at	19113		Prl7a1	prolactin family 7, subfamily a, member 1	0.00751441		1.00218	0.0460421	0.96455		1.65923	1.55365	1.84342	2.11522	2.05618	2.09591	1.60017	1.80646	1.66638
17761_at	17761	9053	Mtap7	microtubule-associated protein 7	0.00751641	0.0662977	1.40692	3.75573	0.00698723	0.0604202	3.94756	3.80578	3.7595	3.69239	3.94044	3.9849	4.45298	4.11185	4.40906
237038_at	237038	27035	Nox1	NADPH oxidase 1	0.00752253	0.0662977	-1.76692	-3.34658	0.0121308	0.0824018	4.82934	4.65453	4.27768	4.03007	3.42193	3.53535	3.20053	3.96222	4.04806
106298_at	106298	54700	Rrn3	RRN3 RNA polymerase I transcription factor homolog (yeast)	0.00752528	0.0662977	-1.3177	-3.93535	0.00552726	0.0529978	6.47856	6.46621	6.36227	6.24094	6.24094	6.24094	6.02796	5.97111	6.11315
13024_at	13024		Ctla2a	cytotoxic T lymphocyte-associated protein 2 alpha	0.00754323	0.0664143	1.68412	3.43509	0.0107443	0.0766401	8.8715	8.097	8.05095	8.90188	8.93491	8.99184	9.0486	9.32914	9.03285
13824_at	13824	64097	Epb4.1l4a	erythrocyte protein band 4.1-like 4a	0.0075592	0.0664741	-1.57374	-5.55485	0.000827053	0.0188325	5.43342	5.44424	5.26931	5.19066	4.49367	4.88912	4.56915	4.83398	4.77462
70396_at	70396	54529	Asnsd1	asparagine synthetase domain containing 1	0.00756484	0.0664741	-1.47106	-3.93924	0.00549959	0.0528764	6.86384	6.65032	6.74997	6.3841	6.18681	6.49176	6.3081	5.92338	6.33448
18150_at	18150	10360	Npm3	nucleoplasmin 3	0.00756801	0.0664741	-1.64869	-3.84427	0.00622109	0.0566834	7.77244	7.34498	7.87681	7.13638	7.33684	6.91787	7.21688	6.73667	6.88734
12826_at	12826	1282	Col4a1	collagen, type IV, alpha 1	0.00756932	0.0664741	1.30898	2.65768	0.0322846	0.139755	9.86012	9.87375	9.91935	10.2913	10.5988	10.4531	10.0504	10.2002	10.5268
71326_at	71326	340205	Treml1	triggering receptor expressed on myeloid cells-like 1	0.00757359	0.0664741	2.42127	4.21701	0.00386474	0.0433753	4.91782	4.81327	4.937	5.04664	5.87893	5.66541	6.56124	6.30378	5.39233
233724_at	233724	440026	Tmem41b	transmembrane protein 41B	0.00757847	0.0664755	-1.23248	-2.03041	0.0814663	0.23249	5.70507	5.23474	5.53879	4.89464	5.07671	4.67733	5.1169	5.27195	5.21951
19363_at	19363	5890	Rad51l1	RAD51-like 1 (S. cerevisiae)	0.00759053	0.0665252	-1.83838	-3.52965	0.00944908	0.0711457	5.10338	5.44862	5.65025	5.07584	4.99582	5.06932	4.66004	3.94547	4.86222
243813_at	243813	94059	Leng9	leukocyte receptor cluster (LRC) member 9	0.00759357	0.0665252	1.35856	3.63937	0.00815388	0.0657488	3.62009	3.45646	3.39313	4.00291	3.82291	3.8308	4.08779	3.87356	3.8308
98956_at	98956	55226	Nat10	N-acetyltransferase 10	0.00763161	0.0668169	-1.54145	-3.66331	0.00789763	0.0645895	5.7965	6.2536	6.31578	5.77512	5.84977	5.78629	5.4552	5.67932	5.39638
83797_at	83797	6602	Smarcd1	SWI/SNF related, matrix associated, actin dependent regulator of chromatin, subfamily d, member 1	0.00765028	0.0669388	-1.44699	-3.86216	0.00607764	0.0560366	7.09497	6.84318	6.98447	6.80918	7.0659	6.75888	6.35189	6.28334	6.66919
58520_at	58520	11161	0610007P14Rik	RIKEN cDNA 0610007P14 gene	0.00765862	0.0669702	-1.7163	-3.54219	0.00929042	0.0707447	7.57291	7.52089	7.57323	6.93343	6.51496	6.9631	7.17403	6.18767	6.80228
11835_at	11835	367	Ar	androgen receptor	0.00766343		1.40427	4.58219	0.00247359		2.32163	2.25746	2.26656	2.32163	2.65549	2.36516	2.89881	2.73353	2.67412
11881_at	11881	411	Arsb	arylsulfatase B	0.00767518	0.0670734	-1.35345	-3.2015	0.0148358	0.0916751	6.38875	6.55044	6.21507	5.93925	5.67689	5.965	5.98587	6.08533	5.77547
27967_at	27967	10523	Cherp	calcium homeostasis endoplasmic reticulum protein	0.00770784	0.0672783	-1.34741	-3.90915	0.0057178	0.0539353	7.77763	7.95206	7.74153	7.72059	7.65438	7.60111	7.45995	7.41562	7.30989
63913_at	63913	116496	Fam129a	family with sequence similarity 129, member A	0.00770818	0.0672783	1.62022	2.78491	0.0268373	0.127838	2.98145	3.26019	2.91537	3.01478	2.85153	2.88078	4.23379	3.49341	3.38765
67030_at	67030	55120	Fancl	Fanconi anemia, complementation group L	0.00772813	0.0674107	-1.60371	-3.77593	0.00680383	0.0595652	5.03315	4.98295	5.2175	4.90209	4.78541	4.61531	4.75998	4.28464	4.06627
269702_at	269702	10198	Mphosph9	M-phase phosphoprotein 9	0.00773995	0.067472	-1.47574	-3.78633	0.0067115	0.0591366	5.5164	5.96715	5.60913	5.45328	5.46687	5.31905	5.25704	5.05733	5.12705
329178_at	329178	285175	Unc80	unc-80 homolog (C. elegans)	0.00775019	0.0675196	1.52097	3.26056	0.0136639	0.0882641	3.49177	3.76801	3.59052	3.72004	3.47966	3.6546	4.43052	4.34907	3.82879
68449_at	68449	26000	Tbc1d10b	TBC1 domain family, member 10b	0.00776115	0.0675733	-1.32188	-3.92204	0.00562319	0.0536257	5.27252	5.18257	5.35212	5.29637	5.7824	5.26081	4.84192	4.93322	4.82697
628705_at	628705	51131	Gm6907	predicted gene 6907	0.00781222		1.00439	0.170248	0.869585		2.29392	2.8323	2.33668	2.07589	1.57691	2.00359	2.47043	2.55518	2.51923
99543_at	99543	56944	Olfml3	olfactomedin-like 3	0.00782207	0.0680357	2.2211	3.28201	0.0132632	0.0870784	7.23811	7.32179	7.76088	7.68626	7.63804	7.41294	9.19037	8.47029	7.86748
668548_at	668548		Gm9234	predicted pseudogene 9234	0.00782391	0.0680357	-1.64264	-5.54026	0.000839958	0.0190648	7.97011	7.7425	7.63316	7.10584	7.76506	7.21839	7.1958	6.97472	7.03887
29811_at	29811	57447	Ndrg2	N-myc downstream regulated gene 2	0.00784621	0.0681876	2.19728	3.37726	0.0116296	0.0803916	5.43101	5.47188	6.07615	5.89693	5.98066	5.57051	7.41308	6.55973	6.24392
64707_at	64707	79723	Suv39h2	suppressor of variegation 3-9 homolog 2 (Drosophila)	0.00785721	0.0682336	-1.68214	-4.30685	0.00345658	0.0408294	4.83836	5.11581	4.85	4.57473	3.66149	3.96702	4.23366	4.44358	3.82706
319757_at	319757	6608	Smo	smoothened homolog (Drosophila)	0.00786773	0.0682336	-1.42095	-3.59771	0.00862163	0.0679653	6.95993	7.13885	7.20125	6.57705	6.76479	6.38329	6.8348	6.42877	6.4928
234549_at	234549	55027	Heatr3	HEAT repeat containing 3	0.00787015	0.0682336	-1.62349	-3.5714	0.00893184	0.0693592	4.94095	5.33971	5.60667	4.7933	4.61474	4.88814	4.50745	4.83294	4.50034
11536_at	11536	11318	Gpr182	G protein-coupled receptor 182	0.00788085	0.0682336	-1.63101	-3.1577	0.0157741	0.0950561	8.90857	8.49021	8.06074	8.41893	8.67447	8.43155	7.7731	7.94428	7.73991
76561_at	76561	51375	Snx7	sorting nexin 7	0.00788143	0.0682336	-1.18261	-1.27548	0.242452	0.432851	5.33971	5.86442	5.85266	5.20931	4.67895	4.92543	5.68466	5.33971	5.33771
94212_at	94212	55824	Pag1	phosphoprotein associated with glycosphingolipid microdomains 1	0.0078823	0.0682336	1.35062	2.74702	0.028351	0.130941	3.97987	4.08182	4.24891	3.96055	4.07702	3.79018	4.73929	4.59136	4.25128
20733_at	20733	10653	Spint2	serine protease inhibitor, Kunitz type 2	0.0078854	0.0682336	1.301	1.28879	0.23804	0.428877	5.07973	6.03598	6.56209	5.2177	5.18407	4.46886	6.69225	6.02245	6.39025
110606_at	110606	2342	Fntb	farnesyltransferase, CAAX box, beta	0.00789059	0.0682366	-1.40452	-3.82688	0.00636405	0.0572075	4.00735	3.9614	3.89625	3.70433	3.71466	3.57053	3.35392	3.32149	3.69167
18590_at	18590	5154	Pdgfa	platelet derived growth factor, alpha	0.00789854	0.0682635	1.71548	4.46863	0.00283578	0.0372163	5.92926	5.80317	5.77464	6.13986	6.69542	6.17735	6.31412	6.93657	6.52632
70962_at	70962		4922502N22Rik	RIKEN cDNA 4922502N22 gene	0.00791009		1.01075	0.158245	0.878689		2.21517	2.13651	2.07943	2.52041	2.47692	2.47688	2.21162	2.10131	2.16558
234729_at	234729	55697	Vac14	Vac14 homolog (S. cerevisiae)	0.00791491	0.0683631	-1.42954	-3.7193	0.00733174	0.0619922	6.4989	6.37611	6.20879	6.09077	6.17549	6.11714	6.03938	5.65497	5.83168
73910_at	73910	93663	Arhgap18	Rho GTPase activating protein 18	0.00792261	0.0683877	-1.48027	-3.24885	0.0138882	0.0890197	9.08846	9.46833	9.00082	9.12243	9.11698	9.21671	8.43132	8.87696	8.55846
52679_at	52679	144455	E2f7	E2F transcription factor 7	0.00794839	0.068554	-1.36816	-3.53535	0.00937669	0.0711176	7.09181	7.06869	7.10755	7.00425	6.97199	7.1649	6.4754	6.5338	6.87017
68889_at	68889	337867	Ubac2	ubiquitin associated domain containing 2	0.0079516	0.068554	-1.49336	-4.04625	0.00479412	0.0487537	6.79094	6.52896	6.62149	6.45762	6.39347	6.1472	6.09732	5.82644	6.26131
73293_at	73293	388389	Ccdc103	coiled-coil domain containing 103	0.00796171		-1.1251	-1.06532	0.32176		2.14723	2.11956	1.9963	2.4163	2.78784	2.57034	1.95962	2.21259	1.49624
65970_at	65970	51474	Lima1	LIM domain and actin binding 1	0.00797464	0.0687106	1.61617	5.05725	0.00142511	0.0256865	6.55191	6.51525	6.37956	6.7253	6.12778	6.81444	7.01389	7.08067	7.4046
11886_at	11886	427	Asah1	N-acylsphingosine amidohydrolase 1	0.00799267	0.0688239	1.00447	0.066029	0.949183	0.971304	7.03478	6.90063	7.13374	6.66449	6.60678	6.67825	7.05776	7.10995	6.92388
107652_at	107652	6675	Uap1	UDP-N-acetylglucosamine pyrophosphorylase 1	0.00800549	0.0688922	1.61868	3.63053	0.00825078	0.066084	6.86842	6.8994	7.11039	7.16445	6.64166	7.04681	7.56915	8.00147	7.3207
17153_at	17153	4118	Mal	myelin and lymphocyte protein, T cell differentiation protein	0.0080309	0.0690433	2.29379	2.97136	0.0205317	0.109329	3.44299	4.12202	4.441	3.95546	4.10125	3.65504	4.37253	5.72653	5.35915
19184_at	19184	5705	Psmc5	protease (prosome, macropain) 26S subunit, ATPase 5	0.00803285	0.0690433	-1.54446	-3.85304	0.00615034	0.0563648	6.47533	6.22911	6.61145	6.10751	6.44916	6.20368	5.80727	5.56043	6.05098
66143_at	66143	9521	Eef1e1	eukaryotic translation elongation factor 1 epsilon 1	0.00804207	0.0690509	-1.74606	-4.17574	0.00406975	0.044745	7.60615	7.1391	7.75605	6.89724	7.36036	6.86506	6.54493	6.64646	6.93745
66583_at	66583	51013	Exosc1	exosome component 1	0.00804353	0.0690509	-1.58841	-3.67906	0.00773389	0.0638601	7.48841	7.08497	7.1746	6.92144	7.20813	7.01317	6.80369	6.2345	6.67895
66468_at	66468	220134	Ska1	spindle and kinetochore associated complex subunit 1	0.00805647	0.0691199	-1.65363	-3.8098	0.00650793	0.0579183	4.26575	4.15535	3.91302	3.59818	3.85011	3.47748	3.44878	2.9759	3.67033
21859_at	21859	7078	Timp3	tissue inhibitor of metalloproteinase 3	0.00807626	0.0692476	2.47968	5.11505	0.00133552	0.0245106	9.18803	9.03862	8.76658	10.0064	8.99935	10.1226	9.80206	10.2226	10.7671
71712_at	71712	55332	Dram1	DNA-damage regulated autophagy modulator 1	0.00811301	0.0695203	1.15182	0.930167	0.382949	0.569361	5.05389	6.15357	6.11939	5.19563	5.0402	4.2855	6.10333	6.21249	5.84361
67888_at	67888	55273	Tmem100	transmembrane protein 100	0.00812586	0.0695882	2.98875	4.26016	0.00366244	0.0423479	6.4573	5.13896	5.9288	6.88223	5.91046	7.07808	7.15237	7.14904	8.05426
78830_at	78830	8604	Slc25a12	solute carrier family 25 (mitochondrial carrier, Aralar), member 12	0.00813925	0.0696605	-1.48372	-3.49048	0.00996402	0.0731092	6.70145	6.49291	6.43474	6.18158	6.01497	6.00673	6.1884	6.05542	5.63564
99929_at	99929	25976	Tiparp	TCDD-inducible poly(ADP-ribose) polymerase	0.00814631	0.0696787	-1.61602	-4.11266	0.00440644	0.0468139	9.16674	9.38994	9.19918	9.18199	8.7607	8.8014	8.35819	8.90357	8.3553
71238_at	71238	57001	Acn9	ACN9 homolog (S. cerevisiae)	0.0081611	0.0697299	-1.60058	-3.54403	0.00926734	0.0706071	4.94155	4.81445	5.08129	4.73723	4.64673	4.64673	4.41924	3.79724	4.50034
75465_at	75465	83657	Dynlrb2	dynein light chain roadblock-type 2	0.0081622	0.0697299	1.87533	3.37423	0.011678	0.0806476	3.28377	3.13185	3.5512	3.28176	3.56627	2.82969	4.02778	3.77092	4.74003
258720_at	258720		Olfr516	olfactory receptor 516	0.008173		-1.42474	-4.39568	0.00309904		1.65216	1.85661	1.5515	1.40044	1.89407	1.90704	1.21195	1.15814	1.17447
16854_at	16854	3958	Lgals3	lectin, galactose binding, soluble 3	0.00818106	0.0698487	1.65468	2.3544	0.0504103	0.179012	6.91843	7.17822	8.45199	7.08772	7.31934	6.71999	8.6009	8.32211	8.28053
68964_at	68964	80169	Ctc1	CTS telomere maintenance complex component 1	0.00819531	0.0698872	-1.5262	-3.51552	0.00963142	0.0718279	6.72399	6.70832	6.60436	6.11612	6.19045	6.29858	6.04902	5.68372	6.39096
209760_at	209760	79905	Tmc7	transmembrane channel-like gene family 7	0.00819548	0.0698872	1.55874	3.83198	0.00632178	0.057036	4.35553	4.39032	4.3159	4.69856	4.44254	4.68485	4.69856	4.92221	5.29851
107197_at	107197	790955	AI462493	expressed sequence AI462493	0.00820225	0.0699026	-1.35148	-2.61001	0.0346121	0.145387	5.59134	5.17699	5.39846	5.40056	6.07633	5.73095	4.93878	4.70697	5.2041
54396_at	54396	345611	Irgm2	immunity-related GTPase family M member 2	0.00822153	0.0700189	3.10044	7.73601	0.000107229	0.00693299	5.11887	4.71941	4.937	6.11993	4.40576	6.05476	6.28937	6.33809	6.96893
26914_at	26914	9555	H2afy	H2A histone family, member Y	0.00822583	0.0700189	-1.33765	-4.25411	0.00369012	0.0424125	8.17939	8.25343	8.24597	8.04874	7.81077	7.9898	7.81389	7.73121	7.87225
244757_at	244757	89944	Glb1l2	galactosidase, beta 1-like 2	0.00823359		1.11753	1.00637	0.347433		2.93918	2.852	2.70161	2.65924	2.02671	2.15563	3.13707	3.10548	2.70161
104416_at	104416	8314	Bap1	Brca1 associated protein 1	0.0082352	0.0700563	-1.39029	-3.94728	0.00544284	0.0526179	6.53172	6.30788	6.28695	6.17121	6.47441	6.2473	5.94566	5.77232	5.98654
17135_at	17135	7975	Mafk	v-maf musculoaponeurotic fibrosarcoma oncogene family, protein K (avian)	0.00826907	0.0703021	1.65661	4.98546	0.00154577	0.0271328	7.26701	6.96237	7.18106	7.34865	6.75942	7.52225	7.90633	8.03993	7.63702
240411_at	240411		Loxhd1	lipoxygenase homology domains 1	0.00827106		1.21967	2.85511	0.0242523		2.64952	2.81918	2.79894	3.03293	3.26369	3.4073	3.06687	3.03293	3.03293
18162_at	18162	4883	Npr3	natriuretic peptide receptor 3	0.00827789	0.0703346	1.44659	4.5764	0.00249076	0.0344865	7.26207	7.40211	7.55777	7.62082	7.52591	7.91873	7.85595	7.99577	7.97938
67484_at	67484	80820	Eepd1	endonuclease/exonuclease/phosphatase family domain containing 1	0.00829163	0.0704089	1.38884	3.52825	0.00946706	0.0712051	4.85742	4.54246	4.78873	4.7856	4.82433	4.87715	5.36821	5.17904	5.0653
78829_at	78829	81628	Tsc22d4	TSC22 domain family, member 4	0.00830622	0.0704904	-1.05592	-0.721659	0.493676	0.665872	5.59084	5.41725	5.59222	5.80103	5.98764	5.81775	5.37624	5.53171	5.45958
258580_at	258580	390168	Olfr1023	olfactory receptor 1023	0.00832037		1.12744	1.6257	0.147621		1.21127	1.31748	1.35262	1.54931	1.94844	1.94844	1.35664	1.51698	1.52449
21453_at	21453	6949	Tcof1	Treacher Collins Franceschetti syndrome 1, homolog	0.00833915	0.0707235	-1.36741	-4.49162	0.00275796	0.036812	6.059	6.06028	5.95386	5.68166	5.95789	5.70099	5.62381	5.49408	5.60019
71302_at	71302	23092	Arhgap26	Rho GTPase activating protein 26	0.00834372	0.0707235	1.33214	2.83973	0.0247954	0.1225	7.07522	7.28266	7.15905	7.60049	7.66042	7.83473	7.39259	7.50705	7.82977
66870_at	66870	26135	Serbp1	serpine1 mRNA binding protein 1	0.00835603	0.0707852	-1.48512	-3.72735	0.00725413	0.061818	10.0049	10.001	9.94035	9.7826	9.62539	9.83384	9.45855	9.64737	9.07114
100043468_at	100043468		Zfp955b	zinc finger protein 955B	0.0083757	0.0708758	-1.80869	-4.74864	0.00203152	0.0308373	6.19267	6.3044	5.7771	6.37364	5.57759	5.75305	5.01222	5.44195	5.27478
22385_at	22385	9031	Baz1b	bromodomain adjacent to zinc finger domain, 1B	0.00837678	0.0708758	-1.55246	-3.47485	0.0101778	0.0739466	7.63213	8.07846	7.83154	7.73283	7.63641	7.63694	7.07379	7.54099	6.99629
27393_at	27393	54148	Mrpl39	mitochondrial ribosomal protein L39	0.00840442	0.071067	-1.39526	-3.8352	0.0062952	0.057025	7.93986	7.66726	7.82481	7.49027	7.64977	7.55734	7.39328	7.17019	7.42653
218454_at	218454	10184	Lhfpl2	lipoma HMGIC fusion partner-like 2	0.00841177	0.0710774	-1.58154	-3.60196	0.00857256	0.0677679	5.73368	5.7518	5.4197	5.28782	5.52201	5.42683	4.65061	5.30462	4.91368
232680_at	232680	1358	Cpa2	carboxypeptidase A2, pancreatic	0.00841574	0.0710774	-1.62138	-3.603	0.00856065	0.0677117	4.93917	5.28787	4.68779	4.36437	4.57303	4.58258	4.02897	4.5092	4.30852
22318_at	22318	6844	Vamp2	vesicle-associated membrane protein 2	0.0084252	0.0710882	1.33458	3.72298	0.0072962	0.0619922	6.2269	6.44807	6.34965	6.61671	6.61671	6.61671	6.86614	6.72682	6.68291
54371_at	54371	9435	Chst2	carbohydrate sulfotransferase 2	0.00842709	0.0710882	1.80332	3.52645	0.00949009	0.0712642	5.64997	5.60317	5.71414	6.10089	5.99806	6.0299	6.56633	6.86831	5.93717
432736_at	432736		Vmn1r209	vomeronasal 1 receptor 209	0.00843139		1.31427	3.60574	0.00852921		1.23993	1.06415	1.13902	1.12397	1.23993	1.23993	1.54114	1.64302	1.43997
13052_at	13052	1525	Cxadr	coxsackie virus and adenovirus receptor	0.00844625	0.0711894	1.37919	2.23483	0.0601705	0.197608	4.22218	5.08602	4.96059	4.71692	4.14529	3.92808	5.20771	5.38704	5.19887
217995_at	217995	55127	Heatr1	HEAT repeat containing 1	0.00844919	0.0711894	-1.49392	-3.6796	0.00772825	0.0638509	5.69332	6.1301	6.14085	5.68982	5.69332	5.8232	5.35107	5.34145	5.56657
55946_at	55946	26985	Ap3m1	adaptor-related protein complex 3, mu 1 subunit	0.00846443	0.0712059	-1.49825	-5.10738	0.00134703	0.0246824	6.74421	6.8741	6.63509	6.59871	6.13211	6.5841	6.06144	6.25052	6.19507
236930_at	236930	54821	Ercc6l	excision repair cross-complementing rodent repair deficiency complementation group 6 - like	0.00846451	0.0712059	-1.86456	-3.53288	0.00940798	0.0711457	4.98335	5.19524	5.12966	4.65468	4.45236	4.65468	4.23364	3.49917	4.65939
67895_at	67895	5464	Ppa1	pyrophosphatase (inorganic) 1	0.00846645	0.0712059	-1.56351	-3.51758	0.00960467	0.0716664	6.95408	6.49204	7.15389	6.37539	6.49967	6.26295	6.18118	6.31354	6.24517
104662_at	104662	55720	Tsr1	TSR1, 20S rRNA accumulation, homolog (yeast)	0.00847136	0.0712059	-1.5968	-3.58134	0.00881326	0.0688979	5.75385	5.77359	6.07311	5.55354	5.48686	5.63938	4.77063	5.40824	5.33821
380714_at	380714	9501	Rph3al	rabphilin 3A-like (without C2 domains)	0.00849589	0.0713696	1.47794	3.6972	0.00754972	0.0629665	5.51706	5.39836	5.1781	5.72257	5.72257	5.98218	5.7545	5.84994	6.16709
269536_at	269536	54881	Tex10	testis expressed gene 10	0.00852966	0.0716105	-1.52815	-4.40669	0.00305766	0.0389927	5.84579	6.20586	6.07007	5.96846	5.51066	5.78121	5.25614	5.53569	5.50142
100316697_at	100316697		Mir1946a	microRNA 1946a	0.00854666	0.0717105	1.29222	3.2234	0.0143893	0.0903817	6.29706	6.48973	6.60693	6.7987	7.12089	6.89682	6.89306	6.81294	6.81259
22225_at	22225	8078	Usp5	ubiquitin specific peptidase 5 (isopeptidase T)	0.00856252	0.0717941	-1.49002	-3.66842	0.00784409	0.0644303	5.92727	5.90258	6.14433	5.341	5.68203	5.48892	5.49447	5.09955	5.61744
83457_at	83457		Fthl17	ferritin, heavy polypeptide-like 17	0.00856547		1.54581	2.8581	0.0241481		1.26938	1.62492	1.71947	1.07988	1.62492	1.26938	1.77277	2.51923	2.14883
621542_at	621542		Gm6238	predicted pseudogene 6238	0.00856681	0.0717941	-1.39728	-3.05534	0.0182222	0.10245	3.8721	3.85014	3.85014	3.85014	4.13422	3.85014	3.11377	3.22814	3.7109
69662_at	69662	221545	2310061I04Rik	RIKEN cDNA 2310061I04 gene	0.00857556	0.0718247	-1.33464	-3.78943	0.00668421	0.0590201	5.66304	5.49302	5.66304	5.39877	5.39877	5.38733	5.15146	5.11884	5.29955
14086_at	14086	6624	Fscn1	fascin homolog 1, actin bundling protein (Strongylocentrotus purpuratus)	0.00862589	0.0722034	-1.49045	-3.70037	0.00751803	0.0628982	9.49153	9.0093	9.25236	9.12668	9.77266	9.26565	8.57415	8.62707	8.84982
22337_at	22337	7421	Vdr	vitamin D receptor	0.00867987		1.36122	3.30381	0.0128687		3.31663	3.07125	3.18904	3.09524	3.06579	3.31663	3.57434	3.83929	3.48445
235587_at	235587	10039	Parp3	poly (ADP-ribose) polymerase family, member 3	0.00868827	0.0726808	1.41963	3.28749	0.0131628	0.0866553	4.12759	4.32676	4.41733	4.23647	3.97249	4.39899	4.77359	4.56271	5.02904
108705_at	108705	754	Pttg1ip	pituitary tumor-transforming 1 interacting protein	0.00869323	0.0726808	1.58043	3.56091	0.0090589	0.0697733	8.22789	7.93348	7.51352	8.20629	8.1687	8.01233	8.52633	8.74232	8.45946
238568_at	238568		Serpinb6d	serine (or cysteine) peptidase inhibitor, clade B, member 6d	0.00869617		-1.07519	-0.909467	0.393054		1.89513	1.89513	1.66078	2.36778	1.95244	2.48937	1.67118	1.7551	1.72218
20587_at	20587	6598	Smarcb1	SWI/SNF related, matrix associated, actin dependent regulator of chromatin, subfamily b, member 1	0.00869928	0.0726882	-1.48715	-3.81134	0.00649478	0.057866	7.51176	7.42096	7.46079	7.06175	7.3135	7.115	7.15223	6.58655	6.88338
105511_at	105511	170370	Fam170b	family with sequence similarity 170, member B	0.00871344	0.0727083	1.26421	3.27653	0.0133642	0.0874913	4.05602	4.12202	4.08916	4.34339	4.63128	4.60463	4.43223	4.51989	4.32388
68927_at	68927	79810	Ptcd2	pentatricopeptide repeat domain 2	0.00871586	0.0727083	-1.60736	-3.54624	0.00923977	0.0704352	5.19166	4.8227	4.93675	4.68368	4.86879	4.68368	4.47074	3.86579	4.50116
433102_at	433102		Sfta2	surfactant associated 2	0.00871716	0.0727083	1.54864	1.93597	0.0936843	0.251794	5.65861	6.69246	7.36402	6.27653	5.81036	5.2676	7.44357	7.0535	7.54383
232345_at	232345	2	A2m	alpha-2-macroglobulin	0.00872642	0.0727425	2.12901	3.62918	0.00826577	0.066084	3.28554	3.68378	4.04144	4.26226	3.72455	4.03339	5.0897	4.97666	4.14052
213945_at	213945	340267	Col28a1	collagen, type XXVIII, alpha 1	0.00874055		1.42029	3.1971	0.0149273		2.91167	2.78157	2.65133	3.24051	3.27395	3.23629	3.12722	3.13107	3.57024
12798_at	12798	1265	Cnn2	calponin 2	0.00876313	0.0729716	1.51601	3.25002	0.0138655	0.0889593	8.61915	8.44076	8.93097	8.64866	8.66272	8.81918	9.4238	8.94995	9.41243
54208_at	54208	23204	Arl6ip1	ADP-ribosylation factor-like 6 interacting protein 1	0.00876883	0.0729716	-1.43308	-3.32852	0.0124368	0.0836213	8.63107	8.30818	8.55534	8.08947	8.05113	7.98074	8.10797	7.69286	8.11654
16777_at	16777	3912	Lamb1	laminin B1	0.0087716	0.0729716	-1.14643	-1.93621	0.0936514	0.251794	8.82942	8.98626	8.97443	9.04809	9.20251	9.17112	8.69277	8.74262	8.76748
76901_at	76901	23338	Phf15	PHD finger protein 15	0.00877461	0.0729716	2.26898	3.51196	0.00967802	0.0719851	4.17674	4.47599	4.41272	4.9204	5.00348	5.29963	4.91294	5.22368	6.17718
114663_at	114663	3613	Impa2	inositol (myo)-1(or 4)-monophosphatase 2	0.00878237	0.0729931	-1.4092	-3.8429	0.00623219	0.0566834	5.13011	5.01412	5.1379	4.85142	5.02149	4.81413	4.74376	4.36164	4.66774
52633_at	52633	56954	Nit2	nitrilase family, member 2	0.0087914	0.0730251	-1.59672	-3.55268	0.00915988	0.0703205	6.50716	5.99895	6.53523	6.01012	5.79786	5.76339	5.9289	5.49103	5.62086
69629_at	69629		2310039L15Rik	RIKEN cDNA 2310039L15 gene	0.00880571		1.26332	2.60084	0.0350795		2.51049	2.51923	2.15106	2.90125	3.01833	2.77928	2.71234	2.81693	2.68964
70083_at	70083	79006	Metrn	meteorin, glial cell differentiation regulator	0.00886862	0.073604	-1.73932	-3.44668	0.0105757	0.075937	5.67939	4.96101	5.70829	4.88125	4.98842	4.96101	4.83398	4.45707	4.75196
67801_at	67801	51090	Pllp	plasma membrane proteolipid	0.00887388	0.073604	1.42015	3.62994	0.00825737	0.066084	4.22781	4.02786	4.45721	4.45721	4.35085	4.45721	4.67559	4.68616	4.89092
15108_at	15108	3028	Hsd17b10	hydroxysteroid (17-beta) dehydrogenase 10	0.00887676	0.073604	-1.57946	-3.33421	0.0123394	0.0832175	8.19783	7.73457	8.26261	7.59681	7.52777	7.39938	7.73094	7.24767	7.23617
76108_at	76108	5911	Rap2a	RAS related protein 2a	0.00889338	0.0736985	1.51206	3.39758	0.0113098	0.0789951	6.14055	5.95888	6.46052	6.40656	6.1748	6.2278	6.78237	7.02188	6.55236
258334_at	258334	285659	Olfr1396	olfactory receptor 1396	0.00889783		1.5226	3.71843	0.00734018		1.87734	1.77967	1.66517	1.89424	2.13442	1.93828	2.16612	2.24543	2.68277
71974_at	71974	10196	Prmt3	protein arginine N-methyltransferase 3	0.00889988	0.073709	-1.56797	-3.72013	0.00732369	0.0619922	5.80074	6.00416	5.95242	5.72726	5.44736	5.52715	5.50496	5.37651	4.85931
17919_at	17919	4645	Myo5b	myosin VB	0.00891408	0.0737833	1.30611	3.17041	0.0154955	0.0941824	4.11461	4.40644	4.40974	4.40974	4.04155	3.92519	4.74712	4.60734	4.74712
12142_at	12142	639	Prdm1	PR domain containing 1, with ZNF domain	0.00893568	0.0738957	1.74756	2.5706	0.0366675	0.150093	7.28303	6.66988	6.57229	8.20766	7.85138	7.68673	7.06841	8.14291	7.6405
64934_at	64934	23481	Pes1	pescadillo homolog 1, containing BRCT domain (zebrafish)	0.00893815	0.0738957	-1.52802	-3.74092	0.00712514	0.0611626	6.8159	6.77175	7.21854	6.56739	6.84924	6.74127	6.33587	6.14669	6.50915
67089_at	67089	5706	Psmc6	proteasome (prosome, macropain) 26S subunit, ATPase, 6	0.00894851	0.073938	-1.38877	-3.84623	0.00620517	0.056683	8.68469	8.49228	8.76804	8.44247	8.22173	8.333	8.1692	8.30107	8.0566
12322_at	12322	815	Camk2a	calcium/calmodulin-dependent protein kinase II alpha	0.00896612	0.0740271	1.57887	4.34747	0.00328774	0.0402646	3.45136	4.00721	3.69241	3.54093	4.08918	4.00721	4.34817	4.35345	4.47648
76375_at	76375	55070	Det1	de-etiolated homolog 1 (Arabidopsis)	0.0089698	0.0740271	-1.5058	-5.07347	0.00139931	0.0252863	3.56058	3.63782	3.41374	3.44039	4.03073	3.30146	2.93929	3.06766	2.83291
319371_at	319371		D030028A08Rik	RIKEN cDNA D030028A08 gene	0.00897423		-1.08233	-1.08262	0.314518		2.64802	2.69365	2.81381	2.33811	2.39111	2.16014	2.67416	2.62052	2.51923
68552_at	68552	201895	1110003E01Rik	RIKEN cDNA 1110003E01 gene	0.00898178	0.0740826	1.43506	3.39326	0.0113771	0.0793229	7.16692	6.86858	7.132	7.20507	6.99714	7.13072	7.78788	7.5875	7.33863
67991_at	67991	138151	Nacc2	nucleus accumbens associated 2, BEN and BTB (POZ) domain containing	0.00900052	0.0741938	1.47162	3.73617	0.00717003	0.0613983	4.02644	4.30335	4.21663	4.46012	4.73264	4.54365	4.98031	4.5473	4.6696
66427_at	66427	80777	Cyb5b	cytochrome b5 type B	0.00901029	0.0742309	-1.39791	-3.13922	0.0161887	0.0961832	6.74818	6.81354	6.32774	6.22016	6.11678	6.14427	6.14211	6.22774	6.11382
100503921_at	100503921		Gm19966	predicted gene, 19966	0.00902891	0.0743408	1.53074	3.60695	0.00851539	0.0674673	3.87951	3.68191	3.61146	4.30437	4.06581	4.10362	4.06581	4.27358	4.63208
66734_at	66734	84557	Map1lc3a	microtubule-associated protein 1 light chain 3 alpha	0.00903743	0.0743676	1.4926	3.52494	0.00950949	0.0713338	6.37185	5.81219	6.12721	6.43625	6.63255	6.53757	6.81184	6.51508	6.75492
266815_at	266815		Mill1	MHC I like leukocyte 1	0.00904078		1.32208	3.74437	0.00709274		2.85386	2.90131	2.66192	2.96986	2.92629	2.82402	3.23327	3.17168	3.23071
17857_at	17857		Mx1	myxovirus (influenza virus) resistance 1	0.00904842		1.52057	3.76416	0.0069101		1.89877	1.33624	1.75827	1.75067	1.13158	1.76829	2.17387	2.27708	2.40439
320111_at	320111	285800	Prr18	proline rich region 18	0.00904857	0.0744158	-1.16468	-1.28622	0.238888	0.429699	5.3459	4.98522	4.88108	5.50451	5.48562	5.3682	5.07948	4.65498	4.82835
258627_at	258627		Olfr1504	olfactory receptor 1504	0.0090572		-1.43741	-2.92172	0.0220409		1.66933	1.44997	1.96578	0.74329	0.939856	1.26384	1.06617	1.44658	1.00827
51885_at	51885	27229	Tubgcp4	tubulin, gamma complex associated protein 4	0.00906257	0.0744874	-1.48018	-4.47392	0.00281767	0.0371103	6.26122	6.02214	6.09472	5.95284	5.51224	5.84438	5.39488	5.56586	5.71303
11630_at	11630	202	Aim1	absent in melanoma 1	0.00907891		1.42373	3.78663	0.00670884		2.57045	2.75849	2.50319	2.99346	2.84345	2.80963	3.0763	3.3131	2.96149
23988_at	23988	5300	Pin1	protein (peptidyl-prolyl cis/trans isomerase) NIMA-interacting 1	0.00909431	0.0747047	-1.39016	-3.79709	0.00661731	0.0586979	4.73511	4.75071	4.93331	4.51117	4.40562	4.60133	4.14094	4.39425	4.44843
104184_at	104184	642	Blmh	bleomycin hydrolase	0.00910017	0.0747094	-1.29799	-3.04719	0.0184338	0.103044	7.6271	7.48927	7.71777	7.16492	7.15233	7.25392	7.40973	7.1375	7.15053
67753_at	67753	54586	4930579C15Rik	RIKEN cDNA 4930579C15 gene	0.00913649		-1.60915	-3.44286	0.010631		3.60507	3.78328	3.75857	3.29859	3.15094	3.03614	2.82227	3.47293	2.66745
71330_at	71330	55213	Rcbtb1	regulator of chromosome condensation (RCC1) and BTB (POZ) domain containing protein 1	0.00916382	0.0751582	-1.38351	-3.63479	0.00820399	0.0659814	6.30631	6.29535	6.31328	6.03801	5.96119	5.86478	5.83457	5.60504	6.03801
224109_at	224109	375387	Lrrc33	leucine rich repeat containing 33	0.0091655	0.0751582	-1.16549	-1.37906	0.209926	0.397581	7.25196	6.94051	6.81206	7.21998	7.78028	7.40444	6.59638	6.78706	6.97022
100505050_at	100505050				0.00917741	0.0751842	1.6355	3.47745	0.0101419	0.0738758	4.79098	5.29362	5.00453	5.41047	5.42844	5.45784	6.0749	5.68513	5.42844
22670_at	22670	7726	Trim26	tripartite motif-containing 26	0.00917934	0.0751842	1.50977	3.53089	0.00943335	0.0711457	5.73044	5.52185	5.79866	6.01162	6.18269	6.07825	5.96856	6.30411	6.5224
233064_at	233064	284403	Wdr62	WD repeat domain 62	0.0091872	0.0752048	-1.45029	-4.42225	0.00300018	0.0384874	4.95423	4.77421	4.65077	4.48611	4.64171	4.22617	4.29266	4.33223	4.15563
71919_at	71919	79657	Rpap3	RNA polymerase II associated protein 3	0.00919517	0.0752179	-1.41915	-3.49574	0.00989309	0.0728206	4.70435	5.11406	4.73754	4.6976	4.70435	4.81392	4.46406	4.27554	4.3316
14049_at	14049	2139	Eya2	eyes absent 2 homolog (Drosophila)	0.0092068	0.0752179	1.74466	3.52266	0.00953883	0.0714649	3.96706	3.49348	3.44208	4.05563	3.81146	3.76235	4.42026	4.79991	4.05563
269400_at	269400	51750	Rtel1	regulator of telomere elongation helicase 1	0.00920774	0.0752179	-1.57946	-3.49122	0.00995395	0.0731092	5.02012	5.43216	5.42513	4.92658	4.92048	4.93181	4.63064	4.31465	4.92658
73287_at	73287	219621	1700040L02Rik	RIKEN cDNA 1700040L02 gene	0.00921619		1.22148	2.34553	0.0510757		3.3306	3.23136	3.32135	3.19566	3.12473	2.82407	3.61322	3.39198	3.72628
15184_at	15184	10014	Hdac5	histone deacetylase 5	0.00921653	0.0752179	1.55125	3.51945	0.00958036	0.0715987	7.49121	7.49671	7.88486	7.86456	7.85189	7.64933	8.50015	8.29546	7.96386
100763_at	100763	9690	Ube3c	ubiquitin protein ligase E3C	0.00922056	0.0752179	-1.33157	-3.54956	0.00919852	0.070349	6.65763	6.88773	6.89162	6.54238	6.43014	6.45589	6.4618	6.29884	6.44371
17827_at	17827	4580	Mtx1	metaxin 1	0.00922081	0.0752179	-1.46644	-3.7447	0.0070897	0.0609859	6.38166	6.31719	6.58027	6.05985	6.29442	6.20199	6.05384	5.60393	5.94058
100504486_at	100504486		Gdap10	ganglioside-induced differentiation-associated-protein 10	0.00922666	0.0752221	1.77942	3.63799	0.00816901	0.0658331	4.373	5.14217	4.22172	4.95905	4.46533	4.91167	5.5261	5.28443	5.58061
215798_at	215798	57211	Gpr126	G protein-coupled receptor 126	0.00923734	0.0752349	1.72101	5.20408	0.00120952	0.0232899	6.85237	6.96165	6.99154	7.38341	6.38023	6.95322	7.76295	7.92676	7.4249
29863_at	29863	27115	Pde7b	phosphodiesterase 7B	0.00923891	0.0752349	-1.05047	-0.41644	0.689441	0.811564	4.49824	4.89666	4.49543	4.02431	4.18257	3.98557	4.75927	4.61386	4.30562
330721_at	330721	341676	Nek5	NIMA (never in mitosis gene a)-related expressed kinase 5	0.0092478		1.33642	3.50339	0.00979105		2.74152	2.91774	2.946	2.95015	2.98791	2.88805	3.38517	3.1341	3.33739
83964_at	83964	83700	Jam3	junction adhesion molecule 3	0.00924927	0.0752758	-1.64208	-3.94237	0.00547741	0.0527429	5.72913	5.35419	5.15894	5.18404	5.41234	4.93693	4.53752	4.65785	4.93089
320939_at	320939		5930403L14Rik	RIKEN cDNA 5930403L14 gene	0.00924982		1.35802	2.96987	0.0205755		2.61659	2.97542	2.67495	3.17405	3.36205	3.24381	3.412	3.06307	3.11773
268880_at	268880	152002	AI480653	expressed sequence AI480653	0.00927734	0.0754607	-1.3303	-3.50404	0.00978235	0.0724774	5.77601	5.74796	5.84923	5.46082	5.36027	5.48878	5.37227	5.20878	5.53983
75580_at	75580	57659	Zbtb4	zinc finger and BTB domain containing 4	0.00929498	0.0755606	1.62644	3.45546	0.0104498	0.0753405	4.99586	4.56865	4.59701	5.3633	5.12329	5.21678	5.26343	5.17843	5.78741
20218_at	20218	10657	Khdrbs1	KH domain containing, RNA binding, signal transduction associated 1	0.00931837	0.075681	-1.37191	-3.76264	0.00692393	0.0601682	7.1831	7.52241	7.33386	7.14643	7.12656	7.02286	6.86545	6.87951	6.94472
68763_at	68763		1110038B12Rik	RIKEN cDNA 1110038B12 gene	0.00932998	0.075681	-1.76869	-4.45151	0.00289528	0.0376249	7.92805	7.44358	8.05541	7.11061	7.75846	7.24785	7.17177	6.97455	6.86521
15260_at	15260	7290	Hira	histone cell cycle regulation defective homolog A (S. cerevisiae)	0.00933167	0.075681	-1.31996	-3.94818	0.0054365	0.0525927	6.04055	6.21763	6.09323	5.91044	5.73836	5.88755	5.69599	5.71178	5.74745
17874_at	17874	4615	Myd88	myeloid differentiation primary response gene 88	0.00934109	0.075681	1.44723	3.34796	0.0121078	0.082325	7.49714	7.08165	7.34381	7.4695	7.24795	7.36664	7.9368	7.59699	7.9884
71878_at	71878	81610	Fam83d	family with sequence similarity 83, member D	0.00934125	0.075681	-1.7542	-4.79154	0.00193226	0.0301607	6.14339	6.08838	6.11656	5.77105	6.23472	5.43532	5.65265	4.98545	5.19591
68015_at	68015	10131	Trap1	TNF receptor-associated protein 1	0.00934467	0.075681	-1.42123	-3.64226	0.00812254	0.0656464	6.60685	6.7782	6.98554	6.46213	6.57146	6.48848	6.41382	6.13316	6.31331
12366_at	12366	835	Casp2	caspase 2	0.00934737	0.075681	-1.53937	-4.03143	0.00488567	0.0492878	6.83838	6.95984	6.80339	6.39164	6.69412	6.82014	6.20038	5.95619	6.5258
434795_at	434795		Gm5639	predicted pseudogene 5639	0.00936119	0.0757493	1.39421	4.03021	0.00489326	0.0492878	5.06533	4.95148	5.2162	5.23976	5.45803	5.21166	5.50783	5.68707	5.47984
244416_at	244416	79660	Ppp1r3b	protein phosphatase 1, regulatory (inhibitor) subunit 3B	0.00943327	0.0762491	1.43079	3.23099	0.0142378	0.0900725	3.78078	4.37167	4.06487	4.02503	4.14745	4.17163	4.60912	4.49375	4.71674
77522_at	77522	155006	Tmem213	transmembrane protein 213	0.00943594	0.0762491	1.86396	3.00423	0.0195928	0.106257	3.28125	4.29267	4.51779	4.14111	4.06391	3.57881	5.23987	4.6989	5.07002
14964_at	14964	3105	H2-D1	histocompatibility 2, D region locus 1	0.00943918	0.0762491	1.68051	3.25303	0.0138077	0.0888673	9.52632	8.9062	9.26711	9.83604	9.80897	10.1508	10.1584	9.55413	10.2123
71223_at	71223	2838	Gpr15	G protein-coupled receptor 15	0.00944443		1.19142	2.53417	0.0386796		1.91828	1.99864	1.90305	2.21095	2.50481	2.41064	2.24989	2.11575	2.21095
68121_at	68121	80321	Cep70	centrosomal protein 70	0.00945844	0.0763109	-1.62712	-3.50444	0.00977707	0.0724774	4.03519	4.72391	4.1565	4.02754	3.94181	3.92529	3.54583	3.77493	3.57404
13120_at	13120	1580	Cyp4b1	cytochrome P450, family 4, subfamily b, polypeptide 1	0.00946004	0.0763109	1.59652	3.53165	0.00942363	0.0711457	8.20883	8.05549	7.55674	8.56268	8.28267	8.43557	8.47713	8.55425	8.86245
100503699_at	100503699		Gm19841	predicted gene, 19841	0.00947044	0.0763109	1.26638	2.07609	0.0761341	0.223751	3.66487	3.41503	3.74746	4.17384	4.09783	4.51698	3.68675	3.95817	4.18257
52668_at	52668		Ifi27l1	interferon, alpha-inducible protein 27 like 1	0.00947335	0.0763109	1.67226	3.5351	0.00937975	0.0711176	5.05842	4.53938	5.22	5.22822	5.29285	4.9915	5.99275	5.58346	5.50169
235633_at	235633	259173	Als2cl	ALS2 C-terminal like	0.0094739	0.0763109	1.51051	3.56436	0.0090168	0.0696012	5.22351	5.047	5.25382	5.51223	5.69173	5.90895	5.7051	5.49404	6.06113
105727_at	105727	81539	Slc38a1	solute carrier family 38, member 1	0.00950585	0.0765245	-1.75513	-3.8614	0.00608366	0.0560366	7.07935	7.42234	7.26096	6.784	6.55615	7.0814	6.20195	6.11942	6.89524
227720_at	227720	8021	Nup214	nucleoporin 214	0.00952086	0.0766016	-1.46604	-3.34052	0.0122325	0.0827335	6.65021	7.10845	6.67195	6.75071	6.65021	6.73263	6.15052	6.19335	6.459
223775_at	223775	415116	Pim3	proviral integration site 3	0.00957207	0.0769697	1.81081	3.51865	0.00959077	0.0716136	6.89603	6.2913	6.43544	6.98994	6.70625	6.92332	7.23343	7.0811	7.83499
66626_at	66626	29965	5730403B10Rik	RIKEN cDNA 5730403B10 gene	0.00959127	0.0770801	-1.37595	-4.55809	0.00254595	0.0350099	5.66526	5.76934	5.65742	5.52168	5.78728	5.406	5.31411	5.22333	5.17242
77057_at	77057	11037	Ston1	stonin 1	0.0096016	0.0771098	1.36741	4.06457	0.00468357	0.0482213	4.28068	4.12023	4.10941	4.60878	4.33288	4.45479	4.67562	4.50034	4.68763
109006_at	109006	57019	Ciapin1	cytokine induced apoptosis inhibitor 1	0.00960591	0.0771098	-1.38629	-3.65702	0.00796411	0.0648493	5.83203	5.73392	5.82388	5.46177	5.56134	5.56134	5.48511	5.08345	5.3802
94249_at	94249	57419	Slc24a3	solute carrier family 24 (sodium/potassium/calcium exchanger), member 3	0.00961825	0.0771289	1.77412	3.1989	0.0148897	0.0919274	3.50563	3.3245	3.22297	3.50563	3.50563	3.22297	4.5315	4.28298	3.57218
22230_at	22230	7353	Ufd1l	ubiquitin fusion degradation 1 like	0.00961923	0.0771289	-1.30623	-3.85712	0.00611773	0.056186	6.91431	6.76522	6.90273	6.63612	6.59037	6.69534	6.46151	6.50375	6.46512
15107_at	15107	3033	Hadh	hydroxyacyl-Coenzyme A dehydrogenase	0.00963554	0.0772158	-1.26182	-2.35739	0.0501882	0.178518	8.37248	8.26185	8.42068	7.83759	7.83278	7.83823	8.27533	7.77284	7.95963
16949_at	16949	4016	Loxl1	lysyl oxidase-like 1	0.00967047	0.0774516	2.56615	3.29375	0.0130491	0.0864384	5.83412	5.49449	6.16439	6.06484	6.31539	5.83999	7.83538	7.12999	6.27939
13081_at	13081	1591	Cyp24a1	cytochrome P450, family 24, subfamily a, polypeptide 1	0.00968964		1.3201	3.45763	0.010419		3.18916	3.24516	3.25254	3.29729	3.23521	3.32853	3.79761	3.51399	3.56177
67557_at	67557	55323	Larp6	La ribonucleoprotein domain family, member 6	0.00970118	0.0776014	1.28959	2.72062	0.0294584	0.133086	3.47405	3.61249	3.26352	3.88352	4.41991	3.96546	3.97724	3.7922	3.68752
319939_at	319939	64759	Tns3	tensin 3	0.00970446	0.0776014	1.70545	3.47392	0.0101907	0.0740017	5.81918	6.40858	6.31817	6.57104	6.26001	6.302	7.31581	6.86643	6.66177
56505_at	56505	8607	Ruvbl1	RuvB-like protein 1	0.00970569	0.0776014	-1.4714	-3.63592	0.00819157	0.0659395	6.72759	6.50895	6.91767	6.43634	6.62531	6.45695	6.34144	5.95866	6.18597
68106_at	68106	115024	Nt5c3l	5'-nucleotidase, cytosolic III-like	0.00971878	0.0776487	-1.79037	-3.40778	0.011153	0.0784046	7.19809	6.84119	7.34276	6.36477	6.57716	6.61406	6.66354	5.70828	6.3762
67035_at	67035	11080	Dnajb4	DnaJ (Hsp40) homolog, subfamily B, member 4	0.0097273	0.0776487	1.78163	2.36203	0.0498448	0.177954	5.56713	5.87568	6.05138	5.71523	4.89751	5.45888	7.03454	6.89909	5.82737
69860_at	69860	84285	Eif1ad	eukaryotic translation initiation factor 1A domain containing	0.00972812	0.0776487	-1.59123	-3.93982	0.00549547	0.0528728	6.98851	6.47468	6.43704	6.3849	6.77679	6.31226	5.9215	6.03817	5.99591
20641_at	20641	6632	Snrpd1	small nuclear ribonucleoprotein D1	0.00974639	0.0777505	-1.62435	-3.51103	0.00969016	0.0720373	5.59996	5.08685	5.75078	5.47859	5.18419	5.25153	4.95731	4.60076	4.83793
100502819_at	100502819		BC065403	cDNA sequence BC065403	0.00976985		1.52328	5.649	0.000748871		2.79292	2.67976	2.59319	2.92293	2.39001	3.06084	3.25181	3.25	3.38817
52829_at	52829	286343	D4Bwg0951e	DNA segment, Chr 4, Brigham & Women's Genetics 0951 expressed	0.00977612	0.077929	-1.66645	-4.30956	0.00344503	0.0408294	8.56628	8.07155	8.03552	8.22521	7.98422	7.63441	7.38852	7.62947	7.49803
232201_at	232201	9938	Arhgap25	Rho GTPase activating protein 25	0.00977983	0.077929	-1.39407	-2.03957	0.0803687	0.230692	7.20382	6.51174	6.60713	6.94333	7.23095	7.18116	5.97513	6.38809	6.56186
21762_at	21762	5708	Psmd2	proteasome (prosome, macropain) 26S subunit, non-ATPase, 2	0.00980093	0.0780224	-1.45171	-3.91169	0.00569902	0.0538388	7.9703	7.96394	8.26559	7.62919	7.75001	7.93067	7.61575	7.34829	7.62674
218581_at	218581	55789	Depdc1b	DEP domain containing 1B	0.00980309	0.0780224	-1.59709	-3.99293	0.00513245	0.0506596	5.10769	5.21206	4.97824	4.66933	5.23699	4.95096	4.06581	4.44541	4.70048
76832_at	76832	219844	Hyls1	hydrolethalus syndrome 1	0.00980815	0.0780224	-1.43945	-4.34445	0.00329999	0.0402666	5.04819	4.94551	4.7895	4.87123	4.48047	4.6231	4.51196	4.42801	4.2678
27354_at	27354	4683	Nbn	nibrin	0.00981643	0.0780442	-1.42038	-3.93393	0.00553742	0.0530591	5.83123	6.06536	6.05965	5.92087	5.65311	5.95947	5.29323	5.56713	5.57194
100503361_at	100503361	339168	Tmem95	transmembrane protein 95	0.00982268	0.0780499	1.81588	5.56469	0.000818471	0.0187266	3.67168	3.46374	3.45656	3.71487	3.23131	4.21425	4.56013	4.09215	4.48955
114142_at	114142		Foxp2	forkhead box P2	0.00983059	0.0780687	-2.69019	-2.56592	0.0369198	0.150458	4.81944	6.76295	6.51866	4.89699	4.01524	3.16594	4.88495	4.92873	4.64064
13018_at	13018	10664	Ctcf	CCCTC-binding factor	0.00985699	0.0781802	-1.31677	-3.86361	0.00606618	0.0560307	7.57957	7.60689	7.43816	7.45359	7.4237	7.30883	7.19756	7.10321	7.13688
100087_at	100087	112970	Kti12	KTI12 homolog, chromatin associated (S. cerevisiae)	0.00985732	0.0781802	-1.67681	-4.13029	0.00430935	0.0463554	8.36911	7.72637	7.91093	7.88326	7.77069	7.3702	7.33789	7.32047	7.18377
258941_at	258941	138882	Olfr354	olfactory receptor 354	0.00986127	0.0781802	1.44894	3.9867	0.00517365	0.0509592	4.35908	3.95999	4.00998	4.66845	4.35908	4.35908	4.74466	4.63063	4.58776
211770_at	211770	10221	Trib1	tribbles homolog 1 (Drosophila)	0.0098747	0.0782427	1.48	4.33709	0.00333003	0.040404	8.77849	8.53033	8.95177	8.99469	8.48357	8.96651	9.28408	9.30903	9.39279
70799_at	70799	55125	Cep192	centrosomal protein 192	0.00989673	0.0783732	-1.88794	-3.72008	0.00732424	0.0619922	5.89039	6.78256	6.2173	6.03937	5.53898	5.75001	5.16608	5.55854	5.52698
51800_at	51800	666	Bok	BCL2-related ovarian killer protein	0.00991776	0.0784957	-1.47167	-4.08992	0.00453516	0.0475618	6.25345	6.14215	6.31477	5.93487	6.3638	6.01667	5.51412	5.57053	5.92363
382406_at	382406	282809	Poc1b	POC1 centriolar protein homolog B (Chlamydomonas)	0.00992399	0.0785009	-1.34453	-3.7017	0.00750477	0.0628519	7.04645	7.28056	7.02322	7.0096	6.9117	6.92931	6.62776	6.75282	6.69991
381917_at	381917	55567	Dnahc3	dynein, axonemal, heavy chain 3	0.00992895		1.32212	3.44281	0.0106317		2.24405	2.46104	2.4296	2.44392	2.48851	2.38553	2.65667	2.88928	2.79722
11637_at	11637	204	Ak2	adenylate kinase 2	0.00993823	0.0785694	-1.52978	-3.86177	0.00608075	0.0560366	6.85836	6.53888	6.93442	6.31044	6.62616	6.30728	6.36387	5.9425	6.18436
19268_at	19268	5792	Ptprf	protein tyrosine phosphatase, receptor type, F	0.00995023	0.0786193	1.24356	1.66187	0.140072	0.31675	6.38436	7.01979	7.02248	6.64179	6.3054	6.09062	7.36277	7.04639	7.02413
64424_at	64424	64425	Polr1e	polymerase (RNA) I polypeptide E	0.00995725	0.0786193	-1.61175	-3.51247	0.00967136	0.0719735	4.38531	3.72572	4.3125	3.73656	3.88983	3.87865	3.41743	3.60974	3.40742
69398_at	69398	389118	Cdhr4	cadherin-related family member 4	0.00996127	0.0786193	1.50352	4.00987	0.00502218	0.0500619	4.10456	4.40243	4.2393	4.55583	4.37984	4.05656	4.91076	4.99345	4.59228
66586_at	66586	54675	Crls1	cardiolipin synthase 1	0.00997247	0.0786636	-1.39126	-3.57617	0.00887473	0.069155	5.65203	5.67922	5.88297	5.27209	5.47741	5.35708	5.46286	5.09886	5.2101
54156_at	54156	25975	Egfl6	EGF-like-domain, multiple 6	0.00998127	0.0786709	-1.62171	-0.970954	0.363612	0.550921	5.26719	7.38697	6.63976	5.06859	4.63425	4.64998	6.24478	5.99197	5.61375
330474_at	330474	23211	Zc3h4	zinc finger CCCH-type containing 4	0.00998455	0.0786709	-1.38817	-3.7762	0.0068014	0.0595652	6.94509	7.00087	6.76898	6.7851	6.95075	6.66433	6.56701	6.26039	6.46141
16391_at	16391	10379	Irf9	interferon regulatory factor 9	0.010002	0.0787243	1.69114	4.02234	0.00494275	0.0496565	6.55407	6.78904	6.778	7.22097	6.67355	6.99774	7.63517	7.05191	7.64408
66859_at	66859	220963	Slc16a9	solute carrier family 16 (monocarboxylic acid transporters), member 9	0.0100025	0.0787243	1.8542	3.43537	0.0107402	0.0766401	5.12478	4.51841	4.8024	5.37343	5.22356	5.20479	5.29607	5.57501	6.16933
228875_at	228875	51006	Slc35c2	solute carrier family 35, member C2	0.010025	0.0788115	-1.3245	-3.82746	0.00635922	0.0572075	4.90331	4.83715	4.9884	4.50294	4.14039	4.60172	4.60172	4.4143	4.49434
17765_at	17765	22823	Mtf2	metal response element binding transcription factor 2	0.0100256	0.0788115	-2.01835	-3.56529	0.00900559	0.0695528	7.33523	7.79553	7.27803	7.41353	7.0431	6.85971	6.17027	7.06844	5.92467
77134_at	77134	10949	Hnrnpa0	heterogeneous nuclear ribonucleoprotein A0	0.0100338	0.0788115	-1.35698	-3.94616	0.00545067	0.0526214	7.96727	7.69943	7.89995	7.58775	7.74467	7.53676	7.43375	7.40505	7.41977
28036_at	28036	51574	Larp7	La ribonucleoprotein domain family, member 7	0.0100359	0.0788115	-1.47778	-3.84484	0.00621646	0.0566834	6.87242	7.10086	6.89843	6.5982	6.95839	6.95492	6.15146	6.37291	6.62849
193740_at	193740	3304,3303	Hspa1a	heat shock protein 1A	0.0100563	0.0789273	4.31159	3.46177	0.0103605	0.0748668	7.21673	7.43721	6.27286	8.21796	7.88142	7.50451	8.27988	8.2208	10.12
70383_at	70383	1352	Cox10	COX10 homolog, cytochrome c oxidase assembly protein, heme A: farnesyltransferase (yeast)	0.0100791	0.0790621	-1.33118	-3.34918	0.0120874	0.082307	6.01049	5.80744	5.76263	5.76263	5.80763	5.9037	5.3799	5.36027	5.60187
72027_at	72027	55630	Slc39a4	solute carrier family 39 (zinc transporter), member 4	0.0100912	0.079113	1.37284	2.98892	0.0200243	0.107603	3.40655	3.74145	3.72906	3.6036	3.65787	3.37052	4.15618	4.23888	3.84934
269233_at	269233	221061	Fam171a1	family with sequence similarity 171, member A1	0.0101092	0.0792077	-1.45879	-3.56219	0.00904322	0.0697669	8.2055	8.0969	7.93423	7.72546	7.60103	7.80104	7.78387	7.27344	7.51257
75547_at	75547	11214	Akap13	A kinase (PRKA) anchor protein 13	0.0101145	0.0792077	1.52479	3.4616	0.0103629	0.0748668	6.57159	7.13636	6.81324	7.1598	7.14947	7.17509	7.33076	7.69698	7.34464
14199_at	14199	2273	Fhl1	four and a half LIM domains 1	0.0101522	0.0794492	2.06901	3.26511	0.0135778	0.0880031	8.22727	8.20916	8.62988	8.66568	8.60635	8.30506	9.75941	9.623	8.63204
77519_at	77519	10781	Zfp266	zinc finger protein 266	0.0101566	0.0794492	-1.39517	-3.49593	0.00989052	0.0728206	7.2601	7.63927	7.60947	7.17804	6.74892	7.02558	7.02953	6.94703	7.11591
235293_at	235293	6309	Sc5d	sterol-C5-desaturase (fungal ERG3, delta-5-desaturase) homolog (S. cerevisae)	0.0101674	0.0794893	-1.0266	-0.300515	0.772429	0.867314	5.80821	6.07876	6.01014	5.54358	4.70989	5.48847	6.07624	5.89954	5.80821
14773_at	14773	2869	Grk5	G protein-coupled receptor kinase 5	0.0101934	0.0796486	1.4645	3.75209	0.0070209	0.0605999	6.42383	6.36561	6.59455	6.86857	6.61339	6.73221	6.9623	7.24707	6.79982
66118_at	66118	84324	Sarnp	SAP domain containing ribonucleoprotein	0.0102268	0.0798423	-1.57839	-3.85697	0.00611887	0.056186	4.97652	5.15776	4.66405	4.52282	4.05142	4.53294	4.46124	4.32848	4.04499
67956_at	67956	387893	Setd8	SET domain containing (lysine methyltransferase) 8	0.0102295	0.0798423	-1.74157	-3.37908	0.0116005	0.080322	8.86565	9.09802	8.63037	8.38865	8.41549	8.39339	8.19895	8.39339	7.4914
14084_at	14084	11124	Faf1	Fas-associated factor 1	0.0102513	0.0799683	-1.28648	-3.57012	0.00894725	0.0693592	6.48905	6.6024	6.6771	6.32931	6.03454	6.23053	6.23491	6.20963	6.23974
100041546_at	100041546		Ly6c2	lymphocyte antigen 6 complex, locus C2	0.0102572	0.0799696	1.79832	4.19434	0.00397591	0.0441263	4.99029	4.32187	4.90095	5.08602	5.00348	4.2284	5.80407	5.63504	5.36754
56716_at	56716	64223	Mlst8	MTOR associated protein, LST8 homolog (S. cerevisiae)	0.0103027	0.0802352	-1.34796	-3.71704	0.00735369	0.0621405	5.52154	5.21246	5.39903	5.21246	5.39135	5.21246	4.95278	4.95973	4.94479
13184_at	13184		Dcpp1	demilune cell and parotid protein 1	0.0103029	0.0802352	1.24633	1.73909	0.125156	0.296683	3.72554	3.67966	3.90908	3.70023	3.06587	3.13318	4.40505	3.7921	4.01273
107732_at	107732	124995	Mrpl10	mitochondrial ribosomal protein L10	0.0103083	0.0802352	-1.50549	-3.27279	0.0134337	0.0877263	5.95341	5.73057	5.64481	5.63241	5.63241	5.66052	5.09562	4.86686	5.53266
434428_at	434428		Gm5620	predicted gene 5620	0.0103165	0.0802542	-1.54681	-3.47799	0.0101344	0.0738758	8.9939	8.70417	8.51922	8.3243	8.3243	8.03032	8.19144	7.80466	8.3243
380601_at	380601	60493	Fastkd5	FAST kinase domains 5	0.0103494	0.080424	-1.56536	-3.18017	0.015285	0.0933054	5.0576	5.05629	4.57475	4.74438	4.79853	5.00876	3.88037	4.43722	4.41713
100126459_at	100126459		Trav16n	T cell receptor alpha variable 16N	0.0103497	0.080424	1.28017	2.46011	0.0431301	0.16285	3.69294	4.06828	4.21048	5.00808	4.44254	4.55958	4.43725	4.32435	4.32435
668158_at	668158	317762	Ccdc85c	coiled-coil domain containing 85C	0.0103851	0.0806144	-1.62008	-3.06198	0.0180518	0.102062	6.22069	5.5228	5.45295	5.80357	5.77946	5.57603	5.11489	4.92388	5.18754
23986_at	23986	10455	Eci2	enoyl-Coenzyme A delta isomerase 2	0.0103856	0.0806144	-1.61271	-3.97072	0.00528095	0.0516192	7.34164	6.90914	7.21414	6.7759	7.00118	6.51742	6.76086	6.30611	6.31461
100043322_at	100043322		Trav12-2	T cell receptor alpha variable 12-2	0.0103882		1.34086	3.83186	0.00632275		2.13325	2.06557	2.30154	2.37211	2.6789	2.56488	2.58206	2.67048	2.52385
105782_at	105782	23513	Scrib	scribbled homolog (Drosophila)	0.0104283	0.0808154	-1.45089	-3.64683	0.00807308	0.0654719	5.8737	5.88619	6.08795	5.80044	6.02674	5.69273	5.67296	5.33506	5.19682
66480_at	66480	6138	Rpl15	ribosomal protein L15	0.0104283	0.0808154	-1.69814	-3.53989	0.00931931	0.0708246	7.34811	6.72756	7.13236	6.45094	6.2578	6.71225	6.52303	6.45523	5.93692
23961_at	23961		Oas1b	2'-5' oligoadenylate synthetase 1B	0.0104287	0.0808154	2.22394	3.82691	0.00636381	0.0572075	4.41083	3.79547	4.35526	5.00714	4.22476	4.59624	5.67826	4.68616	5.547
74105_at	74105	23062	Gga2	golgi associated, gamma adaptin ear containing, ARF binding protein 2	0.0104415	0.0808507	-1.65354	-3.91117	0.00570283	0.0538388	5.86861	5.91163	5.84878	5.15484	5.68711	5.38882	5.49433	4.71021	5.14324
23807_at	23807	10425	Arih2	ariadne homolog 2 (Drosophila)	0.0104461	0.0808507	1.50287	3.54998	0.0091933	0.070349	7.96919	7.54793	7.7735	8.04078	8.04419	8.20575	8.09432	8.55399	8.3989
68099_at	68099	137392	Fam92a	family with sequence similarity 92, member A	0.010459	0.0808507	-1.52385	-4.36635	0.00321238	0.0398929	7.021	6.90935	7.17736	6.74611	6.42481	6.92556	6.28387	6.32786	6.65608
114585_at	114585	57827	D17H6S53E	DNA segment, Chr 17, human D6S53E	0.0104632	0.0808507	-1.05614	-0.603689	0.564911	0.722068	3.64128	3.4332	3.36339	3.63934	4.17827	4.16332	3.22725	3.40922	3.56045
71844_at	71844	9818	Nupl1	nucleoporin like 1	0.0104713	0.0808507	-1.33547	-3.58458	0.0087749	0.0687968	8.01993	8.17938	8.16183	7.98543	7.94042	8.00625	7.64841	7.86057	7.59116
20210_at	20210		Saa3	serum amyloid A 3	0.0104737	0.0808507	2.5216	4.77241	0.00197584	0.0304738	3.149	2.63733	3.00666	4.06825	4.87107	3.34451	3.80725	4.80036	4.04082
207958_at	207958	440138	Alg11	asparagine-linked glycosylation 11 (alpha-1,2-mannosyltransferase)	0.0104782	0.0808507	-1.55881	-4.22721	0.00381584	0.043149	5.64666	5.53763	5.46826	5.40199	4.92963	5.35154	4.65509	4.83741	5.19188
16149_at	16149	972	Cd74	CD74 antigen (invariant polypeptide of major histocompatibility complex, class II antigen-associated)	0.0104845	0.0808507	1.74608	2.49461	0.0409949	0.158481	3.12766	4.15837	4.15837	3.66752	3.65787	3.25505	5.10478	4.61266	4.22825
224697_at	224697	81794	Adamts10	a disintegrin-like and metallopeptidase (reprolysin type) with thrombospondin type 1 motif, 10	0.0104849	0.0808507	1.44366	3.49084	0.00995907	0.0731092	6.75994	7.0777	6.92685	7.1418	7.04928	7.14261	7.68173	7.24202	7.41302
52331_at	52331	8987	Stbd1	starch binding domain 1	0.010507	0.0809765	1.57661	2.83227	0.0250634	0.123221	4.75681	4.48611	4.77899	4.71022	4.61598	4.30737	5.75701	5.20834	4.91613
57440_at	57440	30845	Ehd3	EH-domain containing 3	0.0105323	0.0810841	1.47475	3.3619	0.0118776	0.0815467	5.38432	5.13544	4.87298	5.36226	5.14635	5.17741	5.56905	5.92695	5.59498
69885_at	69885	79000	2610002D18Rik	RIKEN cDNA 2610002D18 gene	0.0105332	0.0810841	-1.40393	-3.16375	0.0156408	0.0946169	4.41087	4.52779	4.47713	4.37055	4.45767	4.44451	3.65335	4.24714	3.98859
14218_at	14218	9644	Sh3pxd2a	SH3 and PX domains 2A	0.0105382	0.0810841	1.37099	3.20745	0.014713	0.0913165	7.50729	7.35691	7.30489	7.73523	8.02805	7.84133	7.58832	7.98516	7.9374
20708_at	20708		Serpinb6b	serine (or cysteine) peptidase inhibitor, clade B, member 6b	0.0105496	0.0811281	1.16234	1.65919	0.140619	0.317526	7.76264	7.84799	7.65048	7.59256	6.65506	7.27376	7.92868	8.15885	7.80933
229363_at	229363	8833	Gmps	guanine monophosphate synthetase	0.0105984	0.0814122	-1.57025	-3.80317	0.00656477	0.0582685	6.90036	7.23815	7.17432	6.65859	6.27585	6.76757	6.55096	6.66052	6.11437
104444_at	104444	25996	Rexo2	REX2, RNA exonuclease 2 homolog (S. cerevisiae)	0.0105989	0.0814122	-1.50458	-3.27953	0.0133088	0.0872097	7.16937	6.87258	7.12753	6.65779	6.4405	6.53338	6.82465	6.18426	6.32947
17151_at	17151	23582	Ccndbp1	cyclin D-type binding-protein 1	0.0106039	0.0814122	1.57533	3.48602	0.0100244	0.0733998	6.45163	6.23252	6.45403	6.70155	6.8436	6.68135	7.3797	6.93737	6.71897
11983_at	11983	93974	Atpif1	ATPase inhibitory factor 1	0.0106107	0.0814201	-1.47127	-3.53071	0.00943563	0.0711457	9.74136	9.42144	9.85747	9.13713	9.40483	9.17797	9.32326	8.96156	9.07475
751527_at	751527		Mir19b-1	microRNA 19b-1	0.0106175	0.0814276	1.50373	3.86036	0.00609192	0.056048	3.54606	3.0981	3.32155	3.55721	2.45357	2.89368	4.10528	3.87219	3.76761
74340_at	74340	23382	Ahcyl2	S-adenosylhomocysteine hydrolase-like 2	0.0106265	0.0814472	1.01069	-0.0187101	0.98559	0.992774	4.75032	4.92122	5.1473	4.60925	4.00187	4.02861	4.55475	5.2554	4.99751
12491_at	12491	948	Cd36	CD36 antigen	0.0106316	0.0814472	1.75403	4.11249	0.00440738	0.0468139	9.17358	8.89637	8.45799	9.74054	9.06495	9.7241	9.44939	9.84398	9.72683
14425_at	14425	2591	Galnt3	UDP-N-acetyl-alpha-D-galactosamine:polypeptide N-acetylgalactosaminyltransferase 3	0.0106427	0.0814882	-1.06624	-0.24295	0.814943	0.893826	4.08957	4.0509	4.81883	3.7188	3.61495	3.58337	4.12432	4.21992	4.45337
13401_at	13401	1762	Dmwd	dystrophia myotonica-containing WD repeat motif	0.0106774	0.0816952	-1.23861	-3.08797	0.0174007	0.0997812	6.55906	6.44556	6.44217	6.40914	6.77941	6.69601	6.21255	6.20174	6.10712
75723_at	75723	154810	Amotl1	angiomotin-like 1	0.0106828	0.0816952	1.15816	1.58758	0.155985	0.336351	7.63184	7.64199	7.27958	7.89072	8.0904	8.11265	7.60639	7.80962	7.79289
19656_at	19656		Rbmxl1	RNA binding motif protein, X linked-like-1	0.0106871	0.0816952	-1.43659	-3.71545	0.00736928	0.0621887	5.27652	5.28369	4.9912	5.01234	4.8837	4.76682	4.72342	4.79986	4.45704
12493_at	12493	951	Cd37	CD37 antigen	0.0106937	0.0817009	1.30101	3.66213	0.00791008	0.0645895	4.63341	4.67807	4.68728	4.8119	4.75343	4.8119	5.15035	5.03315	4.9475
65114_at	65114	55737	Vps35	vacuolar protein sorting 35	0.0107042	0.0817009	-1.5562	-3.99725	0.00510407	0.050475	8.67759	8.62558	8.53207	8.51303	8.04832	8.30041	7.96489	8.25307	7.64287
100040591_at	100040591	3769	Kcnj13	potassium inwardly-rectifying channel, subfamily J, member 13	0.0107077	0.0817009	1.66	2.57023	0.0366874	0.150093	3.31663	3.72323	3.82254	3.34451	3.59184	2.71517	4.6841	4.52573	3.72323
12521_at	12521	3732	Cd82	CD82 antigen	0.0107111	0.0817009	1.46614	3.62282	0.00833639	0.0664677	6.4181	5.8699	6.16005	6.27791	6.51078	6.41739	6.81323	6.71848	6.61756
404315_at	404315	284383	Olfr372	olfactory receptor 372	0.0107322		1.1029	0.936949	0.379681		2.4601	2.51724	2.24317	1.95525	1.81857	2.19765	2.41771	2.78659	2.42253
212547_at	212547	25871	BC027231	cDNA sequence BC027231	0.0107474	0.0819334	-1.41727	-3.49586	0.00989149	0.0728206	6.2685	6.08273	5.92361	5.79845	5.59492	5.73497	5.39988	5.77655	5.58517
67223_at	67223	51018	Rrp15	ribosomal RNA processing 15 homolog (S. cerevisiae)	0.0107943	0.0822469	-1.66541	-3.91816	0.00565146	0.0537044	4.82835	4.24023	4.61012	4.16058	4.9297	4.57687	3.71799	4.08793	3.69006
56282_at	56282	6182	Mrpl12	mitochondrial ribosomal protein L12	0.0108009	0.0822523	-1.87807	-5.57678	0.000808054	0.01858	7.24774	6.99883	7.41952	6.72702	7.6075	6.64189	6.41002	6.05193	6.47245
72278_at	72278	9236	Ccpg1	cell cycle progression 1	0.0108157	0.0822941	1.36943	3.7921	0.00666081	0.0588985	5.17002	5.09614	5.23312	5.30244	5.25509	5.46196	5.4347	5.7006	5.71132
14718_at	14718	2805	Got1	glutamate oxaloacetate transaminase 1, soluble	0.0108226	0.0822941	-1.29652	-2.74642	0.0283757	0.130941	5.79902	5.91335	5.72084	5.2587	4.96143	5.44159	5.52824	5.17422	5.58049
100861878_at	100861878		LOC100861878	uncharacterized LOC100861878	0.0108239	0.0822941	1.83522	3.29731	0.012985	0.0862502	5.02813	5.00786	4.99418	5.20179	5.30125	5.30125	6.32744	5.8666	5.27678
353258_at	353258	84946	Ltv1	LTV1 homolog (S. cerevisiae)	0.0108315	0.0823076	-1.43788	-3.33205	0.0123763	0.0833617	6.31529	6.54084	6.06553	5.89297	5.73561	5.95235	5.78843	5.95235	5.63004
227715_at	227715	23404	Exosc2	exosome component 2	0.0108373	0.0823077	-1.71653	-3.42834	0.0108438	0.0769217	5.49403	5.18039	5.79029	5.05367	5.17301	5.31266	4.5104	4.44073	5.13393
384783_at	384783	8660	Irs2	insulin receptor substrate 2	0.0108666	0.0824854	2.28515	3.20419	0.0147802	0.0915567	5.54369	6.40699	6.2177	6.44485	4.96123	5.62417	7.78177	7.32469	6.49522
381286_at	381286		Serpinb3c	serine (or cysteine) peptidase inhibitor, clade B, member 3C	0.0108927		-1.28092	-3.50879	0.0097196		1.33482	1.49873	1.45206	1.05133	1.17483	1.13738	1.04863	1.04035	1.12836
28080_at	28080	539	Atp5o	ATP synthase, H+ transporting, mitochondrial F1 complex, O subunit	0.0108928	0.0826396	-1.70862	-3.3032	0.0128796	0.0858333	5.68908	5.51969	5.73573	5.53387	5.59553	5.27823	4.79544	4.29395	5.35216
235459_at	235459	2958	Gtf2a2	general transcription factor II A, 2	0.0109051	0.0826884	-1.26241	-3.35243	0.0120335	0.0821763	7.08694	6.99726	6.92925	6.61408	6.63358	6.75842	6.64287	6.71551	6.64977
66058_at	66058	55365	Tmem176a	transmembrane protein 176A	0.0109548	0.0830206	1.40905	3.56572	0.00900032	0.0695502	7.91127	7.51648	7.5077	7.89543	7.64457	7.77006	8.24957	8.07062	8.13152
52673_at	52673		D13Ertd608e	DNA segment, Chr 13, ERATO Doi 608, expressed	0.0109735		-1.20225	-2.33668	0.0517485		1.70101	1.93559	1.67832	1.38159	1.42466	1.20681	1.47736	1.52482	1.52928
67196_at	67196	29089	Ube2t	ubiquitin-conjugating enzyme E2T (putative)	0.0109788	0.083091	-1.47346	-3.6668	0.00786101	0.064511	3.94587	4.30673	4.23471	3.77414	4.00566	3.78083	3.55291	3.42401	3.82759
216350_at	216350	7103	Tspan8	tetraspanin 8	0.0109817	0.083091	1.43236	3.00845	0.0194757	0.105964	6.75231	6.33599	6.85342	6.77023	6.40207	6.06968	6.94228	7.32958	7.24725
[truncated: 23,208 more rows]
