# Supplementary material for: Transcriptional landscape of pulmonary lymphatic endothelial cells during fetal gestation
Source: PLoS One. 2019 May 13;14(5):e0216795. doi: 10.1371/journal.pone.0216795 (PMC6513083; doi:10.1371/journal.pone.0216795)
Supplement: S2 File — Each row corresponds to a single mouse Entrez Gene. Columns A-E contain the MBNI probeset identifier, links to the Entrez Gene record(s) for the mouse gene and any of its human homolog(s), and the gene symbol and description as obtained from version 17.0.0 of the MBNI mogene20stmmentrezg.db R package. Column F contains the cluster number. Columns G-O contain the log2 (expression) of each gene in all samples, shaded so that blue and red indicate expression values that are at least two standard deviations below and above, respectively, the mean (white) of each row. The rows are arranged in the same order as the hierarchical clustering heatmap in Fig 5B. (XLSX) [file pone.0216795.s002.xlsx]

## Sheet: Additional File 2
						log2 (expression)
MBNI probeset ID	Mouse Entrez Gene ID	Human Entrez Gene ID(s)	Symbol	Description	Cluster	E16.5 1	E16.5 2	E16.5 3	E17.5 1	E17.5 2	E17.5 3	E18.5 1	E18.5 2	E18.5 3
12266_at	12266	718	C3	complement component 3	1	4.0584	4.15336	4.18828	4.17426	3.79589	3.7087	6.66564	5.20385	4.84495
16822_at	16822	3937	Lcp2	lymphocyte cytosolic protein 2	1	5.26043	5.18481	5.40633	5.40213	4.91317	5.29119	7.25707	6.30239	5.8455
330177_at	330177	51347	Taok3	TAO kinase 3	1	5.09251	5.03498	5.30247	5.25645	4.89334	5.14749	5.79744	5.58779	5.53781
14184_at	14184	2261	Fgfr3	fibroblast growth factor receptor 3	1	4.93558	4.99093	5.5614	5.52383	4.73518	4.98729	6.95841	6.23882	6.11452
17873_at	17873	4616	Gadd45b	growth arrest and DNA-damage-inducible 45 beta	1	7.03642	7.20079	7.45914	7.45914	6.8264	7.24956	9.16192	8.50611	8.34646
70152_at	70152	25840	Mettl7a1	methyltransferase like 7A1	1	3.70648	3.79866	3.98466	4.115	3.33408	3.73334	5.13776	5.09268	4.60671
68939_at	68939	65997	Rasl11b	RAS-like, family 11, member B	1	5.0418	4.94347	5.1033	5.13851	4.85811	4.91682	5.56594	5.52447	5.35462
17254_at	17254	6520	Slc3a2	solute carrier family 3 (activators of dibasic and neutral amino acid transport), member 2	1	8.1507	8.04049	8.21924	8.21924	7.9988	8.12676	8.73494	8.66076	8.51914
17196_at	17196	4155	Mbp	myelin basic protein	1	3.23341	2.9944	3.24596	3.43014	3.29875	3.43014	3.94886	3.77092	3.70208
20193_at	20193	6271	S100a1	S100 calcium binding protein A1	1	6.43063	5.8827	6.46242	6.61313	6.50748	6.54327	7.88382	7.25801	7.2806
12527_at	12527	928	Cd9	CD9 antigen	1	8.05322	7.65011	7.9329	8.05124	7.90009	8.05124	8.89729	8.59322	8.38582
21858_at	21858	7077	Timp2	tissue inhibitor of metalloproteinase 2	1	7.85185	7.413	7.71674	7.73344	7.64334	7.87066	8.61051	8.2344	8.17768
76509_at	76509	349633	1600029D21Rik	RIKEN cDNA 1600029D21 gene	1	4.31211	4.44452	4.95391	4.64896	4.61729	4.88183	7.32048	6.62482	6.16843
75750_at	75750	345274	Slc10a6	solute carrier family 10 (sodium/bile acid cotransporter family), member 6	1	3.86811	3.39669	3.62523	4.16948	3.97592	4.16948	6.04619	5.50121	5.10131
243743_at	243743	91584	Plxna4	plexin A4	1	4.92067	4.83093	4.88988	5.12554	4.88529	5.17745	5.81292	5.63857	5.41066
80885_at	80885	338442	Niacr1	niacin receptor 1	1	3.31663	3.11234	3.14085	3.31663	3.08052	3.19721	4.25304	3.84995	3.9329
14595_at	14595	2683	B4galt1	UDP-Gal:betaGlcNAc beta 1,4- galactosyltransferase, polypeptide 1	1	8.3152	8.18646	8.32867	8.48299	8.1252	8.40552	8.99316	8.93106	8.74956
81703_at	81703	122953	Jdp2	Jun dimerization protein 2	1	6.19215	5.7424	6.03621	6.26749	5.88026	6.26749	7.02902	6.82518	6.69795
235527_at	235527	57088	Plscr4	phospholipid scramblase 4	1	4.49526	4.59848	4.34481	5.04776	4.27196	4.76152	5.55692	5.45944	5.53281
22695_at	22695	7538	Zfp36	zinc finger protein 36	1	9.01506	9.08217	8.71817	9.74401	8.74978	9.32228	10.588	10.0656	10.5118
20128_at	20128		Trim30a	tripartite motif-containing 30A	1	2.63766	3.2253	2.0909	4.76606	2.78734	3.38834	5.2183	5.08667	5.03537
381217_at	381217	9413	Fam189a2	family with sequence similarity 189, member A2	1	4.7512	4.94952	4.73645	5.11078	4.55383	4.59624	5.87107	5.75032	5.5541
15139_at	15139	727	Hc	hemolytic complement	1	2.83767	3.56903	2.95631	4.02064	2.93079	2.88078	6.52635	5.73595	6.16127
22287_at	22287	7356	Scgb1a1	secretoglobin, family 1A, member 1 (uteroglobin)	1	3.92341	4.11703	3.87336	6.66543	4.06581	3.7495	9.05561	7.63698	7.39687
80859_at	80859	64332	Nfkbiz	nuclear factor of kappa light polypeptide gene enhancer in B cells inhibitor, zeta	1	7.28206	7.3891	7.36447	7.93942	7.08341	7.55543	8.38669	8.31424	8.09792
54611_at	54611	5139	Pde3a	phosphodiesterase 3A, cGMP inhibited	1	5.46155	5.41044	5.6811	5.96692	5.39058	5.87146	6.67828	6.39417	6.24672
240327_at	240327		Gm4951	predicted gene 4951	1	2.4333	2.81626	2.69591	3.45461	2.59706	3.31451	4.76151	4.35908	4.18404
107747_at	107747	10840	Aldh1l1	aldehyde dehydrogenase 1 family, member L1	1	3.14791	3.33939	3.26558	3.83504	3.3024	3.79552	4.23796	4.07999	3.83001
56715_at	56715	27342	Rabgef1	RAB guanine nucleotide exchange factor (GEF) 1	1	7.36461	7.7805	7.62666	7.72417	7.30111	7.80713	8.71602	8.39592	8.0329
69253_at	69253	3316	Hspb2	heat shock protein 2	1	3.73428	3.83283	3.86016	4.00185	3.75433	4.23179	4.58959	4.53169	4.3719
22371_at	22371	7450	Vwf	Von Willebrand factor homolog	1	7.25939	7.25486	7.37488	7.51202	6.97957	7.60488	8.55373	8.04522	7.95167
56045_at	56045	25939	Samhd1	SAM domain and HD domain, 1	1	7.22866	7.35558	7.32762	7.64412	7.02022	7.61887	8.18863	7.92755	7.96354
22355_at	22355	7434	Vipr2	vasoactive intestinal peptide receptor 2	1	3.9762	4.23025	4.27053	4.57775	4.44323	4.47724	5.57549	5.45365	5.09227
223649_at	223649		Nrbp2	nuclear receptor binding protein 2	1	4.38328	4.9701	4.77649	5.15174	4.80828	4.99847	6.20822	6.08372	5.68711
232156_at	232156	57835	Slc4a5	solute carrier family 4, sodium bicarbonate cotransporter, member 5	1	3.45305	3.75468	3.64059	4.03364	3.74639	3.74763	5.07296	4.97439	4.61181
14268_at	14268	2335	Fn1	fibronectin 1	1	8.97456	9.74049	9.60177	10.2733	9.54143	9.75492	11.3524	11.274	10.4951
403183_at	403183		4832428D23Rik	RIKEN cDNA 4832428D23 gene	1	2.20431	2.60424	2.80108	3.31066	2.5172	2.62877	4.83184	4.50744	3.43144
233332_at	233332	170691	Adamts17	a disintegrin-like and metallopeptidase (reprolysin type) with thrombospondin type 1 motif, 17	1	5.65836	6.24951	6.1356	6.84929	6.22128	6.30394	8.10339	7.93905	6.79843
107589_at	107589	4638	Mylk	myosin, light polypeptide kinase	1	6.41946	6.79984	6.90944	7.16974	6.61748	6.97466	8.22455	7.89446	7.31027
77569_at	77569	22998	Limch1	LIM and calponin homology domains 1	1	6.78253	7.47119	7.47725	7.56179	7.17074	7.44514	8.8889	8.65736	7.96366
631037_at	631037		Gm12839	cytochrome P450, family 4, subfamily b, polypeptide 1 pseudogene	1	2.87097	3.42255	3.01689	3.77092	3.41907	3.32999	4.89443	5.20627	3.81655
56788_at	56788	57758	Scube2	signal peptide, CUB domain, EGF-like 2	1	3.53114	3.68308	3.2463	4.41976	3.60203	3.90634	5.87275	6.37321	4.54141
380702_at	380702	388336	Shisa6	shisa homolog 6 (Xenopus laevis)	1	2.65621	2.84224	2.59642	3.19655	2.83302	3.20444	4.14157	4.47026	3.35518
51795_at	51795	8406	Srpx	sushi-repeat-containing protein	1	2.89208	3.1424	3.17831	3.69104	3.31666	3.60682	4.82011	4.5092	3.66914
76187_at	76187	137872	Adhfe1	alcohol dehydrogenase, iron containing, 1	1	3.22599	3.45603	3.5036	3.94841	3.51957	3.85713	4.50614	4.54864	3.93537
233744_at	233744	10418	Spon1	spondin 1, (f-spondin) extracellular matrix protein	1	3.91366	4.05852	4.32052	5.48003	5.05736	5.11774	7.26683	7.08	6.10757
22268_at	22268	7348	Upk1b	uroplakin 1B	1	4.31977	4.52815	4.72258	5.59691	5.11942	5.409	6.96888	6.42179	6.23855
21961_at	21961	7145	Tns1	tensin 1	1	8.05618	8.39601	8.26392	8.77432	8.47598	8.7994	9.64396	9.40607	9.04733
15117_at	15117	3037	Has2	hyaluronan synthase 2	1	5.36783	5.5235	5.95082	6.48351	5.47778	6.05706	6.9807	7.0713	6.54334
17380_at	17380	4311	Mme	membrane metallo endopeptidase	1	4.43861	4.86005	5.23862	6.30222	4.82034	5.41028	7.13375	7.80355	6.13204
17131_at	17131	4092	Smad7	SMAD family member 7	1	5.90419	6.06763	6.18562	6.56054	6.08681	6.21801	6.88524	6.9819	6.50431
105387_at	105387		Akr1c14	aldo-keto reductase family 1, member C14	1	3.02851	3.46302	3.18132	3.99801	3.09278	3.24913	4.49497	4.84033	4.34333
19091_at	19091	5592	Prkg1	protein kinase, cGMP-dependent, type I	1	5.0453	5.42318	5.64422	5.9462	5.3126	5.43581	6.60106	7.04863	6.49528
21930_at	21930	7130	Tnfaip6	tumor necrosis factor alpha induced protein 6	1	7.22169	7.31215	7.9129	8.08831	7.01427	7.44454	8.98152	9.22804	8.65003
12870_at	12870	1356	Cp	ceruloplasmin	1	4.36924	4.12611	4.42507	6.31073	5.00348	5.64994	7.43754	8.03521	6.18417
109828_at	109828	730	C7	complement component 7	1	3.02766	3.0631	2.73284	5.14789	3.39541	4.38999	7.18819	7.68399	5.82813
58185_at	58185	91543	Rsad2	radical S-adenosyl methionine domain containing 2	1	5.87909	4.81971	5.40125	7.10521	5.92097	6.21226	8.71533	8.89269	7.19238
21922_at	21922	7123	Clec3b	C-type lectin domain family 3, member b	1	3.60402	3.06251	3.44586	4.44946	3.86158	3.96702	5.36432	5.3717	4.74914
55990_at	55990	2327	Fmo2	flavin containing monooxygenase 2	1	6.30176	6.20568	6.91843	7.75299	6.74741	6.88216	9.17379	9.13921	8.27786
22436_at	22436	7498	Xdh	xanthine dehydrogenase	1	4.35754	4.23337	4.84656	5.57606	4.95058	5.10423	6.93025	6.60106	6.10576
72823_at	72823	117583	Pard3b	par-3 partitioning defective 3 homolog B (C. elegans)	1	5.39497	5.45222	5.48505	5.85767	5.54866	5.7451	6.20046	6.28018	6.12858
246049_at	246049	153201	Slc36a2	solute carrier family 36 (proton/amino acid symporter), member 2	1	4.69353	4.5695	4.32226	5.14303	4.39473	4.63834	6.51168	6.47915	5.7869
74521_at	74521	57718	Ppp4r4	protein phosphatase 4, regulatory subunit 4	1	3.6843	3.65062	3.75158	4.71696	3.66996	3.62685	5.78002	6.31529	4.9557
13527_at	13527	1837	Dtna	dystrobrevin alpha	1	3.98724	4.10392	3.90336	5.22013	3.93236	4.15768	6.1776	6.43869	5.44599
67469_at	67469	51099	Abhd5	abhydrolase domain containing 5	1	6.25587	6.00312	6.20784	6.40801	6.17628	6.18076	6.82728	6.96263	6.58124
68895_at	68895	387496	Rasl11a	RAS-like, family 11, member A	1	4.95263	4.72552	4.96695	5.10253	4.86314	4.88638	6.94772	6.3083	5.36166
105827_at	105827	347902	Amigo2	adhesion molecule with Ig like domain 2	1	4.937	4.84128	4.83394	5.17578	5.0164	4.90091	5.92987	5.60854	5.2296
69066_at	69066	284018	1810010H24Rik	RIKEN cDNA 1810010H24 gene	1	4.72102	4.6114	4.80897	5.52238	4.7264	4.59645	6.99243	6.3569	5.69542
13717_at	13717		Eln	elastin	1	8.74681	8.2915	8.88312	8.98321	8.98321	8.75334	10.5303	9.86396	9.28959
68792_at	68792	27286	Srpx2	sushi-repeat-containing protein, X-linked 2	1	4.98639	4.8837	5.0031	5.39222	5.39222	5.35396	6.92748	6.30619	5.78798
216725_at	216725	9509	Adamts2	a disintegrin-like and metallopeptidase (reprolysin type) with thrombospondin type 1 motif, 2	1	5.5177	5.64248	5.80154	5.99782	5.88892	5.67913	7.19577	6.89138	6.10964
100198_at	100198	9563	H6pd	hexose-6-phosphate dehydrogenase (glucose 1-dehydrogenase)	1	5.48605	5.67172	6.07924	6.2766	6.16024	5.96843	7.44251	7.22838	6.30931
268780_at	268780	133584	Egflam	EGF-like, fibronectin type III and laminin G domains	1	4.92594	5.21362	5.49433	5.59859	5.54545	5.29171	6.79693	6.62334	5.72366
110532_at	110532	104	Adarb1	adenosine deaminase, RNA-specific, B1	1	5.92694	6.22631	6.50936	6.53393	6.30083	6.31238	7.62725	7.36894	6.68946
52430_at	52430	55268	Echdc2	enoyl Coenzyme A hydratase domain containing 2	1	4.47427	4.66444	4.8891	4.86802	4.8891	4.50807	5.89265	5.95082	5.03845
12258_at	12258	710	Serping1	serine (or cysteine) peptidase inhibitor, clade G, member 1	1	6.42315	6.67025	6.9503	7.37572	7.54375	7.09221	8.94458	8.79842	7.79413
15483_at	15483	3290	Hsd11b1	hydroxysteroid 11-beta dehydrogenase 1	1	6.09271	5.49178	6.52954	7.09404	7.0811	6.83791	8.4744	8.51286	7.30232
98496_at	98496	55022	Pid1	phosphotyrosine interaction domain containing 1	1	4.45283	4.22073	4.32883	5.1289	4.88962	4.93389	6.20978	6.0912	5.15404
56429_at	56429	1805	Dpt	dermatopontin	1	5.91082	5.20728	5.68305	7.22619	6.94428	6.89892	9.25078	9.13778	7.98662
76477_at	76477	26577	Pcolce2	procollagen C-endopeptidase enhancer 2	1	4.94484	4.40973	4.76558	5.51894	5.3207	5.36401	7.02824	7.12357	6.03296
75234_at	75234	127544	Rnf19b	ring finger protein 19B	1	6.37252	6.07147	6.25619	6.3527	6.27615	6.41638	7.15227	7.16574	6.55236
19092_at	19092	5593	Prkg2	protein kinase, cGMP-dependent, type II	1	2.99846	2.79849	3.21242	3.61294	3.26896	3.04849	4.4116	4.70398	3.50389
17748_at	17748		Mt1	metallothionein 1	1	8.52795	8.56239	9.07182	9.40547	8.94031	9.19771	10.4653	10.7436	9.5102
17750_at	17750		Mt2	metallothionein 2	1	5.75892	5.63691	6.22502	6.43339	6.33456	6.42383	7.71585	8.21379	6.727
76650_at	76650	140809	Srxn1	sulfiredoxin 1 homolog (S. cerevisiae)	1	4.74174	4.46241	5.06405	4.6196	4.78633	4.79049	5.73495	5.74833	5.30419
71660_at	71660	5919	Rarres2	retinoic acid receptor responder (tazarotene induced) 2	1	5.28701	5.15223	6.00737	5.78126	5.94572	5.57071	6.7532	6.67343	6.2052
12608_at	12608	1051	Cebpb	CCAAT/enhancer binding protein (C/EBP), beta	1	6.36997	5.90662	6.82025	6.80133	6.79762	6.5631	8.00221	7.77682	7.25173
17313_at	17313	4256	Mgp	matrix Gla protein	1	8.77489	8.47362	9.26575	9.12221	9.24084	8.98603	10.3894	10.1369	9.7361
11812_at	11812		Apoc1	apolipoprotein C-I	1	3.52015	3.45712	3.91808	3.91808	3.96702	3.49346	4.37452	4.49093	4.3673
11816_at	11816	348	Apoe	apolipoprotein E	1	6.17431	6.46971	7.28376	6.90328	7.16893	6.54467	8.58272	8.4368	7.81062
217721_at	217721	55640	Mfsd7c	major facilitator superfamily domain containing 7C	1	3.1414	3.35191	3.46803	3.52056	3.61414	3.3689	4.22337	4.33668	3.96702
14726_at	14726	10630	Pdpn	podoplanin	1	5.46025	5.85939	5.94963	6.11477	6.0254	5.6772	7.15366	7.68657	6.80542
15162_at	15162	3055	Hck	hemopoietic cell kinase	1	3.62995	4.11873	4.28208	4.23987	4.28208	4.05594	4.86962	5.03926	4.59415
20482_at	20482	6498	Skil	SKI-like	1	7.26334	7.35526	7.273	7.79049	7.47825	7.59805	7.8942	8.36519	7.79203
13143_at	13143	23604	Dapk2	death-associated protein kinase 2	1	3.0671	3.3298	3.40953	3.61138	3.51869	3.61138	4.12203	4.27172	3.69833
19746_at	19746	6006,6007	Rhd	Rh blood group, D antigen	1	3.42507	3.50733	3.7399	3.95019	3.95019	3.95019	4.22736	4.58884	4.02523
11606_at	11606	183	Agt	angiotensinogen (serpin peptidase inhibitor, clade A, member 8)	1	4.91258	4.69699	5.19801	5.65759	5.73966	5.27628	5.96269	6.89748	6.08647
77037_at	77037	56246	Mrap	melanocortin 2 receptor accessory protein	1	4.00187	3.76118	4.24511	4.82788	4.68378	4.77121	5.70059	6.29552	5.39135
407790_at	407790	56901	Ndufa4l2	NADH dehydrogenase (ubiquinone) 1 alpha subcomplex, 4-like 2	1	5.87731	5.6628	6.03583	6.34478	6.51198	6.13449	6.96977	7.30447	6.77739
66259_at	66259	55450	Camk2n1	calcium/calmodulin-dependent protein kinase II inhibitor 1	1	6.0929	5.70002	6.25488	6.45256	6.40627	6.05801	6.85181	7.1062	6.59096
78892_at	78892	83716	Crispld2	cysteine-rich secretory protein LCCL domain containing 2	1	3.8647	3.40688	4.06982	4.34757	4.20688	4.04478	4.59559	4.73836	4.58072
57814_at	57814	23704	Kcne4	potassium voltage-gated channel, Isk-related subfamily, gene 4	1	5.83956	5.30747	6.45718	6.85194	6.15072	5.99864	7.62424	7.93085	7.44137
66168_at	66168	2907	Grina	glutamate receptor, ionotropic, N-methyl D-aspartate-associated protein 1 (glutamate binding)	1	6.7588	6.28053	6.87543	7.14985	6.85148	6.7963	7.7043	7.60865	7.39175
77794_at	77794	9719	Adamtsl2	ADAMTS-like 2	1	5.66507	5.03699	5.83881	6.76774	6.34273	6.26965	7.96507	7.18819	6.97786
57444_at	57444	3669	Isg20	interferon-stimulated protein	1	5.97252	5.52598	6.72206	7.25345	6.84839	6.32931	8.25771	7.8657	7.21883
13479_at	13479	1800	Dpep1	dipeptidase 1 (renal)	1	5.84968	4.97455	5.8314	6.76774	7.00212	6.17838	8.62934	7.97258	7.59683
11669_at	11669	217	Aldh2	aldehyde dehydrogenase 2, mitochondrial	1	8.3117	7.62101	8.43678	8.718	8.922	8.41737	9.73811	9.5961	9.33275
241525_at	241525	219539	Ypel4	yippee-like 4 (Drosophila)	1	4.20633	3.95633	4.24439	4.46564	4.21721	4.13709	4.73489	5.40382	4.81748
74155_at	74155	54206	Errfi1	ERBB receptor feedback inhibitor 1	1	9.64899	9.62369	9.86396	9.90057	9.5537	9.64232	10.291	10.8912	10.4318
78771_at	78771	79772	Mctp1	multiple C2 domains, transmembrane 1	1	3.83608	3.97802	3.5635	4.86485	4.10818	4.51103	5.34554	6.45225	5.96116
17762_at	17762	4137	Mapt	microtubule-associated protein tau	1	4.30633	4.28719	4.31387	4.8638	4.6297	4.50565	5.30254	5.74767	5.24915
18212_at	18212	4915	Ntrk2	neurotrophic tyrosine kinase, receptor, type 2	1	2.93706	2.78342	2.86205	3.45495	3.22973	3.30394	4.44551	5.6025	5.119
224454_at	224454	79683	Zdhhc14	zinc finger, DHHC domain containing 14	1	3.85481	3.69742	3.73342	3.99957	3.82777	4.0337	4.85972	5.44381	4.87873
546134_at	546134	196996	Gramd2	GRAM domain containing 2	1	3.53856	3.61434	3.93126	4.02149	3.46973	3.85927	5.1995	5.06933	5.2366
16193_at	16193	3569	Il6	interleukin 6	1	3.96074	3.72519	4.44497	4.9099	3.88465	4.91001	6.79671	7.00139	7.17837
380683_at	380683	266629	Sec14l3	SEC14-like 3 (S. cerevisiae)	1	4.16972	3.84684	4.09527	4.70989	4.06581	4.27617	6.09849	6.58233	6.62676
17110_at	17110	4069	Lyz1	lysozyme 1	1	3.83777	3.57955	3.31663	5.10152	3.27014	4.06787	7.81712	7.95301	8.07889
56047_at	56047	10232	Msln	mesothelin	1	4.23213	4.17912	4.21893	5.22532	4.26719	4.41587	6.3917	6.69491	6.78571
18712_at	18712	5292	Pim1	proviral integration site 1	1	7.8386	7.44628	7.71186	8.03708	7.68876	8.04087	8.68679	8.74417	8.65243
15116_at	15116	3036	Has1	hyaluronan synthase1	1	4.27515	3.60037	4.33843	5.03192	4.20478	4.80191	6.43028	6.27822	6.05694
14261_at	14261	2326	Fmo1	flavin containing monooxygenase 1	1	6.33777	5.92994	6.03069	7.12006	6.2028	6.90513	8.5051	8.41944	8.09448
243864_at	243864	4277	Mill2	MHC I like leukocyte 2	1	3.98381	3.8286	3.87219	4.12187	3.94841	4.25272	4.69624	4.67718	4.63994
21743_at	21743	11185	Inmt	indolethylamine N-methyltransferase	1	3.56765	3.03135	3.68443	4.1424	4.01623	3.63722	7.41162	7.59093	6.78744
19734_at	19734	6004	Rgs16	regulator of G-protein signaling 16	1	6.06054	5.70431	5.81313	6.35146	6.09059	6.13694	7.39206	7.5262	7.14689
54120_at	54120	54810	Gipc2	GIPC PDZ domain containing family, member 2	1	3.18958	3.03268	2.92778	3.13749	3.16414	3.10094	4.26867	4.37023	4.08826
108078_at	108078	4973	Olr1	oxidized low density lipoprotein (lectin-like) receptor 1	1	3.28482	3.47626	3.64898	3.91204	4.06581	4.17225	5.42764	5.56637	5.68397
27428_at	27428	57619	Shroom3	shroom family member 3	1	5.12985	5.25543	5.18097	5.47472	5.47472	5.42513	6.01141	6.02792	5.89381
269152_at	269152	55083	Kif26b	kinesin family member 26B	1	3.90353	4.06581	4.20764	4.19796	4.06581	4.37129	4.56238	4.89591	4.61264
229595_at	229595	54507	Adamtsl4	ADAMTS-like 4	1	3.50062	4.05519	3.97777	4.02617	3.87211	4.24483	4.56793	4.91752	4.61905
228357_at	228357	4038	Lrp4	low density lipoprotein receptor-related protein 4	1	5.29085	5.92259	5.73546	6.16734	5.80489	6.09394	6.75042	6.63849	6.43843
64009_at	64009	23345	Syne1	synaptic nuclear envelope 1	1	4.69856	5.40951	5.04293	5.4916	5.28428	5.465	6.03922	6.31217	5.95959
64074_at	64074	64094	Smoc2	SPARC related modular calcium binding 2	1	3.17539	3.77089	3.43014	3.94642	3.95375	3.95573	4.72982	4.72157	4.35913
241041_at	241041		Gm4956	predicted gene 4956	1	2.92505	2.80537	2.54387	2.9334	2.69847	3.12474	3.98674	3.77092	3.64936
381175_at	381175	80323	Ccdc68	coiled-coil domain containing 68	1	3.96316	3.9304	3.38957	4.18624	3.66272	4.1372	4.98312	4.90537	4.71511
20716_at	20716	12	Serpina3n	serine (or cysteine) peptidase inhibitor, clade A, member 3N	1	2.59297	3.39345	2.46675	3.3037	3.28918	3.77107	5.05517	5.81449	4.97453
100504234_at	100504234	80129	Gm221	predicted gene 221	1	4.05383	4.05383	3.76992	4.05383	4.25468	4.25468	4.59297	4.68616	4.43723
29817_at	29817	3490	Igfbp7	insulin-like growth factor binding protein 7	1	9.22438	8.28428	8.4877	9.49726	9.32012	9.29928	9.92802	10.0823	9.56448
100862205_at	100862205		LOC100862205	uncharacterized LOC100862205	1	3.08901	1.98348	2.1678	3.12766	2.72095	3.17196	4.50238	4.2112	3.50335
18828_at	18828		Plscr2	phospholipid scramblase 2	1	3.26203	2.80531	2.98886	3.3858	3.20184	3.3858	4.06701	4.06308	3.57218
11770_at	11770	2167	Fabp4	fatty acid binding protein 4, adipocyte	1	6.21743	4.71926	5.14242	6.07141	6.21743	6.21743	7.60572	7.58191	6.48999
20715_at	20715		Serpina3g	serine (or cysteine) peptidase inhibitor, clade A, member 3G	1	5.82525	4.9624	5.52698	6.35891	5.79336	6.09984	6.84333	7.06307	6.55656
100503503_at	100503503		Gm19731	predicted gene, 19731	1	5.23881	4.28237	4.94386	5.37278	5.0776	5.37278	6.32984	6.31529	5.91136
14778_at	14778	2878	Gpx3	glutathione peroxidase 3	1	7.96749	7.19477	7.64838	8.01628	8.11819	7.67857	9.30794	9.38837	8.44234
20657_at	20657	6649	Sod3	superoxide dismutase 3, extracellular	1	3.82777	3.44469	3.58082	3.74454	3.82777	3.46475	4.34738	4.39309	4.11491
57764_at	57764	59277	Ntn4	netrin 4	1	3.75039	3.24071	3.40656	3.44878	3.61976	3.60794	4.15539	4.35225	3.95675
13197_at	13197	1647	Gadd45a	growth arrest and DNA-damage-inducible 45 alpha	1	7.10182	6.54237	6.71009	6.95188	7.05886	7.11338	7.61484	7.7628	7.55793
208263_at	208263	26092	Tor1aip1	torsin A interacting protein 1	1	6.28066	5.83858	5.89401	6.28066	6.28066	6.23277	6.56101	6.73323	6.67275
71923_at	71923	54785	2310047M10Rik	RIKEN cDNA 2310047M10 gene	1	3.97724	3.74726	3.75767	3.9299	4.09631	3.97724	4.23451	4.42433	4.31895
11861_at	11861	10124	Arl4a	ADP-ribosylation factor-like 4A	1	6.66058	6.01741	6.55578	6.47354	6.31632	6.63088	7.08101	7.12935	7.08195
110454_at	110454		Ly6a	lymphocyte antigen 6 complex, locus A	1	9.23064	8.09034	8.44151	9.28856	8.65653	9.17978	10.3011	9.93325	10.3972
100861684_at	100861684		LOC100861684	uncharacterized LOC100861684	1	4.80065	3.96412	4.35126	4.7623	4.14524	4.48146	5.46799	5.14369	5.56294
170742_at	170742	29946	Sertad3	SERTA domain containing 3	1	4.15387	3.92574	4.21944	4.21851	4.32875	4.06105	5.26818	4.61119	4.66196
14373_at	14373	50486	G0s2	G0/G1 switch gene 2	1	5.22866	5.13975	5.32719	5.55917	5.7343	5.19372	6.91339	6.07263	6.16095
19332_at	19332	55647	Rab20	RAB20, member RAS oncogene family	1	4.98409	4.99847	5.32094	4.99847	5.44624	5.31266	6.22793	5.84526	5.92684
15903_at	15903	3399	Id3	inhibitor of DNA binding 3	1	7.15777	7.14185	7.50488	7.29226	7.91001	7.61667	8.67685	8.03655	8.25603
18413_at	18413	5008	Osm	oncostatin M	1	3.17002	3.42038	3.91668	3.80274	3.88166	3.63885	5.34587	4.33784	4.49451
12817_at	12817	1305	Col13a1	collagen, type XIII, alpha 1	1	5.50304	5.64419	6.15648	6.17169	6.04617	6.00157	6.94424	6.58315	6.35282
13835_at	13835	2041	Epha1	Eph receptor A1	1	4.39543	4.76357	4.87923	4.99847	4.8451	4.8931	6.18705	5.59547	5.36743
53896_at	53896	56301	Slc7a10	solute carrier family 7 (cationic amino acid transporter, y+ system), member 10	1	4.26721	4.53099	4.4425	5.21246	4.85152	4.84298	6.57522	5.78835	5.61698
21938_at	21938	7133	Tnfrsf1b	tumor necrosis factor receptor superfamily, member 1b	1	3.49445	3.67477	4.01568	3.8433	4.10785	4.15837	4.92172	4.83006	4.45732
16172_at	16172	23765	Il17ra	interleukin 17 receptor A	1	4.76434	4.73704	5.38628	5.40543	5.47659	5.28619	6.16048	6.45523	6.21238
20698_at	20698	8877	Sphk1	sphingosine kinase 1	1	3.92644	3.74989	4.44622	4.44272	4.42039	4.52143	5.49664	5.63563	5.23392
21816_at	21816	7051	Tgm1	transglutaminase 1, K polypeptide	1	4.71774	4.70625	5.17727	5.26595	5.21896	5.26595	6.33342	6.31099	6.05807
235130_at	235130	170689	Adamts15	a disintegrin-like and metallopeptidase (reprolysin type) with thrombospondin type 1 motif, 15	1	3.13928	3.2008	3.35988	3.49348	3.49401	3.49797	3.95946	3.94544	3.83489
20613_at	20613	6615	Snai1	snail homolog 1 (Drosophila)	1	4.19077	4.09895	4.34442	4.26179	4.75872	4.4328	5.09414	5.03423	4.77396
27403_at	27403	10347	Abca7	ATP-binding cassette, sub-family A (ABC1), member 7	1	4.23841	4.32426	4.33321	4.4748	4.7574	4.49794	5.02055	4.93967	4.81879
14605_at	14605	1831	Tsc22d3	TSC22 domain family, member 3	1	5.45809	5.07903	5.32493	5.53796	5.48799	5.59237	6.22754	5.9589	6.09063
71323_at	71323	11228	Rassf8	Ras association (RalGDS/AF-6) domain family (N-terminal) member 8	1	5.30344	5.06788	5.25195	5.48286	5.40405	5.49747	5.88414	5.7778	5.81719
17133_at	17133	23764	Maff	v-maf musculoaponeurotic fibrosarcoma oncogene family, protein F (avian)	1	7.13568	6.80956	7.10506	7.20627	7.34806	7.33546	7.76714	7.80044	7.65741
68764_at	68764	222256	Cdhr3	cadherin-related family member 3	1	3.16951	2.73249	2.9572	3.31663	3.31663	3.11997	3.69535	3.69766	3.93435
12609_at	12609	1052	Cebpd	CCAAT/enhancer binding protein (C/EBP), delta	1	6.76848	6.05958	6.4271	6.71097	6.5648	6.61424	7.29282	7.34011	7.47282
12492_at	12492	950	Scarb2	scavenger receptor class B, member 2	1	6.92393	6.67633	7.02087	7.14873	6.90269	6.95339	7.71567	7.53865	7.72205
227731_at	227731	114789	Slc25a25	solute carrier family 25 (mitochondrial carrier, phosphate carrier), member 25	1	6.52738	6.12609	6.62074	6.6619	6.50801	6.67424	7.19153	7.05736	7.19373
231507_at	231507	51316	Plac8	placenta-specific 8	1	3.87768	3.37612	4.26568	4.23365	4.15283	4.2229	5.74729	4.78629	5.48657
66205_at	66205	9936	Cd302	CD302 antigen	1	5.71855	5.3839	5.94003	5.8254	5.85887	5.77649	6.35298	6.21652	6.39648
15939_at	15939	51278	Ier5	immediate early response 5	1	7.18889	6.75586	7.19754	7.37823	7.49106	7.41369	8.07423	7.93484	8.14448
94214_at	94214	9806	Spock2	sparc/osteonectin, cwcv and kazal-like domains proteoglycan 2	1	4.16846	4.00721	4.26965	4.68402	4.89097	4.70197	5.6812	5.52292	5.87022
100861706_at	100861706		LOC100861706	uncharacterized LOC100861706	1	3.80638	3.43407	3.5692	4.02726	3.90542	3.82177	4.83398	4.46874	4.81585
12654_at	12654	1116	Chi3l1	chitinase 3-like 1	1	2.93561	2.35965	2.90299	4.35749	3.52968	3.45511	5.67911	5.58856	6.57222
71960_at	71960	79784	Myh14	myosin, heavy polypeptide 14	1	4.38131	4.35546	4.88733	4.99583	4.72008	4.93569	5.97187	5.64155	5.77413
16419_at	16419	3693	Itgb5	integrin beta 5	1	5.58014	5.59126	6.22955	6.24686	6.02066	6.23664	7.389	6.96609	7.37378
15439_at	15439	3240	Hp	haptoglobin	1	4.4969	4.60353	5.57279	5.66507	5.32419	5.14538	7.23416	6.34522	7.25436
20341_at	20341	8991	Selenbp1	selenium binding protein 1	1	6.25989	6.2104	6.7335	6.70194	6.83134	6.5431	7.79662	7.35693	7.61075
15957_at	15957	439996	Ifit1	interferon-induced protein with tetratricopeptide repeats 1	1	3.07716	3.35343	3.35818	4.32425	3.96702	4.14899	6.60066	5.54926	6.12825
231655_at	231655	8638	Oasl1	2'-5' oligoadenylate synthetase-like 1	1	3.31949	3.1183	3.44669	3.82501	3.64773	3.59659	4.92456	4.22077	4.61181
74127_at	74127	144501	Krt80	keratin 80	1	3.98291	3.86411	4.69169	4.9265	4.70922	4.65468	6.3691	6.60305	6.94664
12828_at	12828	1285	Col4a3	collagen, type IV, alpha 3	1	3.56726	3.66605	3.80982	3.91842	3.75899	3.85597	4.51571	4.62909	4.91897
16012_at	16012	3489	Igfbp6	insulin-like growth factor binding protein 6	1	4.72139	4.48611	4.84779	4.94178	4.96367	4.64813	6.1566	5.91905	6.40843
12309_at	12309	795	S100g	S100 calcium binding protein G	1	2.31586	1.79925	2.36961	2.35547	2.67953	2.3878	3.89383	3.91068	4.42422
67971_at	67971	51673	Tppp3	tubulin polymerization-promoting protein family member 3	1	5.58459	5.33456	5.76782	5.66383	5.74839	5.6995	6.81079	6.71545	7.23384
56312_at	56312	26471	Nupr1	nuclear protein 1	1	4.98473	4.79641	5.59801	5.97973	5.80394	5.56085	7.62647	7.29146	6.85063
227753_at	227753	2934	Gsn	gelsolin	1	6.51198	6.45006	7.1082	7.42088	7.54218	6.99925	9.03822	8.89548	8.2614
12955_at	12955	1410	Cryab	crystallin, alpha B	1	5.60454	5.43997	5.7099	6.13561	6.08567	5.98644	7.50864	7.41738	6.95896
66938_at	66938	79729	1700029G01Rik	RIKEN cDNA 1700029G01 gene	1	4.99585	4.96507	5.03391	5.27175	5.27175	5.08602	5.9045	5.71312	5.68711
20200_at	20200	6277	S100a6	S100 calcium binding protein A6 (calcyclin)	1	5.24664	4.8196	5.6561	5.32318	5.51922	5.16407	7.15887	6.80419	6.97059
22041_at	22041	7018	Trf	transferrin	1	7.1492	6.9977	7.37014	7.42789	7.36651	7.3218	8.66803	8.26259	8.30044
233011_at	233011	80271	Itpkc	inositol 1,4,5-trisphosphate 3-kinase C	1	5.46709	4.92234	5.48748	5.69219	5.65601	5.52615	6.99502	6.59422	6.80514
20390_at	20390	6441	Sftpd	surfactant associated protein D	1	2.74306	3.09074	3.64183	3.64183	3.30567	3.17538	4.77268	4.68862	5.15231
54357_at	54357	54566	Epb4.1l4b	erythrocyte protein band 4.1-like 4b	1	2.74126	3.20425	4.21982	4.26127	3.76776	3.55963	5.35141	5.65565	5.81651
20249_at	20249	6319	Scd1	stearoyl-Coenzyme A desaturase 1	1	3.01222	3.062	3.28544	4.79961	3.30674	3.40123	5.74877	5.77217	6.01662
320924_at	320924	147372	Ccbe1	collagen and calcium binding EGF domains 1	1	4.05722	4.04555	4.51948	4.73474	4.09644	4.01555	5.5227	5.46743	5.38899
13731_at	13731	2013	Emp2	epithelial membrane protein 2	1	6.06273	6.48301	6.79101	7.46814	6.77533	6.84785	9.05594	9.22869	8.89614
11596_at	11596	177	Ager	advanced glycosylation end product-specific receptor	1	6.58326	6.98377	7.42703	7.90381	7.41581	6.83246	9.35432	9.47987	9.44483
22339_at	22339	7422	Vegfa	vascular endothelial growth factor A	1	7.19927	7.6675	7.79503	8.19982	7.59453	7.45455	9.14401	9.02511	8.92351
20384_at	20384		Srsf5	serine/arginine-rich splicing factor 5	1	8.82972	8.91955	9.16414	9.2628	9.35835	9.46139	9.587	9.43098	9.56279
230088_at	230088	80256	B230312A22Rik	RIKEN cDNA B230312A22 gene	1	4.70814	4.64198	4.94145	5.14248	5.2486	5.14248	5.62024	5.28174	5.33888
235627_at	235627	23218	Nbeal2	neurobeachin-like 2	1	4.33329	4.65343	4.47598	4.84168	4.78307	4.965	5.61678	5.01811	5.19893
16776_at	16776	3911	Lama5	laminin, alpha 5	1	6.66753	7.02606	7.00622	7.36723	7.19445	7.19454	7.68557	7.49173	7.51083
66395_at	66395	79026	Ahnak	AHNAK nucleoprotein (desmoyokin)	1	7.09947	7.52141	7.81034	7.83411	7.65548	8.04343	8.40753	8.20558	8.23673
13163_at	13163	1616	Daxx	Fas death domain-associated protein	1	5.96581	5.69977	5.50586	6.8314	6.4102	6.37508	7.39927	6.78906	6.75914
19395_at	19395	10235	Rasgrp2	RAS, guanyl releasing protein 2	1	5.87909	5.53687	5.41805	6.23418	6.33745	6.08076	6.95605	6.5702	6.34997
236451_at	236451	51131	Gm4902	predicted gene 4902	1	4.39203	4.4844	3.77202	4.63948	4.66	4.40413	5.56521	4.80018	5.30072
74895_at	74895	57821	4930455F23Rik	RIKEN cDNA 4930455F23 gene	1	3.18259	3.09468	3.14085	3.31962	3.47748	3.49567	4.14936	3.51627	3.92835
66090_at	66090	83719	Ypel3	yippee-like 3 (Drosophila)	1	6.07443	5.68711	5.92257	6.0662	6.2805	6.10938	6.98408	6.46826	6.75066
223453_at	223453	1611	Dap	death-associated protein	1	7.83404	7.50523	7.52556	7.71183	7.77028	7.90104	8.32898	8.08966	8.11451
13849_at	13849	2052	Ephx1	epoxide hydrolase 1, microsomal	1	5.48365	4.90295	4.93929	5.43258	5.50173	5.538	6.23647	5.88487	6.15357
246728_at	246728	4939	Oas2	2'-5' oligoadenylate synthetase 2	1	3.58873	2.79342	2.97636	3.73399	4.07892	4.05504	5.06095	4.61248	5.43736
671535_at	671535	84875	Parp10	poly (ADP-ribose) polymerase family, member 10	1	5.12329	4.75034	4.5204	5.35098	5.30444	5.4022	5.96653	5.67836	6.30237
15507_at	15507	3315	Hspb1	heat shock protein 1	1	5.85437	5.35703	5.38854	5.88548	5.92814	5.85035	6.42385	6.01143	6.63371
223881_at	223881	27289	Rnd1	Rho family GTPase 1	1	4.69649	4.72286	4.92754	4.83239	4.78589	5.42358	5.93838	5.98738	7.82462
20971_at	20971	6385	Sdc4	syndecan 4	1	7.67454	7.33955	7.77329	7.74478	7.34668	7.77329	8.21806	8.36482	8.86833
210029_at	210029	284207	Metrnl	meteorin, glial cell differentiation regulator-like	1	4.65989	3.9713	4.42849	4.44089	4.27323	4.54692	5.04278	5.36552	5.96772
723905_at	723905		Mir17	microRNA 17	1	3.28982	3.3248	3.03315	3.30474	3.14085	3.3248	3.66576	3.6978	4.09821
353237_at	353237	56134	Pcdhac2	protocadherin alpha subfamily C, 2	1	4.06581	3.6562	2.84525	4.14936	3.20557	3.95475	5.18628	5.53292	6.38203
100038882_at	100038882	9636	Isg15	ISG15 ubiquitin-like modifier	1	2.56872	2.74942	2.28881	2.83492	2.72027	2.96037	3.98587	4.3164	5.14313
77125_at	77125	90865	Il33	interleukin 33	1	3.62503	3.34039	3.24263	3.46717	3.49357	3.40322	4.21384	4.06581	4.72098
54199_at	54199	9034	Ccrl2	chemokine (C-C motif) receptor-like 2	1	4.51845	4.15055	4.08626	4.75353	4.2632	4.41821	5.58152	5.33383	6.03206
73472_at	73472	132671	Spata18	spermatogenesis associated 18	1	3.51353	3.33849	3.30496	3.7252	3.44903	3.02637	4.16098	4.74496	5.15034
66102_at	66102	58191	Cxcl16	chemokine (C-X-C motif) ligand 16	1	5.14106	5.05742	5.46727	5.19955	5.55916	5.50448	5.9687	6.72322	6.66684
69327_at	69327	138162	1700007K13Rik	RIKEN cDNA 1700007K13 gene	1	2.94087	2.96364	2.7605	2.95601	3.33187	3.05742	3.47462	3.78772	4.03365
69329_at	69329	154313	1700003M02Rik	RIKEN cDNA 1700003M02 gene	1	2.89126	3.13513	2.81314	2.8387	2.46122	2.85197	3.70269	3.58949	3.99542
13482_at	13482	1803	Dpp4	dipeptidylpeptidase 4	1	5.72328	6.0749	5.62675	6.10668	5.3306	6.10668	6.35375	7.10392	7.07918
74516_at	74516		A730049H05Rik	RIKEN cDNA A730049H05 gene	1	4.41685	4.76711	4.03836	4.52686	4.06128	4.85404	5.07732	5.68399	5.81995
227449_at	227449	54877	Zcchc2	zinc finger, CCHC domain containing 2	1	5.43546	5.50142	5.10958	5.67358	5.16406	5.42049	5.89845	5.9571	6.23809
100628630_at	100628630		Mir5124	microRNA 5124	1	2.55023	2.50787	2.20636	3.02275	2.333	2.39981	3.3494	3.7558	4.01186
108960_at	108960	3656	Irak2	interleukin-1 receptor-associated kinase 2	1	4.51411	4.54629	4.72139	5.03315	5.03315	5.04172	5.36027	5.1716	5.94036
66346_at	66346		1700029P11Rik	RIKEN cDNA 1700029P11 gene	1	3.99673	4.0287	4.01164	4.37547	4.62866	4.45721	4.97629	4.64605	5.25308
15042_at	15042		H2-T24	histocompatibility 2, T region locus 24	1	3.41234	3.68992	3.68918	4.17601	3.96702	4.31034	4.99771	4.51669	5.00606
74153_at	74153	7318	Uba7	ubiquitin-like modifier activating enzyme 7	1	4.38947	4.71661	4.63064	5.34148	5.19797	5.80143	6.579	5.63845	6.59454
18159_at	18159	4880	Nppc	natriuretic peptide type C	1	3.78818	3.92074	4.07318	4.21675	4.30074	4.43403	4.77071	4.59155	4.90317
30937_at	30937	29995	Lmcd1	LIM and cysteine-rich domains 1	1	5.57884	5.41667	5.57251	5.73339	5.72601	5.96549	6.19084	6.21151	6.60991
69660_at	69660	64114	Tmbim1	transmembrane BAX inhibitor motif containing 1	1	7.42972	7.09557	7.25562	7.4176	7.45276	7.78241	8.01578	7.94689	8.39374
76681_at	76681		Trim12a	tripartite motif-containing 12A	1	5.53638	5.05742	5.25015	6.04902	6.04122	6.49503	6.82227	6.56824	7.47638
15040_at	15040	3133	H2-T23	histocompatibility 2, T region locus 23	1	4.09145	3.64325	3.74129	4.89564	4.61183	5.25044	6.36227	6.0084	7.08651
23882_at	23882	10912	Gadd45g	growth arrest and DNA-damage-inducible 45 gamma	1	6.91728	6.70485	6.70778	6.95814	7.28268	7.76441	8.32526	7.61015	8.9724
21928_at	21928	7127	Tnfaip2	tumor necrosis factor, alpha-induced protein 2	1	5.00861	4.78897	4.98843	5.12914	5.2835	5.56729	5.70854	5.43867	6.16944
80861_at	80861	79132	Dhx58	DEXH (Asp-Glu-X-His) box polypeptide 58	1	4.31041	3.94468	4.11286	4.4892	4.44806	4.57427	5.20329	4.80926	5.7604
12983_at	12983	1439	Csf2rb	colony stimulating factor 2 receptor, beta, low-affinity (granulocyte-macrophage)	1	4.82835	4.47169	4.75901	4.77548	4.6804	5.07108	5.89901	5.3001	6.2816
225341_at	225341	55679	Lims2	LIM and senescent cell antigen like domains 2	1	4.80151	4.65929	4.52611	4.82163	4.64687	4.9999	5.7817	5.03299	5.74981
60533_at	60533	29126	Cd274	CD274 antigen	1	2.89351	3.17479	2.61252	3.34346	3.00524	3.47748	4.1669	3.87251	4.44496
15945_at	15945	3627	Cxcl10	chemokine (C-X-C motif) ligand 10	1	4.99555	4.84626	4.95901	6.00125	5.17676	6.19703	7.13774	6.33329	7.47431
74481_at	74481	116071	Batf2	basic leucine zipper transcription factor, ATF-like 2	1	5.20917	5.60618	5.46425	6.2469	5.64859	6.47913	7.38313	6.43109	8.12378
20280_at	20280	6342	Scp2	sterol carrier protein 2, liver	1	5.48683	5.62517	5.47785	5.54785	5.42705	5.68767	5.97347	5.93703	6.05968
270150_at	270150	283152	Ccdc153	coiled-coil domain containing 153	1	4.41914	4.6222	4.52561	4.50212	4.61598	4.82368	5.13796	5.20813	5.3112
22029_at	22029	7185	Traf1	TNF receptor-associated factor 1	1	3.78029	3.79723	3.72631	3.70232	3.79904	3.91863	4.50833	4.33001	4.58587
54720_at	54720	1827	Rcan1	regulator of calcineurin 1	1	8.35721	8.24414	8.42499	8.09703	8.25093	8.64845	8.94359	8.82135	9.09781
93960_at	93960	85407	Nkd1	naked cuticle 1 homolog (Drosophila)	1	6.15229	5.58897	5.68318	6.53778	6.20739	6.34175	6.62684	6.95719	7.03458
14469_at	14469	2634	Gbp2	guanylate binding protein 2	1	6.77841	6.36701	6.39194	7.73044	7.34941	7.48769	7.52141	8.38639	8.34955
67434_at	67434	651746	Ankrd33b	ankyrin repeat domain 33B	1	5.37165	5.00987	5.22378	5.94618	5.8709	5.87769	5.96699	6.37252	6.3874
319880_at	319880	57458	Tmcc3	transmembrane and coiled coil domains 3	1	3.59294	3.37242	3.74746	4.0994	4.22888	4.06207	4.32856	5.02875	5.18197
15015_at	15015	3105	H2-Q4	histocompatibility 2, Q region locus 4	1	6.02377	5.88072	5.7861	6.33603	6.50325	6.44706	6.55652	6.9061	7.29466
18787_at	18787	5054	Serpine1	serine (or cysteine) peptidase inhibitor, clade E, member 1	1	6.84123	6.09575	6.42875	7.6089	7.75684	7.82885	8.26954	8.74389	9.25393
16656_at	16656	59269	Hivep3	human immunodeficiency virus type I enhancer binding protein 3	1	4.2093	4.32912	4.36183	4.76561	4.68404	4.42271	4.88252	4.9289	5.23083
319236_at	319236	85363	Trim12c	tripartite motif-containing 12C	1	3.25392	3.47458	3.21653	4.64014	3.69766	3.68595	4.2378	4.64936	5.5003
16956_at	16956	4023	Lpl	lipoprotein lipase	1	6.42444	6.11005	6.0363	6.87772	6.5744	6.22961	6.93408	7.23297	7.48925
15953_at	15953		Ifi47	interferon gamma inducible protein 47	1	6.54968	5.90378	5.70552	7.58332	6.22456	6.49664	7.70204	8.07545	7.98752
14825_at	14825	2920	Cxcl1	chemokine (C-X-C motif) ligand 1	1	4.87946	4.3675	4.77459	5.34497	5.0499	5.1304	6.43132	6.96655	6.78012
11830_at	11830	362	Aqp5	aquaporin 5	1	3.98615	3.6478	3.74746	5.06931	4.59859	4.28682	6.15211	7.03377	7.12869
20277_at	20277	6338	Scnn1b	sodium channel, nonvoltage-gated 1 beta	1	3.37851	3.25476	3.53633	3.73407	3.58974	3.3627	4.01565	4.34179	4.19306
74318_at	74318	84525	Hopx	HOP homeobox	1	4.22883	3.75913	4.37914	4.80383	4.09745	4.34653	4.77573	5.37232	5.63547
53313_at	53313	489	Atp2a3	ATPase, Ca++ transporting, ubiquitous	1	6.18034	5.9703	6.24639	6.76914	6.44947	7.01246	7.44867	7.13579	7.35554
13601_at	13601	1893	Ecm1	extracellular matrix protein 1	1	6.01523	5.8641	6.15165	6.45414	6.29674	6.54762	7.15609	7.06333	7.00777
12161_at	12161	654	Bmp6	bone morphogenetic protein 6	1	4.69964	4.34477	4.4165	5.17072	4.7542	5.1389	6.24236	5.78688	6.02233
17858_at	17858		Mx2	myxovirus (influenza virus) resistance 2	1	2.88682	2.61561	2.50239	4.17225	3.11709	3.95714	6.07432	4.77508	5.25044
18952_at	18952	5414	Sept4	septin 4	1	7.03626	6.77385	6.73394	7.46336	6.93199	7.37848	8.24022	7.75614	7.90601
16764_at	16764	3899	Aff3	AF4/FMR2 family, member 3	1	5.35477	5.48398	5.29442	6.45	5.9674	6.15373	6.66564	6.99517	7.25584
78781_at	78781	56829	Zc3hav1	zinc finger CCCH type, antiviral 1	1	6.96924	6.93162	6.79433	7.52857	7.06637	7.38447	7.54788	7.70938	7.83686
55932_at	55932	115361	Gbp3	guanylate binding protein 3	1	5.86629	5.95146	5.81806	7.25493	6.20224	6.89957	7.58739	7.85467	7.9481
20684_at	20684		Sp100	nuclear antigen Sp100	1	4.38284	3.88838	3.45439	5.70258	4.54222	5.42513	6.66696	6.55109	6.93035
327978_at	327978	162394	Slfn5	schlafen 5	1	6.66379	6.21359	5.84011	7.74313	6.89774	7.31537	8.06825	8.40997	8.34183
117167_at	117167	79689	Steap4	STEAP family member 4	1	3.45215	3.25523	3.22069	3.62755	3.56974	3.83701	3.89383	4.00858	4.06058
23792_at	23792	8745	Adam23	a disintegrin and metallopeptidase domain 23	1	4.69546	4.36331	3.84184	5.58165	4.84987	5.31866	6.00329	6.5342	7.03138
22038_at	22038	5359	Plscr1	phospholipid scramblase 1	1	3.19415	3.20034	2.83337	3.66272	3.27888	3.67449	4.04778	4.0878	4.42026
224796_at	224796	53405	Clic5	chloride intracellular channel 5	1	8.42916	8.20441	7.71071	9.00679	8.32794	8.94905	9.34003	9.47707	9.70427
99899_at	99899	10561	Ifi44	interferon-induced protein 44	1	5.9614	5.85518	5.22291	7.92144	5.66254	7.5998	8.39138	8.47572	8.49547
23962_at	23962		Oasl2	2'-5' oligoadenylate synthetase-like 2	1	5.07327	5.01481	4.384	6.89707	5.33176	6.80262	7.34447	7.26411	7.48778
67775_at	67775	64108	Rtp4	receptor transporter protein 4	1	6.51216	5.93628	6.01947	7.70495	6.52537	7.43562	8.09155	7.72134	7.88257
18858_at	18858	5376	Pmp22	peripheral myelin protein 22	1	9.29894	8.86773	8.95818	10.1247	9.19194	9.96503	10.4306	10.5999	10.407
11745_at	11745	306	Anxa3	annexin A3	1	8.73016	8.39834	8.47324	9.16169	8.64081	9.06632	9.27183	9.28918	9.21879
100504175_at	100504175		Gm20100	predicted gene, 20100	1	3.31583	3.191	3.50684	3.57218	3.20243	3.57218	3.97931	3.87219	3.90039
60440_at	60440		Iigp1	interferon inducible GTPase 1	1	5.44711	5.40677	5.99915	7.50085	5.16822	6.53766	8.30012	8.18118	8.27154
24110_at	24110	11274	Usp18	ubiquitin specific peptidase 18	1	4.02836	3.61774	4.14576	5.62508	3.57279	5.26612	7.04333	6.35452	6.8836
15944_at	15944		Irgm1	immunity-related GTPase family M member 1	1	6.97895	6.84662	6.77761	7.88833	6.49574	7.8556	8.51841	7.97766	8.77079
12702_at	12702	9021	Socs3	suppressor of cytokine signaling 3	1	8.30695	7.81498	7.85032	8.52643	7.62484	8.40034	9.30971	8.70525	9.16601
16145_at	16145		Igtp	interferon gamma induced GTPase	1	5.83203	5.29238	5.49637	6.78418	5.27365	6.21743	7.35267	7.13957	6.82761
100862171_at	100862171		LOC100862171	uncharacterized LOC100862171	1	5.31266	4.28509	4.74766	5.36291	4.44254	5.31266	5.98006	6.20367	5.86914
12575_at	12575	1026	Cdkn1a	cyclin-dependent kinase inhibitor 1A (P21)	1	9.76692	9.43257	9.45745	9.85947	9.31365	9.84103	10.2893	10.3128	10.3044
24066_at	24066	81848	Spry4	sprouty homolog 4 (Drosophila)	1	7.61546	7.33081	7.26688	8.24082	7.43536	7.85141	8.14449	8.37099	8.65539
330256_at	330256		Gm20559	predicted gene, 20559	1	5.62999	5.36586	5.44184	6.4185	5.18912	6.1178	6.56705	6.56219	7.26024
100503907_at	100503907		Gm19955	predicted gene, 19955	1	6.02397	5.87989	5.70442	7.02199	5.74045	6.54869	7.08851	6.90746	7.81558
15950_at	15950	3428	Ifi203	interferon activated gene 203	1	1.80824	2.27652	2.11543	3.74929	1.95533	2.66926	3.68131	3.56865	4.32861
17472_at	17472	163351	Gbp4	guanylate binding protein 4	1	3.24118	3.58383	3.56487	5.71077	2.78184	5.50195	6.09575	7.10753	6.70507
20557_at	20557	100506736	Slfn3	schlafen 3	1	3.00948	3.66568	2.86138	4.49364	2.65457	4.18505	5.17904	5.53292	5.64225
20847_at	20847	6773	Stat2	signal transducer and activator of transcription 2	1	6.66561	7.06124	6.73627	7.64854	6.75805	7.48075	7.83342	7.78583	7.94236
11980_at	11980	10396	Atp8a1	ATPase, aminophospholipid transporter (APLT), class I, type 8A, member 1	1	6.95618	7.4844	7.45587	7.93513	7.07223	7.81676	8.1625	8.27735	8.57239
12829_at	12829	1286	Col4a4	collagen, type IV, alpha 4	1	3.45101	3.71131	3.61926	3.83208	3.42465	3.80655	4.11571	4.14555	4.36916
238393_at	238393		Serpina3f	serine (or cysteine) peptidase inhibitor, clade A, member 3F	1	3.09098	3.25429	2.89727	4.09638	2.98448	3.42044	3.89478	4.65909	4.77515
229900_at	229900	388646	Gbp7	guanylate binding protein 7	1	5.95617	6.58431	5.69426	7.47648	6.41374	7.07169	7.33837	8.07835	8.25977
67138_at	67138	55008	Herc6	hect domain and RLD 6	1	5.52348	6.04202	5.51305	6.4245	5.63635	6.33318	6.44858	7.08538	7.3971
240913_at	240913	9507	Adamts4	a disintegrin-like and metallopeptidase (reprolysin type) with thrombospondin type 1 motif, 4	1	6.52277	6.57021	6.70293	7.22123	6.804	7.52619	7.4665	8.20826	8.34856
12985_at	12985	1440	Csf3	colony stimulating factor 3 (granulocyte)	1	2.84098	2.7608	2.77456	3.29579	2.74887	3.29022	3.5705	4.06397	3.99344
20348_at	20348	10512	Sema3c	sema domain, immunoglobulin domain (Ig), short basic domain, secreted, (semaphorin) 3C	1	5.11116	5.28834	5.31828	5.97895	4.95277	5.77124	6.22545	7.11281	7.30901
68775_at	68775	245973	Atp6v1c2	ATPase, H+ transporting, lysosomal V1 subunit C2	1	3.26088	3.44985	3.44159	3.25225	3.13392	3.31663	4.70612	3.62243	4.23281
19261_at	19261	140885	Sirpa	signal-regulatory protein alpha	1	5.39562	5.38991	5.73108	5.51875	5.36639	5.66231	6.94595	6.08082	6.3219
76889_at	76889	79934	Adck4	aarF domain containing kinase 4	1	5.20813	4.86347	5.02428	5.26502	4.83666	4.74659	5.95285	5.69505	5.67968
66120_at	66120	51303	Fkbp11	FK506 binding protein 11	1	5.45819	4.99645	5.38913	5.34549	5.19878	4.96216	6.20512	5.89541	5.87075
12319_at	12319	767	Car8	carbonic anhydrase 8	1	5.62972	5.42573	5.52375	5.34762	5.17894	4.93179	6.19095	5.85865	5.83295
11735_at	11735	288	Ank3	ankyrin 3, epithelial	1	3.87219	4.38777	4.18305	3.75376	4.03519	3.27973	4.95785	4.52563	4.61758
68603_at	68603	10654	Pmvk	phosphomevalonate kinase	1	5.98757	5.99866	6.13518	5.9141	6.04235	5.71381	6.61126	6.37173	6.42009
70784_at	70784	51285	Rasl12	RAS-like, family 12	1	2.70087	3.05535	3.08097	3.02274	3.00848	2.6131	3.97184	3.69668	3.37059
69635_at	69635	1612	Dapk1	death associated protein kinase 1	1	6.09194	6.6142	6.36172	6.44848	6.26814	6.05772	7.66447	7.29643	6.88115
66961_at	66961		Neat1	nuclear paraspeckle assembly transcript 1 (non-protein coding)	1	6.70354	7.14919	7.53428	7.42396	6.78216	6.66192	8.58737	8.07451	7.95404
320292_at	320292	153020	Rasgef1b	RasGEF domain family, member 1B	1	5.65482	5.72637	6.03507	5.86467	5.61837	5.44016	6.88412	6.77473	6.44484
231805_at	231805	29992	Pilra	paired immunoglobin-like type 2 receptor alpha	1	2.71258	3.14085	3.84016	2.82578	2.79989	2.77183	4.85167	3.87219	3.93305
102626_at	102626	7867	Mapkapk3	mitogen-activated protein kinase-activated protein kinase 3	1	4.75776	4.94911	5.1752	4.75866	4.55869	4.21785	5.64344	5.36152	5.28538
60527_at	60527	3995	Fads3	fatty acid desaturase 3	1	6.49416	6.68291	6.96353	6.53582	6.34485	6.2017	7.46097	7.13876	6.89359
622665_at	622665	149483	Ccdc17	coiled-coil domain containing 17	1	4.40217	4.71719	4.71719	4.63523	4.39773	4.28453	5.19409	5.01912	5.14377
20387_at	20387	653509	Sftpa1	surfactant associated protein A1	1	5.11807	6.10357	6.14955	5.9917	5.09494	4.8377	7.60856	7.24925	7.40052
20531_at	20531	10568	Slc34a2	solute carrier family 34 (sodium phosphate), member 2	1	4.22823	5.6215	5.70367	5.68745	4.1756	4.16024	7.52206	6.74097	7.24614
20309_at	20309		Cxcl15	chemokine (C-X-C motif) ligand 15	1	5.15557	6.13648	6.3624	6.46148	5.13521	4.83268	8.36468	8.34837	8.37372
69454_at	69454	9022	Clic3	chloride intracellular channel 3	1	4.71687	5.46171	5.66776	5.54987	4.84745	4.80225	6.79426	6.75575	6.80665
12305_at	12305	780	Ddr1	discoidin domain receptor family, member 1	1	4.26119	4.84829	4.84829	4.74713	4.25484	4.18718	5.87212	5.67692	5.60283
56492_at	56492	51208	Cldn18	claudin 18	1	5.46674	6.5083	6.56623	5.8351	5.35371	5.2622	7.10232	7.47386	7.20382
110310_at	110310	3855	Krt7	keratin 7	1	4.82835	5.48829	5.77938	5.04776	4.94867	4.69631	6.2786	6.59414	6.44233
13036_at	13036	1512	Ctsh	cathepsin H	1	6.45766	7.35921	7.86125	6.78339	6.7561	6.05397	8.3567	8.30413	8.28836
380928_at	380928	4008	Lmo7	LIM domain only 7	1	5.46196	6.38937	6.26898	6.38937	5.26648	5.00493	7.17287	7.5693	7.72036
103172_at	103172	400916	Chchd10	coiled-coil-helix-coiled-coil-helix domain containing 10	1	4.36129	4.70619	4.82482	4.85029	4.49512	3.83335	5.28308	5.45402	5.53762
213603_at	213603	126969	Slc44a3	solute carrier family 44, member 3	1	2.92935	3.55808	3.47123	3.28033	3.1307	2.57526	3.78376	4.22208	3.98197
16541_at	16541	9476	Napsa	napsin A aspartic peptidase	1	4.90418	5.75495	6.11939	5.22473	4.73332	4.62892	6.61051	6.16452	6.3743
66898_at	66898	55971	Baiap2l1	BAI1-associated protein 2-like 1	1	3.65603	4.2272	4.2272	3.8977	3.62891	3.22094	4.7853	4.5602	4.56948
20388_at	20388	6439	Sftpb	surfactant associated protein B	1	6.33389	7.75609	7.85405	7.09416	6.36589	5.72183	8.83909	8.14228	8.46813
272589_at	272589	219899	Tbcel	tubulin folding cofactor E-like	1	5.36192	5.40361	5.58418	5.37944	5.11895	4.93307	5.87583	5.8366	5.93335
11658_at	11658	214	Alcam	activated leukocyte cell adhesion molecule	1	5.83832	6.65455	6.75321	6.5298	5.88862	5.42236	7.46913	7.51572	7.2519
239739_at	239739	27074	Lamp3	lysosomal-associated membrane protein 3	1	3.76342	5.2478	5.46404	4.60991	3.20184	2.82598	6.41119	6.0122	6.17269
11931_at	11931	481	Atp1b1	ATPase, Na+/K+ transporting, beta 1 polypeptide	1	6.00673	6.70249	6.94534	6.42202	5.59872	5.03379	7.27068	7.2633	7.23914
67182_at	67182	10158	Pdzk1ip1	PDZK1 interacting protein 1	1	4.63072	4.77755	4.78364	4.50823	4.56166	4.46403	5.26848	5.37461	5.07354
64058_at	64058	64065	Perp	PERP, TP53 apoptosis effector	1	4.13348	4.39421	4.82835	3.6808	3.99694	3.85554	5.02197	5.49136	5.07419
16952_at	16952	301	Anxa1	annexin A1	1	5.80263	6.54833	7.36603	6.09067	5.49433	5.16886	7.06306	7.53032	7.30096
16780_at	16780	3914	Lamb3	laminin, beta 3	1	3.81443	4.35401	4.48611	3.80452	3.44212	3.65237	4.53006	4.43998	4.63546
12069_at	12069	55859	Bex2	brain expressed X-linked 2	1	3.83169	3.6331	4.32455	3.61691	3.78109	3.4985	4.41332	4.50034	4.41332
20556_at	20556		Slfn2	schlafen 2	1	4.50399	4.28866	5.67731	4.48611	4.16842	4.30474	5.7695	5.52692	5.87738
22350_at	22350	7430	Ezr	ezrin	1	7.92849	7.85421	8.22226	7.71837	7.63516	7.62538	8.37076	8.15471	8.5745
98845_at	98845	64787	Eps8l2	EPS8-like 2	1	4.22114	4.3513	4.31871	4.52204	4.22967	4.13045	4.85699	5.31212	4.7548
70574_at	70574	1368	Cpm	carboxypeptidase M	1	4.94874	5.4335	5.32278	5.35002	4.72132	4.78318	6.29807	6.66033	5.94106
64898_at	64898	9663	Lpin2	lipin 2	1	5.25857	5.44513	5.51952	5.47223	5.22772	5.47336	5.93783	6.32429	5.81167
19225_at	19225	5743	Ptgs2	prostaglandin-endoperoxide synthase 2	1	7.46257	7.3861	7.29228	7.26555	6.72763	7.1648	8.14729	8.99045	8.51895
74134_at	74134	29785	Cyp2s1	cytochrome P450, family 2, subfamily s, polypeptide 1	1	3.63864	3.66622	3.59655	3.76998	3.55375	3.78831	4.14936	4.27686	4.18299
24014_at	24014	6041	Rnasel	ribonuclease L (2', 5'-oligoisoadenylate synthetase-dependent)	1	4.48041	4.45809	4.28825	4.87798	4.07484	4.8894	6.09959	6.3752	5.91872
14538_at	14538	2651	Gcnt2	glucosaminyl (N-acetyl) transferase 2, I-branching enzyme	1	4.68597	4.75901	4.89582	5.25614	4.37723	5.05047	5.57738	6.07252	5.76177
100993_at	100993		AW549542	expressed sequence AW549542	1	4.8837	5.24307	5.23835	5.07548	4.74742	5.03363	5.72232	5.65632	5.5766
16819_at	16819	3934	Lcn2	lipocalin 2	1	4.7499	5.05125	5.55066	5.06671	4.19954	5.45187	6.75236	6.64494	6.17037
104776_at	104776	4329	Aldh6a1	aldehyde dehydrogenase family 6, subfamily A1	1	6.29039	6.20828	6.28709	6.43958	5.62416	6.23823	6.95897	7.00964	6.81665
21825_at	21825	7057	Thbs1	thrombospondin 1	1	9.4169	10.3424	10.2061	10.368	9.9588	9.87469	11.1704	11.2554	10.638
14732_at	14732	57678	Gpam	glycerol-3-phosphate acyltransferase, mitochondrial	1	5.92745	6.37546	6.57757	6.71106	6.13086	6.22011	7.44291	7.29536	6.87407
22359_at	22359	7436	Vldlr	very low density lipoprotein receptor	1	5.3633	5.64864	5.83765	5.83036	5.42389	5.60863	6.76774	6.69054	6.15982
16182_at	16182	8809	Il18r1	interleukin 18 receptor 1	1	2.89051	3.34361	3.3146	3.6684	2.95092	3.10051	4.2986	4.48253	3.78971
12628_at	12628	3075	Cfh	complement component factor h	1	4.71098	5.67736	5.60255	5.60255	4.4934	4.74433	7.1825	6.78967	6.09569
241226_at	241226	8516	Itga8	integrin alpha 8	1	5.30569	6.14429	6.10723	6.3439	5.07446	5.42513	7.57449	7.55633	6.71107
20356_at	20356	9037	Sema5a	sema domain, seven thrombospondin repeats (type 1 and type 1-like), transmembrane domain (TM) and short cytoplasmic domain, (semaphorin) 5A	1	4.968	5.55104	5.48912	5.55104	4.76691	5.0273	6.386	6.47868	5.98557
238276_at	238276	9495	Akap5	A kinase (PRKA) anchor protein 5	1	4.9157	5.53615	5.44519	5.8866	4.91058	5.18978	7.03116	6.89618	6.80703
100316693_at	100316693		Mir1938	microRNA 1938	1	5.75194	6.52587	6.54518	6.81835	5.67457	6.1237	7.70527	7.61531	7.54736
78785_at	78785	79745	Clip4	CAP-GLY domain containing linker protein family, member 4	1	3.50285	3.91377	4.06581	4.11808	3.66272	3.84624	4.56616	4.51436	4.52961
387314_at	387314	83857	Tmtc1	transmembrane and tetratricopeptide repeat containing 1	1	5.30571	5.7459	5.8709	5.98219	5.45409	5.68884	6.72982	6.41299	6.33288
15277_at	15277	3099	Hk2	hexokinase 2	1	4.9249	5.42878	5.68596	5.68596	4.80412	5.45973	6.73376	6.47843	6.37455
19041_at	19041	5493	Ppl	periplakin	1	4.51672	5.1341	5.22498	5.06194	4.79186	4.74468	5.53127	5.54836	5.93342
66166_at	66166	57402	S100a14	S100 calcium binding protein A14	1	4.25291	4.47217	4.64869	4.56706	4.44493	4.44004	5.05171	5.04459	5.44569
13411_at	13411	8701	Dnahc11	dynein, axonemal, heavy chain 11	1	2.79367	3.15771	3.098	2.94229	2.99877	2.96661	3.54683	3.66272	3.98592
57262_at	57262		Retnla	resistin like alpha	1	2.90355	3.52449	4.00516	4.36358	2.99632	3.3939	6.44128	5.12329	6.43798
69739_at	69739		2410004I01Rik	RIKEN cDNA 2410004I01 gene	1	1.83935	2.51485	2.50054	2.7711	2.06729	2.16748	3.37812	3.01305	3.96922
192775_at	192775	81033	Kcnh6	potassium voltage-gated channel, subfamily H (eag-related), member 6	1	3.1652	3.46302	3.46302	3.33553	3.37766	3.31663	3.94819	3.66272	3.97864
11752_at	11752	728113,653145	Anxa8	annexin A8	1	3.11553	2.87452	3.07875	3.28871	3.28871	2.86694	3.77705	3.54124	4.26246
19416_at	19416	51655	Rasd1	RAS, dexamethasone-induced 1	1	5.10229	4.32857	4.74311	5.11454	4.78243	4.56248	5.80129	5.478	5.99851
12409_at	12409		Cbr2	carbonyl reductase 2	1	5.99007	5.74899	6.19173	6.83254	6.48481	5.1995	7.89542	7.41518	7.71706
72432_at	72432	11005	Spink5	serine peptidase inhibitor, Kazal type 5	1	3.44	3.30455	3.44865	3.54994	3.6606	3.18306	3.99912	3.95654	4.15837
23912_at	23912	54509	Rhof	ras homolog gene family, member f	1	4.07616	4.19563	4.20676	4.1899	4.07408	4.01108	5.02279	4.72094	5.06572
104158_at	104158	1066	Ces1d	carboxylesterase 1D	1	3.93434	3.54376	4.18241	4.03412	3.82776	3.6141	5.60961	4.73589	5.53983
239691_at	239691	146556	AU021092	expressed sequence AU021092	1	6.04764	5.68324	6.43826	6.03836	5.74734	5.58241	7.14787	6.95372	7.41435
50528_at	50528	7113	Tmprss2	transmembrane protease, serine 2	1	4.24005	3.94794	4.2462	4.12706	3.97067	3.76206	4.76915	4.52015	4.87429
13828_at	13828	2038	Epb4.2	erythrocyte protein band 4.2	1	3.11776	3.03279	3.18913	3.48263	3.38187	2.88737	3.76367	4.40895	3.82681
80888_at	80888	26353	Hspb8	heat shock protein 8	1	5.53592	5.43746	5.72978	5.64772	5.72978	4.73837	6.40494	6.85532	6.18439
75767_at	75767	80223	Rab11fip1	RAB11 family interacting protein 1 (class I)	1	3.8364	4.64241	4.64294	4.6987	4.49653	3.86429	5.48886	5.87363	5.90086
207686_at	207686	79846	A330021E22Rik	RIKEN cDNA A330021E22 gene	1	2.51923	3.04134	3.23547	3.23547	3.13669	2.6269	3.5634	4.18174	4.18631
239759_at	239759	200879	Liph	lipase, member H	1	2.31996	2.75066	2.75741	3.09328	2.85553	2.66255	3.54231	4.36366	3.91322
20276_at	20276	6337	Scnn1a	sodium channel, nonvoltage-gated 1 alpha	1	4.30579	4.73883	5.12368	5.14584	4.61625	4.76117	6.43685	7.33105	7.02569
212439_at	212439	79098	AA986860	expressed sequence AA986860	1	4.63259	5.22199	5.02062	5.17555	4.84327	4.87338	5.78958	6.41756	6.05092
170799_at	170799	219790	Rtkn2	rhotekin 2	1	3.87219	3.92093	4.0394	4.0651	3.77695	3.64241	5.35828	5.63745	5.43714
20278_at	20278	6340	Scnn1g	sodium channel, nonvoltage-gated 1 gamma	1	3.33422	4.0708	3.58498	3.85075	3.66841	3.45757	5.03259	5.42885	4.86818
16007_at	16007	3491	Cyr61	cysteine rich protein 61	1	8.90612	9.40802	9.45065	9.45065	9.40193	8.98159	10.2143	10.291	10.0996
14164_at	14164	2246	Fgf1	fibroblast growth factor 1	2	5.20813	5.62084	5.15791	6.27881	5.98159	6.31363	6.79252	6.75569	7.07029
100504287_at	100504287	3428	Gm16340	predicted gene 16340	2	4.19974	4.46953	4.21505	4.97443	4.78383	5.15991	5.28645	5.1992	5.61698
14972_at	14972	3105	H2-K1	histocompatibility 2, K1, K region	2	5.70665	5.39764	5.60927	6.37717	6.08451	6.37161	6.9184	6.60764	7.06773
54123_at	54123	3665	Irf7	interferon regulatory factor 7	2	4.87395	4.41777	4.41563	6.09805	5.4005	6.27674	7.11508	6.53691	7.70942
19039_at	19039	3959	Lgals3bp	lectin, galactoside-binding, soluble, 3 binding protein	2	4.7504	4.65116	4.44455	6.14818	5.30421	5.92395	7.46155	6.64747	7.37651
229003_at	229003	85441	BC006779	cDNA sequence BC006779	2	6.19351	6.34522	6.20466	7.23663	6.70068	7.24616	7.41138	7.134	7.61518
100213_at	100213	9853	Rusc2	RUN and SH3 domain containing 2	2	4.92386	4.98724	5.01798	5.48692	5.27442	5.45603	5.59614	5.3924	5.80322
672511_at	672511	57674	Rnf213	ring finger protein 213	2	7.06761	7.65418	7.29337	8.68772	7.77423	8.55547	8.82018	8.75922	9.09059
20846_at	20846	6772	Stat1	signal transducer and activator of transcription 1	2	7.10246	7.24091	7.28612	8.11207	7.31593	8.11743	8.33288	8.25419	8.3443
68487_at	68487	55281	Tmem140	transmembrane protein 140	2	4.3373	4.05084	4.24878	4.89937	4.62536	5.37653	5.2453	5.50545	5.84253
53608_at	53608	9064	Map3k6	mitogen-activated protein kinase kinase kinase 6	2	6.40921	6.20826	6.32939	7.16131	6.72352	7.52415	7.29644	7.39179	8.0013
21354_at	21354	6890	Tap1	transporter 1, ATP-binding cassette, sub-family B (MDR/TAP)	2	6.92821	6.65279	6.86565	7.66025	7.263	8.00865	7.89863	7.77749	8.87175
229898_at	229898	115362	Gbp5	guanylate binding protein 5	2	4.42861	3.934	4.19418	5.46036	4.47153	5.24455	5.31509	5.95056	6.71042
257632_at	257632	64127	Nod2	nucleotide-binding oligomerization domain containing 2	2	4.40549	4.23624	4.3091	4.89617	4.63826	5.03459	4.99084	5.24715	5.76831
11421_at	11421	1636	Ace	angiotensin I converting enzyme (peptidyl-dipeptidase A) 1	2	10.124	9.82446	9.4244	10.7021	10.2407	10.6486	10.676	10.7357	10.9884
94094_at	94094	445372	Trim34a	tripartite motif-containing 34A	2	4.60032	4.33321	3.48566	5.712	4.80109	5.8624	5.67448	5.39346	6.08307
74552_at	74552	57185	Nipal3	NIPA-like domain containing 3	2	6.33246	5.79358	5.63806	6.66868	6.21216	6.71824	6.97939	6.69507	7.1969
20887_at	20887		Sult1a1	sulfotransferase family 1A, phenol-preferring, member 1	2	6.39595	5.59671	5.3684	6.78145	6.16181	6.9956	7.2178	7.05973	7.308
71904_at	71904	164091	Paqr7	progestin and adipoQ receptor family member VII	2	4.21634	3.65418	3.76262	4.83461	4.23103	4.55884	4.70954	4.53998	4.87969
217069_at	217069	7706	Trim25	tripartite motif-containing 25	2	8.22863	8.04212	7.92142	8.48153	8.48237	8.7781	8.51193	8.79718	8.97297
59289_at	59289	1238	Ccbp2	chemokine binding protein 2	2	6.51534	5.60964	5.56713	7.30262	7.2994	7.72199	7.27887	7.59137	8.47494
20350_at	20350	6405	Sema3f	sema domain, immunoglobulin domain (Ig), short basic domain, secreted, (semaphorin) 3F	2	8.06277	7.48891	7.33658	8.54053	8.48105	8.45636	8.35642	8.44983	8.96542
20361_at	20361	8482	Sema7a	sema domain, immunoglobulin domain (Ig), and GPI membrane anchor, (semaphorin) 7A	2	8.50334	7.83326	7.70584	8.90922	8.75115	8.82796	8.57916	9.0691	9.41636
98999_at	98999	57169	Znfx1	zinc finger, NFX1-type containing 1	2	5.53889	5.33829	4.99334	5.96373	6.01801	5.98891	6.00731	6.24336	6.63371
18585_at	18585	5152	Pde9a	phosphodiesterase 9A	2	6.41068	6.06134	5.79611	6.57175	6.84607	6.7496	6.81428	6.84314	7.13718
12642_at	12642	9023	Ch25h	cholesterol 25-hydroxylase	2	5.23088	4.52033	4.28351	5.57487	5.54349	5.54349	5.62453	6.2556	7.34771
12351_at	12351	762	Car4	carbonic anhydrase 4	2	5.57209	4.17671	4.66047	7.17317	6.13995	7.09095	8.26246	8.15486	8.85304
74732_at	74732	8676	Stx11	syntaxin 11	2	4.84219	4.34705	4.59637	5.18505	5.11903	5.24551	5.71707	5.63603	5.78653
21356_at	21356	6892	Tapbp	TAP binding protein	2	7.48575	7.11086	7.16665	7.96655	7.94752	7.97228	8.27491	8.09301	8.49697
100862184_at	100862184		LOC100862184	uncharacterized LOC100862184	2	5.79495	5.31266	5.36088	6.17433	6.10507	6.42541	6.57103	6.45335	6.70566
19153_at	19153	57716	Prx	periaxin	2	6.11743	5.36976	5.56646	6.96565	6.4626	7.07536	7.04908	7.13847	7.67665
219132_at	219132	51131	D14Ertd668e	DNA segment, Chr 14, ERATO Doi 668, expressed	2	4.29251	3.52248	3.46029	5.17019	4.16533	5.01531	5.40048	5.3607	6.07381
18854_at	18854	5371	Pml	promyelocytic leukemia	2	6.82617	6.67888	6.57761	7.37236	7.18133	7.34846	7.56922	7.46872	7.96754
327959_at	327959	54739	Xaf1	XIAP associated factor 1	2	5.72045	5.3321	5.21725	7.00748	6.25484	7.2485	7.42589	7.25227	8.19767
21939_at	21939	958	Cd40	CD40 antigen	2	6.06242	5.35577	5.88086	6.46791	6.34223	6.58362	6.68221	6.44393	7.1005
23917_at	23917	3614	Impdh1	inosine 5'-phosphate dehydrogenase 1	2	6.15582	5.49445	5.65583	6.45045	6.37415	6.65088	6.75536	6.45045	7.23399
216858_at	216858	147040	Kctd11	potassium channel tetramerisation domain containing 11	2	5.43841	4.74982	4.96001	5.50848	5.4851	5.97963	6.16944	5.94075	6.52433
21817_at	21817	7052	Tgm2	transglutaminase 2, C polypeptide	2	7.5611	6.86752	7.21129	7.8252	7.7296	7.94471	8.30752	8.02521	8.5978
70381_at	70381	25851	Tecpr1	tectonin beta-propeller repeat containing 1	2	5.92681	5.65775	5.56397	6.37286	6.30169	6.19805	6.21746	6.53012	6.31067
217344_at	217344	79651	Rhbdf2	rhomboid 5 homolog 2 (Drosophila)	2	6.65513	6.25241	6.14138	7.0796	7.03455	7.04151	7.21757	7.52977	7.33647
16890_at	16890	3991	Lipe	lipase, hormone sensitive	2	5.66415	4.91172	5.02393	5.79699	6.22524	5.94573	6.12686	6.29701	6.55167
68875_at	68875	9911	Tmcc2	transmembrane and coiled-coil domains 2	2	5.74377	5.52496	5.53463	6.0933	6.22118	5.97665	6.18799	6.31117	6.2763
338367_at	338367	4642	Myo1d	myosin ID	2	6.81947	6.73101	6.79991	7.26879	7.15018	7.30589	7.16568	7.68493	7.41314
18208_at	18208	9423	Ntn1	netrin 1	2	6.09615	5.88886	5.90758	6.3876	6.36021	6.36021	6.29513	6.89846	6.8491
21386_at	21386	6926	Tbx3	T-box 3	2	7.40526	7.23992	6.90863	7.93546	8.01776	7.9648	7.73851	8.19677	8.13078
320265_at	320265	407738	Fam19a1	family with sequence similarity 19, member A1	2	4.44981	4.45609	3.91684	4.77072	4.8738	5.01658	4.78671	5.47006	5.2856
621561_at	621561		Vmn1r127	vomeronasal 1 receptor 127	2	4.49634	4.26573	4.41339	4.95341	4.95841	5.42513	4.95841	5.10087	5.29716
18791_at	18791	5327	Plat	plasminogen activator, tissue	2	7.11522	6.93926	7.18839	7.63467	7.60472	7.77135	7.60474	7.81956	7.84538
432985_at	432985		Gm5476	type II keratin Kb17P pseudogene	2	3.66697	3.35557	3.247	4.2919	4.20203	4.22367	4.06581	4.06581	4.27621
381853_at	381853	2696	Gipr	gastric inhibitory polypeptide receptor	2	3.84318	3.85079	3.79602	4.15303	4.18091	4.15425	4.21019	4.18047	4.31785
20821_at	20821	6737	Trim21	tripartite motif-containing 21	2	4.87163	5.01472	4.75155	5.81445	5.7845	5.61382	5.77001	5.68854	6.22412
105841_at	105841	22898	Dennd3	DENN/MADD domain containing 3	2	7.43201	7.54755	7.34093	8.07738	8.11744	8.04043	7.99267	8.04121	8.33658
238330_at	238330	64207	6430527G18Rik	RIKEN cDNA 6430527G18 gene	2	6.6973	6.78174	6.73939	7.11743	7.23714	7.14261	7.06706	7.31237	7.50341
74137_at	74137	81788	Nuak2	NUAK family, SNF1-like kinase, 2	2	5.1761	5.07369	5.3224	5.98882	6.17313	6.06821	6.05812	6.31611	6.98006
78388_at	78388	9961	Mvp	major vault protein	2	5.04453	5.01647	4.94316	5.24543	5.56316	5.44977	5.48598	5.47537	5.79912
223864_at	223864	10411	Rapgef3	Rap guanine nucleotide exchange factor (GEF) 3	2	6.10243	6.11798	6.17811	6.99501	6.91315	6.9557	6.57333	6.8284	7.5378
56417_at	56417	103	Adar	adenosine deaminase, RNA-specific	2	6.06763	6.06884	6.02551	6.78091	6.6321	6.91505	6.75818	6.6321	7.32449
16400_at	16400	3675	Itga3	integrin alpha 3	2	6.71531	6.59633	6.36524	7.34272	7.16055	7.40486	7.14728	7.27851	7.9393
634650_at	634650	163351	Gbp11	guanylate binding protein 11	2	2.35389	3.02913	2.83171	3.72523	3.06397	3.30469	3.46478	3.80768	4.05761
23928_at	23928	10319	Lamc3	laminin gamma 3	2	3.9834	4.22695	4.63703	5.26888	4.82635	4.99298	5.26468	5.41415	5.28581
547253_at	547253	54625	Parp14	poly (ADP-ribose) polymerase family, member 14	2	6.56964	6.72618	6.32365	8.07661	7.26985	7.85325	7.92943	8.476	8.68208
626578_at	626578	163351	Gbp10	guanylate-binding protein 10	2	5.56713	5.79149	5.78629	7.13258	6.50516	6.92321	7.01447	8.03818	7.86167
71586_at	71586	64135	Ifih1	interferon induced with helicase C domain 1	2	5.10283	5.28727	4.76895	6.62215	5.49724	6.22898	6.7667	7.175	6.96513
236573_at	236573	163351	Gbp9	guanylate-binding protein 9	2	7.6444	7.63892	7.09416	9.2082	8.02432	8.87711	9.09856	9.85024	9.25288
17355_at	17355	4299	Aff1	AF4/FMR2 family, member 1	2	6.99589	7.18966	6.95279	7.60642	7.21833	7.91802	7.58244	8.06861	8.05279
106068_at	106068	57210	Slc45a4	solute carrier family 45, member 4	2	4.82848	4.97276	4.61809	5.75787	5.14066	5.60445	5.42526	5.67827	5.4809
20191_at	20191	6262	Ryr2	ryanodine receptor 2, cardiac	2	5.86901	6.09145	5.86212	7.35328	6.64341	7.14209	6.6122	7.21303	7.39554
12176_at	12176	664	Bnip3	BCL2/adenovirus E1B interacting protein 3	2	4.9955	5.4872	5.27131	5.64853	5.61268	5.53638	5.88871	5.88108	6.14083
100526557_at	100526557		Mir3097	microRNA 3097	2	4.0695	4.62568	4.29882	5.09073	5.49861	4.94223	5.39955	5.45253	6.08323
100503816_at	100503816		Gm16548	predicted gene 16548	2	3.5912	3.81927	3.84828	4.12758	4.18712	4.24657	4.09726	4.7322	4.70665
68662_at	68662	92304	Scgb3a1	secretoglobin, family 3A, member 1	2	4.7381	4.97247	4.83339	5.28284	5.32328	5.49291	5.28518	5.66467	5.96387
14544_at	14544	9615	Gda	guanine deaminase	2	2.91995	2.54883	3.30065	2.98584	3.12484	3.30065	3.70563	3.85831	4.00712
27984_at	27984	79180	Efhd2	EF hand domain containing 2	2	5.81585	5.63918	6.21383	6.13008	6.23985	6.47385	6.55407	6.67827	7.21821
106628_at	106628	9322	Trip10	thyroid hormone receptor interactor 10	2	6.83527	6.4476	6.8535	7.00324	6.99065	7.12627	7.32941	7.30916	7.62613
243548_at	243548	166336	Prickle2	prickle homolog 2 (Drosophila)	2	5.04857	5.0138	5.36771	5.80228	5.3951	5.84553	6.25628	6.74445	6.78833
77914_at	77914		Krtap17-1	keratin associated protein 17-1	2	4.23875	4.17422	4.42424	4.47705	4.47705	4.57574	4.73091	4.93824	4.96042
387251_at	387251		Mirlet7i	microRNA let7i	2	3.42156	3.3286	3.74746	3.95234	3.69339	4.14068	4.17256	4.47154	4.50214
12579_at	12579	1030	Cdkn2b	cyclin-dependent kinase inhibitor 2B (p15, inhibits CDK4)	2	4.23927	3.91165	4.20779	4.278	4.65365	4.52143	4.77735	4.65421	4.88763
69068_at	69068	56892	1810011O10Rik	RIKEN cDNA 1810011O10 gene	2	7.38965	6.91032	7.26225	7.55469	7.94469	8.09623	7.88569	8.13574	8.57884
114601_at	114601		Ehbp1l1	EH domain binding protein 1-like 1	2	5.06083	4.83841	5.13292	5.31669	5.61672	5.51522	5.40624	5.72161	5.68889
269389_at	269389	84969	Tox2	TOX high mobility group box family member 2	2	6.02515	6.08334	5.81666	6.3587	6.35178	6.43304	6.521	6.67931	6.45945
74186_at	74186	83643	Ccdc3	coiled-coil domain containing 3	2	3.8305	4.17813	3.96076	4.49386	4.77105	4.50125	4.6483	5.07881	4.76688
100039151_at	100039151		Gm2069	predicted gene 2069	2	4.00678	4.42903	3.9443	4.76007	4.96541	4.88912	4.76007	4.974	4.86439
20602_at	20602	9612	Ncor2	nuclear receptor co-repressor 2	2	6.89939	6.97086	6.9079	7.40309	7.6298	7.58808	7.46204	7.55177	7.52657
668178_at	668178		Mettl7a3	methyltransferase like 7A3	2	5.36045	4.99847	5.42513	5.73541	6.23979	6.45849	6.36536	6.21959	5.99923
20444_at	20444	6483	St3gal2	ST3 beta-galactoside alpha-2,3-sialyltransferase 2	2	4.92593	4.75901	4.97018	5.20101	5.40753	5.26223	5.39028	5.42238	5.26568
68231_at	68231	101928761	H2afb1	H2A histone family, member B1	2	3.52287	3.56026	3.6098	3.85343	4.06581	3.97698	4.15113	4.20272	4.05389
67480_at	67480	54883	Cwc25	CWC25 spliceosome-associated protein homolog (S. cerevisiae)	2	5.12329	4.89815	4.8934	5.40756	5.54492	5.46742	5.67461	5.68398	5.4182
329934_at	329934	100132074	Foxo6	forkhead box O6	2	3.78531	3.52882	3.8009	4.13965	4.39412	4.23454	4.15307	4.05967	4.05808
100503427_at	100503427		Gm10390	predicted gene 10390	2	3.36595	3.3272	3.5656	4.00504	4.11233	3.78105	3.88602	3.80187	4.0114
68778_at	68778	83606	1110038D17Rik	RIKEN cDNA 1110038D17 gene	2	4.57221	4.55309	4.54804	4.98525	5.23768	4.98323	4.86585	4.78493	5.04453
12827_at	12827	1284	Col4a2	collagen, type IV, alpha 2	2	9.28218	9.13618	9.32565	9.66987	10.0619	9.95121	9.50133	9.67455	9.95655
70435_at	70435	64423	Inf2	inverted formin, FH2 and WH2 domain containing	2	5.14633	5.07637	5.31425	5.65813	6.14406	6.20369	5.60904	5.73642	6.15774
21355_at	21355	6891	Tap2	transporter 2, ATP-binding cassette, sub-family B (MDR/TAP)	2	5.33087	5.08228	5.06674	5.61984	5.8113	5.80692	5.60052	5.54934	6.00789
73174_at	73174	9755	Tbkbp1	TBK1 binding protein 1	2	7.41813	7.06064	7.22867	7.72884	8.05444	8.02047	7.64411	7.6518	8.06498
56554_at	56554		Raet1d	retinoic acid early transcript delta	3	3.41604	3.51172	4.92096	2.81057	1.96944	2.50984	2.80128	2.02982	2.04726
23874_at	23874	10056	Farsb	phenylalanyl-tRNA synthetase, beta subunit	3	6.31529	6.11752	6.41706	6.05657	5.59593	5.7878	5.80468	5.36212	5.39818
18538_at	18538	5111	Pcna	proliferating cell nuclear antigen	3	11.0313	10.8535	11.1818	10.7176	10.3319	10.6266	10.4046	9.98494	10.1985
268697_at	268697	891	Ccnb1	cyclin B1	3	6.49196	6.70067	6.62677	5.83912	5.35724	5.54565	5.53106	5.22178	5.23103
15510_at	15510	3329	Hspd1	heat shock protein 1 (chaperonin)	3	7.18729	7.26337	7.51809	6.94602	6.59941	6.63409	6.51703	6.26957	6.36387
69917_at	69917	79035	Nabp2	nucleic acid binding protein 2	3	7.87383	7.27635	7.58206	7.01282	7.0493	7.09377	7.03276	6.81396	6.9498
26440_at	26440	5682	Psma1	proteasome (prosome, macropain) subunit, alpha type 1	3	7.02322	6.58485	6.88798	6.27987	6.32795	6.33192	6.31781	6.16127	6.03955
68250_at	68250	84191	Fam96a	family with sequence similarity 96, member A	3	7.08464	6.65687	6.84059	6.15448	6.34749	6.3381	6.52198	6.06311	6.07728
77862_at	77862	29087	Thyn1	thymocyte nuclear protein 1	3	5.94831	5.56293	5.99929	5.18465	5.16493	5.24458	5.26973	4.95295	5.15764
11532_at	11532	128	Adh5	alcohol dehydrogenase 5 (class III), chi polypeptide	3	7.3435	7.01915	7.32299	6.73163	6.53431	6.60684	6.77043	6.39465	6.58445
27528_at	27528	9315	D0H4S114	DNA segment, human D4S114	3	9.24467	9.17451	9.30003	8.78679	8.79146	8.77495	8.8877	8.64308	8.75951
110959_at	110959	390916	Nudt19	nudix (nucleoside diphosphate linked moiety X)-type motif 19	3	5.57542	5.23173	5.54274	5.00767	4.88749	4.94223	5.00767	4.96183	4.93343
56428_at	56428	23788	Mtch2	mitochondrial carrier homolog 2 (C. elegans)	3	8.09721	7.82284	7.95658	7.49025	7.24366	7.31444	7.49025	7.19183	7.27327
66161_at	66161	10775	Pop4	processing of precursor 4, ribonuclease P/MRP family, (S. cerevisiae)	3	8.15511	7.79209	7.99262	7.52788	7.34809	7.42605	7.48236	7.25655	7.2559
56434_at	56434	10099	Tspan3	tetraspanin 3	3	7.67783	7.44077	7.85924	7.14944	7.26998	7.14802	7.26998	7.05531	6.98704
21952_at	21952	7135	Tnni1	troponin I, skeletal, slow 1	3	4.07403	3.95123	4.25327	3.57218	3.81956	3.48929	3.54683	3.63056	3.32508
69071_at	69071	27346	Tmem97	transmembrane protein 97	3	6.0073	5.86239	6.25161	5.40902	5.67337	4.85402	5.30251	4.97345	4.94855
70021_at	70021	64943	Nt5dc2	5'-nucleotidase domain containing 2	3	8.71897	8.6429	8.84612	7.9532	8.10775	7.77382	8.19993	7.76158	7.7222
68612_at	68612	11065	Ube2c	ubiquitin-conjugating enzyme E2C	3	8.44338	8.34355	8.46449	7.67095	7.89327	7.40736	7.66157	7.19554	7.20889
71780_at	71780	51477	Isyna1	myo-inositol 1-phosphate synthase A1	3	6.58241	6.467	6.5405	5.86957	6.1079	5.95388	6.0749	5.84419	5.64567
276770_at	276770	1984	Eif5a	eukaryotic translation initiation factor 5A	3	6.83172	6.82184	6.96348	6.33749	6.54538	6.37845	6.52331	6.31799	6.2009
238673_at	238673	195828	Zfp367	zinc finger protein 367	3	7.32836	7.52048	7.62289	6.84153	6.80209	6.80817	6.49295	6.54797	6.82279
78755_at	78755	159090	Fam122b	family with sequence similarity 122, member B	3	5.82947	5.93543	6.33724	5.20534	5.27879	5.1892	4.68093	4.79842	5.21729
68275_at	68275	6117	Rpa1	replication protein A1	3	6.56206	6.59572	6.93853	5.77876	5.72428	5.9793	5.46519	5.3041	5.61859
225745_at	225745	115106	Haus1	HAUS augmin-like complex, subunit 1	3	5.45313	5.59694	5.78341	4.88807	4.93294	4.92797	4.55494	4.62663	4.70317
107435_at	107435	8520	Hat1	histone aminotransferase 1	3	7.58486	7.63831	7.73061	7.02171	6.87018	7.02064	6.59829	6.69533	6.84657
210297_at	210297	57631	Lrch2	leucine-rich repeats and calponin homology (CH) domain containing 2	3	4.85897	4.95664	5.31697	4.74606	4.43751	4.36048	4.19438	4.30224	4.45989
76582_at	76582	51194	Ipo11	importin 11	3	6.05061	6.44528	6.50186	5.99794	5.74765	5.88985	5.68042	5.56184	5.7103
246102_at	246102	25914	Rttn	rotatin	3	4.27879	4.6483	4.50191	4.05171	3.96445	3.97725	3.81334	3.87935	4.05171
103573_at	103573	7514	Xpo1	exportin 1, CRM1 homolog (yeast)	3	7.49718	8.00784	7.81499	7.15353	6.44799	6.88491	6.62913	6.52131	6.94052
11306_at	11306	22	Abcb7	ATP-binding cassette, sub-family B (MDR/TAP), member 7	3	6.0749	6.43443	6.19354	5.83938	5.43934	5.67992	5.38561	5.51128	5.54453
56088_at	56088	8624	Psmg1	proteasome (prosome, macropain) assembly chaperone 1	3	6.0054	6.11564	6.27653	5.47139	5.72097	5.33632	5.43586	5.64132	5.72097
236733_at	236733	8237	Usp11	ubiquitin specific peptidase 11	3	6.22194	6.31259	6.28155	5.65247	5.82661	5.52915	5.82661	5.72492	5.82602
107272_at	107272	29968	Psat1	phosphoserine aminotransferase 1	3	5.12495	5.20922	5.51359	4.44359	4.41804	4.18341	4.46564	4.26223	4.30064
12812_at	12812	8161	Coil	coilin	3	4.38503	4.33307	4.47226	3.77092	3.99201	3.79606	3.38686	3.87159	3.68904
66912_at	66912	28969	Bzw2	basic leucine zipper and W2 domains 2	3	7.11736	7.09076	7.25506	6.33895	6.40314	6.28723	6.23884	6.1166	6.19726
13180_at	13180	5092	Pcbd1	pterin 4 alpha carbinolamine dehydratase/dimerization cofactor of hepatocyte nuclear factor 1 alpha (TCF1) 1	3	5.59947	5.22717	5.5451	4.06452	4.06142	4.26685	3.93848	3.89422	3.89176
18813_at	18813	5036	Pa2g4	proliferation-associated 2G4	3	8.73185	8.58551	8.837	7.93389	8.19833	8.09941	7.93123	7.92795	7.82428
233876_at	233876	8479	Hirip3	HIRA interacting protein 3	3	4.74961	4.69007	4.95653	4.13721	4.3047	4.09538	3.77223	3.86961	4.0101
67217_at	67217	112849	2810055F11Rik	RIKEN cDNA 2810055F11 gene	3	5.10095	5.00435	5.20461	4.71047	4.77929	4.69479	4.45559	4.57566	4.48986
66140_at	66140	348235	Ska2	spindle and kinetochore associated complex subunit 2	3	6.08419	6.01124	6.22641	5.16609	5.33297	5.17726	4.60168	4.91956	4.86702
71846_at	71846	256126	Syce2	synaptonemal complex central element protein 2	3	5.80101	5.35527	5.79822	4.9029	5.05393	4.87782	4.66851	4.53046	4.53927
56520_at	56520	4833	Nme4	NME/NM23 nucleoside diphosphate kinase 4	3	5.95734	5.57109	6.0553	5.09865	5.12346	4.95327	4.79305	4.65784	4.78484
53333_at	53333	10452	Tomm40	translocase of outer mitochondrial membrane 40 homolog (yeast)	3	7.07764	6.8635	7.21129	6.55142	6.6169	6.36744	6.18034	6.11464	6.17479
12038_at	12038	590	Bche	butyrylcholinesterase	3	4.38223	4.80338	4.58486	3.58643	3.81818	3.96575	3.89833	4.16973	3.46569
80914_at	80914	7371	Uck2	uridine-cytidine kinase 2	3	8.29555	8.24671	8.39359	7.67895	7.75319	7.7096	8.00369	7.86686	7.5159
56050_at	56050	51302	Cyp39a1	cytochrome P450, family 39, subfamily a, polypeptide 1	3	6.01822	6.16674	5.93253	5.13246	5.05624	5.47133	5.67205	5.1914	5.02888
14057_at	14057	94081	Sfxn1	sideroflexin 1	3	6.56351	6.7364	6.50549	5.80032	5.52328	5.84845	5.86541	5.56947	5.18608
69617_at	69617	10531	Pitrm1	pitrilysin metallepetidase 1	3	7.86535	8.05105	7.91937	7.3922	7.2683	7.43874	7.37382	7.27143	7.13942
18824_at	18824	5355	Plp2	proteolipid protein 2	3	9.99455	10.0972	9.76924	9.24501	9.29948	9.41228	9.39589	9.22653	9.11484
22017_at	22017	7172	Tpmt	thiopurine methyltransferase	3	4.92854	4.87274	5.05475	4.59721	3.94085	4.15807	4.45032	4.54877	4.24158
13121_at	13121	1595	Cyp51	cytochrome P450, family 51	3	5.97905	6.47729	6.47729	5.27531	4.79938	4.9182	5.47602	5.69938	5.1298
236900_at	236900	5165	Pdk3	pyruvate dehydrogenase kinase, isoenzyme 3	3	6.58953	6.52213	6.80692	6.10995	5.91909	5.95346	6.31328	6.37669	6.11231
15490_at	15490	51478	Hsd17b7	hydroxysteroid (17-beta) dehydrogenase 7	3	4.5841	4.99706	4.92599	4.35479	3.92267	4.01162	4.35849	4.20614	4.2231
70422_at	70422	57508	Ints2	integrator complex subunit 2	3	5.52911	6.16785	5.94773	5.4064	4.45232	4.80875	5.03576	4.8837	4.66532
73668_at	73668	79809	Ttc21b	tetratricopeptide repeat domain 21B	3	4.64156	5.02632	4.9696	4.5251	4.25386	4.25057	4.38976	4.41778	4.18918
18194_at	18194	50814	Nsdhl	NAD(P) dependent steroid dehydrogenase-like	3	5.55968	5.76581	5.56994	5.10294	5.03978	5.1782	5.28295	5.07401	5.13756
245522_at	245522	55906	Zc4h2	zinc finger, C4H2 domain containing	3	5.58597	6.12292	5.78159	4.89613	4.79685	5.09617	5.3129	4.85584	5.23981
108156_at	108156	4522	Mthfd1	methylenetetrahydrofolate dehydrogenase (NADP+ dependent), methenyltetrahydrofolate cyclohydrolase, formyltetrahydrofolate synthase	3	5.91067	6.09797	6.22185	5.09315	5.29853	5.31282	5.48658	5.17624	5.20067
12070_at	12070	27018	Ngfrap1	nerve growth factor receptor (TNFRSF16) associated protein 1	3	8.65547	8.86098	8.98351	7.97737	8.18577	8.19461	8.53624	7.80354	8.06637
16430_at	16430	3703	Stt3a	STT3, subunit of the oligosaccharyltransferase complex, homolog A (S. cerevisiae)	3	8.69998	8.69851	8.78772	8.37102	7.97968	8.37102	8.28877	8.09734	8.20554
53893_at	53893	11164	Nudt5	nudix (nucleoside diphosphate linked moiety X)-type motif 5	3	6.58674	6.38959	6.52868	6.13078	5.6223	6.0397	5.99334	5.80799	5.96031
110842_at	110842	2108	Etfa	electron transferring flavoprotein, alpha polypeptide	3	5.98457	5.66771	5.97049	5.34537	4.91527	5.49054	5.25268	5.09577	5.29694
380840_at	380840	57128	Lyrm4	LYR motif containing 4	3	6.12299	5.95341	5.9249	5.26192	5.13952	5.48231	5.5454	4.87258	5.46309
107029_at	107029	4200	Me2	malic enzyme 2, NAD(+)-dependent, mitochondrial	3	6.0986	6.18701	5.85987	5.36286	5.06223	5.40989	5.49514	5.01507	5.44822
634731_at	634731	64420	Susd1	sushi domain containing 1	3	5.34167	5.42337	5.19586	4.49292	4.57822	4.92015	4.79977	4.30459	4.60848
14375_at	14375	2547	Xrcc6	X-ray repair complementing defective repair in Chinese hamster cells 6	3	5.1743	5.33749	5.49036	4.65184	4.61469	4.89865	4.76578	4.32682	4.8073
102580_at	102580	79796	Alg9	asparagine-linked glycosylation 9 (alpha 1,2 mannosyltransferase)	3	6.14261	6.19874	6.31113	5.78573	5.47937	5.7597	5.70399	5.25679	5.69964
114714_at	114714	5889	Rad51c	RAD51 homolog c (S. cerevisiae)	3	4.87305	5.06388	4.82241	4.44944	4.30728	4.53629	4.35546	4.20677	4.53629
320685_at	320685	1635	Dctd	dCMP deaminase	3	6.53079	6.62216	6.49002	5.83484	5.82054	6.0974	5.74068	5.54127	6.04927
14137_at	14137	2222	Fdft1	farnesyl diphosphate farnesyl transferase 1	3	7.08622	6.96613	7.08474	6.37541	6.25874	6.10316	6.97364	6.20635	6.61919
330173_at	330173		2610524H06Rik	RIKEN cDNA 2610524H06 gene	3	5.41273	5.03595	5.52924	4.63329	4.14915	3.9078	4.7417	4.01064	4.22424
192169_at	192169	55325	Ufsp2	UFM1-specific peptidase 2	3	5.85448	5.81047	6.10606	5.45389	5.35256	5.35652	5.65522	5.28215	5.46205
56018_at	56018	10809	Stard10	START domain containing 10	3	6.55196	6.22388	6.56814	5.43285	5.81855	5.3748	6.11732	5.74287	6.0836
69634_at	69634	171425	Clybl	citrate lyase beta like	3	5.48309	4.87401	5.34539	4.35087	4.66503	4.02398	4.66503	4.36258	4.39686
19242_at	19242	5764	Ptn	pleiotrophin	3	5.3486	5.19068	5.03376	3.76737	4.05415	4.06581	4.67632	4.2112	4.28721
20480_at	20480	81570	Clpb	ClpB caseinolytic peptidase B	3	5.62759	5.6603	5.64896	5.14451	5.229	5.29521	5.34967	5.31706	5.38687
17527_at	17527	4358	Mpv17	MpV17 mitochondrial inner membrane protein	3	8.60116	8.30333	8.30283	7.86183	7.5803	7.71778	8.14269	7.85112	7.93806
26378_at	26378	26063	Decr2	2-4-dienoyl-Coenzyme A reductase 2, peroxisomal	3	6.31955	5.94041	6.11939	5.50848	5.47943	5.60485	5.75509	5.64141	5.69923
26441_at	26441	5685	Psma4	proteasome (prosome, macropain) subunit, alpha type 4	3	8.0362	7.7298	7.89783	7.21324	7.08476	7.4245	7.41434	7.30526	7.29989
20652_at	20652	6646	Soat1	sterol O-acyltransferase 1	4	6.26632	6.44253	6.39215	5.88953	5.81027	5.77901	6.51304	6.2864	6.65141
56437_at	56437	6236	Rrad	Ras-related associated with diabetes	4	4.99345	4.99345	5.3434	4.43614	4.39581	4.43425	5.71376	4.99345	5.05101
54135_at	54135	51599	Lsr	lipolysis stimulated lipoprotein receptor	4	4.73628	4.75795	5.24132	4.31675	4.22563	4.56177	5.58494	5.05264	5.24983
399558_at	399558	23768	Flrt2	fibronectin leucine rich transmembrane protein 2	4	3.88341	4.01773	3.57626	3.18191	2.68772	3.04853	4.11542	3.92922	3.51679
59012_at	59012	26002	Moxd1	monooxygenase, DBH-like 1	4	5.43874	4.9478	5.11617	3.63001	3.55898	4.26281	5.07174	5.02476	4.58645
71508_at	71508		Zfp935	zinc finger protein 935	4	4.31975	4.93437	4.25962	3.09516	3.05535	2.95421	3.40918	4.18455	4.89805
110639_at	110639	5634	Prps2	phosphoribosyl pyrophosphate synthetase 2	4	5.30606	5.32792	5.40234	4.92259	4.21014	4.06544	4.92259	4.92259	4.82835
69726_at	69726	64754	Smyd3	SET and MYND domain containing 3	4	5.69332	5.68849	5.75752	5.34552	5.21653	5.0241	5.66924	5.61243	5.46559
207920_at	207920	54845	Esrp1	epithelial splicing regulatory protein 1	4	3.27173	3.87197	3.93617	3.07838	2.70808	2.88078	3.53513	3.33359	3.46574
208715_at	208715	3157	Hmgcs1	3-hydroxy-3-methylglutaryl-Coenzyme A synthase 1	4	7.18912	7.63674	7.48801	6.87092	6.25982	6.80734	7.07866	7.07866	7.07866
66234_at	66234	6307	Sc4mol	sterol-C4-methyl oxidase-like	4	5.61751	6.12529	6.02654	5.08622	4.17078	5.09095	5.98132	5.48162	5.61751
18132_at	18132	4855	Notch4	notch 4	5	7.6303	7.68882	7.61828	7.95141	7.92818	8.05007	7.36211	7.36557	7.67643
101488_at	101488	11309	Slco2b1	solute carrier organic anion transporter family, member 2b1	5	6.0755	5.70593	5.49097	6.22658	6.35264	6.2224	5.18115	5.37845	5.76732
73750_at	73750	25861	Whrn	whirlin	5	5.61932	5.63762	5.66509	5.89867	6.13727	5.8304	5.2094	5.41062	5.5509
233781_at	233781	64131	Xylt1	xylosyltransferase 1	5	5.99052	6.06133	6.06609	6.50071	6.43305	6.2712	5.49096	5.55878	5.80865
791090_at	791090		Ighv2-6-8	immunoglobulin heavy variable 2-6-8	5	2.88928	3.36165	2.51923	4.1403	3.96702	3.57814	3.68405	3.42062	3.71131
232237_at	232237	152273	Fgd5	FYVE, RhoGEF and PH domain containing 5	5	7.21777	7.3192	6.94221	7.68931	7.693	7.66022	6.99732	7.26783	7.28527
384569_at	384569	4858	Nova2	neuro-oncological ventral antigen 2	5	7.49576	7.3577	7.2553	8.02273	8.32237	8.17587	7.31856	7.98318	7.92175
58234_at	58234	85358	Shank3	SH3/ankyrin domain gene 3	5	9.05939	9.20948	9.09438	9.62479	10.0168	9.75631	9.17599	9.54452	9.65091
381293_at	381293	9928	Kif14	kinesin family member 14	6	4.75637	5.64552	4.96185	4.50627	4.60317	4.67884	3.97119	3.97669	4.31126
12144_at	12144	641	Blm	Bloom syndrome, RecQ helicase-like	6	5.30291	6.37168	5.57149	5.20367	5.16852	5.17669	4.3017	4.42167	4.80053
237877_at	237877	79915	Atad5	ATPase family, AAA domain containing 5	6	4.72014	5.54814	5.0061	4.45317	4.36626	4.5727	3.66487	3.95648	4.27418
12189_at	12189	672	Brca1	breast cancer 1	6	4.77336	5.78004	5.49433	4.53217	4.69862	4.41529	3.13765	3.72009	4.3638
209737_at	209737	56992	Kif15	kinesin family member 15	6	5.91279	6.70454	6.33044	5.74387	5.81261	5.46569	4.34635	4.7169	5.05106
107823_at	107823	7468	Whsc1	Wolf-Hirschhorn syndrome candidate 1 (human)	6	7.11624	7.50726	7.36772	6.90199	7.00527	6.81967	6.14073	6.26964	6.66111
320825_at	320825	389432	Samd5	sterile alpha motif domain containing 5	6	6.93563	7.32576	7.1469	6.53725	6.70773	6.743	6.06782	6.34189	6.58034
12316_at	12316	259266	Aspm	asp (abnormal spindle)-like, microcephaly associated (Drosophila)	6	4.93919	5.85399	5.44326	5.15122	4.93185	4.93919	3.98677	3.65993	4.44045
56419_at	56419	81624	Diap3	diaphanous homolog 3 (Drosophila)	6	6.70707	7.59617	7.19091	6.70473	6.83279	6.66564	5.75528	5.55236	6.41094
235505_at	235505	135228	Cd109	CD109 antigen	6	7.85094	8.53994	7.78197	7.47127	7.11067	7.57295	5.81744	6.32024	6.76342
20873_at	20873	10733	Plk4	polo-like kinase 4	6	6.25989	6.86858	6.42745	6.28012	5.75168	5.95341	4.76253	4.90884	5.53983
12545_at	12545	8317	Cdc7	cell division cycle 7 (S. cerevisiae)	6	5.52302	5.79843	5.49433	5.50677	5.39255	5.52494	4.53772	4.71773	5.27614
74044_at	74044	8458	Ttf2	transcription termination factor, RNA polymerase II	6	5.38106	5.36648	5.25925	4.97776	5.01742	4.89444	4.34177	4.40578	5.00424
20618_at	20618	6623	Sncg	synuclein, gamma	6	5.68082	5.77763	5.57237	5.06688	5.42105	5.28901	4.20466	4.47313	5.22952
320879_at	320879		B230217O12Rik	RIKEN cDNA B230217O12 gene	6	4.88717	4.78027	4.45187	4.39313	4.37725	4.51821	3.65121	3.63113	4.17021
67493_at	67493	79066	Mettl16	methyltransferase like 16	6	5.62929	5.71875	5.42513	5.42513	5.49272	5.42513	4.94246	5.02217	5.23582
28114_at	28114	54888	Nsun2	NOL1/NOP2/Sun domain family member 2	6	6.51092	6.63319	6.6326	5.98035	6.45135	6.37844	5.56841	5.68521	6.03006
13433_at	13433	1786	Dnmt1	DNA methyltransferase (cytosine-5) 1	6	7.85477	8.26018	8.06531	7.46666	7.83769	7.69872	6.97851	6.89908	7.42225
66953_at	66953	83879	Cdca7	cell division cycle associated 7	6	6.22679	6.51365	6.36525	5.44902	5.99944	5.97226	5.19817	5.01743	5.46763
57753_at	57753	64318	Noc3l	nucleolar complex associated 3 homolog (S. cerevisiae)	6	4.98335	5.407	5.25925	4.99409	4.94823	5.13769	4.29991	4.68616	4.68616
18861_at	18861	5395	Pms2	postmeiotic segregation increased 2 (S. cerevisiae)	6	5.09443	5.68794	5.47069	5.15274	4.98452	5.39084	4.50384	4.68876	4.80783
26465_at	26465	7705	Zfp146	zinc finger protein 146	6	6.12553	6.30543	6.40531	6.07728	6.12651	6.42998	5.39877	5.81022	5.72861
26549_at	26549	26548	Itgb1bp2	integrin beta 1 binding protein 2	6	4.49578	4.61895	4.73474	4.38863	4.45122	4.49101	3.83121	4.17575	4.15987
27979_at	27979	8662	Eif3b	eukaryotic translation initiation factor 3, subunit B	6	8.40047	8.16761	8.47379	8.09752	8.3493	8.10309	7.76875	7.83026	7.83067
67619_at	67619	28987	Nob1	NIN1/RPN12 binding protein 1 homolog (S. cerevisiae)	6	7.14149	6.66025	7.10459	6.52536	6.99486	6.66455	6.12466	6.3215	6.23635
28028_at	28028	54534	Mrpl50	mitochondrial ribosomal protein L50	6	6.74251	6.29655	6.85976	6.36754	6.54439	6.4192	5.83641	6.05303	5.95073
100088_at	100088	1104	Rcc1	regulator of chromosome condensation 1	6	5.79092	5.47987	5.662	5.24574	5.71678	5.44777	4.9938	5.08422	5.04503
19387_at	19387	5905	Rangap1	RAN GTPase activating protein 1	6	7.10015	6.98093	7.25279	6.81913	7.23891	6.8756	6.37504	6.38366	6.49189
64655_at	64655	56945	Mrps22	mitochondrial ribosomal protein S22	6	4.90655	4.65628	4.89134	4.69469	4.88701	4.65628	4.26005	4.34108	4.38117
12237_at	12237	9184	Bub3	budding uninhibited by benzimidazoles 3 homolog (S. cerevisiae)	6	8.87661	8.30119	8.53703	8.15837	8.38147	8.14045	7.63672	7.67491	7.93207
69241_at	69241	5433	Polr2d	polymerase (RNA) II (DNA directed) polypeptide D	6	6.35433	5.86627	6.1612	5.64686	6.04726	5.7201	5.1346	5.09988	5.49094
74600_at	74600	57129	Mrpl47	mitochondrial ribosomal protein L47	6	5.16527	4.64746	5.14528	4.3312	4.67729	4.60608	3.58426	4.11367	4.15837
107071_at	107071	54663	Wdr74	WD repeat domain 74	6	7.22777	6.7394	7.03587	6.56855	6.96207	6.53345	5.83244	6.28184	6.24998
50784_at	50784	8612	Ppap2c	phosphatidic acid phosphatase type 2C	6	6.08495	5.56575	5.80865	5.25612	5.59035	5.30147	4.86327	5.09664	5.2069
20937_at	20937	6839	Suv39h1	suppressor of variegation 3-9 homolog 1 (Drosophila)	6	6.81214	6.42741	6.6271	6.0909	6.23004	6.00499	5.43445	5.72127	5.63889
71963_at	71963	55038	Cdca4	cell division cycle associated 4	6	7.75261	7.29763	7.56315	7.15748	7.29325	7.06456	6.65404	7.00491	6.85624
53975_at	53975	11218	Ddx20	DEAD (Asp-Glu-Ala-Asp) box polypeptide 20	6	5.67277	5.43035	5.44071	5.38837	5.36409	5.21678	4.78595	4.80729	4.86672
98710_at	98710	5877	Rabif	RAB interacting factor	6	7.04655	6.7852	6.89472	6.83094	6.85411	6.72961	6.28202	6.50017	6.45264
100503120_at	100503120		A930006K02Rik	RIKEN cDNA A930006K02 gene	6	5.96802	5.66659	5.53467	5.62793	5.66553	5.08885	4.69504	4.74732	5.05578
67465_at	67465	10291	Sf3a1	splicing factor 3a, subunit 1	6	7.08688	6.94085	6.8966	6.74116	7.06213	6.78672	6.08874	6.10957	6.23493
53357_at	53357	8398	Pla2g6	phospholipase A2, group VI	6	5.89084	5.76962	5.73304	5.73304	5.89895	5.77975	5.30023	5.2224	5.48313
12449_at	12449	899	Ccnf	cyclin F	6	5.46227	5.1228	5.25681	4.91605	5.89803	4.91605	4.3249	4.07996	4.46029
268882_at	268882	200933	Fbxo45	F-box protein 45	6	7.29824	7.07113	7.07257	7.08779	7.09574	7.16286	6.3936	6.59214	6.78256
319520_at	319520	1846	Dusp4	dual specificity phosphatase 4	6	6.15189	5.54075	6.03015	5.78341	5.80231	6.02157	4.92627	5.19772	5.35968
68705_at	68705	2963	Gtf2f2	general transcription factor IIF, polypeptide 2	6	5.80361	5.65247	5.87743	5.66694	5.65247	5.65247	5.12805	5.14853	5.42209
12412_at	12412	10951	Cbx1	chromobox 1	6	7.32016	7.24073	7.53882	7.14066	7.14458	7.08044	6.59112	6.74379	6.83667
213464_at	213464	5929	Rbbp5	retinoblastoma binding protein 5	6	6.55066	6.58779	6.62762	6.47254	6.48219	6.58624	6.18034	6.06153	6.20306
94223_at	94223	54487	Dgcr8	DiGeorge syndrome critical region gene 8	6	6.33794	6.27575	6.55443	6.11399	6.34686	6.30555	5.67461	5.67481	5.96372
60507_at	60507	81890	Qtrt1	queuine tRNA-ribosyltransferase 1	6	5.66437	5.43468	5.76929	5.39088	5.60909	5.53546	5.04664	4.84092	5.21417
72552_at	72552	83693	Hsdl1	hydroxysteroid dehydrogenase like 1	6	4.20423	4.09212	3.75991	4.2581	4.52173	4.17565	3.75718	3.40724	3.57615
233208_at	233208		Scaf1	SR-related CTD-associated factor 1	6	6.2707	6.10122	6.18833	6.34946	6.47768	6.21967	5.82665	5.8949	5.86558
56218_at	56218	23598	Patz1	POZ (BTB) and AT hook containing zinc finger 1	6	5.80323	5.65247	5.662	5.84257	5.99168	5.65247	5.24805	5.1641	5.03415
666498_at	666498		Gm13149	predicted gene 13149	6	3.76212	3.17331	3.55604	3.86526	3.29123	3.49981	2.79112	2.61711	2.62673
328099_at	328099		Prps1l3	phosphoribosyl pyrophosphate synthetase 1-like 3	6	6.02846	5.51606	5.72308	5.92651	5.72109	5.86547	5.18628	4.83961	4.80327
69478_at	69478	145853	2300009A05Rik	RIKEN cDNA 2300009A05 gene	6	5.38122	4.47229	4.75901	4.62056	4.82097	4.82647	3.89523	4.07608	3.8594
15242_at	15242	3087	Hhex	hematopoietically expressed homeobox	6	7.45392	6.85447	6.89307	7.14877	6.98575	6.86954	6.51368	6.38829	5.97605
71970_at	71970	58486	2410018M08Rik	RIKEN cDNA 2410018M08 gene	6	4.35527	4.30335	4.38869	4.39243	4.38869	4.68613	3.82314	3.9947	3.76254
329739_at	329739	284611	Fam102b	family with sequence similarity 102, member B	6	6.61904	6.63323	6.6733	6.78091	6.78199	6.9802	6.04095	6.43466	6.08728
20539_at	20539	8140	Slc7a5	solute carrier family 7 (cationic amino acid transporter, y+ system), member 5	6	7.25886	7.16323	7.47767	7.14935	7.41133	7.54824	6.50489	6.81029	6.72347
216877_at	216877	56919	Dhx33	DEAH (Asp-Glu-Ala-His) box polypeptide 33	6	6.39258	6.27423	6.1565	6.29843	6.34686	6.39017	5.69534	5.96424	5.68121
67973_at	67973	10199	Mphosph10	M-phase phosphoprotein 10 (U3 small nucleolar ribonucleoprotein)	6	4.8126	4.8159	4.67096	4.8692	4.71064	4.83015	3.90252	4.50381	4.12334
230696_at	230696	79078	AU022252	expressed sequence AU022252	6	5.16737	4.99847	5.19793	5.34452	5.34452	5.1789	4.57148	4.93763	4.69948
320080_at	320080	9880	Zbtb39	zinc finger and BTB domain containing 39	6	6.45634	6.28007	6.28007	6.45408	6.57603	6.36559	5.35115	5.97487	5.72676
233651_at	233651	8642	Dchs1	dachsous 1 (Drosophila)	6	7.41697	7.619	7.33152	7.6208	7.86087	7.37838	6.6257	7.09326	6.99219
226252_at	226252	57700	Fam160b1	family with sequence similarity 160, member B1	6	7.42399	7.57156	7.21181	7.28532	7.66272	7.35043	6.83899	6.95033	6.83667
15530_at	15530	3339	Hspg2	perlecan (heparan sulfate proteoglycan 2)	6	9.04574	9.37434	9.09503	9.25357	9.36813	9.29824	8.43635	8.23619	8.51859
67784_at	67784	23129	Plxnd1	plexin D1	6	9.54329	9.69463	9.46322	9.52982	9.7793	9.72807	8.83146	8.80784	9.12999
12819_at	12819	1306	Col15a1	collagen, type XV, alpha 1	6	7.16886	7.27675	7.09089	6.96335	7.32022	7.03012	6.16871	6.01594	6.52123
54563_at	54563	23225	Nup210	nucleoporin 210	6	8.41516	8.5791	8.2124	8.20865	8.41194	8.37208	7.38533	7.31607	7.86768
108000_at	108000	1063	Cenpf	centromere protein F	6	6.22098	6.89059	6.26753	6.5049	6.62907	6.28966	5.32664	5.51583	5.87612
216766_at	216766	25929	Gemin5	gem (nuclear organelle) associated protein 5	6	5.95485	5.87254	5.7972	5.59507	5.94918	5.61526	5.3012	5.20695	5.27167
18302_at	18302	170392	Oit3	oncoprotein induced transcript 3	6	5.46577	5.41772	5.22228	4.71226	5.35348	5.00327	4.1885	4.11729	3.99799
12530_at	12530	993	Cdc25a	cell division cycle 25A	6	5.9647	5.93456	5.82284	5.68878	5.9163	5.33884	4.81307	4.91977	4.8727
74035_at	74035	79707	Nol9	nucleolar protein 9	6	6.97161	6.91978	6.92782	6.70833	6.84686	6.70833	6.22854	6.38479	6.28126
67967_at	67967	10714	Pold3	polymerase (DNA-directed), delta 3, accessory subunit	6	6.71276	6.56146	6.51485	6.36528	6.60608	6.32343	5.92272	6.10422	5.94658
330836_at	330836	9057	Slc7a6	solute carrier family 7 (cationic amino acid transporter, y+ system), member 6	6	6.55481	6.71721	6.6894	6.43352	6.58059	6.32027	5.79627	6.10741	5.98968
228482_at	228482	9824	Arhgap11a	Rho GTPase activating protein 11A	6	6.12775	6.4336	6.17474	5.87224	5.93653	5.44458	4.62884	5.22575	4.88527
20588_at	20588	6599	Smarcc1	SWI/SNF related, matrix associated, actin dependent regulator of chromatin, subfamily c, member 1	6	7.78082	8.23132	8.01004	7.64097	8.08238	7.68945	6.91714	7.21405	7.09031
28018_at	28018	56061	Ubfd1	ubiquitin family domain containing 1	6	6.57509	6.54156	6.52824	6.42602	6.47675	6.43528	5.98596	6.12312	6.18391
19826_at	19826	10921	Rnps1	ribonucleic acid binding protein S1	6	6.7506	6.79559	6.53863	6.29133	6.40338	6.34238	5.56917	5.86508	5.97305
80906_at	80906	30819	Kcnip2	Kv channel-interacting protein 2	6	3.84443	4.03286	3.82113	3.75689	3.79538	3.69647	3.13841	3.39784	3.41605
70466_at	70466	150468	Ckap2l	cytoskeleton associated protein 2-like	6	4.79739	5.05742	4.58532	4.45456	4.3598	4.20862	3.18596	3.66272	3.69086
225348_at	225348	134430	Wdr36	WD repeat domain 36	6	6.66913	6.79199	6.55069	6.43861	6.61748	6.37243	5.54511	6.06558	6.04761
74203_at	74203	56478	Eif4enif1	eukaryotic translation initiation factor 4E nuclear import factor 1	6	6.53019	6.5393	6.29901	6.45269	6.27084	6.47698	6.05092	5.98497	5.94879
245386_at	245386	55026	Fam70a	family with sequence similarity 70, member A	6	8.38	8.57453	7.79114	8.16928	7.55603	8.29878	6.9647	7.11554	7.2698
66515_at	66515	9820	Cul7	cullin 7	6	7.308	7.24795	7.1608	7.23847	7.25131	7.37404	6.77871	6.72053	6.7216
320827_at	320827		C530008M17Rik	RIKEN cDNA C530008M17 gene	6	5.64979	5.76545	5.36467	5.51657	5.60733	5.85624	4.98333	5.06624	4.97897
70238_at	70238	165918	Rnf168	ring finger protein 168	6	7.52992	7.60783	7.50527	7.49529	7.55848	7.62359	6.75068	6.97081	6.95896
192188_at	192188	55576	Stab2	stabilin 2	6	6.4336	7.07776	6.47619	6.43326	6.4334	6.77568	4.88497	5.04384	5.46001
26951_at	26951	9183	Zw10	ZW10 homolog (Drosophila), centromere/kinetochore protein	6	5.92063	5.9845	5.82724	5.7637	5.71087	5.82308	5.14983	5.24614	5.26965
76041_at	76041	202243	Ccdc125	coiled-coil domain containing 125	6	5.38776	5.86872	5.33666	5.45718	5.63757	5.5082	4.90815	4.79263	4.50329
70650_at	70650	55596	Zcchc8	zinc finger, CCHC domain containing 8	6	6.84285	7.09233	6.80671	6.71531	6.85526	6.71531	6.20252	6.42638	5.99845
15161_at	15161	3054	Hcfc1	host cell factor C1	6	7.78823	8.2038	7.72543	7.8009	7.76768	7.68474	7.25707	7.40195	7.00616
72749_at	72749	4796	Tonsl	tonsoku-like, DNA repair protein	6	4.63546	4.91422	4.52656	4.56052	4.40559	4.51143	4.20264	4.16947	3.88401
319876_at	319876	22837	Cobll1	Cobl-like 1	6	6.68298	7.11854	6.65182	6.71255	6.42475	6.78066	5.78395	6.07379	5.41264
72568_at	72568	286826	Lin9	lin-9 homolog (C. elegans)	6	6.53945	6.73638	6.28952	6.4239	6.47937	6.18331	5.60595	5.70054	5.07934
210530_at	210530	55214	Leprel1	leprecan-like 1	6	5.4299	5.37966	5.18267	5.31158	5.14558	5.15175	4.76051	4.82052	4.12628
210544_at	210544	93594	Wdr67	WD repeat domain 67	6	5.1177	5.63097	5.19495	4.8044	4.96822	4.72256	4.67081	4.56741	4.72659
105837_at	105837	27085	Mtbp	Mdm2, transformed 3T3 cell double minute p53 binding protein	6	5.86424	6.28267	5.46388	5.04161	5.12677	4.77993	4.73507	4.2112	4.73109
320438_at	320438	29929	Alg6	asparagine-linked glycosylation 6 (alpha-1,3,-glucosyltransferase)	6	4.55149	5.06244	4.3837	4.08088	3.97555	3.74746	3.91944	3.93549	3.679
232889_at	232889	8605	Pla2g4c	phospholipase A2, group IVC (cytosolic, calcium-independent)	6	4.06581	4.59112	4.21475	3.64714	3.64714	3.10089	3.64714	3.19285	3.44878
77626_at	77626	55627	Smpd4	sphingomyelin phosphodiesterase 4	6	6.41039	6.61949	6.43156	6.09214	5.91252	6.00994	5.9917	5.5424	5.79474
54451_at	54451	51692	Cpsf3	cleavage and polyadenylation specificity factor 3	6	6.85686	7.15253	6.73469	6.45381	6.30306	6.48909	6.42967	6.07133	6.27823
19366_at	19366	8438	Rad54l	RAD54 like (S. cerevisiae)	6	4.57622	4.96655	4.68598	4.0287	3.07981	3.67808	3.76338	2.99891	3.42486
22596_at	22596	7520	Xrcc5	X-ray repair complementing defective repair in Chinese hamster cells 5	6	4.16562	4.68616	4.59476	3.76803	3.12243	3.62046	3.61901	3.09468	3.42064
234258_at	234258	55247	Neil3	nei like 3 (E. coli)	6	6.31123	6.71643	6.48332	5.77502	5.40635	5.67147	5.07472	4.89941	5.41444
17217_at	17217	4173	Mcm4	minichromosome maintenance deficient 4 homolog (S. cerevisiae)	6	7.63931	8.22961	7.79982	7.09472	6.72294	7.11859	6.65252	6.39783	6.85239
226432_at	226432	55705	Ipo9	importin 9	6	7.30902	7.52002	7.38103	7.02407	6.79056	6.90459	6.62255	6.48299	6.59076
76843_at	76843	51514	Dtl	denticleless homolog (Drosophila)	6	6.32636	6.6747	6.36897	5.47861	5.19994	5.42113	4.8528	4.69111	4.63723
72787_at	72787	55706	Tmem48	transmembrane protein 48	6	6.79542	7.00143	6.94279	5.96807	5.5645	5.93162	5.14407	5.02377	5.10422
20133_at	20133	6240	Rrm1	ribonucleotide reductase M1	6	8.1071	8.2014	8.13936	7.48129	7.14324	7.41394	6.87914	6.58891	7.01375
353172_at	353172	2617	Gars	glycyl-tRNA synthetase	6	7.9753	7.98736	7.94218	7.62017	7.50251	7.63738	7.46534	7.25932	7.40644
223921_at	223921	8086	Aaas	achalasia, adrenocortical insufficiency, alacrimia	6	6.24044	6.37039	6.24255	5.65974	5.37452	5.65974	5.30094	4.77192	5.18628
224143_at	224143	56983	Poglut1	protein O-glucosyltransferase 1	6	5.66466	5.99142	5.89928	5.32244	5.22322	5.27217	5.32244	5.11197	4.98848
245474_at	245474	1736	Dkc1	dyskeratosis congenita 1, dyskerin	6	5.62355	6.3313	6.13017	5.13504	5.07942	5.23881	4.89817	4.69352	4.70043
19716_at	19716		Bex1	brain expressed gene 1	6	3.95604	4.37602	4.25321	3.68134	3.71919	3.66784	3.54683	3.3837	3.31663
69719_at	69719	790	Cad	carbamoyl-phosphate synthetase 2, aspartate transcarbamylase, and dihydroorotase	6	5.27114	5.71957	5.78629	4.8837	5.01027	4.85203	5.01802	4.26237	4.60571
17319_at	17319	4282	Mif	macrophage migration inhibitory factor	6	8.41318	8.6815	8.75114	7.91585	8.13219	7.78019	7.96612	7.43316	7.6765
103468_at	103468	57122	Nup107	nucleoporin 107	6	6.18676	6.71546	6.44288	5.74651	5.79694	5.67147	5.79536	5.25558	5.52309
102920_at	102920	2491	Cenpi	centromere protein I	6	5.46431	6.24703	5.89252	5.10322	5.03519	5.15052	4.47489	3.96702	4.54255
75619_at	75619	22868	Fastkd2	FAST kinase domains 2	6	3.94522	4.35341	4.20394	3.77092	3.77092	3.77092	3.38907	3.16483	3.31513
70699_at	70699	23165	Nup205	nucleoporin 205	6	6.48637	6.9256	6.79604	6.28575	6.21523	6.33958	5.82016	5.42983	5.7385
14119_at	14119	2201	Fbn2	fibrillin 2	6	7.06583	8.02323	7.83722	6.62008	6.85894	6.61084	5.70204	5.62343	5.68711
52874_at	52874	9933	D19Bwg1357e	DNA segment, Chr 19, Brigham & Women's Genetics 1357 expressed	6	5.94609	6.33757	6.21108	5.75129	5.68372	5.9113	5.68381	5.40406	5.46765
101861_at	101861	92105	Ints4	integrator complex subunit 4	6	5.53508	6.13933	5.91715	5.44018	5.42153	5.61493	5.30119	5.03559	5.08614
211651_at	211651	2177	Fancd2	Fanconi anemia, complementation group D2	6	4.67399	5.49911	5.40368	4.65312	4.41046	4.60025	4.11349	3.70944	4.06581
218973_at	218973	11169	Wdhd1	WD repeat and HMG-box DNA binding protein 1	6	5.61445	6.26285	6.16832	5.53874	5.3503	5.36937	4.99989	4.32051	5.04668
67121_at	67121	84930	Mastl	microtubule associated serine/threonine kinase-like	6	4.76485	5.56288	5.35164	4.71696	4.54351	4.71696	4.13156	3.8527	4.35875
227699_at	227699	23511	Nup188	nucleoporin 188	6	6.81625	7.23444	7.06249	6.71531	6.71531	6.71531	6.47338	6.25675	6.57629
104806_at	104806	57697	Fancm	Fanconi anemia, complementation group M	6	5.35817	6.27653	5.78629	5.23577	5.16643	5.09431	4.78456	4.58977	5.02994
140486_at	140486	10642	Igf2bp1	insulin-like growth factor 2 mRNA binding protein 1	6	6.15987	6.6502	6.47098	6.01419	6.19146	5.94082	5.7355	5.48277	5.82143
14634_at	14634	2737	Gli3	GLI-Kruppel family member GLI3	6	5.59244	6.27194	5.82736	5.65247	5.3161	5.26097	5.12715	5.18401	5.05571
75786_at	75786	9793	Ckap5	cytoskeleton associated protein 5	6	7.0629	7.85525	7.23523	7.14012	6.75783	6.93753	6.31026	6.48953	6.54365
235559_at	235559	11073	Topbp1	topoisomerase (DNA) II binding protein 1	6	7.5985	8.37	7.85427	7.8247	7.22895	7.54287	6.9807	7.00078	6.96903
75317_at	75317	55010	4930547N16Rik	RIKEN cDNA 4930547N16 gene	6	5.12368	5.76135	5.14266	4.64262	4.3748	4.61203	4.16103	3.95654	3.6796
20649_at	20649	6641	Sntb1	syntrophin, basic 1	6	6.47477	6.92882	6.43379	6.22331	5.79745	6.05334	5.7937	5.72041	5.70192
66385_at	66385	5510	Ppp1r7	protein phosphatase 1, regulatory (inhibitor) subunit 7	6	7.06811	7.36489	7.07272	6.89306	6.47114	6.75013	6.38304	6.44611	6.28072
74335_at	74335	7517	Xrcc3	X-ray repair complementing defective repair in Chinese hamster cells 3	6	4.71631	5.07515	4.80404	4.6641	4.5554	4.42697	4.40716	4.12732	4.20297
30955_at	30955	5294	Pik3cg	phosphoinositide-3-kinase, catalytic, gamma polypeptide	6	4.75901	5.20801	4.7013	4.60525	4.57076	4.50464	4.24918	4.03565	4.00951
268930_at	268930	9088	Pkmyt1	protein kinase, membrane associated tyrosine/threonine 1	6	5.43126	5.94788	5.7619	5.61913	5.10509	5.02597	4.73861	4.33184	4.66417
19357_at	19357	5885	Rad21	RAD21 homolog (S. pombe)	6	8.69561	8.78097	8.63984	8.64243	8.48228	8.51112	8.14048	8.18911	8.12389
51786_at	51786	53981	Cpsf2	cleavage and polyadenylation specific factor 2	6	6.27466	6.48016	6.21939	6.30309	6.13759	6.13759	5.67461	5.86865	5.69494
71819_at	71819	9493	Kif23	kinesin family member 23	6	7.09316	7.70275	7.27223	7.02133	6.78091	6.91974	6.08834	5.96597	5.86215
269582_at	269582	63967	Clspn	claspin	6	4.98433	5.62512	5.46893	4.95259	4.8837	4.8837	3.86625	3.8887	3.58435
74041_at	74041	220042	4632434I11Rik	RIKEN cDNA 4632434I11 gene	6	4.06516	4.87912	4.25025	4.11073	3.88895	4.01648	3.31917	3.54523	3.05045
19360_at	19360	10111	Rad50	RAD50 homolog (S. cerevisiae)	6	5.11155	5.97553	5.25898	5.04874	4.86769	4.73764	4.41234	4.51062	4.06956
55982_at	55982		Paxip1	PAX interacting (with transcription-activation domain) protein 1	6	7.00451	7.13008	6.79792	6.64784	6.51564	6.47651	6.12542	6.2084	5.84601
68926_at	68926	55833	Ubap2	ubiquitin-associated protein 2	6	8.34101	8.61461	8.23303	8.17517	8.0876	8.08957	7.80857	7.92882	7.64711
20460_at	20460	6491	Stil	Scl/Tal1 interrupting locus	6	6.79195	7.24361	6.73477	6.4753	6.23536	6.28066	5.32024	5.46671	5.33745
77011_at	77011	90381	5730590G19Rik	RIKEN cDNA 5730590G19 gene	6	5.15788	5.75365	4.92492	4.69955	4.56414	4.40429	3.57239	3.41894	3.46619
74320_at	74320	55339	Wdr33	WD repeat domain 33	6	6.91022	7.1988	6.84162	6.89773	6.75302	6.74002	6.37422	6.36806	6.26968
17345_at	17345	4288	Mki67	antigen identified by monoclonal antibody Ki 67	6	8.59892	9.68146	8.83124	8.85442	8.51768	8.34019	7.61635	7.9166	7.95542
229841_at	229841	1062	Cenpe	centromere protein E	6	6.33738	7.75367	6.69038	6.59797	6.64652	6.30102	5.36144	5.51511	5.58582
14211_at	14211	10592	Smc2	structural maintenance of chromosomes 2	6	7.22705	8.14291	7.71445	7.26107	6.80094	6.70688	5.5693	5.98779	6.08315
224171_at	224171	57650	C330027C09Rik	RIKEN cDNA C330027C09 gene	6	6.32786	7.02631	6.5363	6.3098	5.87613	5.79217	4.89115	5.19284	5.03801
13605_at	13605	1894	Ect2	ect2 oncogene	6	7.15278	8.03114	7.28467	6.80597	6.57222	6.77723	5.86279	5.80353	5.76695
84505_at	84505	9869	Setdb1	SET domain, bifurcated 1	6	5.68598	6.04653	5.69332	5.50264	5.42823	5.48384	5.12655	5.20646	5.17265
15366_at	15366	3161	Hmmr	hyaluronan mediated motility receptor (RHAMM)	6	4.94873	5.70402	4.94407	4.59981	4.51511	4.15988	3.63541	3.87247	3.5045
217653_at	217653	55320	Mis18bp1	MIS18 binding protein 1	6	5.39497	6.04445	5.42275	5.09327	5.16257	4.54122	4.00553	4.38124	4.0279
237911_at	237911	83990	Brip1	BRCA1 interacting protein C-terminal helicase 1	6	5.42913	6.07733	5.6195	5.1801	5.30181	4.74144	4.2112	4.21029	4.42679
237436_at	237436	283431	Gas2l3	growth arrest-specific 2 like 3	6	5.99502	6.43869	5.808	5.73261	5.77383	5.25421	4.94663	4.98917	5.08876
75216_at	75216	145508	4930534B04Rik	RIKEN cDNA 4930534B04 gene	6	5.76242	6.60269	6.16584	5.86531	6.09505	5.74169	5.21189	5.11073	5.43257
240641_at	240641	9585	Kif20b	kinesin family member 20B	6	4.7854	5.89984	5.32044	5.02441	5.22035	4.47011	4.10304	3.90555	4.01615
105148_at	105148	3376	Iars	isoleucine-tRNA synthetase	6	7.24914	7.75861	7.57707	7.27639	7.26191	7.24914	6.64431	6.8124	6.92903
228421_at	228421	81930	Kif18a	kinesin family member 18A	6	4.91195	5.71628	5.35854	4.87066	5.14381	4.79639	4.2165	4.42714	4.38378
214444_at	214444	55755	Cdk5rap2	CDK5 regulatory subunit associated protein 2	6	5.88975	6.67179	6.30787	5.88215	6.01161	5.92509	5.38568	5.1756	5.2517
20586_at	20586	6597	Smarca4	SWI/SNF related, matrix associated, actin dependent regulator of chromatin, subfamily a, member 4	6	8.00963	8.57877	8.25723	7.97474	8.09668	8.17577	7.6091	7.58598	7.68224
71988_at	71988	157570	Esco2	establishment of cohesion 1 homolog 2 (S. cerevisiae)	6	4.76294	5.45992	4.65521	4.6314	4.0965	3.61845	3.08881	3.15091	3.88368
72776_at	72776	163786	Sass6	spindle assembly 6 homolog (C. elegans)	6	5.84362	6.39217	5.5777	5.64932	5.19701	5.14301	4.47088	4.45266	4.88326
244329_at	244329	79648	Mcph1	microcephaly, primary autosomal recessive 1	6	5.27764	5.57034	5.47917	5.19886	4.85855	4.87409	4.61785	4.77959	4.87323
333564_at	333564		Fndc3c1	fibronectin type III domain containing 3C1	6	3.78601	4.75901	4.04459	3.66272	3.01411	3.10856	2.46511	2.84404	3.27707
170823_at	170823	11146	Glmn	glomulin, FKBP associated protein	6	4.49926	4.75326	4.48611	4.26992	4.03352	4.05394	3.86084	3.86084	3.94858
12558_at	12558	1000	Cdh2	cadherin 2	6	6.92111	7.29206	6.87619	6.37222	6.19073	6.23497	5.70268	5.99535	6.14021
18968_at	18968	5422	Pola1	polymerase (DNA directed), alpha 1	6	6.13787	6.72452	6.52342	5.78672	5.62731	5.71354	5.00792	5.07505	5.39709
66634_at	66634	84515	Mcm8	minichromosome maintenance deficient 8 (S. cerevisiae)	6	3.88035	4.33376	4.2128	3.66361	3.40107	3.53246	2.8323	3.15878	3.22803
60411_at	60411	64105	Cenpk	centromere protein K	6	3.79987	4.25028	4.14755	3.319	3.04735	3.33019	2.35112	2.53949	3.01426
68979_at	68979	25926	Nol11	nucleolar protein 11	6	6.45022	6.57513	6.49571	6.20159	6.03885	6.19708	5.76175	5.85219	6.00505
76044_at	76044	54892	Ncapg2	non-SMC condensin II complex, subunit G2	6	5.65167	6.48898	6.16495	5.57948	4.89952	5.36535	4.31407	4.11439	4.94553
208628_at	208628	9735	Kntc1	kinetochore associated 1	6	5.45427	6.23015	5.76253	5.17764	4.9228	5.14478	4.19412	3.98195	4.6386
21973_at	21973	7153	Top2a	topoisomerase (DNA) II alpha	6	8.36066	9.27274	8.65958	8.24736	8.04955	8.05726	6.99986	7.04808	7.49174
70645_at	70645	11339	Oip5	Opa interacting protein 5	6	3.74779	4.03545	3.31663	3.13341	3.36518	3.12988	2.42871	3.10782	2.50647
208836_at	208836	55215	Fanci	Fanconi anemia, complementation group I	6	4.34398	4.76258	4.00773	3.26432	3.46478	3.49739	3.16252	3.24378	2.78777
52064_at	52064	84274	Coq5	coenzyme Q5 homolog, methyltransferase (yeast)	6	6.21479	6.24005	5.92137	5.66862	5.77113	5.79586	5.61099	5.62975	5.37785
68051_at	68051	10204	Nutf2	nuclear transport factor 2	6	6.32265	6.23319	5.79691	5.65247	5.61371	5.61371	5.1141	5.33056	4.98848
19655_at	19655	27316	Rbmx	RNA binding motif protein, X chromosome	6	8.28564	8.30363	8.11442	7.93215	7.8558	7.78343	7.55078	7.68608	7.55294
20867_at	20867	10963	Stip1	stress-induced phosphoprotein 1	6	7.55529	7.59059	7.45127	7.19295	7.16962	7.11378	6.90101	6.98259	6.84959
70885_at	70885	55174	Ints10	integrator complex subunit 10	6	6.00661	6.05829	5.78078	5.63879	5.68273	5.42232	5.10307	5.30885	5.09073
20502_at	20502	6567	Slc16a2	solute carrier family 16 (monocarboxylic acid transporters), member 2	6	7.84355	7.71248	7.62003	7.44024	7.40533	7.38476	6.94936	7.26725	7.25106
76131_at	76131	55635	Depdc1a	DEP domain containing 1a	6	5.18679	5.20779	4.86095	4.33439	4.51982	4.22654	3.55501	4.08871	3.95778
70387_at	70387	283237	Ttc9c	tetratricopeptide repeat domain 9C	6	6.86017	6.67149	6.48902	6.56314	6.30809	6.21102	5.88359	5.89817	5.99642
664883_at	664883	4857	Nova1	neuro-oncological ventral antigen 1	6	6.31529	6.10848	5.66169	5.69418	5.41006	5.58189	4.88573	5.21644	5.08185
236915_at	236915	23229	Arhgef9	CDC42 guanine nucleotide exchange factor (GEF) 9	6	6.00673	5.99484	5.61973	5.49671	5.19386	5.36027	4.76988	4.90631	4.98354
74360_at	74360	9702	Cep57	centrosomal protein 57	6	5.67174	5.99801	5.92027	5.50018	5.42606	5.43602	4.88388	5.45167	5.16668
69956_at	69956	55037	Ptcd3	pentatricopeptide repeat domain 3	6	6.2355	6.62408	6.31326	5.93223	5.85017	5.89803	5.02284	5.79498	5.4808
230376_at	230376	54801	Haus6	HAUS augmin-like complex, subunit 6	6	5.75543	6.3809	6.14154	5.46492	5.33657	5.33657	4.24711	4.98668	4.63447
73254_at	73254	343099	Ccdc18	coiled-coil domain containing 18	6	3.71851	4.39712	3.96538	3.58836	3.53721	3.34889	2.61654	3.18236	3.15457
106618_at	106618	197335	Wdr90	WD repeat domain 90	6	4.58306	5.0743	4.82227	4.18511	4.26255	4.41591	4.03045	4.12683	4.06581
56386_at	56386	9331	B4galt6	UDP-Gal:betaGlcNAc beta 1,4-galactosyltransferase, polypeptide 6	6	5.1437	5.43546	5.24004	4.90961	4.93064	5.11638	4.66108	4.84083	4.69242
27993_at	27993	92856	Imp4	IMP4, U3 small nucleolar ribonucleoprotein, homolog (yeast)	6	6.91535	6.78784	6.85063	6.49085	6.38415	6.56507	6.11939	6.29739	6.41497
70546_at	70546	51201	Zdhhc2	zinc finger, DHHC domain containing 2	6	5.77006	5.78374	5.55855	4.95055	4.76967	5.0045	4.25627	4.87016	4.80269
171170_at	171170	55796	Mbnl3	muscleblind-like 3 (Drosophila)	6	8.94328	9.20229	8.72483	8.50015	8.18203	8.47135	7.66082	8.08841	8.39772
66403_at	66403	25842	Asf1a	ASF1 anti-silencing function 1 homolog A (S. cerevisiae)	6	7.05645	6.92692	6.9464	6.5139	6.4074	6.50264	6.11719	6.35304	5.92843
17245_at	17245	56890	Mdm1	transformed mouse 3T3 cell double minute 1	6	5.1249	5.10291	4.95005	4.82044	4.54222	4.75459	4.37789	4.546	4.2688
13557_at	13557	1871	E2f3	E2F transcription factor 3	6	5.47433	5.56267	5.33666	5.13545	4.95966	4.86383	4.37268	4.94526	4.3488
56207_at	56207	51377	Uchl5	ubiquitin carboxyl-terminal esterase L5	6	6.63746	6.83742	6.5908	6.22867	6.03995	6.00377	5.28019	5.9668	5.18327
59025_at	59025	9097	Usp14	ubiquitin specific peptidase 14	6	6.36246	6.55244	6.35304	6.0495	5.8906	5.95406	5.60656	5.99067	5.60386
101739_at	101739	11168	Psip1	PC4 and SFRS1 interacting protein 1	6	7.66249	7.98276	7.79344	7.28301	7.05532	7.08429	6.82939	7.12039	6.52277
12301_at	12301	27101	Cacybp	calcyclin binding protein	6	5.84263	5.85148	5.70554	5.24861	5.15055	5.21678	4.90971	5.42413	4.80119
18392_at	18392	4998	Orc1	origin recognition complex, subunit 1	6	4.43205	4.56948	4.26709	3.96278	3.77101	3.98326	3.49371	3.96278	3.66256
68729_at	68729	4591	Trim37	tripartite motif-containing 37	6	6.48219	6.5959	6.34874	6.16431	5.95914	6.16431	5.69768	6.0408	5.73307
18393_at	18393	4999	Orc2	origin recognition complex, subunit 2	6	5.33794	5.49247	5.28962	4.99847	4.63896	4.7629	4.54394	4.77975	4.35358
237010_at	237010	56062	Klhl4	kelch-like 4 (Drosophila)	6	7.51192	7.89138	7.37462	6.88506	6.25079	6.6207	6.20387	6.4615	6.06033
17876_at	17876	50804	Myef2	myelin basic protein expression factor 2, repressor	6	7.43674	7.5621	7.42984	7.25272	6.73465	6.96529	6.51357	6.84592	6.63017
110750_at	110750	1434	Cse1l	chromosome segregation 1-like (S. cerevisiae)	6	8.14368	8.45262	8.25187	7.92514	7.4614	7.82768	7.28922	7.62617	6.81512
73296_at	73296	22836	Rhobtb3	Rho-related BTB domain containing 3	6	6.21815	6.53129	6.42597	6.04195	5.80548	6.05546	5.80862	5.95372	5.60772
70247_at	70247	5707	Psmd1	proteasome (prosome, macropain) 26S subunit, non-ATPase, 1	6	7.87747	8.19675	7.9379	7.64462	7.32504	7.69671	7.33361	7.51805	7.13673
70472_at	70472	29028	Atad2	ATPase family, AAA domain containing 2	6	7.01049	7.77649	7.36499	6.97655	6.36364	6.73757	6.02651	6.49747	6.20669
72662_at	72662	22894	Dis3	DIS3 mitotic control homolog (S. cerevisiae)	6	6.93967	7.6369	7.19934	6.85752	6.41216	6.77764	6.20032	6.38066	6.01105
114741_at	114741	11198	Supt16h	suppressor of Ty 16 homolog (S. cerevisiae)	6	6.95403	7.69871	7.31113	6.96373	6.62584	6.86102	6.24613	6.6071	6.0852
13211_at	13211	1660	Dhx9	DEAH (Asp-Glu-Ala-His) box polypeptide 9	6	8.69891	9.07654	9.01088	8.64342	8.30431	8.48892	8.1475	8.38837	8.14674
12649_at	12649	1111	Chek1	checkpoint kinase 1	6	5.24208	5.73643	5.67214	4.81459	4.31278	4.55837	3.90123	4.21038	3.88704
16211_at	16211	3837	Kpnb1	karyopherin (importin) beta 1	6	8.40658	8.58899	8.57473	8.16632	7.98311	8.13151	7.75894	7.92222	7.61481
68310_at	68310	79830	Zmym1	zinc finger, MYM domain containing 1	6	4.44964	4.90947	4.80702	4.3232	4.23546	4.40427	3.88333	4.12004	3.75344
74201_at	74201	79598	Cep97	centrosomal protein 97	6	4.32623	4.56711	4.43946	4.20696	4.09997	4.21306	3.95059	4.03063	3.90151
50883_at	50883	11200	Chek2	checkpoint kinase 2	6	5.01241	5.26343	4.91119	4.5437	4.54771	4.14885	4.10331	4.14885	4.06811
170439_at	170439	79071	Elovl6	ELOVL family member 6, elongation of long chain fatty acids (yeast)	6	5.96892	6.38168	5.94787	5.38543	5.26918	4.97843	4.60382	5.2792	4.83848
67276_at	67276	90459	Eri1	exoribonuclease 1	6	6.66379	6.68174	6.70482	6.28118	6.19578	5.93307	5.77182	6.05844	5.92329
68501_at	68501	286053	Nsmce2	non-SMC element 2 homolog (MMS21, S. cerevisiae)	6	7.09246	7.06154	6.87892	6.52094	6.69218	6.32176	6.18884	6.51951	6.27188
245555_at	245555	340533	C77370	expressed sequence C77370	6	4.30879	4.8464	4.8464	4.0807	3.68311	3.37577	3.31897	3.93247	3.57218
75974_at	75974	139818	Dock11	dedicator of cytokinesis 11	6	5.61933	6.00365	5.8339	5.19998	4.70815	4.92612	4.65452	5.19639	4.7018
76976_at	76976		Arxes2	adipocyte-related X-chromosome expressed sequence 2	6	4.4205	4.51032	4.61232	4.07096	3.81534	3.84102	3.72448	4.02133	3.85613
110809_at	110809	6426	Srsf1	serine/arginine-rich splicing factor 1	6	8.30412	8.46928	8.53207	8.07869	8.07869	7.92891	7.86665	8.03765	7.80835
68095_at	68095	54940	Ociad1	OCIA domain containing 1	6	8.82701	8.72069	8.68976	8.44661	8.34816	8.38873	8.42171	8.17841	8.16863
71670_at	71670	91703	Acy3	aspartoacylase (aminoacylase) 3	6	6.35858	6.13731	5.96493	5.56005	5.32271	5.53991	5.53991	4.98704	5.1441
56846_at	56846	63941	Necab3	N-terminal EF-hand calcium binding protein 3	6	3.7918	3.68386	3.68316	3.48114	3.35862	3.47834	3.37416	3.08563	3.18606
12861_at	12861	1337	Cox6a1	cytochrome c oxidase, subunit VI a, polypeptide 1	6	11.4931	11.432	11.3728	11.1792	11.102	11.1792	11.1177	10.8755	10.8675
228812_at	228812	128869	Pigu	phosphatidylinositol glycan anchor biosynthesis, class U	6	7.38164	7.37164	7.16835	6.79866	6.5688	6.75267	6.85136	6.11534	6.14366
226414_at	226414	1615	Dars	aspartyl-tRNA synthetase	6	7.30147	7.1857	7.13853	6.83111	6.69001	6.82864	6.63024	6.4452	6.2647
26926_at	26926	9131	Aifm1	apoptosis-inducing factor, mitochondrion-associated 1	6	6.16665	5.97395	5.99312	5.70173	5.55675	5.67687	5.54148	5.38021	5.11783
67669_at	67669	51501	l7Rn6	lethal, Chr 7, Rinchik 6	6	7.13851	6.72936	6.8983	6.59212	6.41019	6.55273	6.4805	6.12301	6.01442
75146_at	75146	79847	Tmem180	transmembrane protein 180	6	5.88578	5.62224	5.67994	5.30466	5.2565	5.5295	5.29916	4.96895	4.82883
110446_at	110446	38	Acat1	acetyl-Coenzyme A acetyltransferase 1	6	9.16056	8.93346	8.92297	8.4305	8.13771	8.55508	8.45535	8.05447	7.76803
66648_at	66648	25941	5730494M16Rik	RIKEN cDNA 5730494M16 gene	6	7.29375	7.01103	6.94472	6.70716	6.42918	6.76428	6.57757	6.28931	6.25372
53610_at	53610	4841	Nono	non-POU-domain-containing, octamer binding protein	6	9.07286	8.80347	8.66566	8.36277	7.91811	8.19896	8.19896	7.74866	7.33663
107047_at	107047	56984	Psmg2	proteasome (prosome, macropain) assembly chaperone 2	6	6.13958	5.85344	5.70749	5.38005	4.83201	5.08602	5.20305	4.6694	4.51921
57874_at	57874	51495	Ptplad1	protein tyrosine phosphatase-like A domain containing 1	6	6.11659	5.92467	5.91872	5.59922	5.29694	5.34906	5.52413	5.23567	4.89924
13436_at	13436	1789	Dnmt3b	DNA methyltransferase 3B	6	5.54506	5.26864	5.04469	4.73001	4.4236	4.58199	4.70506	4.45967	4.31224
109232_at	109232	51097	Sccpdh	saccharopine dehydrogenase (putative)	6	6.69088	6.50187	6.35304	6.10853	5.86745	5.96088	5.8847	5.95229	5.58913
72461_at	72461	5547	Prcp	prolylcarboxypeptidase (angiotensinase C)	6	9.81553	9.78701	9.27654	8.98413	8.79006	9.02562	8.80916	8.69012	8.34201
28035_at	28035	10713	Usp39	ubiquitin specific peptidase 39	6	6.59694	6.44741	6.37498	5.99199	6.16168	6.07478	5.56437	5.82073	5.40012
56412_at	56412	84273	Noa1	nitric oxide associated 1	6	5.59502	5.49098	5.42671	5.02373	5.26632	5.12806	4.79489	4.8837	4.39052
70603_at	70603	4595	Mutyh	mutY homolog (E. coli)	6	3.79353	3.61495	3.54765	3.14982	3.36502	3.47748	3.1289	3.16654	2.86825
14025_at	14025	53335	Bcl11a	B cell CLL/lymphoma 11A (zinc finger protein)	6	5.0674	4.58564	4.5677	4.15658	4.28662	4.13697	3.99648	4.05607	3.55812
380686_at	380686	25927	Cnrip1	cannabinoid receptor interacting protein 1	6	6.60106	6.19426	6.21481	5.92467	5.92467	5.88626	5.73147	5.82041	5.47506
76429_at	76429	64077	Lhpp	phospholysine phosphohistidine inorganic pyrophosphate phosphatase	6	5.09195	4.94762	5.44311	4.43092	4.38464	4.57229	4.42202	4.02018	3.83275
21454_at	21454	6950	Tcp1	t-complex protein 1	6	9.04468	8.89911	9.13477	8.70616	8.56786	8.66884	8.42174	8.37955	8.21466
12466_at	12466	908	Cct6a	chaperonin containing Tcp1, subunit 6a (zeta)	6	8.64244	8.33992	8.68518	8.10471	8.04567	8.0125	7.90342	7.81514	7.41405
245688_at	245688	5931	Rbbp7	retinoblastoma binding protein 7	6	9.23809	9.15491	9.39607	8.80854	8.62274	8.78235	8.67525	8.67557	8.26198
170718_at	170718	3420	Idh3b	isocitrate dehydrogenase 3 (NAD+) beta	6	9.26045	9.03455	9.05743	8.75857	8.76229	8.60986	8.70519	8.61837	8.32777
11950_at	11950	515	Atp5f1	ATP synthase, H+ transporting, mitochondrial F0 complex, subunit B1	6	8.54229	8.21051	8.38511	7.85793	7.88641	7.78435	7.83343	7.6529	7.3584
51788_at	51788	3015	H2afz	H2A histone family, member Z	6	8.75724	8.20719	8.55413	7.73495	7.90741	7.57597	7.962	7.4229	7.00524
12447_at	12447	898	Ccne1	cyclin E1	6	6.15265	6.03634	6.37484	5.70097	5.69081	5.54362	5.63742	5.20107	4.69282
22032_at	22032	9618	Traf4	TNF receptor associated factor 4	6	6.8638	6.5695	6.76131	6.26544	6.31547	5.90208	6.05989	5.83813	5.02603
379043_at	379043		Raet1e	retinoic acid early transcript 1E	6	5.69249	5.3731	4.84077	4.56178	4.89372	4.17724	4.35067	3.91517	4.32744
56470_at	56470	10287	Rgs19	regulator of G-protein signaling 19	6	7.0857	6.79443	6.72961	6.42196	6.55117	6.12098	6.34018	5.92509	5.81949
67681_at	67681	29074	Mrpl18	mitochondrial ribosomal protein L18	6	6.6769	6.35891	6.42107	6.0752	6.09131	5.47586	5.83765	5.01272	5.27044
228033_at	228033	518	Atp5g3	ATP synthase, H+ transporting, mitochondrial F0 complex, subunit C3 (subunit 9)	6	8.93859	8.42362	8.85124	8.21192	8.43851	8.17946	8.06398	7.95206	7.86912
18226_at	18226	23636	Nup62	nucleoporin 62	6	8.18461	7.77302	8.08003	7.30391	7.75274	7.26358	7.24455	7.10959	7.23013
20174_at	20174	10856	Ruvbl2	RuvB-like protein 2	6	7.19045	6.81908	7.07871	6.44538	6.7835	6.40491	6.23883	6.13174	6.26494
108911_at	108911	55920	Rcc2	regulator of chromosome condensation 2	6	7.39762	6.95785	7.35961	6.64581	7.12958	6.58483	6.41473	6.27708	6.37469
72900_at	72900	4729	Ndufv2	NADH dehydrogenase (ubiquinone) flavoprotein 2	6	7.97963	7.51077	7.9348	7.18354	7.50241	7.21483	7.24761	6.92529	7.02394
21770_at	21770	5528	Ppp2r5d	protein phosphatase 2, regulatory subunit B (B56), delta isoform	6	7.50107	7.27174	7.47004	6.86645	7.16468	7.00394	6.92547	6.64787	6.7455
20810_at	20810	6723	Srm	spermidine synthase	6	7.34049	7.0188	7.4271	6.40827	7.17403	6.28512	6.14891	6.14218	5.91146
111241_at	111241	3159	Hmga1-rs1	high mobility group AT-hook I, related sequence 1	6	8.56415	8.16098	8.63085	7.56323	8.37378	7.57691	7.18758	7.47045	7.37093
118451_at	118451	51116	Mrps2	mitochondrial ribosomal protein S2	6	5.84809	5.67461	5.51707	5.04213	5.61371	5.4771	4.937	4.82054	5.02843
109079_at	109079	22929	Sephs1	selenophosphate synthetase 1	6	7.25528	7.1458	7.0246	6.48207	6.8485	6.74288	6.36864	6.35066	6.3197
76809_at	76809	140707	Bri3bp	Bri3 binding protein	6	5.86052	5.60056	5.45135	4.98611	5.33817	5.15225	4.76792	4.91436	4.91689
71702_at	71702	988	Cdc5l	cell division cycle 5-like (S. pombe)	6	6.12121	6.07086	5.898	5.54631	6.01679	5.49709	5.20477	5.3524	5.24852
18817_at	18817	5347	Plk1	polo-like kinase 1	6	7.21774	7.13654	7.09044	6.4265	7.19677	5.97666	5.8583	5.38328	5.43719
18120_at	18120	740	Mrpl49	mitochondrial ribosomal protein L49	6	5.61445	5.61005	5.47289	5.0196	5.39389	4.80612	4.88672	4.64563	4.67115
18624_at	18624	5184	Pepd	peptidase D	6	5.80706	5.64532	5.63815	5.52598	5.50805	5.52598	5.23103	5.08129	5.08208
54204_at	54204	1731	Sept1	septin 1	6	5.90214	5.53607	5.50689	5.34125	5.37889	5.34017	4.96637	4.80031	4.70406
17035_at	17035	56925	Lxn	latexin	6	10.5373	10.4446	10.1134	9.92617	9.97526	9.88462	9.38329	9.10385	8.86741
12151_at	12151	100532731	Bmi1	Bmi1 polycomb ring finger oncogene	6	5.11911	4.94266	4.68517	4.81883	4.75307	4.65468	4.49024	4.2112	4.2288
320398_at	320398	121227	Lrig3	leucine-rich repeats and immunoglobulin-like domains 3	6	6.50313	6.37789	6.28212	6.01324	6.29098	5.74456	5.61642	5.57053	5.03384
239743_at	239743	89857	Klhl6	kelch-like 6 (Drosophila)	6	5.54895	5.3885	5.2899	4.98527	5.42969	4.98792	4.86872	4.67885	4.29877
24069_at	24069	51684	Sufu	suppressor of fused homolog (Drosophila)	6	6.33543	6.25427	6.25137	6.1545	6.28948	6.13417	5.91539	5.71876	5.57963
66830_at	66830	112939	Nacc1	nucleus accumbens associated 1, BEN and BTB (POZ) domain containing	6	7.78174	7.75276	7.68987	7.63724	7.735	7.58371	7.29962	7.25602	6.99814
19205_at	19205	5725	Ptbp1	polypyrimidine tract binding protein 1	6	10.2071	10.0124	10.1126	9.84519	9.92014	9.88491	9.69493	9.51813	9.33184
14163_at	14163	2245	Fgd1	FYVE, RhoGEF and PH domain containing 1	6	6.23009	5.99756	5.98491	5.69827	5.86541	5.86541	5.63748	5.37785	5.13188
72982_at	72982	51524	Tmem138	transmembrane protein 138	6	4.24344	4.23694	4.30967	4.0148	4.11339	4.18458	3.91824	3.61267	3.54821
19181_at	19181	5701	Psmc2	proteasome (prosome, macropain) 26S subunit, ATPase 2	6	7.06125	7.0012	7.08293	6.6877	6.80153	6.84082	6.63757	6.33725	6.34647
59001_at	59001	54107	Pole3	polymerase (DNA directed), epsilon 3 (p17 subunit)	6	6.83527	6.85076	6.95768	6.39807	6.53212	6.60092	6.4898	5.82043	5.99923
13555_at	13555	1869	E2f1	E2F transcription factor 1	6	6.97359	6.39895	6.85642	6.17774	6.21991	6.21991	5.75312	4.7683	5.20028
67203_at	67203	54820	Nde1	nuclear distribution gene E homolog 1 (A nidulans)	6	6.89225	6.76297	6.81375	6.57944	6.74758	6.56934	6.34758	5.83679	6.08032
72391_at	72391	1033	Cdkn3	cyclin-dependent kinase inhibitor 3	6	6.72667	6.68102	6.79397	6.28463	6.47232	6.26296	6.07866	5.13483	5.72513
100302648_at	100302648		Gm11944	predicted gene 11944	6	4.5314	4.91302	4.75901	4.50754	4.50754	4.10894	3.63795	4.16458	3.37128
66949_at	66949	286827	Trim59	tripartite motif-containing 59	6	6.57392	6.59504	6.46334	6.25153	6.59772	6.18285	5.75369	6.08093	5.69584
56524_at	56524	51678	Mpp6	membrane protein, palmitoylated 6 (MAGUK p55 subfamily member 6)	6	6.50264	6.63087	6.52217	6.03894	6.37002	6.02693	5.57874	5.92379	5.36147
17768_at	17768	10797	Mthfd2	methylenetetrahydrofolate dehydrogenase (NAD+ dependent), methenyltetrahydrofolate cyclohydrolase	6	5.46819	5.64197	5.99865	5.11606	5.30478	5.5004	4.60514	4.79986	4.13831
20019_at	20019	25885	Polr1a	polymerase (RNA) I polypeptide A	6	5.81501	6.2536	6.21024	5.6342	5.85762	5.7447	5.34217	5.40191	5.04316
98415_at	98415	64710	Nucks1	nuclear casein kinase and cyclin-dependent kinase substrate 1	6	7.77478	8.05218	8.05117	7.2582	7.91001	7.65679	7.04405	7.23584	6.97786
110109_at	110109	4839	Nop2	NOP2 nucleolar protein homolog (yeast)	6	6.54515	6.59958	6.68454	5.99687	6.57864	6.2416	5.86589	5.94889	5.63334
54609_at	54609	29978	Ubqln2	ubiquilin 2	6	6.7103	6.4375	6.3907	6.31309	6.26483	6.35998	5.86541	6.02209	5.77665
28015_at	28015	81488	Polr2m	polymerase (RNA) II (DNA directed) polypeptide M	6	8.77421	8.45993	8.49362	8.39307	8.39146	8.46777	7.96652	8.11255	7.80657
67168_at	67168	10161	Lpar6	lysophosphatidic acid receptor 6	6	10.0276	9.74131	9.42831	9.56643	9.39494	9.50322	8.47312	9.0266	8.27558
219114_at	219114	221150	Ska3	spindle and kinetochore associated complex subunit 3	6	4.17413	3.78182	3.78039	3.52745	3.70598	3.32726	2.51923	3.1676	2.60427
73736_at	73736	51077	Fcf1	FCF1 small subunit (SSU) processome component homolog (S. cerevisiae)	6	8.21029	8.1836	7.99786	7.98343	8.17786	8.01682	7.60967	7.77204	7.61201
24116_at	24116	7469	Whsc2	Wolf-Hirschhorn syndrome candidate 2 (human)	6	6.77894	6.61499	6.51905	6.35778	6.6597	6.57092	5.95969	6.23241	5.85524
224092_at	224092	55341	Lsg1	large subunit GTPase 1 homolog (S. cerevisiae)	6	6.36777	6.35808	6.38094	6.20987	6.3313	6.30379	5.67636	6.05771	5.73743
170676_at	170676	23089	Peg10	paternally expressed 10	6	6.60158	6.72611	6.55713	6.41938	6.44027	6.41938	5.93483	6.1773	5.98799
100503083_at	100503083		Gm19544	predicted gene, 19544	6	5.52619	5.62808	5.55005	4.77666	4.87119	4.98374	3.81028	4.51489	4.17264
94352_at	94352	4017	Loxl2	lysyl oxidase-like 2	6	7.09201	6.97666	6.89194	6.76555	6.63665	6.83304	6.14614	6.57853	6.28816
67949_at	67949	84365	Mki67ip	Mki67 (FHA domain) interacting nucleolar phosphoprotein	6	6.97816	6.70097	7.08652	6.64368	6.47054	6.67884	5.68839	6.19647	5.90006
231327_at	231327	5471	Ppat	phosphoribosyl pyrophosphate amidotransferase	6	6.14629	6.21643	6.40076	5.86006	5.53524	6.06221	4.63063	5.40109	5.11336
13665_at	13665	1965	Eif2s1	eukaryotic translation initiation factor 2, subunit 1 alpha	6	8.00991	7.86154	8.18526	7.92853	7.75837	7.72973	7.12259	7.59291	7.05024
50496_at	50496	1876	E2f6	E2F transcription factor 6	6	5.79121	5.37329	5.66728	5.30694	5.37846	5.45191	4.48508	5.0563	4.09702
57750_at	57750	55759	Wdr12	WD repeat domain 12	6	4.93741	4.67357	5.05539	4.38493	4.71259	4.63707	3.99817	4.39712	3.92957
68278_at	68278	10212	Ddx39	DEAD (Asp-Glu-Ala-Asp) box polypeptide 39	6	6.18556	5.86392	6.38094	5.8868	6.13832	5.81801	5.10005	5.6246	5.30801
381822_at	381822		1190002F15Rik	RIKEN cDNA 1190002F15 gene	6	4.53361	4.4052	4.60973	4.30913	4.39371	4.34331	3.58484	4.08924	3.90345
67078_at	67078	283871	Pgp	phosphoglycolate phosphatase	6	5.66141	5.34314	5.63357	5.52103	5.20726	5.00058	4.91924	4.74914	4.58144
74268_at	74268	57099	Aven	apoptosis, caspase activation inhibitor	6	4.937	4.77075	5.31974	4.81621	4.93041	4.52135	4.2933	4.31135	4.26587
14894_at	14894	29105	Gtl3	gene trap locus 3	6	7.72044	7.24274	7.50242	7.11767	7.27304	7.0812	6.8329	6.64502	6.68027
21677_at	21677	8463	Tead2	TEA domain family member 2	6	7.74249	7.41453	7.69712	7.16278	7.43897	7.25745	7.02826	6.66655	6.8426
27756_at	27756	57819	Lsm2	LSM2 homolog, U6 small nuclear RNA associated (S. cerevisiae)	6	5.91508	5.55845	5.89547	5.46316	5.76284	5.51999	5.14305	4.98969	5.01217
66679_at	66679	8480	Rae1	RAE1 RNA export 1 homolog (S. pombe)	6	7.84876	7.6282	7.7647	7.59565	7.72271	7.55267	7.29414	7.0852	7.12549
70294_at	70294	55658	Rnf126	ring finger protein 126	6	8.18942	7.91169	7.98641	7.62576	7.84329	7.49627	7.43489	7.20082	7.07362
57315_at	57315	9277	Wdr46	WD repeat domain 46	6	6.96051	6.77753	6.6878	6.20888	6.65593	6.12571	6.07844	5.70677	5.56136
74414_at	74414	10623	Polr3c	polymerase (RNA) III (DNA directed) polypeptide C	6	6.56611	6.36258	6.35263	6.14303	6.35369	6.1269	5.99373	5.80679	5.87662
27221_at	27221	10036	Chaf1a	chromatin assembly factor 1, subunit A (p150)	6	5.71354	5.28629	5.55789	5.00245	5.2716	4.47231	4.1871	4.04629	4.06581
54124_at	54124	1163	Cks1b	CDC28 protein kinase 1b	6	8.1388	7.70387	8.05811	7.02199	7.70866	6.83246	6.45523	6.39689	6.02227
12261_at	12261	708	C1qbp	complement component 1, q subcomponent binding protein	6	8.05848	7.66647	7.86979	6.85804	7.51543	6.95576	6.5508	6.43856	6.202
100039419_at	100039419		Gm2223	predicted pseudogene 2223	6	4.82876	4.84431	5.10813	4.08192	4.65465	4.07392	3.72414	2.96699	2.99575
22321_at	22321	7407	Vars	valyl-tRNA synthetase	6	6.3109	6.33148	6.57084	6.14962	6.43691	6.0239	5.82742	5.51443	5.51178
56275_at	56275	10432	Rbm14	RNA binding motif protein 14	6	7.10809	6.99134	7.23427	7.02209	7.04954	6.9504	6.77697	6.59418	6.4753
56452_at	56452	23594	Orc6	origin recognition complex, subunit 6	6	6.96242	6.56571	7.02398	6.43388	6.67294	6.40679	5.83472	5.82914	5.49541
16549_at	16549	8570	Khsrp	KH-type splicing regulatory protein	6	7.49091	7.35421	7.5679	7.26215	7.5432	7.26904	7.02569	7.00877	6.83283
20492_at	20492	7884	Slbp	stem-loop binding protein	6	8.11489	8.13923	8.18695	7.67629	7.63315	7.53546	7.47433	7.07708	7.22425
14450_at	14450	2618	Gart	phosphoribosylglycinamide formyltransferase	6	6.34217	6.42492	6.47795	5.65669	5.70928	5.65809	5.54455	5.05374	5.20555
13361_at	13361	1719	Dhfr	dihydrofolate reductase	6	5.66806	5.84585	5.8207	4.71696	4.54285	4.59624	4.4219	3.79506	4.08552
18974_at	18974	5427	Pole2	polymerase (DNA directed), epsilon 2 (p59 subunit)	6	5.746	5.84098	5.65201	4.96719	4.96719	4.74393	4.65048	4.35455	4.46936
73666_at	73666	84321	Thoc3	THO complex 3	6	7.5822	7.3338	7.46469	6.81871	6.81871	6.72195	6.76363	6.44364	6.53641
54637_at	54637	11230	Praf2	PRA1 domain family 2	6	7.37311	7.1169	7.26965	6.66283	6.60598	6.53345	6.54888	6.05547	6.31667
68479_at	68479	84844	Phf5a	PHD finger protein 5A	6	6.71593	6.56145	6.59894	6.29061	6.14409	6.28419	6.09836	5.93146	5.86285
67153_at	67153	79621	Rnaseh2b	ribonuclease H2, subunit B	6	7.19739	7.02322	7.20598	6.44585	6.35945	6.55466	6.06292	5.84315	5.7659
67059_at	67059	29789	Ola1	Obg-like ATPase 1	6	6.51215	6.45771	6.48839	5.91094	5.74134	5.85903	5.62458	5.40782	5.48159
67144_at	67144	55631	Lrrc40	leucine rich repeat containing 40	6	6.08346	6.08236	6.12389	5.34278	5.25161	5.38266	5.0601	4.93746	4.84618
54364_at	54364	10556	Rpp30	ribonuclease P/MRP 30 subunit (human)	6	6.38312	6.2891	6.46561	5.7923	5.58631	5.70565	5.53901	5.0271	5.00652
56496_at	56496	7105	Tspan6	tetraspanin 6	6	8.6535	8.31071	8.47012	7.7559	7.71783	7.6478	7.63344	7.0151	6.85417
59035_at	59035	10498	Carm1	coactivator-associated arginine methyltransferase 1	6	7.28885	7.35652	7.46684	7.03551	7.07312	6.93291	6.96771	6.73562	6.66666
12419_at	12419	23468	Cbx5	chromobox 5	6	6.61716	6.91417	6.8965	6.33056	6.25634	6.02965	5.96	5.7365	5.77062
67371_at	67371	112495	Gtf3c6	general transcription factor IIIC, polypeptide 6, alpha	6	5.50986	5.57264	5.53407	5.35636	5.30328	5.10221	5.17421	4.90377	4.83534
13178_at	13178	1633	Dck	deoxycytidine kinase	6	6.34016	6.49728	6.02654	5.60566	5.59311	5.34222	5.42056	5.00589	4.84591
108912_at	108912	157313	Cdca2	cell division cycle associated 2	6	6.00754	5.93973	5.66909	5.40812	5.54189	5.34468	4.60975	4.56341	4.72049
83815_at	83815	55166	Cenpq	centromere protein Q	6	6.52953	6.49193	6.20879	5.69186	5.69186	5.69186	4.53042	4.67168	4.93034
22666_at	22666	7541	Zfp161	zinc finger protein 161	6	4.73683	4.78292	4.82375	4.64363	4.62731	4.58112	4.25981	4.11968	4.1912
16906_at	16906	4001	Lmnb1	lamin B1	6	7.89198	7.96236	8.09318	7.43581	7.60389	7.34274	6.76287	6.52678	6.94909
19348_at	19348	10112	Kif20a	kinesin family member 20A	6	6.86728	7.04524	6.93586	6.31382	6.33265	6.06831	5.47563	5.0831	5.54274
75062_at	75062	10946	Sf3a3	splicing factor 3a, subunit 3	6	7.29756	7.43854	7.4026	7.07764	7.1964	7.09475	6.74527	6.62112	6.74476
17220_at	17220	4176	Mcm7	minichromosome maintenance deficient 7 (S. cerevisiae)	6	7.73896	7.60178	8.00106	6.96924	7.04046	6.75541	6.01708	5.72789	5.98998
66336_at	66336	401541	Cenpp	centromere protein P	6	4.82611	4.8437	5.15244	4.44294	4.35744	4.30277	3.67906	3.3658	3.48584
19075_at	19075	5557	Prim1	DNA primase, p49 subunit	6	6.66327	6.85574	6.74058	5.84081	5.4981	5.44257	4.79266	4.10063	4.40947
77065_at	77065	25896	Ints7	integrator complex subunit 7	6	7.14988	7.34134	7.23933	6.82632	6.7983	6.74865	6.37456	6.18778	6.24346
27041_at	27041	10146	G3bp1	Ras-GTPase-activating protein SH3-domain binding protein 1	6	9.40128	9.52093	9.66547	9.2176	9.18654	9.17284	8.72763	8.79767	8.74559
19072_at	19072	5550	Prep	prolyl endopeptidase	6	7.65336	7.75559	7.78879	7.31974	7.37383	7.26095	6.76774	7.02685	6.73465
68201_at	68201	91057	Ccdc34	coiled-coil domain containing 34	6	6.10057	6.15683	6.07705	5.64739	5.69731	5.76736	4.96684	4.91069	4.63364
67781_at	67781	3608	Ilf2	interleukin enhancer binding factor 2	6	7.89593	7.86515	7.97671	7.47404	7.6521	7.57789	7.19783	7.23332	6.93296
12181_at	12181	23246	Bop1	block of proliferation 1	6	6.14619	6.00857	6.10076	5.85222	5.85222	5.85222	5.52959	5.59725	5.46825
76614_at	76614	10989	Immt	inner membrane protein, mitochondrial	6	7.49338	7.57048	7.61819	7.24232	7.41467	7.22867	7.14869	7.10604	6.9925
21849_at	21849	10155	Trim28	tripartite motif-containing 28	6	8.49031	8.54174	8.82937	8.16835	8.43688	7.93204	7.87225	7.65202	7.24729
67054_at	67054	10606	Paics	phosphoribosylaminoimidazole carboxylase, phosphoribosylaminoribosylaminoimidazole, succinocarboxamide synthetase	6	7.17388	7.25442	7.06331	6.88718	6.87377	6.83414	6.63018	6.49809	6.38444
21917_at	21917	7112	Tmpo	thymopoietin	6	7.98714	8.30354	8.00908	7.68338	7.59157	7.55036	7.19673	7.10878	6.94464
72415_at	72415	151648	Sgol1	shugoshin-like 1 (S. pombe)	6	4.84023	5.12928	4.79923	4.36994	4.57485	4.22874	3.74746	3.64639	3.69071
233406_at	233406	9055	Prc1	protein regulator of cytokinesis 1	6	7.24777	7.61831	7.20114	6.85437	6.90316	6.53145	5.91938	5.71178	5.79355
108907_at	108907	51203	Nusap1	nucleolar and spindle associated protein 1	6	7.68486	7.95097	7.63613	7.25777	7.19074	6.90601	6.56946	6.50026	6.44459
22059_at	22059	7157	Trp53	transformation related protein 53	6	9.72875	9.67089	9.63413	9.21316	9.46686	9.05579	8.64882	8.55075	8.48516
11545_at	11545	142	Parp1	poly (ADP-ribose) polymerase family, member 1	6	7.43473	7.55539	7.35947	7.00092	7.24003	7.04645	6.67921	6.52211	6.51294
70385_at	70385	54908	Ccdc99	coiled-coil domain containing 99	6	5.21379	5.39427	4.99087	4.54551	4.97813	4.65342	4.13262	4.19279	3.95399
67088_at	67088	23066	Cand2	cullin-associated and neddylation-dissociated 2 (putative)	6	5.71478	6.03178	5.8122	5.23255	5.38176	5.52472	5.1554	4.67081	4.51155
20667_at	20667	6666	Sox12	SRY-box containing gene 12	6	3.53684	3.96842	3.80529	3.31523	3.45	3.32203	2.99646	2.56475	2.436
14534_at	14534	2648	Kat2a	K(lysine) acetyltransferase 2A	6	6.44207	6.79379	6.59995	6.29502	6.51619	6.14608	6.08202	5.8467	5.63016
56095_at	56095	117246	Ftsj3	FtsJ homolog 3 (E. coli)	6	5.79499	6.18034	5.94763	5.64716	5.73846	5.64718	5.35241	5.26054	4.72145
15526_at	15526	3313	Hspa9	heat shock protein 9	6	9.00335	8.97289	9.10606	8.6456	8.59606	8.55104	8.1947	8.62522	7.98814
230770_at	230770	55116	Tmem39b	transmembrane protein 39b	6	6.8808	6.84339	6.98101	6.37329	6.41592	6.00307	5.97254	6.17918	5.29414
50927_at	50927	4678	Nasp	nuclear autoantigenic sperm protein (histone-binding)	6	7.4647	7.59576	7.67981	7.04382	7.02003	6.72294	6.67998	6.89801	5.99923
12566_at	12566	1017	Cdk2	cyclin-dependent kinase 2	6	7.84109	7.76792	7.6248	7.39852	7.22765	7.12204	7.00205	6.8795	6.57151
27214_at	27214	10926	Dbf4	DBF4 homolog (S. cerevisiae)	6	6.97771	6.92111	6.70372	6.68653	6.2919	6.01435	5.82521	5.85419	5.27516
15384_at	15384	3182	Hnrnpab	heterogeneous nuclear ribonucleoprotein A/B	6	10.6784	10.6399	10.6789	10.429	10.1354	10.2493	10.0348	10.1677	9.62744
21771_at	21771	84916	Cirh1a	cirrhosis, autosomal recessive 1A (human)	6	8.46193	8.45222	8.24321	7.98408	7.80234	7.70724	7.57142	7.71268	6.85596
230484_at	230484	7398	Usp1	ubiquitin specific peptidase 1	6	7.30917	7.71021	7.45131	7.07996	6.59228	6.68281	6.27653	6.31951	5.66326
20815_at	20815	6732	Srpk1	serine/arginine-rich protein specific kinase 1	6	7.27539	7.42603	7.42678	7.15119	7.11468	7.10822	6.91918	6.95171	6.6489
67134_at	67134	10528	Nop56	NOP56 ribonucleoprotein homolog (yeast)	6	8.39401	8.64334	8.51445	8.04612	8.00836	8.05857	7.67154	7.69479	6.99937
72640_at	72640	92312	Mex3a	mex3 homolog A (C. elegans)	6	6.20491	6.27855	6.34244	6.25591	5.90307	5.98236	5.63012	5.67091	4.98641
66106_at	66106	23676	Smpx	small muscle protein, X-linked	6	3.72602	3.4797	4.59919	3.28057	3.19459	3.37109	2.76716	2.9434	2.60942
72722_at	72722	25940	Fam98a	family with sequence similarity 98, member A	6	6.02236	5.96484	6.2557	5.80232	5.76434	5.81469	5.44444	5.60752	5.45835
20425_at	20425	6470	Shmt1	serine hydroxymethyltransferase 1 (soluble)	6	4.43467	4.74096	5.11552	4.25584	4.30798	4.29336	3.98716	3.8932	3.75491
13382_at	13382	1738	Dld	dihydrolipoamide dehydrogenase	6	7.27746	7.24168	7.35986	6.95261	6.81176	7.20165	6.61603	6.8199	6.7822
12469_at	12469	10694	Cct8	chaperonin containing Tcp1, subunit 8 (theta)	6	8.23126	8.26286	8.38017	7.93738	7.69015	8.08971	7.81154	7.76802	7.59561
67041_at	67041	5019	Oxct1	3-oxoacid CoA transferase 1	6	7.32987	7.41989	7.57015	7.02327	6.72461	7.05094	6.72094	6.77447	6.7072
100861958_at	100861958		LOC100861958	uncharacterized LOC100861958	6	5.07639	4.74606	4.89649	4.59921	4.54972	4.50035	4.2112	4.26579	4.13116
107522_at	107522	9718	Ece2	endothelin converting enzyme 2	6	4.71378	4.37971	4.56895	4.22025	4.21072	4.16403	3.96618	4.01302	3.84091
69639_at	69639	11340	Exosc8	exosome component 8	6	7.78016	7.37579	7.61406	6.89658	7.08726	6.84482	6.40702	6.44252	6.1758
72401_at	72401	8501	Slc43a1	solute carrier family 43, member 1	6	6.7866	6.55131	6.50327	6.29356	6.26653	6.33177	5.90378	5.89967	5.85404
12933_at	12933	1400	Crmp1	collapsin response mediator protein 1	6	6.5045	5.95465	6.01388	5.55681	5.64382	5.72191	5.02333	5.10224	4.99664
78689_at	78689	60560	Naa35	N(alpha)-acetyltransferase 35, NatC auxiliary subunit	6	6.67698	6.5122	6.56387	6.21062	6.23882	6.23882	5.89386	5.89549	5.99687
66934_at	66934	79980	Dsn1	DSN1, MIND kinetochore complex component, homolog (S. cerevisiae)	6	5.48317	5.17649	5.31797	4.76314	4.82142	4.88912	4.08962	3.99912	4.26221
67037_at	67037	100527963,11243	Pmf1	polyamine-modulated factor 1	6	7.32835	6.93585	7.22561	6.27894	6.57929	6.37317	5.46563	5.23809	5.72198
67177_at	67177	81620	Cdt1	chromatin licensing and DNA replication factor 1	6	6.80081	6.55439	6.79866	5.69986	6.21364	5.92388	5.09877	5.02596	5.17316
103136_at	103136	11137	Pwp1	PWP1 homolog (S. cerevisiae)	6	5.90046	5.83008	5.87268	5.57135	5.61472	5.56317	5.2716	5.24101	5.25477
20833_at	20833	6749	Ssrp1	structure specific recognition protein 1	6	7.66804	7.48444	7.59757	7.10584	7.18027	7.04976	6.56561	6.33096	6.52134
11947_at	11947	506	Atp5b	ATP synthase, H+ transporting mitochondrial F1 complex, beta subunit	6	10.7977	10.6987	10.7933	10.4385	10.531	10.4099	10.2263	10.0606	10.0729
56456_at	56456	86	Actl6a	actin-like 6A	6	7.77681	7.49541	7.89762	7.27788	7.27788	7.26775	6.72746	6.62252	6.83667
69072_at	69072	10969	Ebna1bp2	EBNA1 binding protein 2	6	6.21181	6.04124	6.38603	5.8512	5.89375	5.92121	5.48015	5.49843	5.51109
226830_at	226830	56950	Smyd2	SET and MYND domain containing 2	6	7.05042	6.88365	7.18409	6.58687	6.85427	6.74311	6.22386	6.25099	6.21948
69928_at	69928	378708,100526739	Apitd1	apoptosis-inducing, TAF9-like domain 1	6	5.2109	5.05714	5.36766	4.90269	4.97719	4.89914	4.40251	4.52414	4.39955
18082_at	18082	8508	Nipsnap1	4-nitrophenylphosphatase domain and non-neuronal SNAP25-like protein homolog 1 (C. elegans)	6	4.94204	4.43991	5.05919	4.21982	4.21982	4.45683	4.08476	3.63166	4.04046
19823_at	19823	9616	Rnf7	ring finger protein 7	6	8.72826	8.36745	8.79032	8.36263	8.34671	8.45196	8.03742	7.84921	7.90135
17993_at	17993	4724	Ndufs4	NADH dehydrogenase (ubiquinone) Fe-S protein 4	6	7.19608	6.78466	7.26913	6.78466	6.86472	6.95668	6.58961	6.37107	6.40882
15354_at	15354		Hmgb3	high mobility group box 3	6	6.41867	6.25342	6.56316	5.74806	6.07252	6.13451	5.54172	5.35583	5.26399
56390_at	56390	10534	Sssca1	Sjogren's syndrome/scleroderma autoantigen 1 homolog (human)	6	6.01991	5.88944	6.13769	5.5982	5.81303	5.73202	5.4632	5.35041	5.35636
19384_at	19384	5901	Ran	RAN, member RAS oncogene family	6	6.86768	6.50048	6.95641	6.12095	6.53089	6.27717	5.9917	5.77701	5.73807
12462_at	12462	7203	Cct3	chaperonin containing Tcp1, subunit 3 (gamma)	6	8.45263	8.31596	8.57677	7.91598	8.19758	8.037	7.8023	7.78566	7.80935
19385_at	19385	5902	Ranbp1	RAN binding protein 1	6	8.81696	8.49892	8.9794	7.7244	8.24194	8.18179	7.60185	7.37261	7.67273
15891_at	15891	3381	Ibsp	integrin binding sialoprotein	6	4.06581	3.69016	4.02623	3.30923	3.71489	3.69016	3.25695	3.18541	3.20191
386649_at	386649	55968	Nsfl1c	NSFL1 (p97) cofactor (p47)	6	7.90924	7.71668	7.75543	7.3416	7.53816	7.63409	7.32671	7.18729	7.20595
69912_at	69912	348995	Nup43	nucleoporin 43	6	4.42741	4.24163	4.56381	3.74306	4.00773	4.22481	3.66737	3.78717	3.64298
68401_at	68401	92579	G6pc3	glucose 6 phosphatase, catalytic, 3	6	6.15145	5.80175	5.85526	5.50848	5.33044	5.50848	5.31459	5.10539	5.3171
12974_at	12974	1431	Cs	citrate synthase	6	8.31574	8.01152	7.96616	7.65242	7.72406	7.69042	7.45073	7.34981	7.48936
78925_at	78925	6715	Srd5a1	steroid 5 alpha-reductase 1	6	5.60375	5.11163	5.11929	4.47774	4.36487	4.9311	4.14665	4.08833	4.25238
56096_at	56096	10761	Plac1	placental specific protein 1	6	4.35507	3.58585	3.88446	3.43824	3.255	3.74746	2.74545	3.16826	3.01889
22334_at	22334	7417	Vdac2	voltage-dependent anion channel 2	6	8.36001	8.04126	8.10186	7.81502	7.40686	7.55091	7.44823	7.57473	7.55181
69941_at	69941		2810408I11Rik	RIKEN cDNA 2810408I11 gene	6	4.61116	3.90151	4.32973	3.75143	3.24639	3.78907	3.40642	3.37042	3.34553
66578_at	66578	54069	2610039C10Rik	RIKEN cDNA 2610039C10 gene	6	6.72916	6.3347	6.64337	6.09577	5.95015	5.83119	5.65423	5.75604	5.79354
66521_at	66521	51389	Rwdd1	RWD domain containing 1	6	7.54867	6.96972	7.24103	6.95618	6.64719	6.68695	6.29864	6.35364	6.40463
12850_at	12850	10229	Coq7	demethyl-Q 7	6	5.61147	5.22513	5.73626	5.04776	4.74543	4.94331	4.73032	4.81199	5.04776
67683_at	67683	51260	2610029G23Rik	RIKEN cDNA 2610029G23 gene	6	6.51435	6.35543	6.69204	6.03439	5.96415	6.10316	5.72306	6.00121	6.05006
17294_at	17294	4232	Mest	mesoderm specific transcript	6	11.8176	11.8807	11.5853	11.5477	11.2278	11.531	11.1949	11.1236	11.1675
68659_at	68659	51313	Fam198b	family with sequence similarity 198, member B	6	8.00214	8.08479	7.61469	7.5745	7.20482	7.58778	7.1259	7.05973	7.16177
215387_at	215387	23397	Ncaph	non-SMC condensin I complex, subunit H	6	7.48069	7.85034	7.0131	7.12859	6.76468	7.0412	6.56614	6.34633	6.57813
224860_at	224860	23228	Plcl2	phospholipase C-like 2	6	5.0922	5.15352	4.71463	4.9265	4.25093	4.69538	4.16285	3.94176	4.27654
72022_at	72022	54733	Slc35f2	solute carrier family 35, member F2	6	4.68038	4.78249	3.91652	3.62444	3.11318	3.62444	3.1573	3.07033	3.44645
26399_at	26399	5608	Map2k6	mitogen-activated protein kinase kinase 6	6	6.28811	6.20632	5.85262	5.45737	5.12329	5.56681	5.16686	4.80419	5.29971
434175_at	434175	891	Gm5593	predicted gene 5593	6	4.17593	4.73257	3.57488	3.38858	2.91071	3.61979	2.54891	2.92739	2.79666
72649_at	72649	84928	Tmem209	transmembrane protein 209	6	6.26579	6.75537	5.99923	5.82974	5.22108	5.82974	5.33101	5.22124	5.59916
70998_at	70998	84295	Phf6	PHD finger protein 6	6	6.95607	7.00945	6.7857	6.52079	5.89558	6.39427	6.00604	6.15806	6.23444
59029_at	59029	10213	Psmd14	proteasome (prosome, macropain) 26S subunit, non-ATPase, 14	6	7.34838	7.30866	7.23579	7.046	6.63533	7.00801	6.79614	6.65128	6.74076
72612_at	72612	54969	2700029M09Rik	RIKEN cDNA 2700029M09 gene	6	6.0134	6.13999	6.16462	5.54051	5.05325	5.64195	5.24145	4.95389	5.16178
74430_at	74430	200844	4930452B06Rik	RIKEN cDNA 4930452B06 gene	6	5.1389	5.15506	4.79349	4.6201	4.12927	4.53293	4.13979	3.82303	4.08878
19650_at	19650	5933	Rbl1	retinoblastoma-like 1 (p107)	6	6.36937	6.57103	6.28222	5.95619	5.29272	5.87758	5.40927	5.0353	5.33064
71766_at	71766	125950	Raver1	ribonucleoprotein, PTB-binding 1	6	7.59584	7.63453	7.50026	7.36138	7.09737	7.20117	6.99307	6.85573	6.76794
78134_at	78134	2846	Lpar4	lysophosphatidic acid receptor 4	6	7.50574	7.89221	7.6197	7.28023	6.42879	6.76898	6.58964	6.01539	6.00474
98386_at	98386	3930	Lbr	lamin B receptor	6	8.60103	8.72031	8.43228	8.44597	7.86168	8.40785	7.97253	7.77598	7.58508
15182_at	15182	3066	Hdac2	histone deacetylase 2	6	8.21553	8.35142	8.14854	7.95235	7.57386	7.95557	7.67828	7.55922	7.25998
210925_at	210925	55756	Ints9	integrator complex subunit 9	6	6.95706	7.30128	6.87255	6.71531	6.50035	6.87862	6.4906	6.07042	6.12436
229543_at	229543	65123	Ints3	integrator complex subunit 3	6	7.07764	7.16289	6.88311	6.79253	6.79253	6.77306	6.64977	6.29569	6.28574
22195_at	22195	7332	Ube2l3	ubiquitin-conjugating enzyme E2L 3	6	7.44443	7.38055	7.37588	7.25744	7.08474	7.44106	6.89852	6.77418	6.56325
12461_at	12461	10576	Cct2	chaperonin containing Tcp1, subunit 2 (beta)	6	9.51178	9.53804	9.50657	9.34718	9.23197	9.45601	9.0586	9.05618	8.88794
110960_at	110960	6897	Tars	threonyl-tRNA synthetase	6	6.58107	6.57831	6.63623	6.34767	6.3104	6.44472	6.18653	6.12831	5.96845
654467_at	654467		Gm10052	heterogeneous nuclear ribonucleoprotein A1 pseudogene	6	11.4962	11.6063	11.6741	11.3639	11.2572	11.4931	11.0099	10.9885	10.8936
107769_at	107769	53346	Tm6sf1	transmembrane 6 superfamily member 1	6	7.98888	7.96343	7.76373	7.63572	7.35566	7.92108	7.38278	6.92589	7.19409
14840_at	14840	83445	Gsg1	germ cell-specific gene 1	6	6.53265	6.51498	6.40859	6.0924	5.87327	6.47118	5.90499	4.92917	5.53264
56742_at	56742	84722	Psrc1	proline/serine-rich coiled-coil 1	6	5.81119	5.69368	5.94034	4.98786	5.59347	5.18439	5.01696	4.4779	5.06034
18972_at	18972	5425	Pold2	polymerase (DNA directed), delta 2, regulatory subunit	6	6.54296	6.28659	6.6819	5.31801	6.06882	5.51031	5.39929	5.01754	5.54849
19060_at	19060	5536	Ppp5c	protein phosphatase 5, catalytic subunit	6	7.63435	7.56113	7.65676	7.06961	7.43313	7.12062	7.17788	6.81496	6.95949
108147_at	108147	471	Atic	5-aminoimidazole-4-carboxamide ribonucleotide formyltransferase/IMP cyclohydrolase	6	5.82869	5.96201	6.3333	5.0376	5.54831	5.29825	5.17725	4.24504	4.68984
76478_at	76478	93323	Haus8	4HAUS augmin-like complex, subunit 8	6	5.73913	5.96193	6.11988	5.51991	5.69566	5.50162	5.41676	5.04406	5.29219
69692_at	69692	51020	Hddc2	HD domain containing 2	6	5.87131	5.52923	6.0992	5.31032	5.36156	5.23927	4.97523	4.6985	5.24957
19891_at	19891	6118	Rpa2	replication protein A2	6	6.75702	6.47577	7.11466	6.161	6.38244	5.93778	5.71163	5.47742	5.88303
100862001_at	100862001		LOC100862001	uncharacterized LOC100862001	6	5.12481	5.10967	5.63213	4.7198	4.88231	4.35887	4.51044	4.16321	4.66855
12034_at	12034	11331	Phb2	prohibitin 2	6	8.81621	8.64981	8.83195	8.30399	8.69191	8.38694	8.04528	7.78659	8.1557
85305_at	85305	3735	Kars	lysyl-tRNA synthetase	6	7.72163	7.601	7.74418	7.27341	7.59872	7.43041	7.12846	6.99781	7.23342
56459_at	56459	10055	Sae1	SUMO1 activating enzyme subunit 1	6	7.39584	7.24157	7.31658	6.80437	7.22428	6.8517	6.41557	6.27646	6.68841
70465_at	70465	79084	Wdr77	WD repeat domain 77	6	6.57808	6.58146	6.78174	6.14867	6.6103	6.15019	5.77029	5.82112	6.01083
18432_at	18432	10514	Mybbp1a	MYB binding protein (P160) 1a	6	7.3472	7.41408	7.67454	6.85129	7.29383	7.07115	6.62634	6.4679	6.69119
57741_at	57741	26155	Noc2l	nucleolar complex associated 2 homolog (S. cerevisiae)	6	6.52651	6.71284	6.91333	6.15361	6.62233	6.39129	5.92463	5.68147	6.04202
12822_at	12822	80781	Col18a1	collagen, type XVIII, alpha 1	6	6.68341	6.73767	6.91914	6.11687	6.807	6.40504	6.03653	5.75654	6.10798
72151_at	72151	5985	Rfc5	replication factor C (activator 1) 5	6	6.49588	6.19871	6.63634	6.09827	6.34018	6.09713	5.67868	5.46915	5.7593
72657_at	72657	280636	2700094K13Rik	RIKEN cDNA 2700094K13 gene	6	7.55046	7.25908	7.85008	6.87942	7.20789	6.97096	6.52394	5.94417	6.62278
319187_at	319187	8342	Hist1h2bn	histone cluster 1, H2bn	6	8.84573	8.38336	9.39534	8.16889	8.97869	8.13124	7.33026	6.78673	7.86398
217216_at	217216	78995	BC030867	cDNA sequence BC030867	6	4.37707	4.64182	4.8393	4.42508	4.64765	4.22388	3.88629	3.70992	3.8124
52009_at	52009	90861	Hn1l	hematological and neurological expressed 1-like	6	7.49516	7.68002	7.84994	7.39774	7.69272	7.41213	6.90037	6.91494	7.12549
101943_at	101943	23450	Sf3b3	splicing factor 3b, subunit 3	6	8.19159	8.3764	8.3957	8.06453	8.21767	8.0922	7.65814	7.6784	7.72053
60315_at	60315	60314	Myg1	melanocyte proliferating gene 1	6	5.24664	5.28967	5.42567	5.17788	5.09309	4.89944	4.81961	4.63688	4.85857
14156_at	14156	2237	Fen1	flap structure specific endonuclease 1	6	5.64378	5.78356	6.00148	5.40899	5.61371	5.19846	4.89246	4.3422	5.04509
52653_at	52653	134492	Nudcd2	NudC domain containing 2	6	5.58068	5.61403	6.18561	5.44658	5.49264	5.44197	4.83488	4.78493	4.98897
237823_at	237823	5198	Pfas	phosphoribosylformylglycinamidine synthase (FGAR amidotransferase)	6	5.15088	5.25609	5.57372	5.05014	5.0605	5.08057	4.82907	4.57627	4.78628
445007_at	445007	79902	Nup85	nucleoporin 85	6	6.4546	6.65655	6.85038	6.31175	6.37857	6.31607	5.91145	5.72049	6.04393
16201_at	16201	3609	Ilf3	interleukin enhancer binding factor 3	6	7.56688	7.72703	7.8534	7.31825	7.40721	7.37168	7.09161	6.87752	7.01283
19069_at	19069	4927	Nup88	nucleoporin 88	6	7.49934	7.54647	7.7282	7.30037	7.36507	7.32561	7.08118	7.01571	7.08072
68981_at	68981	6627	Snrpa1	small nuclear ribonucleoprotein polypeptide A'	6	6.76944	6.68133	6.91846	6.42752	6.39966	6.51416	5.90894	5.92467	6.17813
73738_at	73738	55559	Haus7	HAUS augmin-like complex, subunit 7	6	4.82476	4.6202	5.10371	4.21326	4.09059	4.28094	3.64976	3.40878	3.95794
71085_at	71085	84986	Arhgap19	Rho GTPase activating protein 19	6	5.04349	4.85629	5.19605	4.4874	4.29714	4.39471	3.70307	3.75794	4.09808
50995_at	50995	10054	Uba2	ubiquitin-like modifier activating enzyme 2	6	8.05648	7.95244	8.13836	7.70212	7.73881	7.63803	7.28323	7.31862	7.5019
94063_at	94063	54948	Mrpl16	mitochondrial ribosomal protein L16	6	4.89614	4.47877	4.66789	4.25241	4.30698	4.30698	3.80369	3.80761	4.19619
100503982_at	100503982		Gm19998	predicted gene, 19998	6	4.11241	3.92082	3.98328	3.67768	3.67768	3.65184	3.37504	3.38983	3.65143
21877_at	21877	7083	Tk1	thymidine kinase 1	6	6.95551	6.6634	6.68927	6.16931	6.23638	6.36577	5.63319	5.53292	6.23638
14712_at	14712	8443	Gnpat	glyceronephosphate O-acyltransferase	6	6.99788	6.85225	6.984	6.55407	6.52439	6.66022	6.43121	6.31519	6.593
14194_at	14194	2271	Fh1	fumarate hydratase 1	6	7.16601	6.96996	7.23472	6.61567	6.63323	6.8559	6.46086	6.09643	6.64626
50911_at	50911	5393	Exosc9	exosome component 9	6	6.64254	6.49275	6.67195	6.11745	5.84769	6.34191	5.90241	5.51437	6.08184
76267_at	76267	3992	Fads1	fatty acid desaturase 1	6	7.50554	7.44072	7.51649	7.07245	6.84758	7.08146	6.82767	6.48697	7.00732
619605_at	619605	51538	Zcchc17	zinc finger, CCHC domain containing 17	6	6.40481	6.32003	6.3946	5.88166	6.16981	6.17043	5.86541	5.63033	5.93326
11792_at	11792	328	Apex1	apurinic/apyrimidinic endonuclease 1	6	6.57103	6.3482	6.60436	5.72996	6.10548	5.99373	5.66414	5.34906	5.85472
21343_at	21343	6878	Taf6	TAF6 RNA polymerase II, TATA box binding protein (TBP)-associated factor	6	6.09426	6.0045	5.86729	5.52367	5.57388	5.65847	5.45961	5.21192	5.51062
69270_at	69270	9837	Gins1	GINS complex subunit 1 (Psf1 homolog)	6	5.07649	4.99314	5.00286	3.86595	3.86595	3.96702	3.41119	2.9234	3.67696
26434_at	26434	23627	Prnd	prion protein dublet	6	8.34609	8.26903	8.20248	7.47636	7.55922	7.81045	6.4634	6.23795	7.17457
17279_at	17279	9833	Melk	maternal embryonic leucine zipper kinase	6	6.1408	6.14669	6.05092	5.3207	5.3207	5.27099	4.58838	4.40232	5.0727
68026_at	68026	9768	2810417H13Rik	RIKEN cDNA 2810417H13 gene	6	7.35021	7.36631	7.34908	6.3063	6.33643	6.21547	5.26165	5.12476	5.80675
71805_at	71805	9688	Nup93	nucleoporin 93	6	6.14749	6.24694	6.1721	5.7217	5.84324	5.84324	5.44288	5.40752	5.63637
74237_at	74237	10844	Tubgcp2	tubulin, gamma complex associated protein 2	6	6.80542	6.92751	6.79508	6.21197	6.27584	6.39699	5.99488	5.64324	6.31483
66945_at	66945	6389	Sdha	succinate dehydrogenase complex, subunit A, flavoprotein (Fp)	6	8.41882	8.53433	8.51951	8.1062	8.21831	8.23695	8.00835	7.84249	8.08143
13001_at	13001	1460	Csnk2b	casein kinase 2, beta polypeptide	6	9.20804	8.96039	9.08984	8.81082	8.81168	8.76527	8.7225	8.44022	8.53461
66913_at	66913	11014	Kdelr2	KDEL (Lys-Asp-Glu-Leu) endoplasmic reticulum protein retention receptor 2	6	9.45175	9.15431	9.28251	9.02185	8.94796	8.95218	8.90923	8.63113	8.62505
70458_at	70458		2610318N02Rik	RIKEN cDNA 2610318N02 gene	6	5.99897	5.40446	5.29997	5.01612	5.0698	4.99847	4.82677	4.28161	4.46496
66136_at	66136	30834	Znrd1	zinc ribbon domain containing, 1	6	6.64538	6.11399	6.3254	6.16285	6.00349	5.91699	5.83741	5.33229	5.5767
17330_at	17330	9562	Minpp1	multiple inositol polyphosphate histidine phosphatase 1	6	6.49066	6.13114	6.3397	6.22126	6.01091	6.00292	5.89888	5.54067	5.68204
20892_at	20892	201254	Stra13	stimulated by retinoic acid 13	6	7.57539	7.02448	7.38403	6.97223	6.74643	6.54124	6.69319	6.12911	6.60313
66592_at	66592	30968	Stoml2	stomatin (Epb7.2)-like 2	6	7.08994	6.44545	6.90648	6.19938	6.25302	6.05909	6.05836	5.61555	6.18795
66075_at	66075	54927	Chchd3	coiled-coil-helix-coiled-coil-helix domain containing 3	6	8.5909	8.2018	8.43212	8.02636	8.02318	7.95876	7.80865	7.58304	7.87022
15374_at	15374	51155	Hn1	hematological and neurological expressed sequence 1	6	8.7502	8.2845	8.55838	8.09098	8.16518	7.83113	7.91439	7.75842	7.8956
21915_at	21915	1841	Dtymk	deoxythymidylate kinase	6	7.21806	7.14233	7.32379	6.45809	6.4886	6.28066	6.29502	5.33992	6.46024
22171_at	22171	7298	Tyms	thymidylate synthase	6	7.63779	7.31106	7.59739	6.62497	6.63253	6.61801	5.97752	5.56801	6.75689
19718_at	19718	5982	Rfc2	replication factor C (activator 1) 2	6	6.18034	5.80097	6.12336	5.59453	5.49411	5.36245	5.27618	5.05116	5.59856
13494_at	13494	4733	Drg1	developmentally regulated GTP binding protein 1	6	7.31365	6.98418	7.06289	6.57937	6.73125	6.57112	6.46193	6.19955	6.71176
66094_at	66094	51690	Lsm7	LSM7 homolog, U6 small nuclear RNA associated (S. cerevisiae)	6	6.16857	5.84782	6.38668	5.59569	5.73193	5.25989	5.37234	4.46446	4.91504
622657_at	622657		Gm6340	predicted pseudogene 6340	6	5.82703	5.44976	5.8478	5.27813	5.33764	5.09225	5.06137	4.63458	4.94698
110074_at	110074	1854	Dut	deoxyuridine triphosphatase	6	7.12117	6.45127	7.06046	6.15796	6.16185	5.79198	5.84166	5.29652	5.6923
14719_at	14719	2806	Got2	glutamate oxaloacetate transaminase 2, mitochondrial	6	9.42545	9.04804	9.37762	8.65928	8.89823	8.52387	8.44595	8.09023	8.51652
26754_at	26754	10987	Cops5	COP9 (constitutive photomorphogenic) homolog, subunit 5 (Arabidopsis thaliana)	6	7.80177	7.37894	7.73188	7.21053	7.21182	7.11734	7.12062	6.71723	7.04058
12729_at	12729	1207	Clns1a	chloride channel, nucleotide-sensitive, 1A	6	6.38466	6.02882	6.43204	5.89803	5.98041	5.89803	5.79445	5.49748	5.72766
11946_at	11946	498	Atp5a1	ATP synthase, H+ transporting, mitochondrial F1 complex, alpha subunit 1	6	10.1	9.99158	10.1131	9.62363	9.77051	9.70274	9.44282	9.23538	9.37488
27374_at	27374	10419	Prmt5	protein arginine N-methyltransferase 5	6	7.8805	7.83846	7.89718	7.18822	7.34404	7.26742	6.97935	6.58639	6.84065
26922_at	26922	51102	Mecr	mitochondrial trans-2-enoyl-CoA reductase	6	5.65064	5.60486	5.7429	5.28151	5.4643	5.29828	5.18736	4.90783	5.08294
67824_at	67824	57407	Nmral1	NmrA-like family domain containing 1	6	5.76251	5.63658	5.74924	4.67225	5.15029	4.81309	4.58636	3.86897	4.44056
14793_at	14793	83461	Cdca3	cell division cycle associated 3	6	6.85462	6.79253	7.08029	5.8837	6.06824	5.89005	5.56472	4.99139	5.52057
11821_at	11821	353	Aprt	adenine phosphoribosyl transferase	6	7.40766	7.12092	7.34448	6.55613	6.95612	6.87837	6.67234	6.19102	6.60106
68816_at	68816	51645	Ppil1	peptidylprolyl isomerase (cyclophilin)-like 1	6	6.06834	5.65731	6.06093	5.03881	5.47649	5.16518	5.00662	4.33501	5.02283
20624_at	20624	9343	Eftud2	elongation factor Tu GTP binding domain containing 2	6	6.88054	6.7301	6.9734	6.37043	6.50426	6.42383	6.43916	5.88177	6.2457
18140_at	18140	29128	Uhrf1	ubiquitin-like, containing PHD and RING finger domains, 1	6	6.65475	6.67306	6.89352	5.95082	6.11993	6.11993	5.58052	4.90878	5.73603
17865_at	17865	4605	Mybl2	myeloblastosis oncogene-like 2	6	6.19238	6.0913	6.25066	5.32588	5.66147	5.60105	5.03806	4.32582	5.18254
109145_at	109145	84296	Gins4	GINS complex subunit 4 (Sld5 homolog)	6	6.53533	6.3313	6.62373	5.91634	6.08934	6.08934	5.76305	5.20001	5.68358
272551_at	272551	51659	Gins2	GINS complex subunit 2 (Psf2 homolog)	6	6.50692	6.08328	6.72075	5.64924	5.6685	5.59057	5.02079	4.06903	5.19133
66245_at	66245	23640	Hspbp1	HSPA (heat shock 70kDa) binding protein, cytoplasmic cochaperone 1	6	6.6321	6.40314	6.61874	6.10962	6.12166	6.12535	5.83765	5.42603	6.00066
71833_at	71833	10238	Dcaf7	DDB1 and CUL4 associated factor 7	6	7.68829	7.50088	7.65948	7.3193	7.38182	7.37533	7.17401	7.00266	7.20738
52033_at	52033	55872	Pbk	PDZ binding kinase	6	6.96924	6.71416	6.83667	5.86779	5.86779	5.73927	5.35572	4.5482	5.51576
12567_at	12567	1019	Cdk4	cyclin-dependent kinase 4	6	9.70432	9.47271	9.75541	8.84993	9.00338	8.81986	8.57239	7.87051	8.63953
66052_at	66052	6391	Sdhc	succinate dehydrogenase complex, subunit C, integral membrane protein	6	8.07238	7.61607	7.82013	7.23358	7.14012	7.30309	7.29763	6.69969	7.15551
15929_at	15929	3421	Idh3g	isocitrate dehydrogenase 3 (NAD+), gamma	6	9.49408	9.29419	9.38255	8.87765	8.93109	8.98053	8.92197	8.41791	8.82028
19294_at	19294	5819	Pvrl2	poliovirus receptor-related 2	6	6.91159	6.68336	6.79253	6.4106	6.48354	6.51765	6.38438	6.13658	6.34569
13360_at	13360	1717	Dhcr7	7-dehydrocholesterol reductase	6	6.18034	6.01646	6.21545	5.19055	5.33518	5.49431	5.39469	4.90094	5.04247
106529_at	106529	9524	Tecr	trans-2,3-enoyl-CoA reductase	6	8.43881	8.38775	8.52373	7.86486	7.99198	7.99918	8.04329	7.58999	7.7709
433702_at	433702	4686	Ncbp1	nuclear cap binding protein subunit 1	6	7.04548	7.13485	7.02322	6.75561	6.56348	6.65146	6.13034	6.07058	6.3812
20135_at	20135	6241	Rrm2	ribonucleotide reductase M2	6	7.52314	7.56909	7.47723	6.87509	6.44875	6.68741	5.66191	5.50673	6.18179
77777_at	77777	80329	Ulbp1	UL16 binding protein 1	6	6.80379	7.02046	6.6014	6.20034	5.66616	6.04121	4.95562	5.13588	5.53536
22099_at	22099	7247	Tsn	translin	6	6.41896	6.35864	6.39673	6.06561	5.89579	6.07814	5.64007	5.65145	5.85807
103080_at	103080	151011	Sept10	septin 10	6	7.36542	7.44953	7.54674	7.20884	6.97488	7.25869	6.79233	6.71201	7.07917
213012_at	213012	55347	Abhd10	abhydrolase domain containing 10	6	5.60056	5.74551	5.78253	5.51407	5.02584	5.15816	4.71227	4.72958	5.13708
68743_at	68743	54443	Anln	anillin, actin binding protein	6	7.02096	7.47152	7.14398	6.75482	6.42383	6.60003	5.49009	5.45872	5.82354
60530_at	60530	63979	Fignl1	fidgetin-like 1	6	5.21681	5.31266	5.1825	4.74622	4.47125	4.67333	3.55307	3.61909	3.95044
105988_at	105988	9700	Espl1	extra spindle poles-like 1 (S. cerevisiae)	6	5.52745	5.86723	5.63188	5.31669	5.0406	5.29374	4.7877	4.52776	4.83021
18973_at	18973	5426	Pole	polymerase (DNA directed), epsilon	6	6.19009	6.85208	6.4066	5.48546	5.48546	5.60386	4.36159	4.01571	4.69856
22137_at	22137	7272	Ttk	Ttk protein kinase	6	6.16759	6.53316	6.35313	5.64875	5.64875	5.67342	4.83731	4.58205	4.89052
16571_at	16571	24137	Kif4	kinesin family member 4	6	6.40898	6.99007	6.46162	6.17287	6.03679	6.0331	5.14973	4.88002	5.36
12235_at	12235	699	Bub1	budding uninhibited by benzimidazoles 1 homolog (S. cerevisiae)	6	6.22474	6.86308	6.35329	5.80793	5.6935	5.50777	4.67296	4.25415	4.84526
16551_at	16551	3832	Kif11	kinesin family member 11	6	7.09364	7.7935	7.18649	6.77183	6.55407	6.44238	5.55816	5.40186	5.83765
14087_at	14087	2175	Fanca	Fanconi anemia, complementation group A	6	5.07712	5.34542	5.24337	4.56836	4.43842	4.42589	3.78046	3.50948	4.1049
212377_at	212377	253714	Mms22l	MMS22-like, DNA repair protein	6	5.92217	6.438	6.25731	5.66947	5.35028	5.32791	4.70004	4.371	4.91809
67187_at	67187	116225	Zmynd19	zinc finger, MYND domain containing 19	6	5.15792	5.25817	5.14235	4.94411	4.8115	5.0343	4.55642	4.43096	4.48566
12532_at	12532	995	Cdc25c	cell division cycle 25C	6	5.51782	5.58641	5.40873	4.84482	4.63939	4.83061	4.17667	3.78973	4.08668
66131_at	66131	54962	Tipin	timeless interacting protein	6	6.57008	6.53573	6.35304	5.71252	5.17905	5.71252	4.81499	4.06931	4.53009
28185_at	28185	9868	Tomm70a	translocase of outer mitochondrial membrane 70 homolog A (yeast)	6	7.36974	7.58845	7.47296	7.23267	6.97665	7.10021	6.61596	6.69746	6.55262
15201_at	15201	3070	Hells	helicase, lymphoid specific	6	6.43256	7.15138	6.81314	5.94391	5.69398	5.56538	4.32763	4.48749	4.27193
20419_at	20419	79801	Shcbp1	Shc SH2-domain binding protein 1	6	5.86074	6.32004	6.02616	5.33339	4.79188	5.02433	4.04778	4.36853	4.35817
66902_at	66902	4507	Mtap	methylthioadenosine phosphorylase	6	6.61254	6.51286	6.44539	6.1758	5.89676	5.97206	5.42885	5.47257	5.41229
68277_at	68277	80007	2310057M21Rik	RIKEN cDNA 2310057M21 gene	6	5.61777	5.51539	5.58564	5.45461	5.26903	5.38177	4.83156	4.9626	5.12572
70120_at	70120	51067	Yars2	tyrosyl-tRNA synthetase 2 (mitochondrial)	6	6.23546	6.07566	6.24763	5.88243	5.81754	5.80805	5.15512	5.45644	5.38434
27402_at	27402	8050	Pdhx	pyruvate dehydrogenase complex, component X	6	5.77838	5.66137	5.70663	5.50424	5.50424	5.51962	5.07549	5.19493	5.29189
14235_at	14235	2305	Foxm1	forkhead box M1	6	6.5651	6.63105	6.67869	6.33661	6.25216	6.11437	4.99362	5.06872	5.62899
26909_at	26909	9156	Exo1	exonuclease 1	6	5.60123	5.69965	5.8122	5.03481	5.03481	4.70236	3.73314	3.52623	4.34966
72322_at	72322	57510	Xpo5	exportin 5	6	6.13523	6.13669	6.19431	5.8896	5.8896	5.87573	5.35612	5.29261	5.67088
12448_at	12448	9134	Ccne2	cyclin E2	6	6.37498	6.51516	6.41184	5.91408	5.8222	5.46155	4.5548	4.81024	5.2207
66442_at	66442	57405	Spc25	SPC25, NDC80 kinetochore complex component, homolog (S. cerevisiae)	6	6.19138	6.25681	6.09849	5.65251	5.49686	5.35202	4.65186	4.73379	5.13878
54392_at	54392	64151	Ncapg	non-SMC condensin I complex, subunit G	6	6.29559	6.86308	6.542	5.9194	5.8	5.67147	4.36163	4.93574	5.21635
73674_at	73674	84128	Wdr75	WD repeat domain 75	6	6.34031	6.46283	6.39009	5.9917	5.99942	5.9917	5.25808	5.56012	5.75749
28030_at	28030	85476	Gfm1	G elongation factor, mitochondrial 1	6	5.75071	5.62846	5.57223	5.41994	5.44801	5.38077	5.13791	4.93307	5.05955
16993_at	16993	4048	Lta4h	leukotriene A4 hydrolase	6	8.1298	7.91468	7.90028	7.74342	7.69931	7.63899	7.53516	7.22898	7.45015
103733_at	103733	7283	Tubg1	tubulin, gamma 1	6	6.99376	6.76123	6.79253	6.20988	6.20988	6.16376	5.87328	5.38213	5.79087
66570_at	66570	79019	Cenpm	centromere protein M	6	6.04956	5.76121	5.76253	5.21268	5.31976	5.35244	4.96244	4.53666	4.96792
223723_at	223723	23170	Ttll12	tubulin tyrosine ligase-like family, member 12	6	6.80698	6.56155	6.63048	6.22117	6.2811	6.13591	5.9727	5.46335	5.9176
108671_at	108671	23234	Dnajc9	DnaJ (Hsp40) homolog, subfamily C, member 9	6	7.12028	6.92931	6.90165	6.31085	6.34705	6.25507	5.78849	5.04559	5.76639
17216_at	17216	4171	Mcm2	minichromosome maintenance deficient 2 mitotin (S. cerevisiae)	6	7.52325	7.38454	7.51908	6.65714	6.66856	6.72645	5.93789	5.38387	5.99923
12544_at	12544	8318	Cdc45	cell division cycle 45	6	6.14824	6.00518	6.05267	5.2134	5.2134	5.16139	4.50331	4.06388	4.76346
110749_at	110749	8208	Chaf1b	chromatin assembly factor 1, subunit B (p60)	6	6.85212	6.7078	6.91565	6.04742	5.86399	5.82567	5.4069	4.59199	5.3339
53317_at	53317	5356	Plrg1	pleiotropic regulator 1, PRL1 homolog (Arabidopsis)	6	7.78798	7.60114	7.74268	7.33939	7.26281	7.3129	7.04075	6.70433	7.08299
22333_at	22333	7416	Vdac1	voltage-dependent anion channel 1	6	8.78419	8.63199	8.56405	8.15633	8.33305	8.18712	7.99266	7.80015	8.09895
22154_at	22154	203068	Tubb5	tubulin, beta 5 class I	6	11.3028	11.103	11.1791	10.7151	10.8043	10.5753	10.3404	10.108	10.3652
68087_at	68087	79877	Dcakd	dephospho-CoA kinase domain containing	6	7.9267	7.76713	7.76927	7.08056	7.22243	7.00974	6.91634	6.41797	6.81483
58184_at	58184	9125	Rqcd1	rcd1 (required for cell differentiation) homolog 1 (S. pombe)	6	6.84456	6.89591	6.93854	6.24229	6.3419	6.00531	5.71809	5.6597	5.93382
18969_at	18969	23649	Pola2	polymerase (DNA directed), alpha 2	6	6.81743	6.88068	6.80321	6.40946	6.40946	6.42923	5.98196	5.89337	6.11103
69178_at	69178	27131	Snx5	sorting nexin 5	6	7.57099	7.55177	7.63057	7.07864	7.10462	7.10881	6.67736	6.56461	6.7388
17219_at	17219	4175	Mcm6	minichromosome maintenance deficient 6 (MIS5 homolog, S. pombe) (S. cerevisiae)	6	8.26686	8.26112	8.25827	7.44648	7.41392	7.38533	6.64295	6.45109	6.72914
17215_at	17215	4172	Mcm3	minichromosome maintenance deficient 3 (S. cerevisiae)	6	7.51762	7.58734	7.61316	6.70626	6.70626	6.69212	5.89265	5.51618	5.89384
16881_at	16881	3978	Lig1	ligase I, DNA, ATP-dependent	6	6.99506	7.02711	7.22421	6.28752	6.3436	6.38931	5.4579	5.21923	5.5523
26886_at	26886	64946	Cenph	centromere protein H	6	5.67842	5.78339	5.8841	5.04776	4.78903	4.89904	4.04947	3.91832	4.1459
72155_at	72155	55839	Cenpn	centromere protein N	6	7.15303	7.15736	6.96489	6.15357	6.03735	6.00942	5.44662	4.87713	5.39198
106582_at	106582	11270	Nrm	nurim (nuclear envelope membrane protein)	6	6.46495	6.43116	6.34416	5.81602	5.84252	5.81823	5.4913	5.26468	5.5266
19076_at	19076	5558	Prim2	DNA primase, p58 subunit	6	7.53064	7.47257	7.47986	6.61748	6.58659	6.61173	6.09182	5.86151	6.05948
106344_at	106344	5984	Rfc4	replication factor C (activator 1) 4	6	6.68053	6.29981	6.40819	5.42266	5.40234	5.36747	4.75868	4.33541	4.47899
234865_at	234865	55746	Nup133	nucleoporin 133	6	6.07178	6.19562	6.30049	5.71485	5.61463	5.61529	5.42007	5.14108	5.44676
70601_at	70601	11319	Ecd	ecdysoneless homolog (Drosophila)	6	5.71088	5.85338	5.91052	5.39115	5.3743	5.32256	5.08112	4.71021	4.99345
17685_at	17685	4436	Msh2	mutS homolog 2 (E. coli)	6	5.99471	5.97571	6.18475	5.49393	5.3269	5.4112	4.99021	4.61867	4.94312
56150_at	56150	4085	Mad2l1	MAD2 mitotic arrest deficient-like 1	6	7.56225	7.78081	7.82209	6.8261	6.64585	6.68897	6.30103	5.7667	5.9501
30795_at	30795	2287	Fkbp3	FK506 binding protein 3	6	7.774	7.78565	7.88079	7.19429	7.20079	7.21935	6.97298	6.70505	6.70258
14783_at	14783	2887	Grb10	growth factor receptor bound protein 10	6	9.98184	10.0279	10.1525	9.59659	9.64374	9.56376	9.3217	9.18962	9.1948
230234_at	230234	54942	BC026590	cDNA sequence BC026590	6	5.05224	5.25518	4.90575	4.79095	4.75307	4.79095	4.47632	4.27693	4.3866
108961_at	108961	79733	E2f8	E2F transcription factor 8	6	6.29554	6.67251	5.77495	5.49044	5.45502	5.45502	4.46817	4.1403	4.70238
50799_at	50799	10165	Slc25a13	solute carrier family 25 (mitochondrial carrier, adenine nucleotide translocator), member 13	6	4.64965	4.82402	4.39773	4.10902	4.10319	4.10319	3.84046	3.27925	3.6925
80986_at	80986	26586	Ckap2	cytoskeleton associated protein 2	6	6.20842	6.70945	6.08356	5.69732	5.92537	5.60611	5.23166	4.91619	5.10021
232187_at	232187	10322	Smyd5	SET and MYND domain containing 5	6	4.73958	4.94795	4.723	4.519	4.54162	4.35419	4.1223	3.85449	4.15355
66977_at	66977	83540	Nuf2	NUF2, NDC80 kinetochore complex component, homolog (S. cerevisiae)	6	6.99694	7.26561	6.93673	6.51681	6.38707	6.555	5.63258	5.08704	5.43448
72119_at	72119	22974	Tpx2	TPX2, microtubule-associated protein homolog (Xenopus laevis)	6	7.19258	7.50233	7.17543	6.77311	6.7639	6.7639	5.98772	5.65369	5.83805
12442_at	12442	9133	Ccnb2	cyclin B2	6	8.45469	8.58164	8.26372	7.95658	7.96874	8.01676	7.42234	7.03137	7.20432
74107_at	74107	55165	Cep55	centrosomal protein 55	6	6.37932	6.51063	6.15791	6.0169	5.91577	6.0147	5.17546	4.78042	4.98623
218977_at	218977	9787	Dlgap5	discs, large (Drosophila) homolog-associated protein 5	6	6.46168	6.82258	6.35825	6.02511	6.32081	6.16735	5.51399	5.01517	5.41021
51944_at	51944	90417	D2Ertd750e	DNA segment, Chr 2, ERATO Doi 750, expressed	6	8.21516	8.13262	8.08964	7.56706	7.64597	7.52671	6.92574	6.30722	6.82214
26934_at	26934	29127	Racgap1	Rac GTPase-activating protein 1	6	6.97463	7.17186	7.01409	6.39269	6.5088	6.35108	5.65247	5.10978	5.54481
12428_at	12428	890	Ccna2	cyclin A2	6	8.32777	8.5459	8.28507	7.83299	7.76906	7.588	7.02347	6.27808	6.82766
27401_at	27401	6502	Skp2	S-phase kinase-associated protein 2 (p45)	6	6.46776	6.7562	6.58257	5.77967	5.81678	5.82162	5.14719	4.53311	5.14955
68014_at	68014	55055	Zwilch	Zwilch, kinetochore associated, homolog (Drosophila)	6	5.21594	5.48893	5.24096	4.6289	4.4967	4.55918	3.91229	3.35802	3.86228
23834_at	23834	990	Cdc6	cell division cycle 6	6	5.8123	5.96402	5.69651	5.15168	5.15792	5.13387	4.53803	3.65615	4.44444
19361_at	19361	5888	Rad51	RAD51 homolog (S. cerevisiae)	6	5.26636	5.55372	5.40043	4.54022	4.6955	4.54022	3.81738	3.05138	3.93461
269224_at	269224	23178	Pask	PAS domain containing serine/threonine kinase	6	4.23157	4.3982	4.32736	3.88086	3.95424	3.90431	3.55194	3.17507	3.57218
18971_at	18971	5424	Pold1	polymerase (DNA directed), delta 1, catalytic subunit	6	6.30303	6.67195	6.52303	5.92238	6.06195	5.92238	5.48529	5.01975	5.51658
54141_at	54141	10615	Spag5	sperm associated antigen 5	6	6.17541	6.35895	6.15338	5.6214	5.74214	5.67945	5.04864	4.60669	5.23781
21781_at	21781	7027	Tfdp1	transcription factor Dp 1	6	7.69413	7.79398	7.77163	7.34325	7.33558	7.29775	6.86308	6.46134	7.00423
67141_at	67141	26271	Fbxo5	F-box protein 5	6	6.98964	7.06136	6.6138	6.31126	6.28066	6.10005	4.76147	4.44571	5.50536
67052_at	67052	10403	Ndc80	NDC80 homolog, kinetochore complex component (S. cerevisiae)	6	6.93379	7.39891	7.17407	6.47698	6.55006	6.47698	5.40656	5.15088	6.07781
70024_at	70024	55388	Mcm10	minichromosome maintenance deficient 10 (S. cerevisiae)	6	5.14489	5.39078	5.08843	4.8837	4.8837	4.83777	4.41104	4.13056	4.66437
381903_at	381903	79053	Alg8	asparagine-linked glycosylation 8 (alpha-1,3-glucosyltransferase)	6	6.26296	6.60435	6.49432	5.96768	5.74598	6.0484	5.62877	5.1352	5.80648
69716_at	69716	9319	Trip13	thyroid hormone receptor interactor 13	6	5.72093	5.87558	5.78029	5.15356	4.96079	5.25099	4.66314	3.91147	5.05381
241627_at	241627	79968	Wdr76	WD repeat domain 76	6	5.46587	5.83067	5.50563	4.80052	4.52753	4.83664	3.9701	2.91009	4.12906
381306_at	381306	55732	BC055324	cDNA sequence BC055324	6	5.0697	5.58088	5.28804	4.78749	4.46723	4.7761	4.1385	2.95217	4.1812
404710_at	404710	128239	Iqgap3	IQ motif containing GTPase activating protein 3	6	5.70299	5.91157	6.17458	5.59442	5.63754	5.5812	4.81994	4.35648	5.38771
53817_at	53817	7919	Ddx39b	DEAD (Asp-Glu-Ala-Asp) box polypeptide 39B	6	8.75879	8.82078	8.97119	8.60232	8.61527	8.69437	8.27581	7.95206	8.4205
66942_at	66942	8886	Ddx18	DEAD (Asp-Glu-Ala-Asp) box polypeptide 18	6	6.81636	6.74486	7.01466	6.4409	6.3977	6.5731	5.98412	5.02227	6.02654
66494_at	66494	27166	Prelid1	PRELI domain containing 1	6	9.45744	8.9823	9.1513	8.93654	8.97036	8.91502	8.54677	8.26459	8.66769
67122_at	67122	441478	Nrarp	Notch-regulated ankyrin repeat protein	6	7.20112	6.64314	6.78157	6.70879	6.70886	6.65506	6.1659	5.69665	6.33591
84094_at	84094	83483	Plvap	plasmalemma vesicle associated protein	6	9.70668	9.34097	9.28556	9.27697	9.51918	9.27553	8.71963	8.42177	8.91909
72269_at	72269	978	Cda	cytidine deaminase	6	7.18868	6.82177	6.60157	6.61232	6.75158	6.6917	5.96352	5.62246	6.31006
30841_at	30841	84678	Kdm2b	lysine (K)-specific demethylase 2B	6	5.92292	5.57979	5.63205	5.55111	5.57979	5.7403	5.2309	5.03339	5.20962
21750_at	21750	7014	Terf2	telomeric repeat binding factor 2	6	6.23384	6.03634	5.85769	5.75252	5.86031	5.72721	5.51222	5.39766	5.51772
219072_at	219072	54930	Haus4	HAUS augmin-like complex, subunit 4	6	6.08975	5.87853	5.53291	5.50142	5.59755	5.50142	5.0252	4.77029	5.15188
76459_at	76459	771	Car12	carbonic anyhydrase 12	6	5.30883	5.1786	4.616	4.51152	4.50374	4.7138	4.25654	3.85944	4.28721
71876_at	71876	79682	Mlf1ip	myeloid leukemia factor 1 interacting protein	6	4.58287	4.83853	4.31458	4.35908	4.35908	4.18314	3.77038	3.1746	3.88832
80905_at	80905	5429	Polh	polymerase (DNA directed), eta (RAD 30 related)	6	6.0452	5.79556	5.6052	5.66699	5.53949	5.35615	4.8837	4.36196	5.23775
108062_at	108062	1478	Cstf2	cleavage stimulation factor, 3' pre-RNA subunit 2	6	6.59082	6.50787	6.58223	6.3239	6.5126	6.27032	5.88066	5.89803	6.05092
207728_at	207728	5138	Pde2a	phosphodiesterase 2A, cGMP-stimulated	6	7.72163	7.7798	7.70845	6.97736	7.60373	7.19183	6.2991	6.16258	6.51126
234736_at	234736	55159	Rfwd3	ring finger and WD repeat domain 3	6	6.90812	7.01135	6.85665	6.61748	6.76479	6.51604	6.00673	5.82319	6.17813
68298_at	68298	9918	Ncapd2	non-SMC condensin I complex, subunit D2	6	7.32197	7.60707	7.36784	6.89541	7.21707	6.86259	5.77151	5.44358	6.18806
209354_at	209354	1967	Eif2b1	eukaryotic translation initiation factor 2B, subunit 1 (alpha)	6	6.38952	6.37692	6.36106	6.16444	6.30924	6.06877	5.62502	5.4487	5.72963
110033_at	110033	3835	Kif22	kinesin family member 22	6	6.76438	6.93347	6.79466	6.20228	6.79887	6.09076	5.56375	4.96118	5.51371
12236_at	12236	701	Bub1b	budding uninhibited by benzimidazoles 1 homolog, beta (S. cerevisiae)	6	6.27141	6.4748	6.5025	5.82954	6.18811	5.73397	5.05091	4.45418	5.18628
19367_at	19367	5883	Rad9	RAD9 homolog (S. pombe)	6	6.30837	6.25629	6.10932	5.92467	6.23469	5.84479	5.71323	5.41222	5.63442
70218_at	70218	146909	Kif18b	kinesin family member 18B	6	6.58123	6.52768	6.16299	6.01389	6.44422	5.84301	5.48274	5.05911	5.37535
73804_at	73804	11004	Kif2c	kinesin family member 2C	6	6.55393	6.3555	6.30341	5.9058	6.30924	5.79783	5.15778	4.57868	5.02793
109212_at	109212	54478	Fam64a	family with sequence similarity 64, member A	6	6.26363	6.09481	6.1773	5.77861	6.27247	5.57267	5.25969	4.87863	5.4377
12615_at	12615	1058	Cenpa	centromere protein A	6	8.14734	7.80187	8.05341	7.56781	7.76784	7.23407	6.92256	6.59244	7.15537
12534_at	12534	983	Cdk1	cyclin-dependent kinase 1	6	8.44188	7.82022	8.14128	7.6506	8.01618	7.16753	6.68776	6.25374	6.99105
30056_at	30056	26520	Timm9	translocase of inner mitochondrial membrane 9 homolog (yeast)	6	4.34655	4.10045	4.16732	3.96702	4.13896	3.72131	3.51519	3.43392	3.66178
21335_at	21335	10460	Tacc3	transforming, acidic coiled-coil containing protein 3	6	7.23597	7.18356	7.16999	6.45739	6.81503	6.60667	5.64451	5.32939	5.92621
66929_at	66929	55723	Asf1b	ASF1 anti-silencing function 1 homolog B (S. cerevisiae)	6	6.37654	6.22793	6.21074	5.68087	5.80274	5.50854	4.69321	4.21027	5.02644
17218_at	17218	4174	Mcm5	minichromosome maintenance deficient 5, cell division cycle 46 (S. cerevisiae)	6	7.74753	7.49239	7.97414	6.82972	7.08782	6.84568	5.85031	5.11289	6.06305
235623_at	235623	22937	Scap	SREBF chaperone	6	7.09822	6.95007	6.98827	6.68918	6.83919	6.63371	6.50946	6.1694	6.50419
67849_at	67849	113130	Cdca5	cell division cycle associated 5	6	6.92176	6.45787	6.75761	5.95291	6.35459	5.99669	5.39453	4.88889	5.53117
52276_at	52276	55143	Cdca8	cell division cycle associated 8	6	7.04685	6.63716	6.66143	6.15446	6.59676	6.36234	5.63306	5.00663	5.7653
270906_at	270906	55771	Prr11	proline rich 11	6	6.47338	6.4065	6.24494	5.75695	6.03763	5.73468	5.0773	4.23548	5.24186
20877_at	20877	9212	Aurkb	aurora kinase B	6	7.28737	7.17805	7.11563	6.66602	6.80744	6.41626	5.88283	4.82683	5.83571
68537_at	68537	28998	Mrpl13	mitochondrial ribosomal protein L13	6	7.07215	6.78182	6.98498	6.37806	6.65816	6.29091	6.1193	5.52148	6.37139
66525_at	66525	92609	Timm50	translocase of inner mitochondrial membrane 50 homolog (yeast)	6	6.45607	5.99369	6.42498	5.93123	6.00416	5.63645	5.35712	4.78173	5.66838
15270_at	15270	3014	H2afx	H2A histone family, member X	6	9.36455	9.06791	9.42012	8.77389	8.85607	8.69341	7.99918	7.16259	8.39164
11799_at	11799	332	Birc5	baculoviral IAP repeat-containing 5	6	5.89261	5.72663	5.90997	5.3524	5.46759	4.99351	4.07707	4.04046	4.98722
106795_at	106795	6941	Tcf19	transcription factor 19	6	6.98896	6.76094	6.97399	6.33925	6.42193	6.25422	5.53907	5.24907	6.20228
319167_at	319167	8335	Hist1h2ag	histone cluster 1, H2ag	6	8.35682	7.47291	8.15608	7.17328	7.73122	7.03359	5.21517	4.76033	6.47944
71909_at	71909	23354	Haus5	HAUS augmin-like complex, subunit 5	6	5.77488	5.60056	5.87975	5.42885	5.68711	5.41341	4.6483	4.56271	5.25206
319172_at	319172	3013	Hist1h2ab	histone cluster 1, H2ab	6	10.5312	9.95304	10.665	9.42243	10.232	9.07141	7.85257	7.41994	9.31147
319170_at	319170	8969	Hist1h2an	histone cluster 1, H2an	6	11.6501	11.4688	11.6354	11.1052	11.5221	10.9636	10.2494	10.0205	10.8601
381318_at	381318	25936	Nsl1	NSL1, MIND kinetochore complex component, homolog (S. cerevisiae)	6	5.24664	5.05522	5.07321	4.68616	5.0589	4.68616	3.6373	3.24177	4.65248
319180_at	319180	8339	Hist1h2bf	histone cluster 1, H2bf	6	10.6657	10.5107	10.6586	9.8195	10.4612	9.80458	8.98342	8.16396	9.90795
319185_at	319185	8344	Hist1h2bl	histone cluster 1, H2bl	6	11.5553	11.655	11.6106	11.238	11.6107	11.1913	10.6404	10.0858	11.0506
319173_at	319173	8331	Hist1h2af	histone cluster 1, H2af	6	11.0348	10.9014	11.043	10.4652	10.9955	10.5231	9.87584	9.17464	10.3419
