# Supplementary material for: Transcriptional landscape of pulmonary lymphatic endothelial cells during fetal gestation
Source: PLoS One. 2019 May 13;14(5):e0216795. doi: 10.1371/journal.pone.0216795 (PMC6513083; doi:10.1371/journal.pone.0216795)
Supplement: S3 File — Each row corresponds to the result provided by DAVID for a single Gene Ontology (GO) term and a single cluster from the hierarchical clustering analysis. Column A indicates the cluster, and columns B-C indicate the GO term identifier and name. Columns D and E indicate the nominal p value and the Benjamini-Hochberg FDR q value for each DAVID result within each cluster. Column F indicates the gene symbols corresponding to the Entrez Gene identifiers that were present in both the cluster and the GO term. (XLSX) [file pone.0216795.s003.xlsx]

## Sheet: Additional File 3
Cluster	GO Term ID	GO Term Name	p	B-H FDR q	Gene symbols
Cluster 1	GO:0050873	brown fat cell differentiation	1.83162e-11	3.6083e-08	Aldh6a1, Arl4a, Cebpb, Fabp4, Lamb3, Metrnl, Mrap, Plac8, Ptgs2, Rarres2, Scd1, Selenbp1
Cluster 1	GO:0002376	immune system process	4.89343e-09	4.82002e-06	Alcam, Anxa1, C3, Cfh, Dhx58, H2-T23, Hc, Hck, Herc6, Hp, Ifit1, Iigp1, Irgm1, Isg20, Lamp3, Lcn2, Mx2, Oas2, Oasl1, Oasl2, Olr1, Rnf19b, Rsad2, Samhd1, Serpina3g, Serping1, Sftpd, Zc3hav1
Cluster 1	GO:0030335	positive regulation of cell migration	1.12702e-08	7.40073e-06	1600029D21Rik, Ager, Atp8a1, Cd274, Ctsh, Cxcl10, Cxcl16, Cyr61, Epha1, Fn1, Gcnt2, Has2, Mylk, Pdpn, Sema3c, Snai1, Sphk1, Thbs1, Tnfaip6, Vegfa
Cluster 1	GO:0007155	cell adhesion	1.36713e-08	6.73307e-06	Adam23, Alcam, Amigo2, Atp1b1, B4galt1, Cd9, Cdhr3, Col13a1, Col4a3, Cyr61, Dpp4, Dpt, Emp2, Epha1, Fn1, Has1, Has2, Igfbp7, Itga8, Itgb5, Lama5, Lamb3, Msln, Olr1, Pdpn, Perp, Spon1, Srpx2, Thbs1, Tnfaip6, Vwf
Cluster 1	GO:0051607	defense response to virus	1.93332e-08	7.61724e-06	Cxcl10, Dhx58, Gpam, Ifit1, Il33, Il6, Isg15, Isg20, Mx2, Oas2, Oasl1, Oasl2, Plscr1, Rnasel, Rsad2, Samhd1, Stat2, Zc3hav1
Cluster 1	GO:0030198	extracellular matrix organization	3.26599e-08	1.07233e-05	Adamtsl2, Adamtsl4, Agt, B4galt1, Crispld2, Cyr61, Egflam, Eln, Fn1, Itga8, Lama5, Lamb3, Ntn4, Smoc2, Spock2
Cluster 1	GO:0045071	negative regulation of viral genome replication	1.06839e-07	3.00671e-05	Isg15, Isg20, Mx2, Oasl1, Parp10, Plscr1, Rnasel, Rsad2, Zc3hav1
Cluster 1	GO:0045766	positive regulation of angiogenesis	4.93889e-07	0.000121613	Anxa3, C3, Ccbe1, Chi3l1, Ctsh, Ecm1, Epha1, Hc, Hspb1, Sema5a, Serpine1, Sphk1, Thbs1, Vegfa
Cluster 1	GO:0009615	response to virus	5.11546e-07	0.000111966	Cxcl10, Dhx58, Hspb1, Ifit1, Isg20, Lcn2, Mx2, Oas2, Oasl1, Oasl2, Rsad2, Zc3hav1
Cluster 1	GO:0035458	cellular response to interferon-beta	8.3671e-07	0.000164818	Gbp2, Gbp3, Gm4951, Ifi203, Ifi47, Ifit1, Igtp, Iigp1, Irgm1
Cluster 1	GO:0006954	inflammatory response	9.61275e-06	0.00172008	Ager, Anxa1, Bmp6, C3, Ccrl2, Chi3l1, Cxcl1, Cxcl10, Cxcl15, Ecm1, Hc, Hck, Il6, Irak2, Nfkbiz, Olr1, Ptgs2, Rarres2, Sphk1, Thbs1, Tnfrsf1b
Cluster 1	GO:0034097	response to cytokine	2.19697e-05	0.00360023	Cd274, Cxcl16, Mapkapk3, Ptgs2, Scgb1a1, Serpina3f, Serpina3g, Serpina3n, Skil, Timp2
Cluster 1	GO:0045087	innate immune response	8.05441e-05	0.0121318	Anxa1, C3, Cfh, Dhx58, Hc, Hck, Herc6, Ifit1, Iigp1, Irgm1, Isg20, Lcn2, Mx2, Oas2, Oasl1, Oasl2, Rsad2, Samhd1, Serping1, Sftpd, Zc3hav1
Cluster 1	GO:0006955	immune response	0.000222558	0.0308352	Bmp6, C7, Cd274, Csf3, Cxcl1, Cxcl10, Cxcl15, Il6, Lcp2, Oas2, Oasl1, Oasl2, Osm, Plscr1, Thbs1, Tnfrsf1b
Cluster 1	GO:0042832	defense response to protozoan	0.000227025	0.0293791	Batf2, Gbp2, Gbp3, Gbp7, Iigp1, Il6
Cluster 1	GO:1900745	positive regulation of p38MAPK cascade	0.000246272	0.0298708	Gadd45a, Gadd45b, Gadd45g, Vegfa, Xdh
Cluster 1	GO:2000379	positive regulation of reactive oxygen species metabolic process	0.000266523	0.0304172	Ager, Cdkn1a, Gadd45a, Pid1, Thbs1, Xdh
Cluster 1	GO:0030324	lung development	0.000587874	0.0623312	Adamts2, Ccbe1, Chi3l1, Crispld2, Hsd11b1, Lama5, Mgp, Mir17, Pdpn, Vegfa
Cluster 1	GO:0071222	cellular response to lipopolysaccharide	0.000653432	0.0655271	Cebpb, Csf3, Cxcl10, Cxcl16, Gbp2, Il6, Lcn2, Plscr1, Plscr2, Plscr4, Serpine1, Tnfrsf1b, Zfp36
Cluster 1	GO:0007160	cell-matrix adhesion	0.000680794	0.0648806	Agt, Col13a1, Emp2, Fn1, Itga8, Itgb5, Msln, Sirpa
Cluster 1	GO:0009409	response to cold	0.00089812	0.0808354	Agt, Cxcl10, Il6, Lpl, Metrnl, Plac8
Cluster 1	GO:0034447	very-low-density lipoprotein particle clearance	0.0010567	0.0903298	Apoc1, Apoe, Vldlr
Cluster 1	GO:0008360	regulation of cell shape	0.00132726	0.107526	Anxa1, Epb4.2, Ezr, Fn1, Hck, Il6, Myh14, Pdpn, Shroom3, Vegfa
Cluster 1	GO:0008284	positive regulation of cell proliferation	0.00160306	0.123387	Agt, Csf3, Ctsh, Cxcl10, Dpp4, Emp2, Epha1, Fabp4, Fgfr3, Fn1, Gcnt2, Has2, Hck, Il6, Ntrk2, Osm, Plac8, Ptgs2, Rtkn2, Sphk1, Thbs1, Vegfa
Cluster 1	GO:0043129	surfactant homeostasis	0.00166611	0.123132	Ctsh, Napsa, Sftpd, Vegfa
Cluster 1	GO:0045669	positive regulation of osteoblast differentiation	0.00178978	0.126923	Bmp6, Cebpb, Cebpd, Cyr61, Nppc, Scube2, Vegfa
Cluster 1	GO:0043065	positive regulation of apoptotic process	0.00188226	0.128435	Adamtsl4, Ager, Anxa1, B4galt1, Cyr61, Daxx, Gadd45a, Gadd45b, Gadd45g, Id3, Il6, Nupr1, Plscr1, Ptgs2, Scp2, Sept4
Cluster 1	GO:0002064	epithelial cell development	0.00209096	0.136937	Adamtsl4, B4galt1, Shroom3, Slc4a5
Cluster 1	GO:0006469	negative regulation of protein kinase activity	0.00216832	0.1371	Epha1, Fabp4, Gadd45a, Gadd45b, Gadd45g, Hspb1, Il6, Socs3
Cluster 1	GO:0007263	nitric oxide mediated signal transduction	0.00257731	0.155881	Apoe, Mt1, Mt2, Rasd1
Cluster 1	GO:0006915	apoptotic process	0.00287107	0.166994	Adamtsl4, Bex2, Chi3l1, Dap, Dapk1, Dapk2, Daxx, Fgfr3, G0s2, Gadd45b, Gadd45g, Gsn, Lcn2, Mapt, Niacr1, Perp, Pim1, Plscr1, S100a14, Serpina3g, Traf1, Ypel3
Cluster 1	GO:0071345	cellular response to cytokine stimulus	0.00333713	0.185992	Csf3, Il17ra, Mme, Pid1, Plscr1
Cluster 1	GO:0002526	acute inflammatory response	0.00374547	0.200695	B4galt1, Cxcl1, Il6, Nupr1
Cluster 1	GO:0010628	positive regulation of gene expression	0.00402335	0.208312	Ager, Agt, Ank3, Ctsh, Epb4.1l4b, Ezr, Fn1, Gsn, Il33, Il6, Lamp3, Lcn2, Ntrk2, Pid1, Plscr1, Serpine1, Vegfa
Cluster 1	GO:0071347	cellular response to interleukin-1	0.00406987	0.205103	Cebpb, Chi3l1, Fn1, Has2, Il6, Lcn2, Serpine1
Cluster 1	GO:0018149	peptide cross-linking	0.0040774	0.200349	Abca7, Anxa1, Epb4.2, Fn1, Tgm1, Thbs1
Cluster 1	GO:0006953	acute-phase response	0.0041456	0.198431	Fn1, Hp, Il6, Plscr1, Serpina3n
Cluster 1	GO:0032496	response to lipopolysaccharide	0.00439067	0.203973	Cebpb, Cxcl1, Cxcl10, Cxcl15, Fmo1, Mapkapk3, Ptgs2, S100a14, Scgb1a1, Sftpa1, Tnfrsf1b
Cluster 1	GO:0048754	branching morphogenesis of an epithelial tube	0.00459538	0.207578	B4galt1, Lama5, Mgp, Sema5a, Vegfa
Cluster 1	GO:0071356	cellular response to tumor necrosis factor	0.00491548	0.215481	Chi3l1, Fabp4, Has2, Il6, Lcn2, Pid1, Thbs1, Zfp36
Cluster 1	GO:0043066	negative regulation of apoptotic process	0.00576075	0.242398	Aldh2, Amigo2, Cdkn1a, Cryab, Ctsh, Cyr61, Dapk1, Daxx, Dpep1, Fn1, Hck, Il6, Lims2, Mir17, Pde3a, Pim1, Plac8, Socs3, Sphk1, Thbs1, Vegfa
Cluster 1	GO:0050728	negative regulation of inflammatory response	0.00612984	0.250541	Apoe, Metrnl, Rabgef1, Socs3, Tnfaip6, Tnfrsf1b, Zfp36
Cluster 1	GO:0008285	negative regulation of cell proliferation	0.00667231	0.264136	Adarb1, Agt, B4galt1, Cd9, Cdkn1a, Ddr1, Dpt, Fgfr3, Il6, Nppc, Osm, Pmp22, Ptgs2, Slfn2, Slfn3, Timp2
Cluster 1	GO:0042130	negative regulation of T cell proliferation	0.00672108	0.260615	Cd274, Cebpb, Scgb1a1, Sdc4, Sftpd
Cluster 1	GO:0050891	multicellular organismal water homeostasis	0.0070343	0.265844	Scnn1a, Scnn1b, Scnn1g
Cluster 1	GO:0045860	positive regulation of protein kinase activity	0.00720257	0.266241	Cdkn1a, Cyr61, Daxx, Lcp2, Sdc4, Vldlr
Cluster 1	GO:0010595	positive regulation of endothelial cell migration	0.00733879	0.265628	Agt, Anxa3, Ccbe1, Thbs1, Vegfa
Cluster 1	GO:0048146	positive regulation of fibroblast proliferation	0.00768478	0.271388	Ager, Agt, Cdkn1a, Fn1, Serpine1, Sphk1
Cluster 1	GO:0010811	positive regulation of cell-substrate adhesion	0.00799279	0.275761	Cyr61, Egflam, Smoc2, Spock2, Thbs1
Cluster 1	GO:0046777	protein autophosphorylation	0.00820741	0.27726	Dapk1, Ddr1, Epha1, Fgfr3, Hck, Irak2, Mapkapk3, Ntrk2, Pim1, Taok3
Cluster 1	GO:0050830	defense response to Gram-positive bacterium	0.00842573	0.278803	Gbp2, Gbp3, Gbp7, H2-T23, Hck, Lyz1, Scd1
Cluster 1	GO:0043154	negative regulation of cysteine-type endopeptidase activity involved in apoptotic process	0.00871572	0.282254	Cryab, Dpep1, Il6, Lamp3, Thbs1, Vegfa
Cluster 1	GO:0042060	wound healing	0.00886106	0.281674	B4galt1, Epb4.1l4b, Fn1, Il6, Nbeal2, Sdc4, Serpine1
Cluster 1	GO:0019934	cGMP-mediated signaling	0.00926239	0.28786	Apoe, Pde3a, Prkg1
Cluster 1	GO:0051549	positive regulation of keratinocyte migration	0.00926239	0.28786	Epb4.1l4b, Has2, Serpine1
Cluster 1	GO:0055078	sodium ion homeostasis	0.00926239	0.28786	Scnn1a, Scnn1b, Scnn1g
Cluster 1	GO:0090050	positive regulation of cell migration involved in sprouting angiogenesis	0.00926239	0.28786	Ptgs2, Srpx2, Vegfa
Cluster 1	GO:0030823	regulation of cGMP metabolic process	0.00926239	0.28786	Nppc, Thbs1, Vegfa
Cluster 1	GO:0000185	activation of MAPKKK activity	0.00926239	0.28786	Gadd45a, Gadd45b, Gadd45g
Cluster 1	GO:0006631	fatty acid metabolic process	0.00977057	0.296498	Abhd5, C3, Echdc2, Fabp4, Fads3, Gpam, Lpin2, Ptgs2, Scd1
Cluster 1	GO:0001503	ossification	0.00977962	0.292294	Bmp6, Clec3b, Col13a1, Ecm1, Mgp, Nppc, Rsad2
Cluster 1	GO:0010575	positive regulation of vascular endothelial growth factor production	0.010112	0.296203	C3, Ccbe1, Hc, Ptgs2
Cluster 1	GO:0032781	positive regulation of ATPase activity	0.010112	0.296203	Abca7, Atp1b1, Tor1aip1, Zc3hav1
Cluster 1	GO:0051897	positive regulation of protein kinase B signaling	0.0102635	0.295597	Chi3l1, Csf3, Gcnt2, Il6, Sema5a, Thbs1, Vegfa
Cluster 1	GO:0007585	respiratory gaseous exchange	0.0113325	0.316516	Ccbe1, Sftpa1, Sftpb, Sftpd
Cluster 1	GO:0034612	response to tumor necrosis factor	0.0113325	0.316516	Aff3, Chi3l1, Cxcl16, Ptgs2
Cluster 1	GO:0032966	negative regulation of collagen biosynthetic process	0.0117609	0.321885	Ager, Errfi1, Il6
Cluster 1	GO:0010873	positive regulation of cholesterol esterification	0.0117609	0.321885	Agt, Apoe, Scd1
Cluster 1	GO:0044406	adhesion of symbiont to host	0.0117609	0.321885	Gbp2, Gbp3, Gbp7
Cluster 1	GO:0050731	positive regulation of peptidyl-tyrosine phosphorylation	0.0123694	0.330993	Agt, Csf3, Fgfr3, Il6, Lrp4, Osm, Vegfa
Cluster 1	GO:0070371	ERK1 and ERK2 cascade	0.0126343	0.332356	Agt, Ctsh, Fgfr3, Trf
Cluster 1	GO:0048286	lung alveolus development	0.0127231	0.329949	Errfi1, Hopx, Pdpn, Sftpd, Vegfa
Cluster 1	GO:0050766	positive regulation of phagocytosis	0.0127231	0.329949	Abca7, C3, Sftpa1, Sftpd, Sirpa
Cluster 1	GO:0098779	mitophagy in response to mitochondrial depolarization	0.012843	0.32826	Atp1b1, Hc, Hk2, Itpkc, Lmcd1, Mylk, Prkg1, Stat2
Cluster 1	GO:0033138	positive regulation of peptidyl-serine phosphorylation	0.0130712	0.328854	Agt, Csf3, Il6, Ntrk2, Osm, Vegfa
Cluster 1	GO:0051384	response to glucocorticoid	0.0137941	0.339396	Anxa3, Bmp6, Il6, Ptgs2, Scgb1a1, Sftpa1
Cluster 1	GO:0043410	positive regulation of MAPK cascade	0.0141359	0.342035	Agt, Fgfr3, Il6, Ntrk2, Osm, Timp2, Tnfrsf1b
Cluster 1	GO:0090197	positive regulation of chemokine secretion	0.0145188	0.345381	Hc, Il33, Lpl
Cluster 1	GO:0006957	complement activation, alternative pathway	0.0145188	0.345381	C3, Cfh, Hc
Cluster 1	GO:0006909	phagocytosis	0.0166958	0.38165	Abca7, Anxa1, Anxa3, Cd302, Hck
Cluster 1	GO:0007568	aging	0.0173421	0.388804	Agt, Apoe, Cryab, Gsn, Il6, Scp2, Serping1, Timp2, Tnfrsf1b
Cluster 1	GO:0032060	bleb assembly	0.0175255	0.387731	Emp2, Mylk, Pmp22
Cluster 1	GO:0051024	positive regulation of immunoglobulin secretion	0.0175255	0.387731	H2-T23, Il33, Il6
Cluster 1	GO:0001937	negative regulation of endothelial cell proliferation	0.0186669	0.402842	Ager, Apoe, Thbs1, Xdh
Cluster 1	GO:0051726	regulation of cell cycle	0.0196906	0.415312	Adarb1, Cdkn1a, Gadd45a, Gadd45b, Gadd45g, Id3, Srsf5
Cluster 1	GO:0060586	multicellular organismal iron ion homeostasis	0.0207707	0.428089	Bmp6, Mir17, Rhd
Cluster 1	GO:0035313	wound healing, spreading of epidermal cells	0.0207707	0.428089	1600029D21Rik, Scnn1b, Scnn1g
Cluster 1	GO:0007596	blood coagulation	0.0215352	0.435512	Anxa8, C3, Maff, Nbeal2, Serping1, Vwf
Cluster 1	GO:0009408	response to heat	0.0226475	0.447773	Hspb2, Igfbp7, Il6, Mill2, Osm
Cluster 1	GO:0032526	response to retinoic acid	0.0226475	0.447773	Bmp6, Ctsh, Igfbp7, Mill2, Sftpa1
Cluster 1	GO:0009636	response to toxic substance	0.0235722	0.456814	Cdkn1a, Ces1d, Ephx1, Inmt, Mbp, Nupr1
Cluster 1	GO:0010466	negative regulation of peptidase activity	0.0238287	0.456168	Ecm1, Serpina3f, Serpina3g, Serpina3n, Serpine1, Serping1, Timp2
Cluster 1	GO:0007166	cell surface receptor signaling pathway	0.0238877	0.452783	Agt, Anxa1, Cd274, Cd9, Col4a3, Epha1, Mapkapk3, Tnfrsf1b, Upk1b, Vipr2
Cluster 1	GO:0001558	regulation of cell growth	0.0239737	0.449838	Csf2rb, Cyr61, Ddr1, Igfbp6, Igfbp7
Cluster 1	GO:0001946	lymphangiogenesis	0.0242442	0.449489	Ccbe1, Pdpn, Vegfa
Cluster 1	GO:0019432	triglyceride biosynthetic process	0.0242442	0.449489	Gpam, Lpin2, Lpl
Cluster 1	GO:2001275	positive regulation of glucose import in response to insulin stimulus	0.0242442	0.449489	Agt, Rarres2, Rnasel
Cluster 1	GO:0090026	positive regulation of monocyte chemotaxis	0.0279365	0.493742	Cxcl10, S100a14, Serpine1
Cluster 1	GO:0002021	response to dietary excess	0.0279365	0.493742	Apoe, Clic5, Slc25a25
Cluster 1	GO:0006950	response to stress	0.0280903	0.491487	Gadd45a, Gadd45b, Gadd45g, Rcan1
Cluster 1	GO:0050727	regulation of inflammatory response	0.0282301	0.489103	Ager, Agt, Anxa1, Fabp4, Scgb1a1
Cluster 1	GO:0006629	lipid metabolic process	0.0288988	0.493201	Abhd5, Apoe, C3, Ces1d, Echdc2, Fads3, Gpam, Hsd11b1, Liph, Lpin2, Lpl, Pmvk, Ptgs2, Scd1, Sftpb, Vldlr
Cluster 1	GO:0042127	regulation of cell proliferation	0.0292495	0.493388	Anxa1, B4galt1, Cxcl10, Cxcl15, Hck, Il6, Lama5, Ptgs2, Serpine1, Tnfrsf1b
Cluster 1	GO:0050729	positive regulation of inflammatory response	0.0313017	0.513304	Ager, Fabp4, Il17ra, Il33, Serpine1
Cluster 1	GO:0050921	positive regulation of chemotaxis	0.0318379	0.515349	Fn1, Rarres2, Thbs1
Cluster 1	GO:0071732	cellular response to nitric oxide	0.0359393	0.555212	Dpep1, Sftpa1, Thbs1
Cluster 1	GO:0045779	negative regulation of bone resorption	0.0359393	0.555212	Cldn18, Il6, Vegfa
Cluster 1	GO:0033700	phospholipid efflux	0.0359393	0.555212	Abca7, Apoc1, Apoe
Cluster 1	GO:0007264	small GTPase mediated signal transduction	0.036076	0.552581	Arl4a, Rab20, Rasd1, Rasgef1b, Rasgrp2, Rasl11a, Rasl11b, Rasl12, Rhof, Rnd1
Cluster 1	GO:0006641	triglyceride metabolic process	0.037131	0.559184	Apoc1, Apoe, Gpam, Scd1
Cluster 1	GO:0001822	kidney development	0.0372012	0.555936	Agt, Bmp6, Has2, Itga8, Lrp4, Mme, Vegfa
Cluster 1	GO:0001938	positive regulation of endothelial cell proliferation	0.0380129	0.559975	Bmp6, Ecm1, Fgfr3, Sema5a, Vegfa
Cluster 1	GO:0034446	substrate adhesion-dependent cell spreading	0.0395967	0.571182	Epha1, Fn1, Itga8, Lama5
Cluster 1	GO:0071346	cellular response to interferon-gamma	0.0398096	0.569328	Dapk1, Gbp2, Gbp3, Gbp4, Gbp7
Cluster 1	GO:0007250	activation of NF-kappaB-inducing kinase activity	0.0402318	0.569435	Agt, Chi3l1, Irak2
Cluster 1	GO:0030154	cell differentiation	0.0410828	0.573433	1600029D21Rik, Abhd5, Batf2, Bmp6, Cebpb, Col13a1, Fgfr3, Gadd45b, Gadd45g, Hck, Itga8, Lrp4, Mgp, Nkd1, Ntrk2, Pmp22, Rarres2, Sema3c, Sema5a, Slfn5, Spata18, Tnfaip2, Vegfa
Cluster 1	GO:0007169	transmembrane receptor protein tyrosine kinase signaling pathway	0.0413051	0.571709	Ddr1, Epha1, Hck, Lcp2, Ntrk2, Pilra
Cluster 1	GO:0043536	positive regulation of blood vessel endothelial cell migration	0.0447067	0.597523	Hspb1, Thbs1, Vegfa
Cluster 1	GO:0030155	regulation of cell adhesion	0.0447703	0.594376	Gsn, Lama5, Lmo7, Spink5
Cluster 1	GO:0055072	iron ion homeostasis	0.0447703	0.594376	Epb4.2, Lcn2, Steap4, Trf
Cluster 1	GO:0044849	estrous cycle	0.0493557	0.6274	Anxa1, Has1, Has2
Cluster 1	GO:0032753	positive regulation of interleukin-4 production	0.0493557	0.6274	Cebpb, H2-T23, Il33
Cluster 1	GO:0042346	positive regulation of NF-kappaB import into nucleus	0.0493557	0.6274	Il18r1, Ptgs2, Sphk1
Cluster 1	GO:0006879	cellular iron ion homeostasis	0.0531249	0.651564	Bmp6, Cp, Lcn2, Trf
Cluster 1	GO:0019433	triglyceride catabolic process	0.0541706	0.65534	Abhd5, Apoe, Lpl
Cluster 1	GO:0006883	cellular sodium ion homeostasis	0.0541706	0.65534	Agt, Atp1b1, C7
Cluster 1	GO:0010596	negative regulation of endothelial cell migration	0.0541706	0.65534	Ager, Sp100, Thbs1
Cluster 1	GO:0016337	single organismal cell-cell adhesion	0.0542816	0.652565	Col13a1, Cyr61, Lims2, Lmo7, Pdpn, Srpx2
Cluster 1	GO:0060368	regulation of Fc receptor mediated stimulatory signaling pathway	0.0556781	0.658646	Plscr1, Rabgef1
Cluster 1	GO:1901492	positive regulation of lymphangiogenesis	0.0556781	0.658646	Ccbe1, Vegfa
Cluster 1	GO:0006082	organic acid metabolic process	0.0556781	0.658646	Fmo1, Fmo2
Cluster 1	GO:0061430	bone trabecula morphogenesis	0.0556781	0.658646	Fgfr3, Vegfa
Cluster 1	GO:0001781	neutrophil apoptotic process	0.0556781	0.658646	Il6, Niacr1
Cluster 1	GO:0032387	negative regulation of intracellular transport	0.0556781	0.658646	Cryab, Mapt
Cluster 1	GO:0045226	extracellular polysaccharide biosynthetic process	0.0556781	0.658646	Has1, Has2
Cluster 1	GO:1902995	positive regulation of phospholipid efflux	0.0556781	0.658646	Abca7, Apoe
Cluster 1	GO:0033031	positive regulation of neutrophil apoptotic process	0.0556781	0.658646	Anxa1, Niacr1
Cluster 1	GO:0007595	lactation	0.0560647	0.657781	Ddr1, Hk2, Vegfa, Xdh
Cluster 1	GO:0055114	oxidation-reduction process	0.056291	0.655857	Adhfe1, Akr1c14, Aldh1l1, Aldh2, Aldh6a1, Cbr2, Cp, Cyp2s1, Fads3, Fmo1, Fmo2, Gpx3, H6pd, Hsd11b1, Ptgs2, Scd1, Sod3, Srxn1, Steap4, Xdh
Cluster 1	GO:2000251	positive regulation of actin cytoskeleton reorganization	0.0591436	0.671113	Baiap2l1, Csf3, Hck
Cluster 1	GO:0071260	cellular response to mechanical stimulus	0.0603888	0.675599	Agt, Bmp6, Gadd45a, Ptgs2, Sftpa1
Cluster 1	GO:0001934	positive regulation of protein phosphorylation	0.0609726	0.67589	Ager, Akap5, C3, Cyr61, Daxx, Rarres2, Sphk1, Vegfa
Cluster 1	GO:0045444	fat cell differentiation	0.0627053	0.683142	Cebpb, Cebpd, Metrnl, Rnasel, Steap4
Cluster 1	GO:0006928	movement of cell or subcellular component	0.0642668	0.689126	Cd9, Pdpn, Sirpa
Cluster 1	GO:0048260	positive regulation of receptor-mediated endocytosis	0.0642668	0.689126	Serpine1, Syne1, Trf
Cluster 1	GO:0048661	positive regulation of smooth muscle cell proliferation	0.065068	0.690551	Ager, Il6, Ptgs2, Thbs1, Vegfa
Cluster 1	GO:0007050	cell cycle arrest	0.0674767	0.700982	Cdkn1a, Gadd45a, Pmp22, Skil, Thbs1
Cluster 1	GO:0036120	cellular response to platelet-derived growth factor stimulus	0.069533	0.70904	Errfi1, Has1, Has2
Cluster 1	GO:0042742	defense response to bacterium	0.0714507	0.716052	Adamts4, Anxa3, Cebpb, Hp, Isg15, Lyz1, Plac8, S100a14
Cluster 1	GO:0007015	actin filament organization	0.0724309	0.718039	Emp2, Rhof, Rnd1, Sirpa, Trf
Cluster 1	GO:0001666	response to hypoxia	0.0729426	0.717611	Ager, Atp1b1, Cryab, Dpp4, Nppc, Sftpa1, Sod3, Vegfa
Cluster 1	GO:0006935	chemotaxis	0.0734639	0.71724	Ccrl2, Cxcl10, Cxcl15, Cxcl16, Cyr61, Rarres2
Cluster 1	GO:0010273	detoxification of copper ion	0.0735418	0.714642	Mt1, Mt2
Cluster 1	GO:0071801	regulation of podosome assembly	0.0735418	0.714642	Gsn, Hck
Cluster 1	GO:0050779	RNA destabilization	0.0735418	0.714642	Tnfrsf1b, Zfp36
Cluster 1	GO:0071621	granulocyte chemotaxis	0.0735418	0.714642	Anxa1, Il17ra
Cluster 1	GO:1990138	neuron projection extension	0.0749349	0.718647	Alcam, Ddr1, Sema5a
Cluster 1	GO:0001933	negative regulation of protein phosphorylation	0.0749757	0.715909	Ager, Gbp4, Pid1, Rabgef1, Xdh
Cluster 1	GO:0048844	artery morphogenesis	0.0804656	0.739087	Apoe, Smad7, Vegfa
Cluster 1	GO:1902042	negative regulation of extrinsic apoptotic signaling pathway via death domain receptors	0.0804656	0.739087	Dapk1, Serpine1, Tmbim1
Cluster 1	GO:0030512	negative regulation of transforming growth factor beta receptor signaling pathway	0.0822223	0.744137	Adamtsl2, Rasl11b, Skil, Smad7
Cluster 1	GO:0043524	negative regulation of neuron apoptotic process	0.0837456	0.748016	Agt, Apoe, Cebpb, Mt1, Nrbp2, Ntrk2, Vegfa
Cluster 1	GO:0001525	angiogenesis	0.0849871	0.750588	Ccbe1, Ecm1, Epha1, Fn1, Ptgs2, Serpine1, Srpx2, Tnfaip2, Vegfa
Cluster 1	GO:0043488	regulation of mRNA stability	0.0861182	0.752638	Rnasel, Scgb1a1, Zfp36
Cluster 1	GO:0006814	sodium ion transport	0.0865312	0.751657	Atp1b1, Scnn1a, Scnn1b, Scnn1g, Slc10a6, Slc34a2
Cluster 1	GO:1901215	negative regulation of neuron death	0.0894518	0.760942	Apoe, Csf3, Il6, Vegfa
Cluster 1	GO:0002686	negative regulation of leukocyte migration	0.0910686	0.764719	Il33, Rabgef1
Cluster 1	GO:0032020	ISG15-protein conjugation	0.0910686	0.764719	Isg15, Uba7
Cluster 1	GO:0007044	cell-substrate junction assembly	0.0910686	0.764719	Fn1, Tns1
Cluster 1	GO:0019371	cyclooxygenase pathway	0.0910686	0.764719	Ptgs2, Sphk1
Cluster 1	GO:0070741	response to interleukin-6	0.0910686	0.764719	Chi3l1, Sftpa1
Cluster 1	GO:0010757	negative regulation of plasminogen activation	0.0910686	0.764719	Serpine1, Thbs1
Cluster 1	GO:0045063	T-helper 1 cell differentiation	0.0910686	0.764719	Gadd45g, Il18r1
Cluster 1	GO:0070236	negative regulation of activation-induced cell death of T cells	0.0910686	0.764719	Gpam, Tsc22d3
Cluster 1	GO:0014003	oligodendrocyte development	0.0918862	0.765304	Cd9, Fgfr3, Gsn
Cluster 1	GO:0031032	actomyosin structure organization	0.0918862	0.765304	Epb4.1l4b, Limch1, Myh14
Cluster 1	GO:0035987	endodermal cell differentiation	0.0918862	0.765304	Fn1, Itgb5, Lamb3
Cluster 1	GO:0032689	negative regulation of interferon-gamma production	0.0918862	0.765304	Cd274, Il33, Scgb1a1
Cluster 1	GO:0009611	response to wounding	0.0969371	0.781664	Id3, Il6, Srsf5, Zfp36
Cluster 1	GO:0045765	regulation of angiogenesis	0.0977633	0.782126	Emp2, Serpine1, Sp100
Cluster 1	GO:0090023	positive regulation of neutrophil chemotaxis	0.0977633	0.782126	Cxcl1, Cxcl15, Dapk2
Cluster 1	GO:0033344	cholesterol efflux	0.0977633	0.782126	Abca7, Apoc1, Apoe
Cluster 2	GO:0002376	immune system process	7.28006e-07	0.000518934	Adar, Cd40, Gbp5, H2-K1, Ifih1, Irf7, Nod2, Pml, Tap1, Tap2, Tbkbp1, Trim25
Cluster 2	GO:0051607	defense response to virus	8.40989e-05	0.0295375	Adar, Bnip3, Cd40, Ifih1, Pml, Trim25, Trim34a
Cluster 2	GO:0019885	antigen processing and presentation of endogenous peptide antigen via MHC class I	0.000182163	0.0423741	Tap1, Tap2, Tapbp
Cluster 2	GO:0002485	antigen processing and presentation of endogenous peptide antigen via MHC class I via ER pathway, TAP-dependent	0.000648478	0.109194	H2-K1, Tap1, Tap2
Cluster 2	GO:0045087	innate immune response	0.00168611	0.213877	Adar, Ifih1, Irf7, Nod2, Pml, Tbkbp1, Trim21, Trim25
Cluster 2	GO:1902187	negative regulation of viral release from host cell	0.00185991	0.198464	Pml, Trim21, Trim25
Cluster 2	GO:0042832	defense response to protozoan	0.00738966	0.530217	Cd40, Gbp10, Gbp9
Cluster 2	GO:0046967	cytosol to ER transport	0.00860899	0.537264	Tap1, Tap2
Cluster 2	GO:0019060	intracellular transport of viral protein in host cell	0.00860899	0.537264	Tap1, Tap2
Cluster 2	GO:0042270	protection from natural killer cell mediated cytotoxicity	0.0256081	0.871927	Tap1, Tap2
Cluster 2	GO:0043123	positive regulation of I-kappaB kinase/NF-kappaB signaling	0.0266218	0.853958	Cd40, Nod2, Tgm2, Trim25
Cluster 2	GO:0045944	positive regulation of transcription from RNA polymerase II promoter	0.0270963	0.831457	6430527G18Rik, BC006779, Cd40, Fgf1, Irf7, Nod2, Pml, Rapgef3, Stat1, Tox2
Cluster 2	GO:0002591	positive regulation of antigen processing and presentation of peptide antigen via MHC class I	0.0298127	0.834422	Tap1, Tap2
Cluster 2	GO:0002489	antigen processing and presentation of endogenous peptide antigen via MHC class Ib via ER pathway, TAP-dependent	0.0339994	0.850008	Tap1, Tap2
Cluster 2	GO:0015833	peptide transport	0.0339994	0.850008	Tap1, Tap2
Cluster 2	GO:0071346	cellular response to interferon-gamma	0.0348384	0.835675	Gbp10, Gbp5, Gbp9
Cluster 2	GO:0006915	apoptotic process	0.0363942	0.828334	1810011O10Rik, Bnip3, Ntn1, Nuak2, Pml, Stat1, Xaf1
Cluster 2	GO:0002481	antigen processing and presentation of exogenous protein antigen via MHC class Ib, TAP-dependent	0.0381683	0.823456	Tap1, Tap2
Cluster 2	GO:0035456	response to interferon-beta	0.0381683	0.823456	Stat1, Xaf1
Cluster 2	GO:0016525	negative regulation of angiogenesis	0.0386629	0.808669	Col4a2, Pml, Stat1
Cluster 2	GO:0001934	positive regulation of protein phosphorylation	0.0452722	0.840409	Cd40, Fgf1, Rapgef3, Sema7a
Cluster 2	GO:0032727	positive regulation of interferon-alpha production	0.0464528	0.832201	Ifih1, Irf7
Cluster 2	GO:0001666	response to hypoxia	0.0502476	0.840849	Bnip3, Plat, Pml, Ryr2
Cluster 2	GO:1900017	positive regulation of cytokine production involved in inflammatory response	0.0505686	0.828274	Gbp5, Nod2
Cluster 2	GO:0008202	steroid metabolic process	0.0510258	0.816838	Ch25h, Lipe, Sult1a1
Cluster 2	GO:0032496	response to lipopolysaccharide	0.0534876	0.818065	Ace, Cd40, Nod2, Stat1
Cluster 2	GO:0060444	branching involved in mammary gland duct morphogenesis	0.0587476	0.83448	Pml, Tbx3
Cluster 2	GO:0050830	defense response to Gram-positive bacterium	0.0610994	0.834381	Gbp10, Gbp9, Nod2
Cluster 2	GO:0006954	inflammatory response	0.0614314	0.824235	Ccbp2, Cd40, Gbp5, Nod2, Sema7a
Cluster 2	GO:0051770	positive regulation of nitric-oxide synthase biosynthetic process	0.0748977	0.872015	Nod2, Stat1
Cluster 2	GO:0001916	positive regulation of T cell mediated cytotoxicity	0.0788922	0.876635	H2-K1, Tap2
Cluster 2	GO:0051092	positive regulation of NF-kappaB transcription factor activity	0.080489	0.872942	Cd40, Nod2, Trim25
Cluster 2	GO:0090398	cellular senescence	0.0828698	0.872029	Pml, Tbx3
Cluster 2	GO:0001525	angiogenesis	0.0844555	0.86859	Col4a2, Fgf1, Rapgef3, Rnf213
Cluster 2	GO:0006952	defense response	0.0894984	0.876199	Nod2, Tap1, Tapbp
Cluster 2	GO:0045089	positive regulation of innate immune response	0.0907741	0.872044	Gbp5, Nod2
Cluster 3	GO:0006695	cholesterol biosynthetic process	0.000233346	0.0886995	Cyp51, Fdft1, Hsd17b7, Nsdhl
Cluster 3	GO:0055114	oxidation-reduction process	0.000928167	0.168722	Adh5, Cyp39a1, Cyp51, Decr2, Etfa, Fdft1, Hsd17b7, Me2, Mthfd1, Nsdhl
Cluster 3	GO:0006694	steroid biosynthetic process	0.00164163	0.195849	Cyp51, Fdft1, Hsd17b7, Nsdhl
Cluster 3	GO:0008202	steroid metabolic process	0.00389966	0.322113	Cyp39a1, Cyp51, Fdft1, Nsdhl
Cluster 3	GO:0016126	sterol biosynthetic process	0.00460311	0.307366	Cyp51, Fdft1, Nsdhl
Cluster 3	GO:0006629	lipid metabolic process	0.00751908	0.393864	Cyp39a1, Cyp51, Decr2, Fdft1, Hsd17b7, Isyna1, Nsdhl
Cluster 3	GO:0008152	metabolic process	0.00783142	0.360472	2810055F11Rik, Dctd, Fdft1, Me2, Mthfd1, Uck2, Xrcc6
Cluster 3	GO:0010212	response to ionizing radiation	0.01947	0.624008	Nabp2, Rad51c, Xrcc6
Cluster 3	GO:0006511	ubiquitin-dependent protein catabolic process	0.0202861	0.595992	Psma1, Psma4, Ube2c, Usp11
Cluster 3	GO:0000724	double-strand break repair via homologous recombination	0.0270667	0.66449	Nabp2, Rad51c, Rpa1
Cluster 3	GO:0006220	pyrimidine nucleotide metabolic process	0.0296978	0.664052	Dctd, Nme4
Cluster 3	GO:0006281	DNA repair	0.0317482	0.657012	Nabp2, Pcna, Rad51c, Rpa1, Xrcc6
Cluster 3	GO:0042493	response to drug	0.0387435	0.701724	Bche, Ccnb1, Hspd1, Ptn, Xpo1
Cluster 3	GO:0006310	DNA recombination	0.0407307	0.693384	Rad51c, Rpa1, Xrcc6
Cluster 3	GO:0008203	cholesterol metabolic process	0.0442549	0.699109	Cyp51, Fdft1, Nsdhl
Cluster 3	GO:0051301	cell division	0.0522242	0.736638	Ccnb1, Haus1, Ska2, Syce2, Ube2c
Cluster 3	GO:0006298	mismatch repair	0.0656005	0.795772	Pcna, Rpa1
Cluster 3	GO:0006974	cellular response to DNA damage stimulus	0.0733753	0.814558	Nabp2, Pcna, Rad51c, Rpa1, Xrcc6
Cluster 3	GO:0071398	cellular response to fatty acid	0.0761137	0.809542	Ccnb1, Pdk3
Cluster 3	GO:0007067	mitotic nuclear division	0.086354	0.834239	Ccnb1, Haus1, Ska2, Ube2c
Cluster 3	GO:0008652	cellular amino acid biosynthetic process	0.0899503	0.832434	Mthfd1, Psat1
Cluster 3	GO:2000377	regulation of reactive oxygen species metabolic process	0.0899503	0.832434	Mpv17, Pdk3
Cluster 4	GO:0008202	steroid metabolic process	0.000936683	0.0661224	Hmgcs1, Sc4mol, Soat1
Cluster 4	GO:0016126	sterol biosynthetic process	0.0148357	0.420483	Hmgcs1, Sc4mol
Cluster 4	GO:0006629	lipid metabolic process	0.0252824	0.463728	Hmgcs1, Sc4mol, Soat1
Cluster 4	GO:0006694	steroid biosynthetic process	0.0337723	0.465804	Hmgcs1, Sc4mol
Cluster 4	GO:0008203	cholesterol metabolic process	0.0481559	0.513525	Hmgcs1, Soat1
Cluster 4	GO:0006469	negative regulation of protein kinase activity	0.051326	0.473268	Flrt2, Smyd3
Cluster 4	GO:0001889	liver development	0.051326	0.473268	Hmgcs1, Lsr
Cluster 6	GO:0007049	cell cycle	2.32168e-68	4.915e-65	2610039C10Rik, 4632434I11Rik, 5730590G19Rik, Anln, Apitd1, Aspm, Aurkb, Birc5, Brca1, Bub1, Bub1b, Bub3, Ccdc99, Ccna2, Ccnb2, Ccne1, Ccne2, Ccnf, Cdc25a, Cdc25c, Cdc45, Cdc5l, Cdc6, Cdc7, Cdca2, Cdca3, Cdca5, Cdca8, Cdk1, Cdk2, Cdk4, Cdkn3, Cdt1, Cenpe, Cep55, Chaf1a, Chaf1b, Chek1, Chek2, Ckap2, Ckap5, Cks1b, Clspn, D2Ertd750e, Dbf4, Dlgap5, Dsn1, E2f1, E2f3, E2f6, E2f8, Ect2, Esco2, Fam64a, Fa…
Cluster 6	GO:0007067	mitotic nuclear division	1.06467e-48	1.12696e-45	2610039C10Rik, Anln, Apitd1, Aspm, Aurkb, Birc5, Bub1, Bub1b, Bub3, Ccdc99, Ccna2, Ccnb2, Ccnf, Cdc25a, Cdc25c, Cdc6, Cdca2, Cdca3, Cdca5, Cdca8, Cdk1, Cdk2, Cenpe, Cenph, Cenpn, Cep55, Chek2, Ckap5, D2Ertd750e, Dsn1, Espl1, Fam64a, Fbxo5, Haus4, Haus5, Haus7, Haus8, Hells, Kif11, Kif18b, Kif20b, Kif23, Kif2c, Kntc1, Mad2l1, Mastl, Mis18bp1, Ncapd2, Ncapg2, Ncaph, Ndc80, Nde1, Nsl1, Nsmce2, Nsun2…
Cluster 6	GO:0051301	cell division	4.13274e-48	2.91633e-45	2610039C10Rik, Anln, Apitd1, Aspm, Aurkb, Birc5, Bub1, Bub1b, Bub3, Ccdc99, Ccna2, Ccnb2, Ccne1, Ccne2, Ccnf, Cdc25a, Cdc25c, Cdc45, Cdc6, Cdc7, Cdca2, Cdca3, Cdca5, Cdca8, Cdk1, Cdk2, Cdk4, Cenpe, Cep55, Chek2, Ckap5, Cks1b, D2Ertd750e, Dsn1, Ect2, Fam64a, Fbxo5, Haus4, Haus5, Haus7, Haus8, Hells, Kif11, Kif14, Kif18b, Kif20b, Kif23, Kif2c, Kntc1, Lig1, Mad2l1, Mastl, Mcm5, Mis18bp1, Ncapd2, Nca…
Cluster 6	GO:0006260	DNA replication	6.88429e-36	3.64351e-33	2810417H13Rik, 5730590G19Rik, Blm, Brca1, Cdc45, Cdc6, Cdt1, Chaf1a, Chaf1b, Dbf4, Dtl, Fen1, Gins1, Gins2, Gins4, Lig1, Mcm10, Mcm2, Mcm3, Mcm4, Mcm5, Mcm6, Mcm7, Mcm8, Nasp, Orc1, Orc2, Orc6, Pola1, Pola2, Pold1, Pold2, Pold3, Pole, Pole2, Polh, Prim1, Prim2, Rbbp7, Rfc2, Rfc4, Rfc5, Rpa2, Rrm1, Rrm2, Ssrp1, Supt16h
Cluster 6	GO:0006974	cellular response to DNA damage stimulus	2.61606e-32	1.10764e-29	2700029M09Rik, 2810417H13Rik, 4632434I11Rik, 4930547N16Rik, 5730590G19Rik, Actl6a, Apex1, Apitd1, Atad5, Blm, Brca1, Brip1, Cdc5l, Cdk2, Cdkn3, Chaf1a, Chaf1b, Chek1, Chek2, Clspn, Ddx39, Ddx39b, Dtl, Exo1, Fanca, Fancd2, Fanci, Fancm, Fbxo45, Fen1, Foxm1, H2afx, Ints3, Ints7, Lig1, Mastl, Mcm10, Mcm7, Mcm8, Mms22l, Msh2, Mutyh, Neil3, Nono, Nsmce2, Parp1, Paxip1, Pms2, Pole, Polh, Psmd14, Rad21,…
Cluster 6	GO:0006281	DNA repair	4.11629e-27	1.45236e-24	2810417H13Rik, 4930547N16Rik, 5730590G19Rik, Actl6a, Apex1, Apitd1, Asf1a, Blm, Brca1, Brip1, Cdc5l, Cdk2, Chaf1a, Chaf1b, Chek1, Chek2, Clspn, Exo1, Fanca, Fancd2, Fanci, Fancm, Fen1, Foxm1, H2afx, Ints3, Kif22, Lig1, Mcm8, Mms22l, Msh2, Mutyh, Neil3, Nono, Nsmce2, Parp1, Paxip1, Pms2, Pole, Polh, Psmd14, Rad21, Rad50, Rad51, Rad54l, Rad9, Rfwd3, Rnf168, Rpa2, Ruvbl2, Ssrp1, Stra13, Supt16h, Top…
Cluster 6	GO:0007059	chromosome segregation	1.81754e-23	5.49675e-21	2610039C10Rik, Birc5, Brca1, Bub1, Bub3, Cdca2, Cdk5rap2, Cenpe, Cenpf, Cenph, Cenpn, D2Ertd750e, Dsn1, Esco2, Espl1, Kif11, Kif2c, Ndc80, Nde1, Nsl1, Nup43, Oip5, Pmf1, Ppp1r7, Rad21, Rcc1, Sgol1, Ska3, Spag5, Spc25, Srpk1, Top2a
Cluster 6	GO:0006270	DNA replication initiation	1.48893e-18	3.94007e-16	Ccne1, Ccne2, Cdc45, Cdc6, Cdc7, Gins4, Mcm10, Mcm2, Mcm3, Mcm4, Mcm5, Mcm6, Mcm7, Orc6, Pola1, Pola2, Topbp1
Cluster 6	GO:0000070	mitotic sister chromatid segregation	1.4465e-15	3.39506e-13	Bub3, Cdca8, Cenpa, Cep57, D2Ertd750e, Dsn1, Espl1, Kif18b, Mad2l1, Ndc80, Nsl1, Nusap1, Plk1, Spag5, Zw10
Cluster 6	GO:0008380	RNA splicing	3.65893e-09	7.74595e-07	C1qbp, Cdc5l, Ddx20, Ddx39, Ddx39b, Ecd, Eftud2, Gemin5, Khsrp, Lsm2, Mbnl3, Ncbp1, Nono, Phf5a, Plrg1, Ppil1, Ptbp1, Rbmx, Rnps1, Scaf1, Sf3a1, Sf3a3, Sf3b3, Snrpa1, Srpk1, Srsf1, Thoc3, Ttf2, Usp39, Zcchc8
Cluster 6	GO:0006397	mRNA processing	5.08212e-09	9.78076e-07	C1qbp, Cdc5l, Cpsf2, Cpsf3, Cstf2, Ddx20, Ddx39, Ddx39b, Ecd, Eftud2, Gemin5, Khsrp, Lsm2, Mbnl3, Ncbp1, Nono, Phf5a, Plrg1, Ppil1, Ptbp1, Rbmx, Rnps1, Scaf1, Sf3a1, Sf3a3, Sf3b3, Slbp, Snrpa1, Srpk1, Srsf1, Thoc3, Ttf2, Usp39, Wdr33, Zcchc8
Cluster 6	GO:0051028	mRNA transport	5.67745e-09	1.0016e-06	Aaas, Ddx39b, Igf2bp1, Khsrp, Ncbp1, Nup107, Nup133, Nup188, Nup210, Nup43, Nup62, Nup85, Nup88, Nup93, Slbp, Srsf1, Thoc3, Tmem48
Cluster 6	GO:0006606	protein import into nucleus	1.92077e-08	3.12789e-06	Cse1l, Ipo9, Kpnb1, Nup107, Nup133, Nup188, Nup62, Nup85, Nup88, Nup93, Nutf2, Rae1, Ran, Ranbp1, l7Rn6
Cluster 6	GO:0006310	DNA recombination	2.35283e-08	3.55782e-06	Actl6a, Apex1, Blm, Brca1, Exo1, H2afx, Lig1, Nono, Nsmce2, Paxip1, Rad50, Rad51, Rpa2, Ruvbl2, Uchl5, Xrcc3, Xrcc5
Cluster 6	GO:0000281	mitotic cytokinesis	3.12833e-08	4.4151e-06	Anln, Cenpa, Cep55, Ckap2, Cul7, Kif20a, Kif23, Kif4, Nusap1, Plk1, Racgap1
Cluster 6	GO:0007080	mitotic metaphase plate congression	1.20728e-07	1.59737e-05	Ccdc99, Cdca5, Cdca8, Cenpe, Kif14, Kif18a, Kif22, Kif2c, Kpnb1, Psrc1, Zw10
Cluster 6	GO:0000082	G1/S transition of mitotic cell cycle	1.28929e-07	1.60554e-05	Ccne1, Ccne2, Cdc25a, Cdca5, Cdk2, Cdk4, Cdkn3, Iqgap3, Pole, Ppat, Ranbp1, Rcc1, Skp2, Tcf19
Cluster 6	GO:0006302	double-strand break repair	1.57457e-07	1.85185e-05	Brca1, Cdca5, Chek2, Esco2, Lig1, Msh2, Parp1, Rad21, Rad50, Rad54l, Rnf168, Trip13, Trp53, Xrcc5
Cluster 6	GO:0034501	protein localization to kinetochore	2.82401e-07	3.1465e-05	Aurkb, Bub1b, Ccdc99, Cdk1, Mtbp, Ttk, Zw10
Cluster 6	GO:0051225	spindle assembly	3.12738e-07	3.31027e-05	Fbxo5, Haus4, Haus5, Haus6, Haus7, Haus8, Kif11, Rcc1, Tpx2, Tubb5
Cluster 6	GO:0000724	double-strand break repair via homologous recombination	4.03651e-07	4.06911e-05	Blm, Brca1, H2afx, Mcm8, Mms22l, Nsmce2, Nucks1, Psmd14, Rad50, Rad51, Rad54l, Rpa2, Tonsl, Xrcc3
Cluster 6	GO:0006261	DNA-dependent DNA replication	4.4554e-07	4.28722e-05	Orc6, Pold1, Pold2, Pold3, Pole2, Rfc2, Rfc4, Rfc5
Cluster 6	GO:0007094	mitotic spindle assembly checkpoint	1.16782e-06	0.000107485	Bub1, Bub1b, Bub3, Cenpe, Mad2l1, Plk1, Psmg2, Zw10
Cluster 6	GO:0051726	regulation of cell cycle	1.21571e-06	0.00010723	2810417H13Rik, Bop1, Ccne1, Ccne2, Ccnf, Cdk4, Cops5, Dtl, E2f1, Fignl1, Mastl, Prr11, Psmg2, Rbl1, Skp2, Tacc3, Trp53
Cluster 6	GO:0006364	rRNA processing	1.2883e-06	0.000109088	Bop1, Cirh1a, Dis3, Dkc1, Ebna1bp2, Eri1, Exosc8, Exosc9, Fcf1, Ftsj3, Imp4, Mphosph10, Nol11, Nol9, Nop2, Suv39h1, Wdr12, Wdr36
Cluster 6	GO:0010212	response to ionizing radiation	2.86529e-06	0.000233274	5730590G19Rik, Brca1, Dnmt3b, Ints3, Paxip1, Rad51, Rad54l, Rfwd3, Rnf168, Rrm1, Topbp1, Xrcc3
Cluster 6	GO:1904874	positive regulation of telomerase RNA localization to Cajal body	5.81628e-06	0.000455937	Cct2, Cct3, Cct6a, Cct8, Dkc1, Ruvbl2, Tcp1
Cluster 6	GO:0051297	centrosome organization	8.73353e-06	0.000660102	2810417H13Rik, Cdk5rap2, Ckap5, Haus4, Haus5, Haus6, Haus7, Haus8, Plk1
Cluster 6	GO:0007051	spindle organization	9.03873e-06	0.000659612	Aspm, Aurkb, Ckap5, D2Ertd750e, Kif11, Ranbp1, Spag5
Cluster 6	GO:0042254	ribosome biogenesis	9.407e-06	0.000663603	Bop1, C1qbp, Dkc1, Ebna1bp2, Fastkd2, Fcf1, Ftsj3, Imp4, Ipo9, Lsg1, Mphosph10, Noa1, Nop56, Wdr12
Cluster 6	GO:0006268	DNA unwinding involved in DNA replication	9.79187e-06	0.00066847	Mcm2, Mcm4, Mcm6, Mcm7, Rad51, Top2a
Cluster 6	GO:0031297	replication fork processing	1.06283e-05	0.000702883	Apitd1, Blm, Fancm, Mms22l, Nucks1, Rad51, Stra13, Tonsl
Cluster 6	GO:0006189	'de novo' IMP biosynthetic process	1.88239e-05	0.00120686	Atic, Gart, Paics, Pfas, Ppat
Cluster 6	GO:0034644	cellular response to UV	2.05215e-05	0.00127696	4632434I11Rik, Aurkb, Cdc25a, Eif2s1, Noc2l, Pbk, Pold1, Rnf168, Ruvbl2, Trp53
Cluster 6	GO:0008283	cell proliferation	2.0938e-05	0.00126566	Aurkb, Bop1, Bub1, Cdk1, Cks1b, Dkc1, E2f8, Ecd, Hhex, Kat2a, Mcm10, Mcm7, Melk, Mif, Mki67, Nasp, Pola1, Tacc3, Ube2l3, Uhrf1, Wdr12, Xrcc5
Cluster 6	GO:0051310	metaphase plate congression	2.90753e-05	0.00170835	Cenpe, Cenpf, Cenpq, Kif22, Kif2c, Ndc80
Cluster 6	GO:0006406	mRNA export from nucleus	3.3914e-05	0.00193858	Ddx39, Ddx39b, Hhex, Ncbp1, Nup107, Nup133, Nup85, Nup88, Thoc3
Cluster 6	GO:0000723	telomere maintenance	3.3914e-05	0.00193858	Apex1, Blm, Ccne1, Ccne2, Parp1, Rad50, Rpa2, Terf2, Xrcc5
Cluster 6	GO:0007088	regulation of mitotic nuclear division	3.89415e-05	0.00216714	Cenpe, Cul7, Fbxo5, Kif20b, Mki67, Rcc1, Tubg1
Cluster 6	GO:0016569	covalent chromatin modification	4.1858e-05	0.00226961	Actl6a, Asf1a, Asf1b, Bmi1, Carm1, Dnmt1, Hcfc1, Hdac2, Kdm2b, Loxl2, Prmt5, Rbbp5, Rbbp7, Rbl1, Rnf168, Ruvbl2, Setdb1, Smarca4, Smarcc1, Smyd2, Suv39h1, Trim28, Uhrf1, Whsc1
Cluster 6	GO:0007076	mitotic chromosome condensation	4.59262e-05	0.00242775	Cdca5, Ncapd2, Ncapg, Ncaph, Nusap1, Smc2
Cluster 6	GO:0000077	DNA damage checkpoint	5.23419e-05	0.00269905	Chek1, Chek2, Clspn, E2f1, H2afx, Ints7, Rad9, Tipin
Cluster 6	GO:0007018	microtubule-based movement	6.33112e-05	0.0031862	Cenpe, Kif11, Kif14, Kif15, Kif18a, Kif18b, Kif20a, Kif20b, Kif22, Kif23, Kif2c, Kif4
Cluster 6	GO:1904871	positive regulation of protein localization to Cajal body	8.31717e-05	0.00408655	Cct2, Cct3, Cct6a, Cct8, Tcp1
Cluster 6	GO:0000086	G2/M transition of mitotic cell cycle	0.000100523	0.0048251	Birc5, Cdc25c, Chek1, Chek2, Foxm1, Mastl, Plk1, Skp2
Cluster 6	GO:0006405	RNA export from nucleus	0.000101259	0.00475257	Nup133, Nup188, Nup62, Rae1, Ranbp1, Xpo5
Cluster 6	GO:0000398	mRNA splicing, via spliceosome	0.000111363	0.0051123	Cdc5l, Ddx39, Ddx39b, Lsm2, Lsm7, Nono, Nova1, Phf5a, Plrg1, Raver1, Sf3a1, Sf3a3, Sf3b3, Snrpa1
Cluster 6	GO:0030261	chromosome condensation	0.000143177	0.00642876	Cdk1, Ncapd2, Ncapg2, Ncaph, Smc2, Top2a
Cluster 6	GO:0008608	attachment of spindle microtubules to kinetochore	0.000145679	0.00640493	Bub3, Cenpe, Ndc80, Nuf2, Sgol1
Cluster 6	GO:1904851	positive regulation of establishment of protein localization to telomere	0.000145679	0.00640493	Cct2, Cct6a, Cct8, Dkc1, Tcp1
Cluster 6	GO:0046600	negative regulation of centriole replication	0.000152661	0.00657438	Cdk5rap2, Mdm1, Rbm14, Trim37
Cluster 6	GO:0000132	establishment of mitotic spindle orientation	0.000153899	0.00649539	Ccdc99, Cdk5rap2, Cenpa, Mcph1, Ndc80, Nde1, Zw10
Cluster 6	GO:0006284	base-excision repair	0.000215307	0.00889848	Apex1, Fen1, Hmga1-rs1, Lig1, Mutyh, Neil3, Parp1, Rpa2
Cluster 6	GO:0032259	methylation	0.000217599	0.00882062	Carm1, Coq5, Dnmt1, Dnmt3b, Ece2, Ftsj3, Mettl16, Mtap, Nop2, Nsun2, Prmt5, Setdb1, Smyd2, Smyd5, Suv39h1, Tyms, Whsc1
Cluster 6	GO:0006351	transcription, DNA-templated	0.000225358	0.00896216	Actl6a, Apex1, Asf1a, Asf1b, Atad2, Bcl11a, Birc5, Bmi1, Brca1, C1qbp, Carm1, Cdc5l, Cdca7, Chaf1b, Chchd3, Chek2, Cirh1a, Depdc1a, Dnmt1, E2f1, E2f3, E2f6, E2f8, Ecd, Foxm1, Gli3, Gtf2f2, Gtf3c6, Hdac2, Hells, Hhex, Hmgb3, Hnrnpab, Ilf2, Ilf3, Kat2a, Kdm2b, Khsrp, Lin9, Loxl2, Map2k6, Mlf1ip, Mybbp1a, Mybl2, Myef2, Nacc1, Noc2l, Nol11, Nono, Nup62, Parp1, Paxip1, Phb2, Phf5a, Phf6, Pmf1, Polr1a,…
Cluster 6	GO:0071897	DNA biosynthetic process	0.000350185	0.0136371	Lig1, Lin9, Pold1, Pole, Polh, Tk1
Cluster 6	GO:0007093	mitotic cell cycle checkpoint	0.000367677	0.0140551	Chek1, Ints3, Kntc1, Mad2l1, Ttk, Zw10, Zwilch
Cluster 6	GO:0000727	double-strand break repair via break-induced replication	0.000371979	0.0139663	Cdc45, Cdc7, Gins2, Gins4
Cluster 6	GO:0006259	DNA metabolic process	0.000453933	0.0167217	Fancm, Mki67, Parp1, Rad51, Tk1, Top2a
Cluster 6	GO:0021987	cerebral cortex development	0.000472418	0.0170995	Aspm, Atic, Cdh2, Gart, H2afx, Kif14, Mcph1, Nde1, Srd5a1, Tacc3
Cluster 6	GO:0071479	cellular response to ionizing radiation	0.00053792	0.0191213	Blm, Ect2, Fignl1, Ints7, Rad51, Rad9, Trp53
Cluster 6	GO:0000060	protein import into nucleus, translocation	0.00064323	0.0224468	Cep57, Kpnb1, Nutf2, Phb2, Pola2, Ran, Trp53
Cluster 6	GO:0032212	positive regulation of telomere maintenance via telomerase	0.00064323	0.0224468	Aurkb, Cct2, Cct3, Cct6a, Cct8, Dkc1, Tcp1
Cluster 6	GO:0051256	mitotic spindle midzone assembly	0.000725135	0.0248606	Aurkb, Kif23, Kif4, Racgap1
Cluster 6	GO:0070192	chromosome organization involved in meiotic cell cycle	0.000725135	0.0248606	Ccne1, Ccne2, Rad50, Rad51
Cluster 6	GO:0000076	DNA replication checkpoint	0.000725135	0.0248606	Cdt1, Clspn, Rad9, Tipin
Cluster 6	GO:0051298	centrosome duplication	0.000728799	0.0245867	Brca1, Ckap5, Nde1, Sass6, Stil, Tubgcp2
Cluster 6	GO:0016180	snRNA processing	0.000741432	0.0246157	Ints10, Ints3, Ints4, Ints7, Ints9
Cluster 6	GO:0032467	positive regulation of cytokinesis	0.000763832	0.024959	Aurkb, Cdc6, Ect2, Kif14, Kif20b, Kif23, Racgap1
Cluster 6	GO:0090307	mitotic spindle assembly	0.00105676	0.0338499	Birc5, Chek2, Kif11, Kpnb1, Mybl2, Tpx2, Tubgcp2
Cluster 6	GO:0071480	cellular response to gamma radiation	0.00111201	0.035059	4632434I11Rik, Chek2, H2afx, Rad51, Trp53, Xrcc5
Cluster 6	GO:0006418	tRNA aminoacylation for protein translation	0.00123216	0.0382074	Dars, Gars, Iars, Kars, Tars, Vars, Yars2
Cluster 6	GO:0051988	regulation of attachment of spindle microtubules to kinetochore	0.00123693	0.0377995	D2Ertd750e, Ect2, Racgap1, Spag5
Cluster 6	GO:0071168	protein localization to chromatin	0.00123693	0.0377995	Carm1, Esco2, Plk1, Rad21
Cluster 6	GO:0001833	inner cell mass cell proliferation	0.00173996	0.052028	Chek1, Gins1, Gins4, Ncapg2, Setdb1
Cluster 6	GO:0051571	positive regulation of histone H3-K4 methylation	0.00173996	0.052028	Brca1, Dnmt1, Dnmt3b, Paxip1, Whsc2
Cluster 6	GO:0007052	mitotic spindle organization	0.00229851	0.0672271	Aurkb, Ndc80, Rcc1, Spc25, Stil, Tubg1
Cluster 6	GO:0007131	reciprocal meiotic recombination	0.00229851	0.0672271	Msh2, Rad50, Rad51, Topbp1, Trip13, Xrcc3
Cluster 6	GO:0006099	tricarboxylic acid cycle	0.00270077	0.0774719	Cs, Fh1, Idh3b, Idh3g, Sdha, Sdhc
Cluster 6	GO:0006611	protein export from nucleus	0.00270077	0.0774719	Cse1l, Hspa9, Nup88, Nutf2, Ran, Xpo5
Cluster 6	GO:0031497	chromatin assembly	0.00282094	0.0797048	Chaf1a, Chaf1b, Noc2l, Trp53
Cluster 6	GO:0051382	kinetochore assembly	0.00282094	0.0797048	Apitd1, Cenpa, Cenph, Stra13
Cluster 6	GO:0051983	regulation of chromosome segregation	0.00282094	0.0797048	Bub1, Bub3, Kif2c, Mki67
Cluster 6	GO:2000001	regulation of DNA damage checkpoint	0.00282094	0.0797048	Rfwd3, Rnaseh2b, Rpa2, Wdr76
Cluster 6	GO:0031577	spindle checkpoint	0.00338662	0.0936944	Aurkb, Birc5, Ccdc99
Cluster 6	GO:0009113	purine nucleobase biosynthetic process	0.00338662	0.0936944	Gart, Ppat, Shmt1
Cluster 6	GO:0090309	positive regulation of methylation-dependent chromatin silencing	0.00338662	0.0936944	Dnmt1, Setdb1, Trim28
Cluster 6	GO:0009165	nucleotide biosynthetic process	0.00392866	0.106504	Dhfr, Dtymk, Prps1l3, Tyms
Cluster 6	GO:0051292	nuclear pore complex assembly	0.00392866	0.106504	Nup107, Nup205, Nup93, Tmem48
Cluster 6	GO:0009116	nucleoside metabolic process	0.00415813	0.110961	Aprt, Atic, Mtap, Ppat, Prps1l3
Cluster 6	GO:0006164	purine nucleotide biosynthetic process	0.00415813	0.110961	Atic, Gart, Paics, Pfas, Prps1l3
Cluster 6	GO:0071392	cellular response to estradiol stimulus	0.00482757	0.126108	Aifm1, Ccna2, Ddx18, H2afz, Ruvbl2, Srd5a1
Cluster 6	GO:0007265	Ras protein signal transduction	0.0049568	0.127697	Ccna2, Cdk2, Dnmt1, Iqgap3, Setdb1, Trim28, Trp53
Cluster 6	GO:0031572	G2 DNA damage checkpoint	0.00500022	0.127202	Brca1, Chek1, Clspn, Dtl, Plk1
Cluster 6	GO:1903827	regulation of cellular protein localization	0.00526642	0.131944	Ccne1, Ccne2, Parp1, Rnf168
Cluster 6	GO:0000722	telomere maintenance via recombination	0.00526642	0.131944	Nsmce2, Rad50, Rad51, Xrcc3
Cluster 6	GO:0006342	chromatin silencing	0.00540987	0.13372	H2afx, H2afz, Hells, Hist1h2ab, Hist1h2af, Hist1h2ag, Hist1h2an, Suv39h1
Cluster 6	GO:0000466	maturation of 5.8S rRNA from tricistronic rRNA transcript (SSU-rRNA, 5.8S rRNA, LSU-rRNA)	0.00662058	0.159375	Bop1, Ftsj3, Wdr12
Cluster 6	GO:0046654	tetrahydrofolate biosynthetic process	0.00662058	0.159375	Atic, Dhfr, Gart
Cluster 6	GO:0090521	glomerular visceral epithelial cell migration	0.00662058	0.159375	Anln, Nup188, Nup93
Cluster 6	GO:0010389	regulation of G2/M transition of mitotic cell cycle	0.00684608	0.162516	Ccna2, Cenpf, Kif14, Rnaseh2b
Cluster 6	GO:0000910	cytokinesis	0.00793347	0.183851	Birc5, Ect2, Kif20a, Kif23, Plk1, Prc1
Cluster 6	GO:0007346	regulation of mitotic cell cycle	0.00793347	0.183851	Birc5, Cks1b, Fbxo5, Plk1, Rad50, Sae1
Cluster 6	GO:0051276	chromosome organization	0.00888569	0.201437	Blm, Cdca8, Rad50, Rad54l, Smc2, Trp53
Cluster 6	GO:0000278	mitotic cell cycle	0.00888569	0.201437	Cdc5l, Cenpe, Cenpf, Kif18b, Rrm1, Tfdp1
Cluster 6	GO:0006334	nucleosome assembly	0.00899209	0.201459	Asf1a, Asf1b, Cenpa, Chaf1a, Chaf1b, Hist1h2bf, Hist1h2bl, Hist1h2bn, Mcm2, Smarca4
Cluster 6	GO:0097150	neuronal stem cell population maintenance	0.00949397	0.209289	Aspm, Cdh2, Fancd2, Igf2bp1, Mcph1
Cluster 6	GO:0034605	cellular response to heat	0.00991395	0.215292	Dhx9, Eif2s1, Hdac2, Mki67, Trp53, l7Rn6
Cluster 6	GO:0000183	chromatin silencing at rDNA	0.0106595	0.227259	Dnmt1, Dnmt3b, Hdac2, Polr1a, Rbbp7, Suv39h1, Znrd1
Cluster 6	GO:0000712	resolution of meiotic recombination intermediates	0.0107685	0.227046	Apitd1, Fancm, Stra13, Top2a
Cluster 6	GO:0007019	microtubule depolymerization	0.0107685	0.227046	Kif14, Kif18a, Kif18b, Kif2c
Cluster 6	GO:0071174	mitotic spindle checkpoint	0.0107863	0.225158	Bub1, Mtbp, Stil
Cluster 6	GO:0010424	DNA methylation on cytosine within a CG sequence	0.0107863	0.225158	Dnmt1, Dnmt3b, Smarca4
Cluster 6	GO:0006297	nucleotide-excision repair, DNA gap filling	0.0107863	0.225158	Pold1, Pold3, Pole
Cluster 6	GO:0043045	DNA methylation involved in embryo development	0.0107863	0.225158	Dnmt1, Dnmt3b, Trim28
Cluster 6	GO:0044770	cell cycle phase transition	0.0107863	0.225158	Cdc7, Tipin, Ube2l3
Cluster 6	GO:0006398	mRNA 3'-end processing by stem-loop binding and cleavage	0.0107863	0.225158	Cpsf2, Cpsf3, Slbp
Cluster 6	GO:0070345	negative regulation of fat cell proliferation	0.0107863	0.225158	E2f1, E2f3, Tfdp1
Cluster 6	GO:0031100	organ regeneration	0.0116051	0.237808	Atic, Cad, Ccna2, Cdk1, Cdk4, Mki67, Ppat
Cluster 6	GO:0006396	RNA processing	0.0119304	0.241323	Dhx33, Dhx9, Dkc1, Exosc8, Exosc9, Lsm7, Sf3a1, Wdhd1
Cluster 6	GO:0016925	protein sumoylation	0.0124865	0.248757	Bcl11a, Sae1, Top2a, Trim28, Uba2
Cluster 6	GO:0001578	microtubule bundle formation	0.0124865	0.248757	Cdk5rap2, Kif20a, Plk1, Prc1, Psrc1
Cluster 6	GO:2001243	negative regulation of intrinsic apoptotic signaling pathway	0.0124865	0.248757	Fignl1, Hdac2, Hells, Noc2l, Vdac2
Cluster 6	GO:0098609	cell-cell adhesion	0.0127615	0.251179	Anln, Atic, Ccnb2, Ckap5, Cobll1, Dchs1, Diap3, Hcfc1, Ola1, Paics, Snx5, Tmpo, Ubap2, Ubfd1
Cluster 6	GO:0036297	interstrand cross-link repair	0.0131255	0.255042	Apitd1, Nucks1, Rad51, Xrcc3
Cluster 6	GO:0010569	regulation of double-strand break repair via homologous recombination	0.0131255	0.255042	Chek1, Fignl1, Rad51, Rpa2
Cluster 6	GO:0035690	cellular response to drug	0.0137196	0.262611	Blm, Cad, Chek2, Eftud2, Pde2a, Ppat, Ranbp1, Trp53
Cluster 6	GO:0006402	mRNA catabolic process	0.0141845	0.267865	Dis3, Khsrp, Lsm2, Lsm7, Rqcd1
Cluster 6	GO:0030490	maturation of SSU-rRNA	0.0157529	0.290365	Cirh1a, Mphosph10, Nob1, Nol11
Cluster 6	GO:0007099	centriole replication	0.0157529	0.290365	Cdk2, Cdk5rap2, Plk4, Sass6
Cluster 6	GO:0034080	CENP-A containing nucleosome assembly	0.0158169	0.288891	2610039C10Rik, Cenpp, Oip5
Cluster 6	GO:0051573	negative regulation of histone H3-K9 methylation	0.0158169	0.288891	Brca1, Dnmt1, Dnmt3b
Cluster 6	GO:0045184	establishment of protein localization	0.0162882	0.293661	Cenpe, Cep55, Kif14, Kpnb1, Plk1, Rcc2
Cluster 6	GO:0000226	microtubule cytoskeleton organization	0.0165392	0.295007	Birc5, Cdk5rap2, Crmp1, Cul7, Gas2l3, Nusap1, Prc1, Tacc3, Tubgcp2
Cluster 6	GO:0000122	negative regulation of transcription from RNA polymerase II promoter	0.0167787	0.296154	Aurkb, Bcl11a, Bmi1, C1qbp, Ccne1, Cdk2, Chchd3, Ddx20, Dnmt1, Dnmt3b, E2f1, E2f8, Foxm1, Gli3, Hcfc1, Hdac2, Hhex, Hnrnpab, Kdm2b, Myef2, Noc2l, Nrarp, Pde2a, Plk1, Prmt5, Rbbp7, Rbl1, Setdb1, Smarca4, Smyd2, Sufu, Suv39h1, Trim28, Trim37, Trp53, Uhrf1, Whsc1
Cluster 6	GO:0007129	synapsis	0.018002	0.311591	Brip1, Ccne1, Ccne2, Fancd2, Tmem48
Cluster 6	GO:0031000	response to caffeine	0.018654	0.318393	Cad, Dnmt3b, Hdac2, Trp53
Cluster 6	GO:0015031	protein transport	0.0191809	0.323268	Aaas, Cenpf, Cse1l, Ect2, Eif4enif1, Ipo9, Kdelr2, Kif18a, Kif20a, Kpnb1, Lsg1, Nasp, Nup107, Nup133, Nup188, Nup210, Nup43, Nup62, Nup85, Nup88, Nup93, Praf2, Rabif, Ran, Snx5, Timm50, Timm9, Tmem48, Xpo5, Zw10, l7Rn6
Cluster 6	GO:0009156	ribonucleoside monophosphate biosynthetic process	0.0216489	0.354102	Gart, Pfas, Prps1l3
Cluster 6	GO:0030497	fatty acid elongation	0.0216489	0.354102	Elovl6, Ptplad1, Tecr
Cluster 6	GO:0090267	positive regulation of mitotic cell cycle spindle assembly checkpoint	0.0216489	0.354102	Mad2l1, Ndc80, Xrcc3
Cluster 6	GO:0006298	mismatch repair	0.0218304	0.353835	Exo1, Msh2, Pms2, Rpa2
Cluster 6	GO:0007095	mitotic G2 DNA damage checkpoint	0.0218304	0.353835	Blm, Cdk1, Fanci, Topbp1
Cluster 6	GO:0032508	DNA duplex unwinding	0.0218304	0.353835	Gins2, Gins4, Rad50, Xrcc5
Cluster 6	GO:0006103	2-oxoglutarate metabolic process	0.0218304	0.353835	Dld, Got2, Idh3b, Idh3g
Cluster 6	GO:0048146	positive regulation of fibroblast proliferation	0.0229012	0.364997	Ccna2, Cdc6, Cdk4, E2f1, Mif, Ndufs4, Rnaseh2b
Cluster 6	GO:0022008	neurogenesis	0.0229012	0.364997	Bcl11a, Cdk5rap2, Coq7, Dchs1, Nup133, Smarca4, Tacc3
Cluster 6	GO:0006335	DNA replication-dependent nucleosome assembly	0.0248252	0.386295	Asf1a, Asf1b, Chaf1a, Chaf1b, Nasp
Cluster 6	GO:0032147	activation of protein kinase activity	0.0248252	0.386295	Cks1b, Clspn, Ect2, Kif14, Tpx2
Cluster 6	GO:0035066	positive regulation of histone acetylation	0.0252829	0.38911	Brca1, Kat2a, Paxip1, Ruvbl2
Cluster 6	GO:0001570	vasculogenesis	0.0278953	0.417008	Cul7, Foxm1, Glmn, Hhex, Paxip1, Smarca4, Tead2
Cluster 6	GO:0090305	nucleic acid phosphodiester bond hydrolysis	0.0282221	0.417905	Fen1, Rad50, Rad9
Cluster 6	GO:0060236	regulation of mitotic spindle organization	0.0282221	0.417905	Psrc1, Tacc3, Tpx2
Cluster 6	GO:0006999	nuclear pore organization	0.0282221	0.417905	Nup133, Nup205, Tmem48
Cluster 6	GO:0010216	maintenance of DNA methylation	0.0282221	0.417905	Dnmt1, Hells, Uhrf1
Cluster 6	GO:0000731	DNA synthesis involved in DNA repair	0.0282221	0.417905	Pold1, Pole, Polh
Cluster 6	GO:0051315	attachment of mitotic spindle microtubules to kinetochore	0.0282221	0.417905	Cenpe, Kif2c, Ndc80
Cluster 6	GO:1900264	positive regulation of DNA-directed DNA polymerase activity	0.0282221	0.417905	Rfc2, Rfc4, Rfc5
Cluster 6	GO:0000467	exonucleolytic trimming to generate mature 3'-end of 5.8S rRNA from tricistronic rRNA transcript (SSU-rRNA, 5.8S rRNA, LSU-rRNA)	0.0282221	0.417905	Eri1, Exosc8, Exosc9
Cluster 6	GO:0044030	regulation of DNA methylation	0.0290108	0.42394	2610039C10Rik, Brca1, Parp1, Prmt5
Cluster 6	GO:1901998	toxin transport	0.030131	0.433422	Cct2, Cct3, Cct6a, Cct8, Tcp1
Cluster 6	GO:0050821	protein stabilization	0.0307785	0.437573	Cct2, Cct3, Cct6a, Cct8, Chek2, Hcfc1, Ipo9, Phb2, Tcp1, Trp53
Cluster 6	GO:0006457	protein folding	0.0307785	0.437573	Cct2, Cct3, Cct6a, Cct8, Fkbp3, Hspa9, Nudcd2, Ppil1, Tcp1, Tubb5
Cluster 6	GO:0006303	double-strand break repair via nonhomologous end joining	0.0330126	0.458087	Lig1, Pola1, Psmd14, Xrcc5
Cluster 6	GO:0008340	determination of adult lifespan	0.0330126	0.458087	Coq7, Msh2, Rad54l, Trp53
Cluster 6	GO:0010165	response to X-ray	0.0330126	0.458087	Blm, Msh2, Rad51, Trp53
Cluster 6	GO:0007339	binding of sperm to zona pellucida	0.0330156	0.455272	Cct2, Cct3, Cct6a, Cct8, Tcp1
Cluster 6	GO:0032543	mitochondrial translation	0.0330156	0.455272	Mrpl16, Mrpl47, Mrps2, Noa1, Ptcd3
Cluster 6	GO:0030071	regulation of mitotic metaphase/anaphase transition	0.0354796	0.476959	Cdc6, Cenpe, Plk1
Cluster 6	GO:0031536	positive regulation of exit from mitosis	0.0354796	0.476959	Birc5, Cdca5, Phb2
Cluster 6	GO:0046653	tetrahydrofolate metabolic process	0.0354796	0.476959	Dhfr, Mthfd2, Shmt1
Cluster 6	GO:0006312	mitotic recombination	0.0354796	0.476959	Apitd1, Top2a, Xrcc3
Cluster 6	GO:0060976	coronary vasculature development	0.0360558	0.479663	Pde2a, Plxnd1, Smarca4, Sufu, Zfp161
Cluster 6	GO:0008584	male gonad development	0.0372931	0.488544	Aspm, Brip1, Fanca, Msh2, Nasp, Patz1, Rhobtb3, Rrm1, Srd5a1
Cluster 6	GO:0045892	negative regulation of transcription, DNA-templated	0.038705	0.49874	Birc5, Brca1, Cbx1, Cbx5, Cenpf, Ddx20, Depdc1a, Dnmt1, Dnmt3b, E2f1, Foxm1, Gli3, Hdac2, Hhex, Hmga1-rs1, Ilf3, Loxl2, Mybbp1a, Nacc1, Nono, Patz1, Phb2, Rbbp7, Smarca4, Suv39h1, Trim28, Trp53, Xrcc5, Zfp161
Cluster 6	GO:0001649	osteoblast differentiation	0.0389935	0.498513	Asf1a, Atp5b, Dhx9, Fignl1, Iars, Ibsp, Mybbp1a, Psmc2, Rbmx
Cluster 6	GO:0042493	response to drug	0.0414876	0.517751	Apex1, Cdk1, Cdk4, Col18a1, Dnmt1, Dnmt3b, Gnpat, Hdac2, Map2k6, Mcm7, Oxct1, Pfas, Pms2, Rad51, Rad54l, Srd5a1, Trp53, Tyms, Xrcc5
Cluster 6	GO:0015986	ATP synthesis coupled proton transport	0.0418269	0.517829	Atp5a1, Atp5b, Atp5f1, Atp5g3
Cluster 6	GO:0006306	DNA methylation	0.0418269	0.517829	Bmi1, Dnmt1, Dnmt3b, Hells
Cluster 6	GO:0033314	mitotic DNA replication checkpoint	0.0433674	0.528045	5730590G19Rik, Clspn, Topbp1
Cluster 6	GO:0006346	methylation-dependent chromatin silencing	0.0433674	0.528045	Dnmt3b, Hells, Smarca4
Cluster 6	GO:0006301	postreplication repair	0.0433674	0.528045	Brca1, Msh2, Polh
Cluster 6	GO:0070301	cellular response to hydrogen peroxide	0.0440052	0.530515	Aifm1, Apex1, Cdk1, Ect2, Hdac2, Ppp5c
Cluster 6	GO:0007126	meiotic nuclear division	0.046632	0.548884	Mki67, Pms2, Rad51, Tubgcp2
Cluster 6	GO:0042273	ribosomal large subunit biogenesis	0.046632	0.548884	Bop1, Ebna1bp2, Noc2l, Wdr74
Cluster 6	GO:0043044	ATP-dependent chromatin remodeling	0.0516963	0.584345	Actl6a, Hdac2, Smarca4, Smarcc1
Cluster 6	GO:0031571	mitotic G1 DNA damage checkpoint	0.0518342	0.582505	Rfwd3, Rpa2, Trp53
Cluster 6	GO:0048339	paraxial mesoderm development	0.0518342	0.582505	Nup133, Poglut1, Tead2
Cluster 6	GO:0070201	regulation of establishment of protein localization	0.0518342	0.582505	Cenpf, Kif20b, Whsc1
Cluster 6	GO:0016070	RNA metabolic process	0.0518342	0.582505	Ncbp1, Tsn, Wdr74
Cluster 6	GO:1903955	positive regulation of protein targeting to mitochondrion	0.0548012	0.600604	2610039C10Rik, Actl6a, Kat2a, Sae1, Ube2l3, Wdr46, Wdr75
Cluster 6	GO:1903146	regulation of mitophagy	0.0570143	0.612747	Actl6a, Kat2a, Vdac1, Wdr75
Cluster 6	GO:0000387	spliceosomal snRNP assembly	0.0570143	0.612747	Clns1a, Ddx20, Gemin5, Prmt5
Cluster 6	GO:0035904	aorta development	0.0570143	0.612747	Pde2a, Plxnd1, Smarca4, Sufu
Cluster 6	GO:0018107	peptidyl-threonine phosphorylation	0.0575763	0.613665	Cad, Cdk1, Chek1, Pbk, Ttk
Cluster 6	GO:0006978	DNA damage response, signal transduction by p53 class mediator resulting in transcription of p21 class mediator	0.0608319	0.631746	Chek2, Foxm1, Trp53
Cluster 6	GO:0033147	negative regulation of intracellular estrogen receptor signaling pathway	0.0608319	0.631746	Brca1, Phb2, Rqcd1
Cluster 6	GO:0000463	maturation of LSU-rRNA from tricistronic rRNA transcript (SSU-rRNA, 5.8S rRNA, LSU-rRNA)	0.0608319	0.631746	Bop1, Ftsj3, Wdr12
Cluster 6	GO:0042761	very long-chain fatty acid biosynthetic process	0.0608319	0.631746	Elovl6, Ptplad1, Tecr
Cluster 6	GO:0035518	histone H2A monoubiquitination	0.0608319	0.631746	Kdm2b, Rnf168, Trim37
Cluster 6	GO:0044237	cellular metabolic process	0.0608319	0.631746	Blm, Eif2b1, Polr2d
Cluster 6	GO:0045737	positive regulation of cyclin-dependent protein serine/threonine kinase activity	0.0625803	0.639753	Cdc6, Cks1b, Psrc1, Stil
Cluster 6	GO:0046452	dihydrofolate metabolic process	0.0668685	0.6622	Atic, Dhfr
Cluster 6	GO:0009259	ribonucleotide metabolic process	0.0668685	0.6622	Atic, Rnaseh2b
Cluster 6	GO:0006490	oligosaccharide-lipid intermediate biosynthetic process	0.0668685	0.6622	Alg6, Alg8
Cluster 6	GO:0015966	diadenosine tetraphosphate biosynthetic process	0.0668685	0.6622	Gars, Kars
Cluster 6	GO:0000915	actomyosin contractile ring assembly	0.0668685	0.6622	Kif23, Racgap1
Cluster 6	GO:0031081	nuclear pore distribution	0.0668685	0.6622	Nup133, Tmem48
Cluster 6	GO:0051973	positive regulation of telomerase activity	0.0683878	0.668022	Aurkb, Cct2, Dkc1, Tcp1
Cluster 6	GO:0016446	somatic hypermutation of immunoglobulin genes	0.0703145	0.675876	Exo1, Msh2, Pms2
Cluster 6	GO:0006355	regulation of transcription, DNA-templated	0.070337	0.673341	Actl6a, Apex1, Asf1a, Asf1b, Atad2, Bcl11a, Birc5, Bmi1, Brca1, C1qbp, Carm1, Cdc5l, Cdca7, Chaf1b, Chchd3, Chek2, Cirh1a, Cks1b, Cops5, Depdc1a, Dnmt1, E2f1, E2f3, E2f6, E2f8, Ecd, Foxm1, Gli3, Gtf2f2, Hcfc1, Hdac2, Hells, Hhex, Hmga1-rs1, Hmgb3, Hnrnpab, Ilf2, Ilf3, Kat2a, Kdm2b, Khsrp, Loxl2, Map2k6, Mlf1ip, Mybbp1a, Mybl2, Nacc1, Noc2l, Nol11, Nono, Nup107, Nup133, Parp1, Patz1, Paxip1, Phb2,…
Cluster 6	GO:0030900	forebrain development	0.0726298	0.682855	E2f1, Gli3, Hhex, Kdm2b, Nde1, Smarca4, Stil
Cluster 6	GO:0009411	response to UV	0.074997	0.692365	2810417H13Rik, Dtl, Tipin, Trp53, Usp1
Cluster 6	GO:0051259	protein oligomerization	0.0774776	0.702041	Blm, Ppp5c, Rrm1, Rrm2, Stoml2, Trim28
Cluster 6	GO:0032869	cellular response to insulin stimulus	0.0792295	0.707886	Aprt, Cdk2, Cdk4, H2afz, Parp1, Ppat, Srd5a1
Cluster 6	GO:0030330	DNA damage response, signal transduction by p53 class mediator	0.0802388	0.710106	Mif, Paxip1, Trp53
Cluster 6	GO:0031573	intra-S DNA damage checkpoint	0.0802388	0.710106	Msh2, Rad9, Tipin
Cluster 6	GO:0071850	mitotic cell cycle arrest	0.0802388	0.710106	4632434I11Rik, Mcph1, Trp53
Cluster 6	GO:0051090	regulation of sequence-specific DNA binding transcription factor activity	0.0802388	0.710106	Fanca, Fancd2, Taf6
Cluster 6	GO:0007569	cell aging	0.0806998	0.70975	Cdk1, Mif, Nup62, Trp53
Cluster 6	GO:0018105	peptidyl-serine phosphorylation	0.0841969	0.723108	Cdc7, Cdk1, Cdk2, Chek2, Clspn, Mastl, Pbk, Plk1, Ttk
Cluster 6	GO:0045893	positive regulation of transcription, DNA-templated	0.0852343	0.725215	Atad2, Blm, Brca1, Ccna2, Cdk2, Cdk5rap2, Chek2, Cks1b, E2f1, E2f3, Foxm1, Gli3, Hmga1-rs1, Hnrnpab, Ilf2, Ilf3, Nup62, Nup85, Patz1, Phf5a, Psrc1, Rbmx, Smarca4, Smarcc1, Tfdp1, Trim28, Trp53
Cluster 6	GO:0042127	regulation of cell proliferation	0.0863739	0.727722	Brca1, Cdca7, Cdk4, Chek1, Dhcr7, Dnmt1, Fanca, Foxm1, Gli3, Hhex, Mif, Rnf126, Trp53
Cluster 6	GO:0045739	positive regulation of DNA repair	0.0871897	0.728805	Apex1, Brca1, Rnf168, Trim28
Cluster 6	GO:0006730	one-carbon metabolic process	0.0871897	0.728805	Car12, Dhfr, Mthfd2, Shmt1
Cluster 6	GO:1990090	cellular response to nerve growth factor stimulus	0.0871897	0.728805	Cdc5l, Cstf2, E2f1, Kat2a
Cluster 6	GO:0001837	epithelial to mesenchymal transition	0.0871897	0.728805	Cul7, Hnrnpab, Loxl2, Trim28
Cluster 6	GO:0001890	placenta development	0.0896064	0.736533	Ccnf, Cul7, E2f8, Peg10, Plac1
Cluster 6	GO:0007004	telomere maintenance via telomerase	0.0905639	0.738099	Dkc1, Rad50, Terf2
Cluster 6	GO:0033574	response to testosterone	0.093892	0.749003	Cad, Cdk4, Mtap, Nasp
Cluster 6	GO:0051303	establishment of chromosome localization	0.0986094	0.764471	Birc5, Nde1
Cluster 6	GO:1904430	negative regulation of t-circle formation	0.0986094	0.764471	Terf2, Xrcc5
Cluster 6	GO:0071173	spindle assembly checkpoint	0.0986094	0.764471	Bub1, Bub3
Cluster 6	GO:0000448	cleavage in ITS2 between 5.8S rRNA and LSU-rRNA of tricistronic rRNA transcript (SSU-rRNA, 5.8S rRNA, LSU-rRNA)	0.0986094	0.764471	Bop1, Nol9
Cluster 6	GO:0021776	smoothened signaling pathway involved in spinal cord motor neuron cell fate specification	0.0986094	0.764471	Gli3, Sufu
Cluster 6	GO:0034473	U1 snRNA 3'-end processing	0.0986094	0.764471	Exosc8, Exosc9
Cluster 6	GO:0006231	dTMP biosynthetic process	0.0986094	0.764471	Shmt1, Tyms
Cluster 6	GO:1905098	negative regulation of guanyl-nucleotide exchange factor activity	0.0986094	0.764471	Eif2b1, Eif2s1
Cluster 6	GO:0009263	deoxyribonucleotide biosynthetic process	0.0986094	0.764471	Rrm1, Rrm2
Cluster 6	GO:1904117	cellular response to vasopressin	0.0986094	0.764471	Cdc6, Rangap1
Cluster 6	GO:0006323	DNA packaging	0.0986094	0.764471	Smarcc1, Suv39h1
Cluster 6	GO:0007089	traversing start control point of mitotic cell cycle	0.0986094	0.764471	Dbf4, Mtbp
Cluster 6	GO:0000087	mitotic M phase	0.0986094	0.764471	Cdc25a, Cdc25c
Cluster 6	GO:0019046	release from viral latency	0.0986094	0.764471	Hcfc1, Nucks1
Cluster 6	GO:0021775	smoothened signaling pathway involved in ventral spinal cord interneuron specification	0.0986094	0.764471	Gli3, Sufu
Cluster 6	GO:0006269	DNA replication, synthesis of RNA primer	0.0986094	0.764471	Prim1, Prim2
Cluster 6	GO:0030951	establishment or maintenance of microtubule cytoskeleton polarity	0.0986094	0.764471	Ckap5, Kif2c
Cluster 6	GO:0051383	kinetochore organization	0.0986094	0.764471	Cenph, Smc2
Cluster 6	GO:0040001	establishment of mitotic spindle localization	0.0986094	0.764471	Kpnb1, Nusap1
Cluster 6	GO:0034476	U5 snRNA 3'-end processing	0.0986094	0.764471	Exosc8, Exosc9
