# Supplementary material for: Transcriptional landscape of pulmonary lymphatic endothelial cells during fetal gestation
Source: PLoS One. 2019 May 13;14(5):e0216795. doi: 10.1371/journal.pone.0216795 (PMC6513083; doi:10.1371/journal.pone.0216795)
Supplement: S4 File — Each tab of the file summarizes the results for selected GO terms for a specific gene cluster. Column A contains the gene symbol, column B contains the signed fold change (computed in linear space) for the comparison between the E18.5 and E16.5 time points, and columns C and D contain the nominal p value and FDR q value from the moderated one-way ANOVA, where the FDR q values were computed after excluding any genes that were not expressed above the median value of at least one of all nine samples. Each set of genes is sorted in descending order by the magnitude of the fold change computed between the E18.5 vs E16.5 time points. (XLSX) [file pone.0216795.s004.xlsx]

## Sheet: Cluster 1
Defense response to virus (GO:0051607)
Symbol	E18.5 vs E16.5 FC	ANOVA p	ANOVA FDR q
Rsad2	8.05427	0.000358004	0.011601
Il6	7.59541	2.6554e-06	0.000982451
Ifit1	7.39509	9.68048e-07	0.00071819
Mx2	6.92132	4.95458e-05	0.00381638
Oasl2	5.70609	0.000159978	0.00699306
Cxcl10	4.35085	0.000233855	0.00883758
Isg15	4.053	4.2781e-05	0.00350606
Oas2	3.77039	5.99037e-05	0.00419853
Rnasel	3.322	2.42523e-05	0.00242454
Isg20	3.20966	0.00248464	0.0357383
Oasl1	2.48448	8.38205e-05	0.00502461
Dhx58	2.26654	0.00103704	0.0212503
Plscr1	2.15745	0.000193387	0.00787214
Stat2	2.03328	0.00252176	0.0361036
Il33	1.93148	0.000494139	0.0138202
Gpam	1.87296	0.00342699	0.0427873
Zc3hav1	1.74416	0.000790961	0.0183378
Samhd1	1.6544	0.00368656	0.0445191
Cellular response to interferon beta (GO:0035458)
Symbol	E18.5 vs E16.5 FC	ANOVA p	ANOVA FDR q
Ifit1	7.39509	9.68048e-07	0.00071819
Iigp1	6.09604	0.000603476	0.0155356
Gbp3	3.79737	3.46132e-05	0.0030686
Ifi47	3.55686	0.000796963	0.0183683
Ifi203	3.53196	0.00327342	0.0413513
Gm4951	3.47824	5.32667e-05	0.00395183
Gbp2	3.05666	0.000169225	0.00725046
Irgm1	3.00767	0.00360617	0.0441017
Igtp	2.95854	0.00246731	0.0355979
Response to cytokine (GO:0034097)
Symbol	E18.5 vs E16.5 FC	ANOVA p	ANOVA FDR q
Scgb1a1	19.0695	0.000380783	0.0120348
Serpina3n	5.48108	1.96718e-05	0.00216636
Serpina3f	2.64658	0.0028891	0.0385651
Serpina3g	2.55758	0.000557031	0.0148032
Cd274	2.40908	0.000231376	0.00876739
Cxcl16	2.39206	0.000350403	0.0114071
Ptgs2	2.31605	9.08309e-05	0.00516271
Skil	1.67205	0.00360641	0.0441017
Timp2	1.60439	0.00292963	0.0387688
Mapkapk3	1.3829	0.00119301	0.023324
Positive regulation of angiogenesis (GO:0045766)
Symbol	E18.5 vs E16.5 FC	ANOVA p	ANOVA FDR q
Chi3l1	9.59939	4.54104e-06	0.00123517
Hc	8.10521	5.10343e-06	0.00126207
Serpine1	5.00683	1.42223e-05	0.00187615
C3	3.17196	0.00272092	0.0373445
Vegfa	2.74704	7.84455e-05	0.0048708
Sphk1	2.62593	4.51106e-05	0.00361205
Ccbe1	2.35527	0.00014825	0.00678486
Epha1	2.09293	0.00131677	0.0246824
Ecm1	2.08774	1.70176e-05	0.001999
Thbs1	2.00534	0.00447634	0.0496448
Ctsh	1.97382	0.000798568	0.0183683
Sema5a	1.91862	0.00118859	0.02327
Hspb1	1.77407	0.00371671	0.044702
Anxa3	1.64629	0.00263206	0.0367493
Fatty acid/lipid metabolic process (GO:0006631/GO:0006629)
Symbol	E18.5 vs E16.5 FC	ANOVA p	ANOVA FDR q
Scd1	6.61698	2.85833e-05	0.00274089
Hsd11b1	4.27369	0.000437088	0.0128716
Fabp4	3.50006	0.00230662	0.0342254
C3	3.17196	0.00272092	0.0373445
Apoe	3.01396	0.000583353	0.0151995
Ces1d	2.70459	0.000203399	0.0081684
Liph	2.55897	0.000258872	0.00939189
Ptgs2	2.31605	9.08309e-05	0.00516271
Sftpb	2.07231	0.00253758	0.0361171
Lpl	2.05077	0.00134794	0.0249867
Echdc2	1.99601	0.00432656	0.0486342
Vldlr	1.91056	0.00092893	0.0201186
Gpam	1.87296	0.00342699	0.0427873
Abhd5	1.55746	0.00182163	0.0294808
Lpin2	1.54715	0.00286764	0.0384445
Fads3	1.37242	0.00355627	0.0438734
Pmvk	1.34667	0.00236005	0.0347257
Cell adhesion (GO:0007155)
Symbol	E18.5 vs E16.5 FC	ANOVA p	ANOVA FDR q
Dpt	9.60467	5.62497e-06	0.00130352
Spon1	6.92775	6.84228e-06	0.00137434
Emp2	6.02407	1.11896e-06	0.000751088
Msln	5.36464	2.06579e-06	0.000885433
Adam23	4.72853	8.57873e-05	0.00505966
Has1	4.45525	1.57727e-05	0.00195028
Olr1	4.2441	7.52465e-08	0.00051633
Fn1	3.05982	0.000638419	0.0159161
Pdpn	2.80833	0.000153677	0.00691345
Srpx2	2.74531	0.000433874	0.0128539
Tnfaip6	2.74385	0.000531695	0.0145813
Itga8	2.69837	0.0020386	0.0317282
Itgb5	2.67988	6.36703e-05	0.00432066
Has2	2.37388	0.00208172	0.0319302
Igfbp7	2.21885	0.00147374	0.0261363
Epha1	2.09293	0.00131677	0.0246824
Dpp4	2.08997	0.00404821	0.0466874
Col4a3	2.01893	3.73619e-05	0.00317261
Thbs1	2.00534	0.00447634	0.0496448
Alcam	1.92831	0.00183652	0.0295771
Cyr61	1.90336	0.0004419	0.012926
Vwf	1.88058	0.00195131	0.0308359
Col13a1	1.80426	0.00413452	0.0472459
Cdhr3	1.76071	0.000498072	0.0138219
Cd9	1.6846	0.0016032	0.0273924
Amigo2	1.67701	0.00406366	0.0467985
Perp	1.65944	0.000154178	0.00691345
Lama5	1.57607	0.00165022	0.0279922
Atp1b1	1.57401	0.00260161	0.0364888
B4galt1	1.53339	0.00124766	0.0239279
Lamb3	1.2237	0.00156945	0.0271911
Extracellular matrix organization (GO:0030198)
Symbol	E18.5 vs E16.5 FC	ANOVA p	ANOVA FDR q
Adamtsl2	3.70553	0.0002402	0.0089573
Fn1	3.05982	0.000638419	0.0159161
Spock2	2.92004	1.28488e-06	0.00078668
Itga8	2.69837	0.0020386	0.0317282
Agt	2.69004	0.000848451	0.018971
Eln	2.49913	0.00271581	0.0373406
Egflam	2.33273	0.00308376	0.0399161
Smoc2	2.19465	0.000143773	0.00664469
Cyr61	1.90336	0.0004419	0.012926
Adamtsl4	1.79675	0.00160634	0.0274128
Crispld2	1.78232	0.00169438	0.0283075
Ntn4	1.60442	0.00256365	0.0363554
Lama5	1.57607	0.00165022	0.0279922
B4galt1	1.53339	0.00124766	0.0239279
Lamb3	1.2237	0.00156945	0.0271911

## Sheet: Cluster 2
Positive regulation of antigen processing and presentation of endogenous peptide antigen via MHC class I (GO:0019885)
Symbol	E18.5 vs E16.5 FC	ANOVA p	ANOVA FDR q
Tap1	2.7328	0.0023154	0.0343195
Tapbp	2.04726	7.84101e-05	0.0048708
Tap2	1.48363	0.00399477	0.0463335
Innate immune response (GO:0045087)
Symbol	E18.5 vs E16.5 FC	ANOVA p	ANOVA FDR q
Irf7	6.1187	3.54369e-05	0.00309018
Ifih1	3.75786	9.95964e-05	0.00541754
Nod2	2.07613	0.00121111	0.0235473
Trim21	2.04309	0.00013273	0.00627838
Pml	1.98227	0.000208114	0.00829449
Adar	1.84467	0.00125927	0.024055
Trim25	1.62833	0.00271789	0.0373406
Tbkbp1	1.47176	0.00319413	0.0407092

## Sheet: Cluster 3
Ubiquitin-dependent protein catabolism (GO:0006511)
Symbol	E18.5 vs E16.5 FC	ANOVA p	ANOVA FDR q
Ube2c	-2.06477	0.000211064	0.00835719
Psma1	-1.58672	0.00151964	0.0267679
Psma4	-1.46669	0.000991203	0.0207729
Usp11	-1.39398	0.000667035	0.0164217

## Sheet: Cluster 4
Ubiquitin-dependent protein catabolism (GO:0006511)
Symbol	E18.5 vs E16.5 FC	ANOVA p	ANOVA FDR q
Hmgcs1	-1.29332	0.00394929	0.046122
Sc4mol	-1.17289	0.00300827	0.0391547
Soat1	1.08861	0.000637643	0.0159161

## Sheet: Cluster 6
Cell cycle (GO:0007049)
Symbol	E18.5 vs E16.5 FC	ANOVA p	ANOVA FDR q
Hells	-5.51492	4.55233e-07	0.000573906
Mcm5	-4.06156	1.76517e-05	0.00204343
Tipin	-3.96145	8.60123e-06	0.00155807
Fbxo5	-3.80103	3.39623e-05	0.00304925
Bub1	-3.72196	1.09074e-05	0.00174717
Mcm7	-3.66244	6.0134e-07	0.000573906
Smc2	-3.59464	8.69262e-05	0.00510468
E2f8	-3.57601	3.33916e-05	0.00303669
5730590G19Rik	-3.56779	1.25973e-05	0.00181573
Mcm3	-3.47039	2.05446e-07	0.00051633
Kif11	-3.43904	1.82296e-05	0.00207417
Ect2	-3.32231	3.81393e-05	0.00321923
Mad2l1	-3.25556	1.90031e-06	0.000885433
Pmf1	-3.21285	3.97662e-06	0.00119265
Mcm2	-3.20006	3.62813e-06	0.00111179
Cks1b	-3.19346	0.000102267	0.00544016
Chaf1b	-3.18864	2.59299e-05	0.00253825
Nuf2	-3.18584	2.8957e-06	0.000982451
Lig1	-3.18045	3.71349e-07	0.000573906
Mcm6	-3.13776	1.13089e-07	0.00051633
Ccna2	-3.13413	1.44865e-05	0.00187615
Ncapg2	-3.11417	0.000510421	0.0141354
Anln	-3.08328	5.21163e-06	0.00126661
Cdt1	-3.0779	2.49711e-06	0.000951333
Aurkb	-3.04296	0.000193788	0.00787214
Ncapd2	-3.04078	1.92838e-05	0.00214921
Racgap1	-3.03561	2.99039e-06	0.000982451
Cdc45	-3.02767	6.77108e-06	0.00137434
Clspn	-3.02728	8.62154e-06	0.00155807
Zwilch	-3.00838	5.97716e-06	0.00133736
Esco2	-2.99724	0.00168799	0.0282588
Ndc80	-2.99292	8.44802e-05	0.00502461
Brca1	-2.99225	0.00170665	0.0283075
Plk1	-2.97628	0.000483105	0.0136492
Cenpe	-2.96549	0.00207637	0.0319302
Cdc6	-2.95905	6.01662e-05	0.00419853
Chek1	-2.94622	2.03249e-05	0.00219227
Prc1	-2.94315	4.90704e-06	0.00123517
Kntc1	-2.93486	0.000131936	0.00626186
Ccne2	-2.92189	2.24318e-05	0.00231028
Cdca3	-2.89424	1.05612e-05	0.00171115
Mis18bp1	-2.83717	0.000208304	0.00829449
Bub1b	-2.80779	5.88997e-05	0.00419319
Cdk1	-2.79216	0.000563349	0.0148986
Cdc25c	-2.78797	2.025e-06	0.000885433
E2f1	-2.76333	0.000262965	0.00943194
Kif2c	-2.7632	3.20179e-05	0.00296924
Tpx2	-2.761	2.04256e-06	0.000885433
D2Ertd750e	-2.70843	1.17331e-05	0.00179771
Chaf1a	-2.69221	0.000106621	0.00556641
Cdca5	-2.69089	9.46404e-05	0.00529386
Birc5	-2.65162	0.000394154	0.0121663
Kif23	-2.64657	2.06516e-05	0.00220534
Melk	-2.63402	1.76858e-05	0.00204343
Kif20b	-2.63167	0.00192726	0.0304901
Aspm	-2.62971	0.000665806	0.0164217
Cep55	-2.57909	4.77634e-06	0.00123517
Foxm1	-2.57815	2.24538e-05	0.00231028
Sass6	-2.57085	0.000548993	0.0146843
H2afx	-2.55922	0.000900641	0.0197748
Mtbp	-2.51339	0.000450343	0.0130206
Fanci	-2.5082	0.000161724	0.00703598
Spc25	-2.50717	1.56118e-05	0.00194747
Uhrf1	-2.45213	0.000191903	0.00784642
Cdca8	-2.44546	0.000326154	0.0109987
Mybl2	-2.43712	0.000286778	0.0100668
Mki67	-2.42596	0.00296661	0.0388637
Ckap2	-2.41418	0.000122568	0.00601991
Mcm4	-2.40408	0.000159874	0.00699306
Fancd2	-2.39908	0.000670282	0.0164453
Nusap1	-2.39231	1.14279e-05	0.00178987
Cdk4	-2.37698	0.000225879	0.00870325
Cdca2	-2.37288	5.40889e-06	0.00129227
Spag5	-2.36915	4.70446e-05	0.00368679
Sgol1	-2.35398	1.22358e-05	0.00181573
Dlgap5	-2.35044	9.02872e-05	0.00515258
Ccnb2	-2.31494	1.25644e-05	0.00181573
Dsn1	-2.31368	6.45062e-06	0.00136029
Dbf4	-2.2931	0.000514996	0.0142341
Msh2	-2.28943	1.31813e-05	0.00181573
Haus7	-2.25559	0.000141136	0.00656585
Rad50	-2.23048	0.00173117	0.0284413
Nsl1	-2.229	0.00413938	0.0472459
Rbl1	-2.21221	0.000383435	0.0120915
Pkmyt1	-2.2045	0.00063199	0.0158855
Mastl	-2.19634	0.00107615	0.0217951
Ska3	-2.18988	0.00047936	0.0136086
4632434I11Rik	-2.17764	0.00125659	0.024055
Kif18b	-2.17181	0.000428357	0.0127386
Trp53	-2.1664	1.65996e-05	0.00198295
Ccdc99	-2.162	0.000102124	0.00544016
Mcm8	-2.10183	0.000172096	0.00734187
Lin9	-2.06566	0.000391442	0.0121663
Cdc25a	-2.05548	8.86414e-05	0.00510937
Cdkn3	-2.05299	0.00113731	0.022548
Suv39h1	-2.03859	7.47292e-05	0.00474497
E2f6	-2.02863	0.00158521	0.0272169
Oip5	-2.02138	0.00314901	0.0403532
Nasp	-2.01261	0.00182872	0.0295276
Ccnf	-1.98697	0.00381365	0.0453828
Ncaph	-1.98241	0.00270346	0.0373305
Ckap5	-1.96546	0.00285206	0.0383391
Fam64a	-1.95863	0.00154015	0.0268025
Ccne1	-1.95474	0.00252709	0.0361036
Chek2	-1.94925	0.000175032	0.00740915
Tfdp1	-1.94515	0.00015015	0.00682744
Ran	-1.92918	0.000525422	0.0144373
Psrc1	-1.92339	0.00204193	0.0317282
Cdk2	-1.89023	0.000221104	0.00858592
Haus5	-1.86776	0.00134704	0.0249867
Rcc2	-1.85957	0.00157296	0.0272055
E2f3	-1.83769	0.00117803	0.0231275
Usp39	-1.82836	0.000210502	0.00835719
Haus4	-1.8158	0.000991784	0.0207729
Stra13	-1.80267	0.00424601	0.0481268
2610039C10Rik	-1.79376	0.000249974	0.0091523
Bub3	-1.7865	0.00157611	0.0272075
Sept1	-1.78039	0.00033248	0.0111587
Nsun2	-1.76363	0.00141958	0.0255561
Apitd1	-1.71027	0.000157804	0.00698075
Cdc5l	-1.69731	0.00166466	0.0280683
Cdc7	-1.66173	0.00420168	0.0478408
Nde1	-1.64794	0.000974367	0.0206848
Nup43	-1.64306	0.0020188	0.0316189
Hcfc1	-1.61443	0.00310607	0.0400211
Haus8	-1.61272	0.00224791	0.0335307
Zw10	-1.61265	0.00011509	0.00577334
Nsmce2	-1.60249	0.00157875	0.0272075
Rcc1	-1.52454	0.00439778	0.0489662
Sept10	-1.50093	0.00425904	0.0481268
Terf2	-1.48853	0.00291592	0.0386668
Rad21	-1.4694	0.000779749	0.0182532
DNA Replication (GO:0006260)
Symbol	E18.5 vs E16.5 FC	ANOVA p	ANOVA FDR q
Prim1	-4.90158	6.99236e-07	0.00057979
Pole	-4.36015	4.25653e-06	0.00123517
Mcm5	-4.06156	1.76517e-05	0.00204343
Rfc4	-3.82821	3.86588e-07	0.000573906
2810417H13Rik	-3.80101	1.33941e-06	0.00078668
Mcm7	-3.66244	6.0134e-07	0.000573906
5730590G19Rik	-3.56779	1.25973e-05	0.00181573
Mcm3	-3.47039	2.05446e-07	0.00051633
Dtl	-3.32931	6.10711e-07	0.000573906
Rrm2	-3.27244	8.91728e-06	0.00159111
Mcm2	-3.20006	3.62813e-06	0.00111179
Chaf1b	-3.18864	2.59299e-05	0.00253825
Lig1	-3.18045	3.71349e-07	0.000573906
Gins1	-3.14863	6.52226e-06	0.00136029
Mcm6	-3.13776	1.13089e-07	0.00051633
Gins2	-3.07999	0.000393035	0.0121663
Cdt1	-3.0779	2.49711e-06	0.000951333
Cdc45	-3.02767	6.77108e-06	0.00137434
Brca1	-2.99225	0.00170665	0.0283075
Cdc6	-2.95905	6.01662e-05	0.00419853
Prim2	-2.80263	2.19777e-07	0.00051633
Chaf1a	-2.69221	0.000106621	0.00556641
Rrm1	-2.48263	1.04808e-05	0.00171115
Pola1	-2.48241	5.36028e-05	0.00395595
Blm	-2.46066	0.00177264	0.0288869
Mcm4	-2.40408	0.000159874	0.00699306
Pole2	-2.3813	4.40777e-06	0.00123517
Dbf4	-2.2931	0.000514996	0.0142341
Pold2	-2.25691	0.000675709	0.0165361
Pold1	-2.21836	9.3224e-05	0.00524149
Orc6	-2.19813	0.000100124	0.00541754
Ssrp1	-2.15718	6.33977e-06	0.00136029
Rpa2	-2.15262	0.00060074	0.0155356
Mcm8	-2.10183	0.000172096	0.00734187
Fen1	-2.03791	0.00101299	0.020937
Supt16h	-2.03306	0.00204976	0.0317282
Nasp	-2.01261	0.00182872	0.0295276
Polh	-1.93879	0.0026635	0.0370263
Gins4	-1.90852	0.000548859	0.0146843
Pola2	-1.78501	3.515e-05	0.00309018
Rfc5	-1.75825	0.000752021	0.0178688
Orc2	-1.74873	0.000639293	0.0159161
Mcm10	-1.73597	0.000988198	0.0207729
Rfc2	-1.64495	0.00310112	0.0400024
Rbbp7	-1.64284	0.00118494	0.0232308
Orc1	-1.63421	0.00170179	0.0283075
Pold3	-1.52141	0.0014006	0.0253439
mRNA processing (GO:0006397)
Symbol	E18.5 vs E16.5 FC	ANOVA p	ANOVA FDR q
C1qbp	-2.76913	5.88075e-05	0.00419319
Ppil1	-2.17272	0.00099714	0.0207924
Nono	-2.07498	0.00172854	0.0284413
Ecd	-1.85394	0.000104391	0.00551122
Mbnl3	-1.85318	0.00327678	0.0413513
Rnps1	-1.8492	0.000179617	0.00758048
Slbp	-1.83957	9.69847e-05	0.005357
Thoc3	-1.83556	7.31363e-05	0.0047068
Usp39	-1.82836	0.000210502	0.00835719
Ncbp1	-1.82543	8.83748e-05	0.00510937
Sf3a1	-1.77919	8.88051e-05	0.00510937
Ddx39	-1.73924	0.00289769	0.0386314
Snrpa1	-1.72166	0.000214587	0.00844683
Cdc5l	-1.69731	0.00166466	0.0280683
Plrg1	-1.69397	0.000427987	0.0127386
Lsm2	-1.68038	0.00078235	0.018258
Ttf2	-1.64783	0.00394366	0.046122
Zcchc8	-1.62444	0.00110116	0.0220227
Ddx20	-1.62297	0.000278666	0.00984481
Sf3a3	-1.5976	0.000204621	0.00819416
Phf5a	-1.57932	0.000485246	0.0136801
Cpsf3	-1.5783	0.00262402	0.0367311
Eftud2	-1.57771	0.00349571	0.043426
Wdr33	-1.57342	0.0010052	0.0208757
Rbmx	-1.5573	0.000493618	0.0138202
Sf3b3	-1.55638	0.000400051	0.0122324
Ddx39b	-1.54104	0.00262982	0.0367493
Gemin5	-1.53243	0.0013881	0.0253047
Cstf2	-1.53212	0.000683253	0.0166621
Ptbp1	-1.50557	0.00187364	0.0298764
Cpsf2	-1.4953	0.00150529	0.0265617
Srpk1	-1.44556	0.00311983	0.0401251
Srsf1	-1.44471	0.00244301	0.0353559
Khsrp	-1.42933	0.00447347	0.0496448
Scaf1	-1.25333	0.00356907	0.0439002
