# Supplementary material for: Transcriptional landscape of pulmonary lymphatic endothelial cells during fetal gestation
Source: PLoS One. 2019 May 13;14(5):e0216795. doi: 10.1371/journal.pone.0216795 (PMC6513083; doi:10.1371/journal.pone.0216795)
Supplement: S5 File — Each row corresponds to a single gene set. Columns A-B contains the MSigDB v5.0 collection and category of each gene set. Column C contains the name of the gene set, represented as a link to the "card" with more information about each gene set at MSigDB. Column D contains the number of genes in the gene set that overlap with the genes in the ranked list. Columns E-H contain the ES (Enrichment Score), NES (Normalized Enrichment Score), nominal p value, and FDR q value for each gene set. Nominal p or FDR q values equal to 0 indicate nominal p values < 0.001 (i.e., not one shuffled result out of 1000 was more significant than the actual result). The rows are sorted in descending order by NES. (XLSX) [file pone.0216795.s005.xlsx]

## Sheet: Additional File 5
MSigDB Collection	Group	Gene Set Name	Gene Set Size	Enrichment Score (ES)	Normalized Enrichment Score (NES)	Nominal p value	FDR q value
c2 CP	Reactome pathway	REACTOME_INTERFERON_ALPHA_BETA_SIGNALING	39	0.819071	2.91859	0	0
c2 CP	Reactome pathway	REACTOME_INTERFERON_GAMMA_SIGNALING	45	0.758971	2.82038	0	0
c2 CP	BioCarta pathway	BIOCARTA_LAIR_PATHWAY	15	0.845238	2.38734	0	0.000570222
c5	GO Biological Process	DEFENSE_RESPONSE	216	0.487147	2.34586	0	0.000427667
c3	TF motif	STTTCRNTTT_V$IRF_Q6	177	0.486945	2.30399	0	0.000342133
c2 CP	KEGG pathway	KEGG_COMPLEMENT_AND_COAGULATION_CASCADES	58	0.596427	2.29323	0	0.000553409
c2 CP	KEGG pathway	KEGG_HEMATOPOIETIC_CELL_LINEAGE	75	0.551086	2.26026	0	0.000961048
c2 CP	KEGG pathway	KEGG_CYTOKINE_CYTOKINE_RECEPTOR_INTERACTION	213	0.466832	2.23812	0	0.00147033
c2 CP	Reactome pathway	REACTOME_COMPLEMENT_CASCADE	21	0.710074	2.23661	0	0.00130696
c2 CP	Reactome pathway	REACTOME_RESPONSE_TO_ELEVATED_PLATELET_CYTOSOLIC_CA2_	70	0.556925	2.23529	0	0.0013453
c2 CP	Reactome pathway	REACTOME_RIG_I_MDA5_MEDIATED_INDUCTION_OF_IFN_ALPHA_BETA_PATHWAYS	53	0.584094	2.22236	0	0.00198667
c5	GO Cellular Component	EXTRACELLULAR_SPACE	209	0.467003	2.2217	0	0.00182112
c5	GO Biological Process	INFLAMMATORY_RESPONSE	115	0.509777	2.21726	0	0.00168103
c5	GO Biological Process	RESPONSE_TO_EXTERNAL_STIMULUS	282	0.441702	2.17774	0	0.00252047
c2 CP	KEGG pathway	KEGG_GRAFT_VERSUS_HOST_DISEASE	23	0.67933	2.16102	0	0.0029245
c2 CP	KEGG pathway	KEGG_ECM_RECEPTOR_INTERACTION	83	0.518779	2.15614	0	0.00274172
c2 CP	Reactome pathway	REACTOME_INTEGRIN_CELL_SURFACE_INTERACTIONS	77	0.532459	2.15113	0	0.00268001
c5	GO Biological Process	LOCOMOTORY_BEHAVIOR	74	0.517227	2.14911	0	0.00253112
c2 CP	Reactome pathway	REACTOME_NCAM1_INTERACTIONS	39	0.610414	2.14502	0	0.00257911
c2 CP	Reactome pathway	REACTOME_INTERFERON_SIGNALING	115	0.487916	2.13641	0	0.00270686
c5	GO Cellular Component	EXTRACELLULAR_REGION	393	0.418114	2.12672	0	0.0029049
c2 CP	Reactome pathway	REACTOME_TRAF6_MEDIATED_IRF7_ACTIVATION	18	0.735933	2.11402	0	0.00407314
c5	GO Biological Process	RESPONSE_TO_WOUNDING	173	0.457991	2.10965	0	0.00389605
c5	GO Molecular Function	CHEMOKINE_ACTIVITY	26	0.651537	2.1052	0	0.0042216
c5	GO Molecular Function	CHEMOKINE_RECEPTOR_BINDING	27	0.645943	2.10253	0	0.00405274
c5	GO Biological Process	AXONOGENESIS	40	0.590638	2.09954	0	0.0040936
c2 CP	Reactome pathway	REACTOME_PLATELET_AGGREGATION_PLUG_FORMATION	35	0.604424	2.09763	0	0.00419148
c2 CP	KEGG pathway	KEGG_RIG_I_LIKE_RECEPTOR_SIGNALING_PATHWAY	52	0.540748	2.09501	0	0.00428395
c2 CP	BioCarta pathway	BIOCARTA_IL10_PATHWAY	17	0.71389	2.08761	0	0.00441607
c2 CP	Reactome pathway	REACTOME_TRAF6_MEDIATED_NFKB_ACTIVATION	18	0.715012	2.08714	0	0.0043281
c5	GO Cellular Component	EXTRACELLULAR_REGION_PART	298	0.415034	2.07748	0	0.00500966
c5	GO Biological Process	INORGANIC_ANION_TRANSPORT	18	0.720497	2.07707	0	0.00485311
c3	TF motif	V$AP1_Q4_01	252	0.427278	2.06068	0	0.00613265
c2 CP	Reactome pathway	REACTOME_SMOOTH_MUSCLE_CONTRACTION	15	0.733626	2.0542	0	0.00649152
c2 CP	BioCarta pathway	BIOCARTA_IL22BP_PATHWAY	15	0.725502	2.04656	0	0.00741544
c2 CP	KEGG pathway	KEGG_JAK_STAT_SIGNALING_PATHWAY	130	0.456604	2.04495	0	0.00730368
c5	GO Biological Process	REGULATION_OF_ANGIOGENESIS	24	0.633319	2.00625	0	0.0121137
c5	GO Molecular Function	G_PROTEIN_COUPLED_RECEPTOR_BINDING	36	0.576618	2.0039	0	0.0121905
c2 CP	KEGG pathway	KEGG_PPAR_SIGNALING_PATHWAY	63	0.501443	1.98855	0	0.0142911
c2 CP	Reactome pathway	REACTOME_NEGATIVE_REGULATORS_OF_RIG_I_MDA5_SIGNALING	27	0.597813	1.97822	0	0.015411
c2 CP	Reactome pathway	REACTOME_FGFR_LIGAND_BINDING_AND_ACTIVATION	22	0.626433	1.97559	0.00253807	0.0155266
c5	GO Molecular Function	CYTOKINE_ACTIVITY	83	0.476039	1.97346	0	0.01572
c3	TF motif	V$BACH2_01	256	0.406723	1.97127	0	0.0158621
c3	TF motif	V$AP1_01	245	0.411812	1.96786	0	0.0161899
c2 CP	Reactome pathway	REACTOME_PLATELET_ACTIVATION_SIGNALING_AND_AGGREGATION	185	0.415278	1.96301	0	0.016617
c2 CP	BioCarta pathway	BIOCARTA_TNFR2_PATHWAY	18	0.667489	1.96132	0	0.0165883
c2 CP	KEGG pathway	KEGG_ALLOGRAFT_REJECTION	25	0.603925	1.95384	0.0027248	0.0176028
c5	GO Biological Process	CELL_MIGRATION	83	0.466898	1.9512	0	0.017727
c2 CP	KEGG pathway	KEGG_LEISHMANIA_INFECTION	60	0.49536	1.94833	0.00319489	0.0176415
c3	TF motif	V$BACH1_01	252	0.39868	1.94481	0	0.0181277
c5	GO Biological Process	BEHAVIOR	129	0.436274	1.9428	0	0.0182661
c5	GO Biological Process	REGULATION_OF_G_PROTEIN_COUPLED_RECEPTOR_PROTEIN_SIGNALING_PATHWAY	23	0.618945	1.93831	0	0.0188938
c2 CP	KEGG pathway	KEGG_HYPERTROPHIC_CARDIOMYOPATHY_HCM	79	0.472615	1.93571	0	0.0191102
c2 CP	Reactome pathway	REACTOME_CYTOKINE_SIGNALING_IN_IMMUNE_SYSTEM	218	0.405075	1.93386	0	0.0190382
c5	GO Biological Process	CELLULAR_DEFENSE_RESPONSE	42	0.519286	1.92909	0	0.0195261
c3	TF motif	TGGNNNNNNKCCAR_UNKNOWN	397	0.36977	1.92764	0	0.0194806
c2 CP	KEGG pathway	KEGG_AUTOIMMUNE_THYROID_DISEASE	27	0.58701	1.922	0.00263852	0.0204083
c2 CP	Reactome pathway	REACTOME_PEPTIDE_LIGAND_BINDING_RECEPTORS	161	0.410831	1.91459	0	0.0214342
c2 CP	Reactome pathway	REACTOME_EXTRACELLULAR_MATRIX_ORGANIZATION	82	0.456525	1.91434	0	0.0210998
c5	GO Biological Process	IMMUNE_RESPONSE	203	0.406155	1.91315	0	0.0211446
c5	GO Biological Process	NEURITE_DEVELOPMENT	48	0.515874	1.91084	0	0.0212403
c5	GO Biological Process	ANATOMICAL_STRUCTURE_FORMATION	53	0.493467	1.90035	0	0.0235443
c5	GO Biological Process	CELL_CELL_SIGNALING	365	0.375794	1.89547	0	0.024244
c3	TF motif	V$IRF7_01	232	0.394429	1.89211	0	0.0245513
c2 CP	BioCarta pathway	BIOCARTA_INTRINSIC_PATHWAY	22	0.616531	1.88975	0.00268097	0.0248009
c5	GO Biological Process	JAK_STAT_CASCADE	30	0.571498	1.88147	0	0.0261369
c5	GO Molecular Function	INTEGRIN_BINDING	27	0.581373	1.87576	0.00273973	0.0272762
c5	GO Biological Process	CELLULAR_MORPHOGENESIS_DURING_DIFFERENTIATION	45	0.511428	1.87508	0.00554017	0.0270985
c2 CP	Reactome pathway	REACTOME_CELL_SURFACE_INTERACTIONS_AT_THE_VASCULAR_WALL	80	0.454738	1.87016	0	0.0282503
c5	GO Molecular Function	KINASE_INHIBITOR_ACTIVITY	23	0.600041	1.86267	0	0.0296772
c5	GO Biological Process	REGULATION_OF_MYELOID_CELL_DIFFERENTIATION	17	0.636565	1.85759	0.00514139	0.0306909
c5	GO Biological Process	EXCRETION	34	0.545272	1.85686	0	0.0304025
c2 CP	Reactome pathway	REACTOME_COLLAGEN_FORMATION	56	0.483544	1.85611	0.00326797	0.0301728
c3	TF motif	V$IRF_Q6	228	0.382767	1.85207	0	0.030991
c2 CP	Reactome pathway	REACTOME_GROWTH_HORMONE_RECEPTOR_SIGNALING	21	0.61311	1.83941	0.00263852	0.03451
c5	GO Cellular Component	CELL_JUNCTION	79	0.451392	1.8394	0	0.0340779
c5	GO Biological Process	HOMEOSTASIS_OF_NUMBER_OF_CELLS	20	0.603291	1.83898	0.00761421	0.0337708
c5	GO Molecular Function	PROTEIN_KINASE_INHIBITOR_ACTIVITY	22	0.594305	1.83777	0.00508906	0.0337053
c2 CP	Reactome pathway	REACTOME_BMAL1_CLOCK_NPAS2_ACTIVATES_CIRCADIAN_EXPRESSION	34	0.538238	1.82933	0.00283286	0.0360781
c2 CP	BioCarta pathway	BIOCARTA_CD40_PATHWAY	15	0.648892	1.82824	0.0075	0.036091
c5	GO Biological Process	CYTOPLASM_ORGANIZATION_AND_BIOGENESIS	15	0.653747	1.82721	0.00520833	0.0360031
c5	GO Molecular Function	TRANSMEMBRANE_RECEPTOR_ACTIVITY	381	0.355955	1.82426	0	0.0366959
c2 CP	BioCarta pathway	BIOCARTA_INFLAM_PATHWAY	25	0.566739	1.82107	0	0.0374768
c3	TF motif	V$AP1_Q2_01	261	0.375218	1.82051	0	0.0372105
c2 CP	Reactome pathway	REACTOME_INTEGRIN_ALPHAIIB_BETA3_SIGNALING	26	0.562737	1.81904	0.00530504	0.0373308
c2 CP	KEGG pathway	KEGG_PRION_DISEASES	33	0.532232	1.81728	0.00271739	0.037764
c5	GO Molecular Function	RECEPTOR_BINDING	328	0.362713	1.81684	0	0.0375059
c5	GO Biological Process	NEURON_DIFFERENTIATION	70	0.449664	1.81499	0	0.0376815
c2 CP	Reactome pathway	REACTOME_SHC_MEDIATED_CASCADE	28	0.549993	1.81498	0.00835655	0.0372581
c2 CP	BioCarta pathway	BIOCARTA_BIOPEPTIDES_PATHWAY	38	0.518972	1.8141	0.00617284	0.0371264
c3	TF motif	V$ICSBP_Q6	237	0.373605	1.81172	0	0.0375408
c2 CP	Reactome pathway	REACTOME_G_ALPHA_I_SIGNALLING_EVENTS	173	0.38704	1.80918	0	0.0377251
c3	TF motif	V$TAL1BETAE47_01	230	0.381851	1.80769	0	0.0378694
c2 CP	Reactome pathway	REACTOME_RIP_MEDIATED_NFKB_ACTIVATION_VIA_DAI	15	0.636751	1.79675	0.00234742	0.0415608
c2 CP	Reactome pathway	REACTOME_ION_TRANSPORT_BY_P_TYPE_ATPASES	31	0.538111	1.79475	0.00571429	0.0419186
c5	GO Cellular Component	MYOFIBRIL	16	0.640815	1.79403	0.00507614	0.0416921
c3	TF motif	V$STAT5B_01	234	0.376785	1.79399	0	0.0412801
c5	GO Biological Process	ANGIOGENESIS	45	0.489944	1.78901	0	0.0430267
c5	GO Biological Process	NEGATIVE_REGULATION_OF_TRANSLATION	23	0.564492	1.78629	0.0100503	0.0436061
c5	GO Biological Process	ESTABLISHMENT_AND_OR_MAINTENANCE_OF_CELL_POLARITY	18	0.616629	1.78444	0.00257732	0.043829
c2 CP	BioCarta pathway	BIOCARTA_NFKB_PATHWAY	22	0.579836	1.78164	0.00539084	0.0444802
c3	TF motif	GATAAGR_V$GATA_C	276	0.361127	1.78137	0	0.0441429
c5	GO Molecular Function	KINASE_REGULATOR_ACTIVITY	43	0.488279	1.77914	0.00293255	0.0446502
c2 CP	Reactome pathway	REACTOME_CLASS_A1_RHODOPSIN_LIKE_RECEPTORS	267	0.35996	1.77734	0	0.0450106
c2 CP	BioCarta pathway	BIOCARTA_KERATINOCYTE_PATHWAY	46	0.478977	1.77672	0	0.0448386
c2 CP	BioCarta pathway	BIOCARTA_CYTOKINE_PATHWAY	18	0.592454	1.76881	0.0130208	0.0476885
c2 CP	KEGG pathway	KEGG_DILATED_CARDIOMYOPATHY	84	0.427781	1.76773	0	0.0476428
c5	GO Biological Process	TISSUE_DEVELOPMENT	120	0.401512	1.76696	0	0.047638
c5	GO Biological Process	REGULATION_OF_MUSCLE_CONTRACTION	16	0.613455	1.76571	0.00753769	0.0477295
c3	TF motif	V$STAT5A_01	239	0.364085	1.76393	0	0.0479729
c5	GO Molecular Function	PATTERN_BINDING	43	0.492941	1.76139	0.00303951	0.0484966
c2 CP	Reactome pathway	REACTOME_PHASE1_FUNCTIONALIZATION_OF_COMPOUNDS	56	0.467765	1.76135	0	0.0480787
c5	GO Molecular Function	LIGAND_GATED_CHANNEL_ACTIVITY	37	0.499294	1.761	0.002849	0.0477148
c2 CP	Reactome pathway	REACTOME_SIGNALING_BY_FGFR_MUTANTS	42	0.480681	1.7605	0.00598802	0.0474746
c2 CP	Reactome pathway	REACTOME_GPCR_LIGAND_BINDING	362	0.346566	1.75906	0	0.0477657
c5	GO Biological Process	SODIUM_ION_TRANSPORT	21	0.573799	1.75811	0.00530504	0.0478769
c3	TF motif	TTCYNRGAA_V$STAT5B_01	313	0.349607	1.75682	0	0.0481629
c3	TF motif	V$ISRE_01	235	0.365685	1.75315	0	0.0495126
c3	TF motif	V$LHX3_01	204	0.362162	1.75294	0	0.0492379
c3	TF motif	V$TAL1BETAITF2_01	237	0.357581	1.75283	0	0.0488835
c5	GO Molecular Function	PROTEASE_INHIBITOR_ACTIVITY	34	0.518503	1.75044	0.00284091	0.049527
c5	GO Biological Process	NEGATIVE_REGULATION_OF_PROTEIN_METABOLIC_PROCESS	46	0.471955	1.75043	0	0.0491211
c5	GO Biological Process	AXON_GUIDANCE	19	0.58736	1.74977	0.00775194	0.0490642
c5	GO Biological Process	ADAPTIVE_IMMUNE_RESPONSE	24	0.55513	1.7466	0.0134048	0.0500631
c2 CP	KEGG pathway	KEGG_FOCAL_ADHESION	192	0.37332	1.74554	0	0.0502476
c2 CP	Reactome pathway	REACTOME_GAP_JUNCTION_ASSEMBLY	16	0.622296	1.74545	0.0179949	0.0499418
c3	TF motif	V$GATA1_04	227	0.361466	1.74364	0	0.0502721
c5	GO Biological Process	NEGATIVE_REGULATION_OF_CELLULAR_PROTEIN_METABOLIC_PROCESS	44	0.469818	1.7431	0.00294985	0.0501029
c2 CP	Reactome pathway	REACTOME_TAK1_ACTIVATES_NFKB_BY_PHOSPHORYLATION_AND_ACTIVATION_OF_IKKS_COMPLEX	19	0.59071	1.73815	0.01	0.0518356
c3	TF motif	V$RP58_01	190	0.372039	1.73812	0	0.0514624
c2 CP	KEGG pathway	KEGG_ALDOSTERONE_REGULATED_SODIUM_REABSORPTION	40	0.492627	1.73744	0	0.0512637
c5	GO Cellular Component	BASOLATERAL_PLASMA_MEMBRANE	33	0.511202	1.73706	0.00250627	0.0510298
c5	GO Biological Process	SENSORY_PERCEPTION_OF_CHEMICAL_STIMULUS	16	0.622663	1.73456	0.013624	0.0515542
c3	TF motif	V$HNF3B_01	203	0.364369	1.73418	0	0.0513461
c2 CP	Reactome pathway	REACTOME_MUSCLE_CONTRACTION	38	0.496983	1.73122	0.0057971	0.0523287
c5	GO Cellular Component	ADHERENS_JUNCTION	22	0.562343	1.73095	0.00728155	0.0520423
c5	GO Biological Process	REGULATION_OF_BIOLOGICAL_QUALITY	390	0.339825	1.73032	0	0.0519085
c3	TF motif	RGTTAMWNATT_V$HNF1_01	70	0.434933	1.72813	0.00341297	0.0525615
c2 CP	Reactome pathway	REACTOME_ACTIVATED_POINT_MUTANTS_OF_FGFR2	16	0.613628	1.72722	0.0155039	0.0525587
c5	GO Molecular Function	GROWTH_FACTOR_BINDING	31	0.513177	1.72716	0.0078125	0.0522065
c5	GO Biological Process	PHAGOCYTOSIS	15	0.626898	1.72549	0.0113636	0.0524487
c5	GO Molecular Function	INTERLEUKIN_BINDING	24	0.557263	1.72269	0.0131579	0.0532938
c5	GO Molecular Function	PROTEIN_KINASE_REGULATOR_ACTIVITY	36	0.49166	1.72004	0	0.0542022
c5	GO Biological Process	ADAPTIVE_IMMUNE_RESPONSE_GO_0002460	23	0.545257	1.71997	0.00817439	0.0538842
c5	GO Biological Process	REGULATION_OF_BLOOD_PRESSURE	20	0.559862	1.71661	0.0180412	0.0550529
c5	GO Cellular Component	RECEPTOR_COMPLEX	54	0.450242	1.71612	0	0.0548577
c5	GO Biological Process	G_PROTEIN_COUPLED_RECEPTOR_PROTEIN_SIGNALING_PATHWAY	314	0.345206	1.71444	0	0.0552212
c5	GO Biological Process	NEURON_DEVELOPMENT	56	0.452881	1.71438	0	0.0548936
c2 CP	KEGG pathway	KEGG_TYPE_II_DIABETES_MELLITUS	46	0.466243	1.71392	0.00882353	0.0547508
c5	GO Molecular Function	SUBSTRATE_SPECIFIC_CHANNEL_ACTIVITY	147	0.379244	1.71387	0	0.0544083
c2 CP	KEGG pathway	KEGG_INTESTINAL_IMMUNE_NETWORK_FOR_IGA_PRODUCTION	38	0.481711	1.71387	0.00584795	0.054048
c5	GO Biological Process	MYELOID_CELL_DIFFERENTIATION	32	0.511665	1.70982	0.00560224	0.0557101
c3	TF motif	V$IRF1_01	234	0.355875	1.70665	0	0.0567539
c2 CP	KEGG pathway	KEGG_VASCULAR_SMOOTH_MUSCLE_CONTRACTION	102	0.401975	1.70281	0.00392157	0.0580548
c2 CP	Reactome pathway	REACTOME_TCR_SIGNALING	45	0.459443	1.6967	0	0.060515
c5	GO Molecular Function	SERINE_TYPE_ENDOPEPTIDASE_INHIBITOR_ACTIVITY	22	0.547747	1.69633	0.0102828	0.0603124
c3	TF motif	V$TAL1ALPHAE47_01	236	0.353016	1.69556	0	0.0602841
c2 CP	BioCarta pathway	BIOCARTA_AMI_PATHWAY	19	0.569068	1.6884	0.0101266	0.0632622
c2 CP	Reactome pathway	REACTOME_PLATELET_CALCIUM_HOMEOSTASIS	16	0.604013	1.68796	0.0170732	0.0630351
c5	GO Biological Process	IMMUNE_SYSTEM_PROCESS	287	0.341866	1.68765	0	0.0627888
c2 CP	Reactome pathway	REACTOME_CHEMOKINE_RECEPTORS_BIND_CHEMOKINES	42	0.463349	1.68731	0.00292398	0.062545
c5	GO Molecular Function	CALMODULIN_BINDING	22	0.555721	1.68597	0.0164384	0.0627917
c5	GO Molecular Function	GROWTH_FACTOR_ACTIVITY	54	0.449147	1.68504	0.00993378	0.0628942
c5	GO Biological Process	MULTI_ORGANISM_PROCESS	124	0.383062	1.68372	0	0.0631814
c5	GO Molecular Function	GLYCOSAMINOGLYCAN_BINDING	32	0.505669	1.68215	0.00903614	0.0635764
c5	GO Molecular Function	HEPARIN_BINDING	22	0.546991	1.68166	0.00771208	0.0633273
c2 CP	Reactome pathway	REACTOME_INNATE_IMMUNE_SYSTEM	200	0.356419	1.67673	0	0.065446
c5	GO Biological Process	ECTODERM_DEVELOPMENT	66	0.416222	1.67672	0.00352113	0.0650564
c3	TF motif	V$PITX2_Q2	229	0.35083	1.67672	0	0.0646715
c5	GO Biological Process	HORMONE_SECRETION	17	0.590352	1.67666	0.0233161	0.064291
c5	GO Molecular Function	HYDROLASE_ACTIVITY_HYDROLYZING_O_GLYCOSYL_COMPOUNDS	34	0.481964	1.6742	0.0121951	0.0651899
c5	GO Biological Process	VASCULATURE_DEVELOPMENT	52	0.4388	1.66918	0.00660066	0.0673511
c2 CP	BioCarta pathway	BIOCARTA_IL6_PATHWAY	22	0.545532	1.66669	0.015748	0.0680143
c3	TF motif	V$GATA_Q6	186	0.360023	1.66661	0	0.0677107
c5	GO Molecular Function	POLYSACCHARIDE_BINDING	34	0.486939	1.66589	0.00977199	0.0676726
c3	TF motif	V$AP1_C	258	0.343175	1.66574	0	0.0673559
c2 CP	KEGG pathway	KEGG_TOLL_LIKE_RECEPTOR_SIGNALING_PATHWAY	84	0.400511	1.66565	0.00738007	0.0670814
c5	GO Biological Process	FEMALE_PREGNANCY	32	0.487079	1.6614	0.00534759	0.0689325
c5	GO Biological Process	COAGULATION	40	0.464664	1.65924	0.00887574	0.0696858
c5	GO Biological Process	HEMOSTASIS	44	0.456423	1.65429	0.0126582	0.0716869
c5	GO Biological Process	METAL_ION_TRANSPORT	111	0.380716	1.65386	0	0.0715726
c2 CP	Reactome pathway	REACTOME_DOWNSTREAM_TCR_SIGNALING	28	0.491816	1.65348	0.0162162	0.0713942
c5	GO Cellular Component	INTEGRIN_COMPLEX	19	0.547211	1.65307	0.0367454	0.0711521
c5	GO Cellular Component	CELL_PROJECTION_PART	19	0.547021	1.64341	0.0165746	0.0762202
c5	GO Biological Process	BLOOD_COAGULATION	39	0.471053	1.64194	0.00955414	0.0765908
c2 CP	KEGG pathway	KEGG_ADIPOCYTOKINE_SIGNALING_PATHWAY	65	0.417943	1.6409	0.0034965	0.0767256
c5	GO Molecular Function	INTERLEUKIN_RECEPTOR_ACTIVITY	19	0.547566	1.63997	0.0185676	0.076849
c5	GO Biological Process	TRANSMEMBRANE_RECEPTOR_PROTEIN_TYROSINE_KINASE_SIGNALING_PATHWAY	83	0.395125	1.63976	0	0.0767006
c5	GO Biological Process	CALCIUM_ION_TRANSPORT	24	0.521235	1.63923	0.0262467	0.076581
c5	GO Molecular Function	CATION_CHANNEL_ACTIVITY	113	0.372355	1.63835	0.00380228	0.0766732
c2 CP	KEGG pathway	KEGG_CALCIUM_SIGNALING_PATHWAY	169	0.355176	1.63601	0	0.0777595
c2 CP	Reactome pathway	REACTOME_SEMA4D_INDUCED_CELL_MIGRATION_AND_GROWTH_CONE_COLLAPSE	22	0.520139	1.63578	0.0232558	0.0774694
c5	GO Cellular Component	CONTRACTILE_FIBER_PART	19	0.555283	1.63527	0.0337662	0.0773387
c2 CP	KEGG pathway	KEGG_GLYCEROLIPID_METABOLISM	48	0.435897	1.63391	0.00626959	0.0777118
c3	TF motif	V$E12_Q6	248	0.335933	1.63247	0	0.0781372
c5	GO Biological Process	REGULATION_OF_CELL_MIGRATION	28	0.502701	1.63245	0.0241935	0.0777565
c5	GO Molecular Function	MONOOXYGENASE_ACTIVITY	27	0.511684	1.63174	0.0212202	0.0778176
c5	GO Biological Process	WOUND_HEALING	50	0.442873	1.6309	0.00613497	0.0778923
c2 CP	Reactome pathway	REACTOME_NCAM_SIGNALING_FOR_NEURITE_OUT_GROWTH	64	0.417368	1.63006	0.0158228	0.0781225
c5	GO Molecular Function	METAL_ION_TRANSMEMBRANE_TRANSPORTER_ACTIVITY	141	0.355488	1.6293	0	0.078233
c2 CP	KEGG pathway	KEGG_CYTOSOLIC_DNA_SENSING_PATHWAY	41	0.461668	1.62836	0.0223464	0.0783714
c2 CP	Reactome pathway	REACTOME_TRAFFICKING_OF_AMPA_RECEPTORS	25	0.509567	1.62719	0.0187668	0.0785785
c3	TF motif	GTGGGTGK_UNKNOWN	279	0.330582	1.62514	0	0.0794127
c5	GO Molecular Function	TRANSMEMBRANE_RECEPTOR_PROTEIN_PHOSPHATASE_ACTIVITY	18	0.565008	1.62309	0.0374065	0.080211
c3	TF motif	TGTYNNNNNRGCARM_UNKNOWN	82	0.400207	1.62252	0.00352113	0.0800571
c2 CP	Reactome pathway	REACTOME_VOLTAGE_GATED_POTASSIUM_CHANNELS	43	0.448345	1.62139	0.00882353	0.0801678
c2 CP	KEGG pathway	KEGG_CELL_ADHESION_MOLECULES_CAMS	114	0.371309	1.61823	0	0.0816717
c5	GO Biological Process	CYTOKINE_METABOLIC_PROCESS	41	0.460257	1.61751	0.0185759	0.0816781
c2 CP	BioCarta pathway	BIOCARTA_HSP27_PATHWAY	15	0.58298	1.61713	0.0394089	0.0815228
c2 CP	KEGG pathway	KEGG_REGULATION_OF_ACTIN_CYTOSKELETON	202	0.336884	1.61636	0	0.0817291
c3	TF motif	WGGAATGY_V$TEF1_Q6	346	0.320869	1.61636	0	0.0813499
c5	GO Biological Process	ION_TRANSPORT	176	0.34422	1.6143	0	0.0821065
c5	GO Molecular Function	CYTOKINE_BINDING	47	0.432651	1.6113	0.00584795	0.0836458
c5	GO Cellular Component	CONTRACTILE_FIBER	21	0.527616	1.60983	0.0131926	0.0841773
c5	GO Biological Process	NEGATIVE_REGULATION_OF_CELLULAR_BIOSYNTHETIC_PROCESS	29	0.486318	1.60935	0.0159574	0.0840406
c3	microRNA motif	TACGGGT,MIR-99A,MIR-100,MIR-99B	23	0.511433	1.60927	0.0254958	0.0836991
c2 CP	KEGG pathway	KEGG_GLYCOSAMINOGLYCAN_BIOSYNTHESIS_KERATAN_SULFATE	15	0.587176	1.60836	0.032634	0.0838433
c5	GO Molecular Function	CALCIUM_CHANNEL_ACTIVITY	33	0.468846	1.60683	0.017192	0.0843416
c5	GO Biological Process	REGULATION_OF_ENDOCYTOSIS	15	0.568138	1.60647	0.020202	0.0841718
c3	TF motif	V$NFKB_C	247	0.326087	1.60285	0	0.0860799
c5	GO Molecular Function	RECEPTOR_SIGNALING_PROTEIN_ACTIVITY	80	0.390275	1.60223	0	0.0861052
c5	GO Molecular Function	HEMATOPOIETIN_INTERFERON_CLASSD200_DOMAIN_CYTOKINE_RECEPTOR_ACTIVITY	32	0.469402	1.60203	0.00821918	0.0858607
c2 CP	KEGG pathway	KEGG_NOD_LIKE_RECEPTOR_SIGNALING_PATHWAY	53	0.426645	1.60196	0.00607903	0.085543
c2 CP	KEGG pathway	KEGG_MAPK_SIGNALING_PATHWAY	258	0.327909	1.60176	0	0.0852444
c2 CP	Reactome pathway	REACTOME_BIOLOGICAL_OXIDATIONS	103	0.376837	1.60158	0.00347222	0.0849632
c2 CP	Reactome pathway	REACTOME_EFFECTS_OF_PIP2_HYDROLYSIS	23	0.510546	1.60082	0.0261097	0.0849677
c2 CP	KEGG pathway	KEGG_RENIN_ANGIOTENSIN_SYSTEM	17	0.556755	1.60017	0.0290237	0.08498
c3	TF motif	AAAYWAACM_V$HFH4_01	235	0.329336	1.59967	0	0.0849033
c3	TF motif	V$AP1_Q6	246	0.325968	1.5938	0	0.0882276
c2 CP	Reactome pathway	REACTOME_CIRCADIAN_CLOCK	50	0.432814	1.59341	0.00655738	0.0881085
c2 CP	BioCarta pathway	BIOCARTA_P38MAPK_PATHWAY	36	0.447398	1.59038	0.0112676	0.0895808
c5	GO Cellular Component	CELL_PROJECTION	103	0.369841	1.58876	0	0.0902551
c2 CP	KEGG pathway	KEGG_ARACHIDONIC_ACID_METABOLISM	51	0.422015	1.58869	0.00898204	0.0898967
c2 CP	KEGG pathway	KEGG_VIRAL_MYOCARDITIS	57	0.411645	1.58728	0.0122699	0.0902286
c2 CP	Reactome pathway	REACTOME_GAP_JUNCTION_TRAFFICKING	23	0.499674	1.58685	0.0245902	0.0901634
c5	GO Biological Process	SECOND_MESSENGER_MEDIATED_SIGNALING	146	0.348948	1.58654	0	0.0899528
c5	GO Cellular Component	INTERCELLULAR_JUNCTION	64	0.401705	1.58613	0.0103093	0.0898146
c2 CP	KEGG pathway	KEGG_NEUROACTIVE_LIGAND_RECEPTOR_INTERACTION	259	0.323965	1.58532	0	0.089905
c2 CP	Reactome pathway	REACTOME_SYNTHESIS_OF_BILE_ACIDS_AND_BILE_SALTS_VIA_7ALPHA_HYDROXYCHOLESTEROL	15	0.560231	1.58368	0.0232558	0.0905168
c5	GO Cellular Component	BASEMENT_MEMBRANE	36	0.453015	1.58112	0.0221607	0.091663
c2 CP	Reactome pathway	REACTOME_LATENT_INFECTION_OF_HOMO_SAPIENS_WITH_MYCOBACTERIUM_TUBERCULOSIS	30	0.479548	1.58045	0.0223464	0.0918171
c5	GO Biological Process	G_PROTEIN_SIGNALING_COUPLED_TO_CYCLIC_NUCLEOTIDE_SECOND_MESSENGER	97	0.365788	1.57996	0.00711744	0.091675
c5	GO Biological Process	EPIDERMIS_DEVELOPMENT	60	0.404628	1.57912	0.0139373	0.0918536
c5	GO Biological Process	CYTOKINE_BIOSYNTHETIC_PROCESS	40	0.445743	1.57861	0.0112994	0.0918123
c3	microRNA motif	ACCAATC,MIR-509	43	0.442389	1.57779	0.0115942	0.0919104
c5	GO Molecular Function	ION_CHANNEL_ACTIVITY	140	0.347633	1.57179	0.004329	0.0951421
c5	GO Molecular Function	LIPOPROTEIN_BINDING	18	0.527257	1.56886	0.0285714	0.0966801
c5	GO Biological Process	REGULATION_OF_MULTICELLULAR_ORGANISMAL_PROCESS	133	0.348397	1.56763	0.00423729	0.0970032
c3	TF motif	V$GATA_C	250	0.320267	1.56716	0	0.0969331
c5	GO Biological Process	NEGATIVE_REGULATION_OF_DEVELOPMENTAL_PROCESS	181	0.334274	1.56631	0	0.0969097
c5	GO Biological Process	POSITIVE_REGULATION_OF_TRANSFERASE_ACTIVITY	82	0.381203	1.56447	0.0236487	0.0978155
c5	GO Molecular Function	LIPID_TRANSPORTER_ACTIVITY	23	0.505108	1.56421	0.0240642	0.0975614
c2 CP	KEGG pathway	KEGG_CHEMOKINE_SIGNALING_PATHWAY	162	0.343351	1.55712	0.00471698	0.101964
c5	GO Molecular Function	PROTEIN_TYROSINE_PHOSPHATASE_ACTIVITY	51	0.403027	1.55655	0.0208333	0.10203
c2 CP	KEGG pathway	KEGG_ENDOCYTOSIS	167	0.334845	1.55652	0	0.10165
c2 CP	Reactome pathway	REACTOME_REGULATION_OF_BETA_CELL_DEVELOPMENT	29	0.468402	1.55518	0.0163488	0.102482
c5	GO Molecular Function	GATED_CHANNEL_ACTIVITY	117	0.356136	1.55309	0	0.103407
c5	GO Molecular Function	PEPTIDE_RECEPTOR_ACTIVITY	50	0.409393	1.55277	0.0183486	0.103229
c2 CP	Reactome pathway	REACTOME_FRS2_MEDIATED_CASCADE	36	0.439511	1.5498	0.0113636	0.10479
c2 CP	Reactome pathway	REACTOME_PROTEOLYTIC_CLEAVAGE_OF_SNARE_COMPLEX_PROTEINS	15	0.558062	1.5498	0.0438144	0.104386
c3	TF motif	V$MYOD_Q6	231	0.328052	1.54936	0	0.104279
c5	GO Biological Process	RESPONSE_TO_HYPOXIA	26	0.481952	1.54813	0.0428954	0.104819
c5	GO Biological Process	TRANSMISSION_OF_NERVE_IMPULSE	179	0.331907	1.54546	0	0.106657
c2 CP	BioCarta pathway	BIOCARTA_TH1TH2_PATHWAY	18	0.538929	1.54436	0.0329114	0.107091
c5	GO Biological Process	CATION_TRANSPORT	139	0.342485	1.54371	0.00404858	0.107169
c3	TF motif	V$AP1_Q6_01	251	0.316527	1.54219	0	0.107934
c5	GO Biological Process	NEGATIVE_REGULATION_OF_BIOSYNTHETIC_PROCESS	30	0.46481	1.54173	0.0187668	0.107834
c5	GO Molecular Function	VOLTAGE_GATED_CALCIUM_CHANNEL_ACTIVITY	18	0.523618	1.53988	0.0527638	0.108776
c5	GO Biological Process	SYNAPTIC_TRANSMISSION	164	0.329009	1.53969	0	0.10849
c5	GO Biological Process	HEMOPOIETIC_OR_LYMPHOID_ORGAN_DEVELOPMENT	72	0.380416	1.53623	0.0133779	0.110486
c3	TF motif	YATTNATC_UNKNOWN	346	0.30459	1.53594	0	0.110308
c5	GO Biological Process	REGULATION_OF_CYTOKINE_BIOSYNTHETIC_PROCESS	37	0.440814	1.53473	0.0215633	0.110775
c5	GO Biological Process	REGULATION_OF_BODY_FLUID_LEVELS	52	0.402677	1.53224	0.0128617	0.112491
c5	GO Biological Process	ANION_TRANSPORT	30	0.463759	1.53118	0.0294118	0.112909
c2 CP	Reactome pathway	REACTOME_NEGATIVE_REGULATION_OF_FGFR_SIGNALING	36	0.446579	1.52851	0.0396825	0.114631
c2 CP	Reactome pathway	REACTOME_HEMOSTASIS	409	0.303161	1.52839	0	0.114253
c5	GO Molecular Function	RHODOPSIN_LIKE_RECEPTOR_ACTIVITY	125	0.341334	1.52673	0.00423729	0.115094
c3	TF motif	V$HFH3_01	174	0.323773	1.52473	0	0.116186
c2 CP	Reactome pathway	REACTOME_SEMA4D_IN_SEMAPHORIN_SIGNALING	27	0.467407	1.52201	0.0328358	0.117925
c2 CP	Reactome pathway	REACTOME_TRANSPORT_OF_GLUCOSE_AND_OTHER_SUGARS_BILE_SALTS_AND_ORGANIC_ACIDS_METAL_IONS_AND_AMINE_COMPOUNDS	86	0.37032	1.52144	0.00396825	0.117829
c5	GO Biological Process	RESPONSE_TO_OTHER_ORGANISM	65	0.384715	1.51926	0.00699301	0.119254
c5	GO Biological Process	G_PROTEIN_SIGNALING_COUPLED_TO_CAMP_NUCLEOTIDE_SECOND_MESSENGER	62	0.392723	1.51794	0.00955414	0.119868
c5	GO Biological Process	HEMOPOIESIS	70	0.376047	1.51528	0.0100334	0.121659
c3	TF motif	V$TATA_C	258	0.312557	1.51267	0	0.12339
c3	TF motif	V$NRSF_01	94	0.359576	1.51136	0.00763359	0.124032
c5	GO Cellular Component	VOLTAGE_GATED_CALCIUM_CHANNEL_COMPLEX	15	0.548629	1.51086	0.0405728	0.124062
c5	GO Molecular Function	ACTIN_BINDING	73	0.372239	1.51078	0.00993378	0.123678
c5	GO Molecular Function	CARBOHYDRATE_BINDING	61	0.391668	1.50576	0.00946372	0.127372
c3	TF motif	V$HEB_Q6	247	0.310241	1.50546	0	0.127204
c3	TF motif	V$TAXCREB_01	123	0.33671	1.50451	0	0.127657
c5	GO Biological Process	ACTIVATION_OF_MAPK_ACTIVITY	41	0.421939	1.50419	0.0233236	0.12745
c3	TF motif	V$STAT_01	239	0.306548	1.50394	0	0.127216
c5	GO Biological Process	ANATOMICAL_STRUCTURE_MORPHOGENESIS	354	0.29991	1.49975	0	0.130215
c3	TF motif	V$P53_DECAMER_Q2	243	0.31146	1.49959	0	0.129922
c5	GO Molecular Function	ATPASE_ACTIVITY_COUPLED_TO_TRANSMEMBRANE_MOVEMENT_OF_IONS_PHOSPHORYLATIVE_MECHANISM	19	0.500959	1.49953	0.0672043	0.129528
c5	GO Molecular Function	CALCIUM_ION_BINDING	93	0.353697	1.49937	0.00719425	0.12925
c3	TF motif	V$FREAC4_01	141	0.326848	1.49882	0.00462963	0.129245
c3	TF motif	V$LMO2COM_02	231	0.313585	1.49799	0.00571429	0.12953
c2 CP	Reactome pathway	REACTOME_POTASSIUM_CHANNELS	96	0.351399	1.4978	0.00757576	0.129299
c3	TF motif	V$NFKAPPAB65_01	224	0.312952	1.49633	0	0.130055
c3	TF motif	V$GATA6_01	252	0.307297	1.49567	0	0.130302
c2 CP	BioCarta pathway	BIOCARTA_DC_PATHWAY	19	0.504685	1.49511	0.0467532	0.130269
c3	TF motif	V$NKX62_Q2	224	0.312187	1.49401	0	0.130755
c5	GO Biological Process	HOMEOSTATIC_PROCESS	188	0.311714	1.49194	0.00497512	0.132085
c3	TF motif	RYTGCNWTGGNR_UNKNOWN	109	0.341328	1.48933	0	0.133889
c3	TF motif	V$NFKAPPAB_01	237	0.310346	1.48865	0	0.134045
c2 CP	KEGG pathway	KEGG_ASTHMA	21	0.488009	1.48731	0.0546448	0.134859
c5	GO Biological Process	CYTOKINE_PRODUCTION	66	0.374102	1.48371	0.00689655	0.137279
c2 CP	Reactome pathway	REACTOME_PI_3K_CASCADE	54	0.390666	1.48231	0.0185185	0.1381
c5	GO Molecular Function	LIPID_BINDING	84	0.353644	1.48146	0.00378788	0.138411
c2 CP	Reactome pathway	REACTOME_SIGNALING_BY_PDGF	114	0.33407	1.48082	0.004	0.138476
c3	TF motif	V$NF1_Q6_01	247	0.303208	1.48051	0	0.138331
c3	TF motif	V$P53_02	239	0.305787	1.47965	0	0.138694
c5	GO Molecular Function	ACTIN_FILAMENT_BINDING	23	0.46727	1.47805	0.0704961	0.139712
c3	TF motif	V$HMEF2_Q6	131	0.33176	1.47666	0.0083682	0.140683
c3	TF motif	V$AP4_Q6	212	0.309282	1.47619	0.005291	0.140687
c5	GO Biological Process	REGULATION_OF_CELL_DIFFERENTIATION	55	0.39003	1.47571	0.0135135	0.140675
c5	GO Molecular Function	ANTIGEN_BINDING	17	0.508635	1.47522	0.0790123	0.140556
c2 CP	KEGG pathway	KEGG_ARRHYTHMOGENIC_RIGHT_VENTRICULAR_CARDIOMYOPATHY_ARVC	71	0.365275	1.47393	0.015674	0.141193
c2 CP	BioCarta pathway	BIOCARTA_IL1R_PATHWAY	31	0.433967	1.47385	0.0457143	0.14082
c5	GO Biological Process	IMMUNE_EFFECTOR_PROCESS	32	0.432298	1.47321	0.0372493	0.14093
c5	GO Molecular Function	STRUCTURAL_CONSTITUENT_OF_CYTOSKELETON	48	0.401733	1.47031	0.0339506	0.143016
c3	TF motif	V$SMAD3_Q6	223	0.304466	1.46712	0	0.145503
c2 CP	KEGG pathway	KEGG_TYPE_I_DIABETES_MELLITUS	31	0.443287	1.4656	0.0431035	0.146426
c2 CP	Reactome pathway	REACTOME_NEURONAL_SYSTEM	266	0.298552	1.46516	0	0.14639
c5	GO Biological Process	ACTIN_FILAMENT_ORGANIZATION	24	0.467373	1.46206	0.0431267	0.148826
c5	GO Molecular Function	G_PROTEIN_COUPLED_RECEPTOR_ACTIVITY	178	0.317612	1.46183	0	0.148545
c3	TF motif	V$MEF2_02	211	0.305372	1.46096	0	0.148897
c3	TF motif	V$CEBP_Q2_01	255	0.303821	1.45896	0	0.150314
c2 CP	Reactome pathway	REACTOME_CYTOCHROME_P450_ARRANGED_BY_SUBSTRATE_TYPE	40	0.402516	1.45666	0.0253165	0.15196
c5	GO Biological Process	RESPONSE_TO_CHEMICAL_STIMULUS	270	0.298476	1.4563	0	0.151872
c5	GO Molecular Function	HEMATOPOIETIN_INTERFERON_CLASSD200_DOMAIN_CYTOKINE_RECEPTOR_BINDING	17	0.502776	1.45421	0.053528	0.153319
c3	TF motif	CTGRYYYNATT_UNKNOWN	68	0.376273	1.45028	0.0205479	0.156579
c3	TF motif	V$FOXD3_01	188	0.30566	1.44914	0	0.157179
c2 CP	Reactome pathway	REACTOME_IRON_UPTAKE_AND_TRANSPORT	35	0.407871	1.4472	0.0414201	0.158768
c3	TF motif	V$SRF_C	198	0.314152	1.44509	0	0.160405
c2 CP	KEGG pathway	KEGG_MATURITY_ONSET_DIABETES_OF_THE_YOUNG	25	0.456288	1.44473	0.0718085	0.160249
c5	GO Biological Process	MONOVALENT_INORGANIC_CATION_TRANSPORT	89	0.345814	1.44441	0.0228137	0.160228
c3	TF motif	V$CEBPB_01	250	0.300371	1.44392	0.00966184	0.160228
c2 CP	Reactome pathway	REACTOME_TRANSFERRIN_ENDOCYTOSIS_AND_RECYCLING	24	0.458984	1.44381	0.0710382	0.159846
c2 CP	BioCarta pathway	BIOCARTA_CARDIACEGF_PATHWAY	18	0.500974	1.44377	0.0961039	0.159411
c5	GO Cellular Component	PROTEINACEOUS_EXTRACELLULAR_MATRIX	93	0.340861	1.4434	0.0119522	0.15926
c3	TF motif	V$GATA1_05	267	0.29198	1.44247	0	0.159673
c2 CP	Reactome pathway	REACTOME_PHOSPHOLIPASE_C_MEDIATED_CASCADE	49	0.390823	1.44212	0.0267857	0.159574
c5	GO Biological Process	NEGATIVE_REGULATION_OF_CELL_DIFFERENTIATION	26	0.445231	1.44179	0.0555556	0.159372
c3	microRNA motif	TCTGATC,MIR-383	45	0.394264	1.44177	0.0431894	0.158921
c3	TF motif	V$IRF2_01	121	0.324781	1.44175	0.00396825	0.158477
c5	GO Cellular Component	VOLTAGE_GATED_POTASSIUM_CHANNEL_COMPLEX	39	0.406243	1.44118	0.0442478	0.158545
c5	GO Biological Process	GROWTH	75	0.357499	1.44108	0.0143885	0.158212
c3	TF motif	V$AP4_01	246	0.299155	1.4398	0	0.159001
c5	GO Biological Process	POSITIVE_REGULATION_OF_MAP_KINASE_ACTIVITY	46	0.392907	1.43957	0.0393258	0.158772
c5	GO Biological Process	DI___TRI_VALENT_INORGANIC_CATION_TRANSPORT	29	0.43388	1.4364	0.0546448	0.16134
c5	GO Biological Process	GENERATION_OF_A_SIGNAL_INVOLVED_IN_CELL_CELL_SIGNALING	29	0.436091	1.43569	0.0722543	0.161569
c5	GO Biological Process	GENERATION_OF_NEURONS	75	0.353533	1.43514	0.0208333	0.16166
c5	GO Biological Process	RESPONSE_TO_VIRUS	40	0.404391	1.43306	0.0426136	0.163432
c2 CP	Reactome pathway	REACTOME_SYNTHESIS_OF_PC	17	0.506332	1.43224	0.0678851	0.163803
c3	TF motif	V$HLF_01	244	0.29665	1.43203	0.00574713	0.163607
c5	GO Biological Process	PROTEIN_AMINO_ACID_PHOSPHORYLATION	268	0.28672	1.43143	0	0.163728
c2 CP	BioCarta pathway	BIOCARTA_NO2IL12_PATHWAY	17	0.504686	1.43094	0.0904255	0.163784
c3	TF motif	V$NFKB_Q6	239	0.297453	1.43087	0	0.163386
c2 CP	Reactome pathway	REACTOME_SIGNALING_BY_FGFR1_MUTANTS	28	0.443745	1.42854	0.0740741	0.165127
c3	TF motif	V$MEF2_Q6_01	227	0.296637	1.42819	0	0.164983
c5	GO Biological Process	MAPKKK_CASCADE_GO_0000165	101	0.336055	1.42806	0.0143885	0.164695
c2 CP	Reactome pathway	REACTOME_TIGHT_JUNCTION_INTERACTIONS	28	0.433622	1.42727	0.0524862	0.165097
c3	TF motif	V$EN1_01	100	0.336581	1.4248	0.00772201	0.167302
c5	GO Biological Process	EXTRACELLULAR_STRUCTURE_ORGANIZATION_AND_BIOGENESIS	27	0.433922	1.42428	0.0708861	0.167301
c3	TF motif	V$NKX25_02	235	0.298745	1.42278	0.00578035	0.168411
c5	GO Cellular Component	RUFFLE	31	0.429513	1.42231	0.0576923	0.168364
c2 CP	BioCarta pathway	BIOCARTA_TOLL_PATHWAY	35	0.413125	1.42129	0.0564516	0.168937
c3	TF motif	V$HNF3ALPHA_Q6	194	0.301627	1.42063	0.0195122	0.169195
c5	GO Biological Process	NEGATIVE_REGULATION_OF_MULTICELLULAR_ORGANISMAL_PROCESS	26	0.437367	1.42	0.0641711	0.169391
c5	GO Biological Process	PROTEIN_KINASE_CASCADE	278	0.289723	1.41766	0.00584795	0.171341
c5	GO Biological Process	CYCLIC_NUCLEOTIDE_MEDIATED_SIGNALING	99	0.334678	1.41725	0.0362903	0.17132
c5	GO Biological Process	LEUKOCYTE_DIFFERENTIATION	34	0.415155	1.41601	0.0637681	0.172089
c5	GO Biological Process	REGULATION_OF_MAP_KINASE_ACTIVITY	66	0.358228	1.41414	0.0515464	0.1735
c3	TF motif	V$IK3_01	214	0.295792	1.41409	0.00568182	0.173106
c2 CP	Reactome pathway	REACTOME_BILE_ACID_AND_BILE_SALT_METABOLISM	26	0.444488	1.41389	0.0866142	0.172821
c5	GO Cellular Component	COLLAGEN	23	0.455985	1.41375	0.0880682	0.172574
c2 CP	Reactome pathway	REACTOME_GENERATION_OF_SECOND_MESSENGER_MOLECULES	22	0.460452	1.41327	0.0736842	0.172589
c2 CP	Reactome pathway	REACTOME_BOTULINUM_NEUROTOXICITY	17	0.497631	1.41267	0.0966057	0.172789
c5	GO Biological Process	CAMP_MEDIATED_SIGNALING	63	0.361104	1.41079	0.0534591	0.174348
c3	TF motif	V$GATA3_01	222	0.295	1.40966	0.00549451	0.175029
c3	TF motif	V$CREBP1_01	172	0.302435	1.40853	0.00442478	0.17586
c3	TF motif	V$CREL_01	242	0.290818	1.40742	0	0.176573
c5	GO Cellular Component	EXTRACELLULAR_MATRIX_PART	56	0.366845	1.40729	0.0384615	0.17622
c2 CP	Reactome pathway	REACTOME_INTERACTION_BETWEEN_L1_AND_ANKYRINS	21	0.465592	1.40723	0.094086	0.17582
c3	TF motif	TTAYRTAA_V$E4BP4_01	253	0.286094	1.4053	0.00613497	0.177457
c5	GO Cellular Component	EXTRACELLULAR_MATRIX	95	0.336656	1.40347	0.0294118	0.179026
c2 CP	BioCarta pathway	BIOCARTA_EGF_PATHWAY	31	0.414724	1.4031	0.0601719	0.179042
c2 CP	Reactome pathway	REACTOME_AMINE_COMPOUND_SLC_TRANSPORTERS	27	0.430368	1.4001	0.0621622	0.18177
c5	GO Biological Process	RESPONSE_TO_BACTERIUM	24	0.43723	1.40003	0.079235	0.18137
c2 CP	KEGG pathway	KEGG_PRIMARY_BILE_ACID_BIOSYNTHESIS	16	0.480758	1.39471	0.109974	0.186544
c5	GO Cellular Component	SECRETORY_GRANULE	16	0.486932	1.39464	0.0965147	0.186169
c2 CP	Reactome pathway	REACTOME_SIGNALING_BY_ILS	102	0.331005	1.39411	0.0281125	0.186226
c5	GO Biological Process	OXYGEN_AND_REACTIVE_OXYGEN_SPECIES_METABOLIC_PROCESS	18	0.462563	1.39172	0.10733	0.188417
c5	GO Biological Process	PHOSPHOINOSITIDE_MEDIATED_SIGNALING	43	0.389263	1.3914	0.0546448	0.188347
c2 CP	KEGG pathway	KEGG_GLYCOSPHINGOLIPID_BIOSYNTHESIS_GANGLIO_SERIES	15	0.494517	1.39016	0.09	0.189215
c5	GO Molecular Function	SODIUM_CHANNEL_ACTIVITY	16	0.487268	1.38666	0.0923483	0.192649
c5	GO Biological Process	MESODERM_DEVELOPMENT	22	0.453388	1.38655	0.108247	0.192322
c2 CP	Reactome pathway	REACTOME_ION_CHANNEL_TRANSPORT	51	0.361329	1.38456	0.0474777	0.194176
c5	GO Biological Process	SKELETAL_DEVELOPMENT	96	0.333755	1.38419	0.0367347	0.194075
c5	GO Biological Process	NEUROLOGICAL_SYSTEM_PROCESS	355	0.272882	1.38415	0	0.193651
c2 CP	BioCarta pathway	BIOCARTA_RHO_PATHWAY	30	0.413865	1.3838	0.0643432	0.193564
c5	GO Cellular Component	CELL_MATRIX_JUNCTION	16	0.482564	1.38266	0.0957179	0.194466
c5	GO Biological Process	POSITIVE_REGULATION_OF_CATALYTIC_ACTIVITY	156	0.299924	1.38222	0.010582	0.194425
c2 CP	Reactome pathway	REACTOME_AMINE_LIGAND_BINDING_RECEPTORS	35	0.400311	1.3806	0.0707692	0.195818
c3	TF motif	V$FREAC7_01	176	0.288177	1.37989	0.0045045	0.196176
c5	GO Biological Process	REGULATION_OF_CYTOSKELETON_ORGANIZATION_AND_BIOGENESIS	27	0.41455	1.37908	0.0934066	0.196679
c5	GO Molecular Function	PHOSPHOLIPID_BINDING	44	0.378494	1.37893	0.0672783	0.19636
c2 CP	Reactome pathway	REACTOME_PRE_NOTCH_PROCESSING_IN_GOLGI	16	0.492353	1.37855	0.10396	0.196318
c2 CP	KEGG pathway	KEGG_TASTE_TRANSDUCTION	43	0.374488	1.37747	0.0615836	0.197128
c3	TF motif	RAAGNYNNCTTY_UNKNOWN	134	0.301674	1.37668	0.0163934	0.197573
c5	GO Molecular Function	CATION_TRANSMEMBRANE_TRANSPORTER_ACTIVITY	205	0.287265	1.37385	0	0.20034
c3	TF motif	V$AREB6_02	243	0.28453	1.37349	0	0.200352
c3	TF motif	V$HFH4_01	185	0.294737	1.37154	0.0106383	0.202162
c5	GO Cellular Component	CELL_SUBSTRATE_ADHERENS_JUNCTION	15	0.490762	1.37141	0.107143	0.201835
c3	microRNA motif	TCTCTCC,MIR-185	113	0.3161	1.36915	0.0151515	0.203998
c3	TF motif	GGGNNTTTCC_V$NFKB_Q6_01	125	0.311566	1.36912	0.0297398	0.203534
c5	GO Cellular Component	APICAL_PART_OF_CELL	17	0.474059	1.36851	0.102302	0.20377
c3	TF motif	V$E4BP4_01	213	0.282826	1.36838	0.0103627	0.203385
c5	GO Molecular Function	ION_TRANSMEMBRANE_TRANSPORTER_ACTIVITY	264	0.278612	1.3673	0	0.204126
c5	GO Molecular Function	PROTEIN_KINASE_BINDING	60	0.35355	1.36698	0.0480769	0.204006
c2 CP	Reactome pathway	REACTOME_SYNTHESIS_OF_BILE_ACIDS_AND_BILE_SALTS	19	0.466692	1.36665	0.0848329	0.203899
c2 CP	KEGG pathway	KEGG_PRIMARY_IMMUNODEFICIENCY	33	0.405417	1.36633	0.0739645	0.203813
c3	TF motif	V$CHX10_01	208	0.286454	1.36494	0.0163043	0.204795
c5	GO Biological Process	G_PROTEIN_SIGNALING_ADENYLATE_CYCLASE_ACTIVATING_PATHWAY	23	0.433024	1.36466	0.0810811	0.204588
c5	GO Molecular Function	EXTRACELLULAR_MATRIX_STRUCTURAL_CONSTITUENT	24	0.422915	1.36413	0.134367	0.204681
c3	TF motif	V$RSRFC4_01	231	0.280577	1.36326	0.0171429	0.205184
c3	TF motif	V$HNF3_Q6	179	0.289388	1.36264	0.00458716	0.205387
c2 CP	KEGG pathway	KEGG_O_GLYCAN_BIOSYNTHESIS	29	0.412404	1.36156	0.102902	0.206067
c5	GO Biological Process	ACTIVATION_OF_PROTEIN_KINASE_ACTIVITY	25	0.421459	1.36088	0.108401	0.206378
c5	GO Biological Process	NEGATIVE_REGULATION_OF_PROGRAMMED_CELL_DEATH	140	0.30245	1.35763	0.0242915	0.209884
c3	TF motif	V$CEBP_Q3	230	0.283159	1.35734	0.0116959	0.209735
c2 CP	KEGG pathway	KEGG_ANTIGEN_PROCESSING_AND_PRESENTATION	45	0.373642	1.35637	0.0603448	0.210506
c3	TF motif	V$E2A_Q2	225	0.280501	1.35535	0	0.211307
c3	TF motif	V$GATA1_02	230	0.279824	1.35531	0.0322581	0.21083
c5	GO Molecular Function	ANION_TRANSMEMBRANE_TRANSPORTER_ACTIVITY	56	0.356194	1.35516	0.0535714	0.21055
c2 CP	Reactome pathway	REACTOME_G_ALPHA_S_SIGNALLING_EVENTS	112	0.313259	1.35499	0.0380228	0.210289
c2 CP	Reactome pathway	REACTOME_G_ALPHA_Q_SIGNALLING_EVENTS	171	0.295164	1.35384	0.0236967	0.211089
c3	TF motif	CCANNAGRKGGC_UNKNOWN	104	0.314403	1.35172	0.0445344	0.213089
c5	GO Biological Process	PHOSPHORYLATION	300	0.27266	1.35083	0.00719425	0.213702
c3	TF motif	ARGGGTTAA_UNKNOWN	112	0.309401	1.34971	0.0415094	0.214653
c5	GO Biological Process	G_PROTEIN_SIGNALING_COUPLED_TO_IP3_SECOND_MESSENGERPHOSPHOLIPASE_C_ACTIVATING	40	0.385495	1.34952	0.0833333	0.214372
c2 CP	Reactome pathway	REACTOME_NETRIN1_SIGNALING	36	0.386606	1.34913	0.0697674	0.214455
c5	GO Cellular Component	LEADING_EDGE	47	0.364057	1.34843	0.0776699	0.214858
c5	GO Biological Process	ENZYME_LINKED_RECEPTOR_PROTEIN_SIGNALING_PATHWAY	137	0.302114	1.34793	0.0381356	0.214873
c3	TF motif	V$TATA_01	221	0.284458	1.34455	0.015873	0.218364
c2 CP	Reactome pathway	REACTOME_NITRIC_OXIDE_STIMULATES_GUANYLATE_CYCLASE	25	0.417771	1.344	0.114362	0.218555
c5	GO Biological Process	SKELETAL_MUSCLE_DEVELOPMENT	29	0.396076	1.34221	0.0982659	0.220371
c5	GO Biological Process	REGULATION_OF_ANATOMICAL_STRUCTURE_MORPHOGENESIS	23	0.415471	1.33748	0.110803	0.225587
c3	TF motif	V$AREB6_01	250	0.277338	1.33724	0.0166667	0.225393
c2 CP	Reactome pathway	REACTOME_AXON_GUIDANCE	234	0.27376	1.33696	0.0060241	0.225273
c3	microRNA motif	CACTTTG,MIR-520G,MIR-520H	227	0.279437	1.33694	0.00561798	0.224787
c5	GO Biological Process	HUMORAL_IMMUNE_RESPONSE	30	0.408708	1.33525	0.107735	0.226394
c2 CP	BioCarta pathway	BIOCARTA_NO1_PATHWAY	25	0.419016	1.33511	0.0991957	0.226111
c5	GO Biological Process	TISSUE_REMODELING	25	0.417264	1.33313	0.109626	0.228278
c3	TF motif	V$FOXJ2_01	168	0.292599	1.33288	0.0358974	0.228133
c3	TF motif	V$TFIIA_Q6	237	0.272085	1.33245	0.00613497	0.228224
c5	GO Biological Process	RESPONSE_TO_BIOTIC_STIMULUS	98	0.311151	1.33212	0.0532319	0.228171
c5	GO Biological Process	MUSCLE_DEVELOPMENT	91	0.320876	1.3295	0.0706714	0.231117
c5	GO Molecular Function	OXIDOREDUCTASE_ACTIVITY_ACTING_ON_THE_ALDEHYDE_OR_OXO_GROUP_OF_DONORSNAD_OR_NADP_AS_ACCEPTOR	15	0.472754	1.32942	0.141414	0.230689
c5	GO Biological Process	REGULATION_OF_TRANSPORT	63	0.341181	1.32841	0.0675241	0.231431
c5	GO Biological Process	DETECTION_OF_CHEMICAL_STIMULUS	16	0.470088	1.32802	0.138021	0.231413
c5	GO Molecular Function	AMINE_RECEPTOR_ACTIVITY	33	0.386887	1.32761	0.0873494	0.231433
c3	TF motif	V$OCT1_07	147	0.292326	1.32757	0.0220264	0.23099
c5	GO Biological Process	REGULATION_OF_TRANSCRIPTION_FACTOR_ACTIVITY	38	0.377124	1.32684	0.104348	0.231375
c3	TF motif	V$IK2_01	253	0.273078	1.32651	0	0.231316
c3	TF motif	CTGYNNCTYTAA_UNKNOWN	78	0.324571	1.32622	0.0363636	0.231143
c5	GO Molecular Function	INORGANIC_ANION_TRANSMEMBRANE_TRANSPORTER_ACTIVITY	19	0.450335	1.32604	0.146739	0.230903
c5	GO Biological Process	LYMPHOCYTE_DIFFERENTIATION	26	0.410821	1.32526	0.111111	0.231491
c3	TF motif	V$AP4_Q6_01	243	0.273264	1.32157	0.00549451	0.235933
c5	GO Cellular Component	CELL_SURFACE	77	0.324301	1.31988	0.0708955	0.237753
c3	TF motif	V$HEN1_01	184	0.279042	1.31923	0.0246305	0.238182
c3	microRNA motif	AAACCAC,MIR-140	105	0.305267	1.31647	0.0298507	0.241451
c3	TF motif	TAAWWATAG_V$RSRFC4_Q2	150	0.289775	1.31571	0.028169	0.241987
c5	GO Biological Process	POSITIVE_REGULATION_OF_CELL_PROLIFERATION	140	0.29446	1.31451	0.0425532	0.243105
c2 CP	Reactome pathway	REACTOME_CELL_CELL_COMMUNICATION	111	0.296831	1.31438	0.035461	0.242733
c2 CP	BioCarta pathway	BIOCARTA_PGC1A_PATHWAY	17	0.445452	1.31416	0.158854	0.242523
c3	TF motif	V$CEBPB_02	244	0.267281	1.3122	0	0.244559
c2 CP	BioCarta pathway	BIOCARTA_PDGF_PATHWAY	32	0.38898	1.31203	0.111111	0.244317
c3	TF motif	V$MEF2_01	136	0.293976	1.31172	0.0460829	0.244246
c5	GO Biological Process	REGULATION_OF_ACTION_POTENTIAL	17	0.449403	1.31096	0.157068	0.244807
c3	TF motif	V$HNF1_Q6	231	0.274459	1.31062	0.0129032	0.244695
c3	microRNA motif	CAGCACT,MIR-512-3P	145	0.29134	1.31057	0.0357143	0.244256
c5	GO Biological Process	CALCIUM_MEDIATED_SIGNALING	15	0.465142	1.3078	0.15404	0.247502
c3	TF motif	V$FXR_Q3	108	0.30312	1.30715	0.0617761	0.247927
c3	TF motif	V$GATA1_03	227	0.268219	1.30666	0.0231214	0.248012
c2 CP	KEGG pathway	KEGG_PATHWAYS_IN_CANCER	318	0.259618	1.30659	0.0140845	0.247615
c3	TF motif	V$STAT3_01	22	0.424045	1.3056	0.145503	0.248399
c3	TF motif	V$NFKB_Q6_01	219	0.271824	1.30458	0.0274725	0.249219
c3	TF motif	V$FOXO4_01	226	0.26967	1.30136	0.01	0.25308
c2 CP	BioCarta pathway	BIOCARTA_CDMAC_PATHWAY	16	0.463981	1.30119	0.14951	0.252847
c2 CP	Reactome pathway	REACTOME_CLASS_B_2_SECRETIN_FAMILY_RECEPTORS	81	0.317373	1.30066	0.0885246	0.253157
c2 CP	BioCarta pathway	BIOCARTA_HIVNEF_PATHWAY	56	0.343736	1.30012	0.090625	0.253364
c5	GO Cellular Component	APICAL_JUNCTION_COMPLEX	34	0.369766	1.29975	0.126289	0.25346
c5	GO Biological Process	ADENYLATE_CYCLASE_ACTIVATION	17	0.453553	1.29971	0.151589	0.252986
c2 CP	Reactome pathway	REACTOME_TRANSPORT_OF_INORGANIC_CATIONS_ANIONS_AND_AMINO_ACIDS_OLIGOPEPTIDES	93	0.303762	1.29948	0.0600707	0.252753
c5	GO Molecular Function	VOLTAGE_GATED_CHANNEL_ACTIVITY	72	0.324324	1.29852	0.0728477	0.253603
c3	TF motif	V$AP1_Q4	257	0.268028	1.29781	0.00588235	0.254118
c5	GO Cellular Component	VESICLE	115	0.291959	1.29706	0.0546875	0.254729
c5	GO Molecular Function	STRUCTURAL_CONSTITUENT_OF_MUSCLE	26	0.395239	1.29691	0.130435	0.254461
c3	TF motif	V$DR4_Q2	237	0.269979	1.29687	0.0248447	0.254008
c2 CP	BioCarta pathway	BIOCARTA_CTLA4_PATHWAY	17	0.457177	1.29679	0.137681	0.253637
c5	GO Biological Process	NEGATIVE_REGULATION_OF_APOPTOSIS	139	0.294462	1.29637	0.0330578	0.253675
c3	TF motif	GGARNTKYCCA_UNKNOWN	73	0.325419	1.2962	0.0847458	0.253432
c3	TF motif	YTAATTAA_V$LHX3_01	166	0.282805	1.29615	0.0142857	0.253004
c2 CP	BioCarta pathway	BIOCARTA_NTHI_PATHWAY	22	0.421401	1.29478	0.123324	0.254401
c5	GO Biological Process	RESPONSE_TO_DRUG	20	0.423642	1.29424	0.125	0.254616
c3	TF motif	V$AP1FJ_Q2	254	0.264071	1.29412	0.0251572	0.254261
c5	GO Molecular Function	HYDROLASE_ACTIVITY_ACTING_ON_GLYCOSYL_BONDS	43	0.353901	1.29335	0.0996979	0.254914
c2 CP	Reactome pathway	REACTOME_AMYLOIDS	49	0.345886	1.29201	0.122807	0.256283
c3	TF motif	V$ATF1_Q6	216	0.27005	1.29199	0.037234	0.255809
c2 CP	Reactome pathway	REACTOME_IMMUNOREGULATORY_INTERACTIONS_BETWEEN_A_LYMPHOID_AND_A_NON_LYMPHOID_CELL	39	0.365049	1.29094	0.129683	0.256712
c3	TF motif	V$HFH8_01	186	0.277738	1.29036	0.0294118	0.256929
c3	TF motif	TTGCWCAAY_V$CEBPB_02	61	0.33329	1.29025	0.07	0.256594
c2 CP	BioCarta pathway	BIOCARTA_41BB_PATHWAY	17	0.441872	1.29015	0.155556	0.256244
c5	GO Biological Process	CHEMICAL_HOMEOSTASIS	137	0.285522	1.28933	0.04	0.256818
c5	GO Biological Process	INNATE_IMMUNE_RESPONSE	17	0.460401	1.28818	0.172324	0.257985
c5	GO Biological Process	RESPONSE_TO_NUTRIENT	17	0.445136	1.28626	0.169271	0.26026
c5	GO Biological Process	POTASSIUM_ION_TRANSPORT	56	0.334108	1.28589	0.102804	0.260385
c3	TF motif	V$HOXA4_Q2	250	0.262695	1.28501	0.0180723	0.261188
c2 CP	Reactome pathway	REACTOME_FORMATION_OF_FIBRIN_CLOT_CLOTTING_CASCADE	30	0.389947	1.28354	0.118919	0.262924
c3	TF motif	V$TEF_Q6	231	0.272449	1.28277	0.0240964	0.263447
c5	GO Molecular Function	OXIDOREDUCTASE_ACTIVITY_GO_0016705	34	0.377867	1.27988	0.133663	0.267156
c5	GO Biological Process	BONE_REMODELING	24	0.411054	1.27946	0.138539	0.267225
c2 CP	Reactome pathway	REACTOME_NUCLEAR_RECEPTOR_TRANSCRIPTION_PATHWAY	46	0.349819	1.27818	0.11276	0.268605
c2 CP	Reactome pathway	REACTOME_PI3K_CASCADE	67	0.31599	1.27802	0.0925926	0.268347
c2 CP	KEGG pathway	KEGG_OLFACTORY_TRANSDUCTION	255	0.262872	1.27762	0.0176471	0.268456
c3	TF motif	V$LBP1_Q6	209	0.268643	1.27756	0.038674	0.268029
c5	GO Molecular Function	KINASE_BINDING	68	0.324825	1.2765	0.0881356	0.269195
c3	TF motif	V$OCT1_02	198	0.267402	1.2764	0.0251256	0.268824
c5	GO Molecular Function	NEUROTRANSMITTER_BINDING	51	0.335121	1.27433	0.11254	0.271332
c3	TF motif	CTAWWWATA_V$RSRFC4_Q2	333	0.252351	1.27339	0.0165289	0.272216
c5	GO Biological Process	DETECTION_OF_STIMULUS	45	0.344741	1.27277	0.144172	0.272697
c3	TF motif	V$PTF1BETA_Q6	224	0.26433	1.27258	0.0351759	0.272497
c5	GO Molecular Function	STEROID_BINDING	17	0.435485	1.27252	0.170673	0.272073
c5	GO Biological Process	REGULATION_OF_CELL_ADHESION	31	0.381326	1.27159	0.157895	0.272811
c5	GO Biological Process	EPIDERMAL_GROWTH_FACTOR_RECEPTOR_SIGNALING_PATHWAY	22	0.407986	1.27124	0.132275	0.272875
c5	GO Biological Process	MEMBRANE_ORGANIZATION_AND_BIOGENESIS	130	0.283932	1.27089	0.0530303	0.272841
c3	TF motif	V$CRX_Q4	247	0.261162	1.27067	0.0180723	0.272672
c2 CP	Reactome pathway	REACTOME_LIPID_DIGESTION_MOBILIZATION_AND_TRANSPORT	40	0.354219	1.26933	0.112094	0.27424
c3	TF motif	V$TEF1_Q6	206	0.266555	1.2685	0.0416667	0.274973
c2 CP	Reactome pathway	REACTOME_PLATELET_HOMEOSTASIS	74	0.314514	1.2682	0.0887372	0.274981
c3	TF motif	V$COREBINDINGFACTOR_Q6	255	0.258291	1.26767	0.0352941	0.27523
c5	GO Biological Process	DETECTION_OF_EXTERNAL_STIMULUS	23	0.397405	1.26744	0.153226	0.27509
c5	GO Biological Process	NEGATIVE_REGULATION_OF_CELL_MIGRATION	15	0.446763	1.26634	0.195	0.276267
c5	GO Molecular Function	GALACTOSYLTRANSFERASE_ACTIVITY	16	0.461641	1.26584	0.172414	0.27648
c5	GO Biological Process	POSITIVE_REGULATION_OF_MULTICELLULAR_ORGANISMAL_PROCESS	60	0.320588	1.265	0.110032	0.277084
c5	GO Molecular Function	RHO_GTPASE_ACTIVATOR_ACTIVITY	19	0.435139	1.2647	0.181102	0.27705
c5	GO Biological Process	REGULATION_OF_DEVELOPMENTAL_PROCESS	409	0.246023	1.26454	0.008	0.27678
c3	TF motif	V$CDPCR3_01	50	0.335119	1.26421	0.117994	0.276849
c3	TF motif	V$SRF_01	44	0.355919	1.26403	0.127946	0.276584
c2 CP	BioCarta pathway	BIOCARTA_TALL1_PATHWAY	15	0.461113	1.26348	0.166667	0.276976
c3	TF motif	RNCTGNYNRNCTGNY_UNKNOWN	73	0.309916	1.26328	0.102649	0.276823
c3	TF motif	V$PEA3_Q6	240	0.2592	1.26193	0.0229885	0.278234
c5	GO Cellular Component	APICOLATERAL_PLASMA_MEMBRANE	34	0.369766	1.25962	0.0989011	0.281152
c3	TF motif	V$STAT6_01	240	0.25416	1.25911	0.0184049	0.281359
c2 CP	Reactome pathway	REACTOME_DEVELOPMENTAL_BIOLOGY	374	0.242634	1.25859	0.0206186	0.28169
c2 CP	Reactome pathway	REACTOME_CELL_JUNCTION_ORGANIZATION	73	0.314292	1.25852	0.105085	0.281276
c3	TF motif	V$PAX_Q6	237	0.257064	1.25814	0.0352941	0.281435
c5	GO Biological Process	REGULATION_OF_GROWTH	56	0.334625	1.25721	0.1	0.282389
c3	TF motif	V$PR_01	140	0.274953	1.25713	0.0414747	0.281993
c2 CP	KEGG pathway	KEGG_LEUKOCYTE_TRANSENDOTHELIAL_MIGRATION	110	0.293792	1.25552	0.0620155	0.28389
c3	TF motif	V$STAT5A_03	243	0.260311	1.25412	0.0243902	0.285518
c3	TF motif	TGAYRTCA_V$ATF3_Q6	494	0.241902	1.25117	0	0.289587
c3	TF motif	V$PBX1_01	236	0.257313	1.25051	0.03125	0.290113
c5	GO Molecular Function	TRANSMEMBRANE_RECEPTOR_PROTEIN_KINASE_ACTIVITY	51	0.326157	1.25025	0.119266	0.290028
c3	TF motif	RTTTNNNYTGGM_UNKNOWN	143	0.275991	1.24963	0.0720339	0.290464
c5	GO Biological Process	CELLULAR_HOMEOSTASIS	133	0.279744	1.2486	0.0801688	0.291558
c3	TF motif	V$MMEF2_Q6	255	0.254862	1.24806	0.0268817	0.29195
c5	GO Biological Process	ACTIVATION_OF_NF_KAPPAB_TRANSCRIPTION_FACTOR	17	0.432268	1.24778	0.193122	0.291986
c3	TF motif	V$NKX61_01	220	0.258027	1.24445	0.048913	0.296867
c2 CP	BioCarta pathway	BIOCARTA_MTA3_PATHWAY	17	0.433826	1.24416	0.184211	0.296896
c3	microRNA motif	CTCTGGA,MIR-520A,MIR-525	153	0.274676	1.24228	0.0588235	0.299321
c5	GO Cellular Component	VACUOLE	62	0.31059	1.2422	0.114007	0.298906
c5	GO Biological Process	REGULATION_OF_HEART_CONTRACTION	23	0.408471	1.24203	0.190217	0.298687
c5	GO Molecular Function	SUBSTRATE_SPECIFIC_TRANSPORTER_ACTIVITY	369	0.247566	1.24182	0.0265487	0.298534
c5	GO Molecular Function	VOLTAGE_GATED_CATION_CHANNEL_ACTIVITY	65	0.316575	1.24157	0.146259	0.298388
c5	GO Cellular Component	CYTOPLASMIC_MEMBRANE_BOUND_VESICLE	107	0.286668	1.2414	0.0845588	0.298202
c2 CP	Reactome pathway	REACTOME_REGULATION_OF_GENE_EXPRESSION_IN_BETA_CELLS	20	0.405964	1.24066	0.198925	0.298843
c5	GO Biological Process	HORMONE_METABOLIC_PROCESS	26	0.3868	1.2405	0.170088	0.298592
c2 CP	KEGG pathway	KEGG_MELANOGENESIS	95	0.291194	1.2404	0.117216	0.298242
c2 CP	KEGG pathway	KEGG_PHOSPHATIDYLINOSITOL_SIGNALING_SYSTEM	72	0.305702	1.24039	0.108209	0.297745
c5	GO Molecular Function	OXYGEN_BINDING	17	0.432498	1.2402	0.203747	0.29756
c3	TF motif	RGAANNTTC_V$HSF1_01	414	0.242758	1.2379	0.0113636	0.30058
c3	TF motif	V$SRF_Q5_01	205	0.255725	1.23755	0.0391061	0.30062
c2 CP	Reactome pathway	REACTOME_KERATAN_SULFATE_BIOSYNTHESIS	24	0.387229	1.2364	0.187328	0.302092
c3	TF motif	V$MYOGENIN_Q6	237	0.255769	1.23551	0.0216216	0.303084
c5	GO Molecular Function	ATPASE_ACTIVITY_COUPLED_TO_TRANSMEMBRANE_MOVEMENT_OF_IONS	23	0.397963	1.23543	0.169492	0.302707
c3	TF motif	V$SREBP1_Q6	231	0.254103	1.23538	0.0578035	0.3023
c2 CP	Reactome pathway	REACTOME_CGMP_EFFECTS	19	0.418358	1.23523	0.181373	0.302047
c3	TF motif	TGASTMAGC_V$NFE2_01	177	0.266916	1.2343	0.0456621	0.303137
c3	TF motif	V$AFP1_Q6	246	0.251261	1.23383	0.0342857	0.303402
c2 CP	Reactome pathway	REACTOME_TRIF_MEDIATED_TLR3_SIGNALING	68	0.311346	1.23296	0.122324	0.304216
c2 CP	KEGG pathway	KEGG_NICOTINATE_AND_NICOTINAMIDE_METABOLISM	21	0.400163	1.23271	0.191816	0.304107
c3	TF motif	V$AREB6_04	238	0.252169	1.23113	0.0502793	0.306182
c3	TF motif	V$VDR_Q3	209	0.258483	1.22821	0.0502513	0.310507
c5	GO Biological Process	POSITIVE_REGULATION_OF_CELL_DIFFERENTIATION	23	0.394913	1.22788	0.185792	0.310545
c5	GO Biological Process	CELLULAR_CATION_HOMEOSTASIS	93	0.290023	1.22785	0.107744	0.310078
c3	TF motif	V$SP3_Q3	231	0.252088	1.22485	0.0388889	0.314397
c3	TF motif	V$AREB6_03	246	0.251008	1.22448	0.0348837	0.314465
c3	TF motif	V$CDP_01	83	0.293597	1.22398	0.126761	0.314801
c3	TF motif	V$CEBP_C	185	0.261885	1.22387	0.0601852	0.314461
c5	GO Cellular Component	MEMBRANE_BOUND_VESICLE	109	0.283419	1.22356	0.107011	0.314404
c5	GO Molecular Function	ENZYME_INHIBITOR_ACTIVITY	108	0.280207	1.22309	0.110169	0.314606
c3	TF motif	V$CREB_Q2	244	0.248433	1.22261	0.0430108	0.314808
c5	GO Biological Process	IMMUNE_SYSTEM_DEVELOPMENT	76	0.297592	1.22084	0.12766	0.31724
c2 CP	KEGG pathway	KEGG_GNRH_SIGNALING_PATHWAY	92	0.289842	1.21963	0.103203	0.318792
c3	TF motif	V$SRF_Q4	203	0.257003	1.21897	0.05	0.319252
c5	GO Biological Process	POSITIVE_REGULATION_OF_HYDROLASE_ACTIVITY	52	0.321216	1.21837	0.138643	0.319872
c3	TF motif	V$GCM_Q2	220	0.247986	1.21782	0.045977	0.320288
c2 CP	Reactome pathway	REACTOME_ACTIVATED_TAK1_MEDIATES_P38_MAPK_ACTIVATION	16	0.421189	1.2175	0.210667	0.320257
c5	GO Biological Process	POSITIVE_REGULATION_OF_TRANSPORT	22	0.39419	1.21702	0.193878	0.320518
c2 CP	BioCarta pathway	BIOCARTA_MYOSIN_PATHWAY	30	0.365313	1.21685	0.180851	0.320253
c2 CP	Reactome pathway	REACTOME_GLUTATHIONE_CONJUGATION	19	0.410804	1.21472	0.20155	0.323297
c3	TF motif	V$AML1_01	246	0.248813	1.21413	0.0472973	0.323782
c5	GO Biological Process	SECRETION	171	0.259653	1.21364	0.0574163	0.324117
c2 CP	Reactome pathway	REACTOME_GASTRIN_CREB_SIGNALLING_PATHWAY_VIA_PKC_AND_MAPK	192	0.257913	1.21315	0.0483871	0.324535
c3	TF motif	V$ETS2_B	259	0.248147	1.21289	0.0526316	0.324462
c2 CP	Reactome pathway	REACTOME_KERATAN_SULFATE_KERATIN_METABOLISM	28	0.360319	1.21208	0.20274	0.32534
c2 CP	BioCarta pathway	BIOCARTA_NKCELLS_PATHWAY	16	0.436946	1.21194	0.214092	0.325049
c2 CP	BioCarta pathway	BIOCARTA_UCALPAIN_PATHWAY	17	0.415376	1.21073	0.217617	0.326629
c2 CP	BioCarta pathway	BIOCARTA_TPO_PATHWAY	24	0.388478	1.21024	0.190349	0.326904
c5	GO Cellular Component	CYTOPLASMIC_VESICLE	111	0.281075	1.20991	0.120301	0.326939
c3	TF motif	V$OCT1_06	237	0.250043	1.20954	0.0877193	0.327013
c2 CP	Reactome pathway	REACTOME_METAL_ION_SLC_TRANSPORTERS	22	0.390459	1.20779	0.207977	0.329602
c2 CP	BioCarta pathway	BIOCARTA_PPARA_PATHWAY	54	0.31128	1.20607	0.151235	0.332017
c2 CP	KEGG pathway	KEGG_LONG_TERM_DEPRESSION	68	0.302774	1.20607	0.158845	0.331494
c5	GO Biological Process	RHYTHMIC_PROCESS	22	0.382292	1.20606	0.196286	0.330967
c3	TF motif	V$AML1_Q6	246	0.248813	1.20545	0.0490798	0.331542
c2 CP	Reactome pathway	REACTOME_DEGRADATION_OF_THE_EXTRACELLULAR_MATRIX	26	0.375967	1.20539	0.185792	0.331105
c2 CP	KEGG pathway	KEGG_FC_GAMMA_R_MEDIATED_PHAGOCYTOSIS	89	0.284099	1.20496	0.111969	0.331289
c2 CP	Reactome pathway	REACTOME_TRANSMISSION_ACROSS_CHEMICAL_SYNAPSES	177	0.257128	1.20434	0.105991	0.331888
c2 CP	Reactome pathway	REACTOME_ACTIVATION_OF_NMDA_RECEPTOR_UPON_GLUTAMATE_BINDING_AND_POSTSYNAPTIC_EVENTS	33	0.3557	1.20359	0.166667	0.332633
c5	GO Biological Process	ACTIN_FILAMENT_BASED_PROCESS	108	0.277675	1.20227	0.117871	0.334404
c2 CP	BioCarta pathway	BIOCARTA_PML_PATHWAY	16	0.431819	1.20217	0.238482	0.334045
c5	GO Cellular Component	ACTIN_CYTOSKELETON	120	0.265747	1.20191	0.0988593	0.333958
c2 CP	Reactome pathway	REACTOME_AQUAPORIN_MEDIATED_TRANSPORT	48	0.321951	1.20162	0.17378	0.333957
c3	TF motif	V$OCT1_B	245	0.246157	1.20123	0.0357143	0.334074
c5	GO Cellular Component	CELL_FRACTION	444	0.234127	1.20038	0.0210526	0.335028
c3	TF motif	V$CEBPDELTA_Q6	226	0.25088	1.20007	0.0689655	0.335089
c5	GO Biological Process	DETECTION_OF_STIMULUS_INVOLVED_IN_SENSORY_PERCEPTION	19	0.411348	1.19983	0.239609	0.335009
c2 CP	BioCarta pathway	BIOCARTA_MAPK_PATHWAY	85	0.286273	1.19881	0.147766	0.336251
c3	TF motif	V$PR_Q2	247	0.247084	1.19863	0.0924855	0.336003
c5	GO Biological Process	NERVOUS_SYSTEM_DEVELOPMENT	356	0.23541	1.19821	0.0344828	0.336208
c2 CP	Reactome pathway	REACTOME_ACTIVATED_TLR4_SIGNALLING	86	0.281318	1.19798	0.111969	0.336028
c2 CP	KEGG pathway	KEGG_INSULIN_SIGNALING_PATHWAY	129	0.270312	1.1963	0.112	0.33846
c3	microRNA motif	GTGTTGA,MIR-505	98	0.277391	1.19505	0.153846	0.339994
c3	TF motif	V$ETS1_B	246	0.242297	1.19461	0.0597826	0.340215
c5	GO Biological Process	REGULATION_OF_CELL_GROWTH	45	0.327274	1.19216	0.177711	0.344161
c2 CP	KEGG pathway	KEGG_BLADDER_CANCER	41	0.336005	1.19187	0.183486	0.344126
c3	TF motif	V$HSF2_01	229	0.246422	1.19183	0.08125	0.343657
c5	GO Biological Process	PEPTIDYL_TYROSINE_PHOSPHORYLATION	25	0.376018	1.19072	0.226891	0.345053
c2 CP	Reactome pathway	REACTOME_O_LINKED_GLYCOSYLATION_OF_MUCINS	46	0.327675	1.19042	0.168168	0.34507
c3	microRNA motif	CTACTAG,MIR-325	17	0.415643	1.18932	0.197007	0.346462
c3	TF motif	V$ZIC3_01	243	0.240017	1.18889	0.0342857	0.346703
c5	GO Molecular Function	ANION_CATION_SYMPORTER_ACTIVITY	16	0.418616	1.18878	0.260759	0.346389
c5	GO Biological Process	ION_HOMEOSTASIS	114	0.269599	1.18826	0.111111	0.346888
c2 CP	KEGG pathway	KEGG_DRUG_METABOLISM_CYTOCHROME_P450	40	0.333046	1.18809	0.172222	0.346648
c5	GO Molecular Function	NEUROPEPTIDE_BINDING	21	0.392863	1.18645	0.230352	0.349164
c3	TF motif	V$MEF2_03	220	0.246896	1.18606	0.0465116	0.349373
c3	TF motif	V$COMP1_01	106	0.273115	1.18603	0.140152	0.348906
c5	GO Biological Process	REGULATION_OF_PROGRAMMED_CELL_DEATH	321	0.236963	1.18564	0.0634921	0.349114
c5	GO Cellular Component	MEMBRANE_FRACTION	306	0.237529	1.18489	0.0294118	0.34993
c5	GO Molecular Function	POTASSIUM_CHANNEL_ACTIVITY	47	0.329452	1.18382	0.173252	0.351418
c2 CP	Reactome pathway	REACTOME_INTRINSIC_PATHWAY	16	0.417529	1.18253	0.261845	0.353308
c3	microRNA motif	ACACTGG,MIR-199A,MIR-199B	147	0.262266	1.18201	0.134529	0.353655
c5	GO Molecular Function	SPECIFIC_RNA_POLYMERASE_II_TRANSCRIPTION_FACTOR_ACTIVITY	31	0.342673	1.18175	0.21131	0.353595
c5	GO Molecular Function	CARBOXYLESTERASE_ACTIVITY	30	0.353674	1.18151	0.219839	0.353521
c3	TF motif	V$AP1_Q2	255	0.241045	1.17958	0.0662651	0.356483
c2 CP	Reactome pathway	REACTOME_CREB_PHOSPHORYLATION_THROUGH_THE_ACTIVATION_OF_RAS	23	0.365341	1.17857	0.262887	0.357765
c3	TF motif	V$SMAD4_Q6	224	0.243467	1.17784	0.0701754	0.35855
c3	TF motif	V$OCT1_04	218	0.244231	1.17755	0.0892857	0.35856
c5	GO Molecular Function	NEUROPEPTIDE_RECEPTOR_ACTIVITY	21	0.392863	1.17733	0.259563	0.358432
c2 CP	Reactome pathway	REACTOME_REGULATION_OF_HYPOXIA_INDUCIBLE_FACTOR_HIF_BY_OXYGEN	22	0.378483	1.17619	0.237113	0.35995
c5	GO Cellular Component	LYSOSOME	55	0.305698	1.17552	0.187692	0.360704
c2 CP	Reactome pathway	REACTOME_LIPOPROTEIN_METABOLISM	25	0.358646	1.17377	0.252976	0.363429
c5	GO Biological Process	POSITIVE_REGULATION_OF_TRANSLATION	31	0.347592	1.17172	0.25	0.366697
c2 CP	KEGG pathway	KEGG_EPITHELIAL_CELL_SIGNALING_IN_HELICOBACTER_PYLORI_INFECTION	64	0.290552	1.17119	0.167742	0.367214
c5	GO Molecular Function	TRANSMEMBRANE_TRANSPORTER_ACTIVITY	357	0.231677	1.17094	0.0514706	0.367145
c3	TF motif	V$RORA2_01	140	0.250862	1.16928	0.118421	0.369865
c5	GO Biological Process	I_KAPPAB_KINASE_NF_KAPPAB_CASCADE	104	0.270459	1.1682	0.134615	0.371372
c3	TF motif	V$TCF4_Q5	222	0.241823	1.16702	0.0813954	0.37302
c2 CP	Reactome pathway	REACTOME_JNK_C_JUN_KINASES_PHOSPHORYLATION_AND_ACTIVATION_MEDIATED_BY_ACTIVATED_HUMAN_TAK1	15	0.415739	1.16504	0.243781	0.376205
c3	TF motif	V$AMEF2_Q6	242	0.241878	1.16473	0.0909091	0.376237
c5	GO Biological Process	REGULATION_OF_CELL_PROLIFERATION	287	0.234963	1.16319	0.0671141	0.378697
c5	GO Biological Process	CATION_HOMEOSTASIS	96	0.274952	1.1627	0.179104	0.379099
c5	GO Molecular Function	SECONDARY_ACTIVE_TRANSMEMBRANE_TRANSPORTER_ACTIVITY	45	0.320468	1.16237	0.18806	0.379165
c5	GO Cellular Component	LYTIC_VACUOLE	55	0.305698	1.16198	0.190635	0.379385
c3	microRNA motif	TCATCTC,MIR-143	144	0.257828	1.16044	0.0932203	0.38194
c5	GO Biological Process	PROTEIN_POLYMERIZATION	17	0.405958	1.16026	0.257075	0.381759
c2 CP	Reactome pathway	REACTOME_NA_CL_DEPENDENT_NEUROTRANSMITTER_TRANSPORTERS	17	0.403157	1.16001	0.265928	0.38162
c5	GO Biological Process	REGULATION_OF_APOPTOSIS	320	0.232918	1.15968	0.0653595	0.381696
c3	TF motif	V$SP1_Q2_01	233	0.235824	1.15879	0.0874317	0.382973
c2 CP	Reactome pathway	REACTOME_DOWNSTREAM_SIGNALING_OF_ACTIVATED_FGFR	93	0.272274	1.15758	0.178808	0.384677
c5	GO Molecular Function	SUBSTRATE_SPECIFIC_TRANSMEMBRANE_TRANSPORTER_ACTIVITY	326	0.227537	1.15733	0.083871	0.384623
c2 CP	BioCarta pathway	BIOCARTA_DEATH_PATHWAY	30	0.351441	1.15711	0.254386	0.384505
c3	TF motif	V$SREBP_Q3	245	0.236629	1.15699	0.100559	0.384163
c2 CP	Reactome pathway	REACTOME_AMINE_DERIVED_HORMONES	15	0.418133	1.1565	0.282913	0.384573
c3	TF motif	V$FREAC2_01	238	0.239471	1.15607	0.125786	0.384862
c5	GO Biological Process	CELL_RECOGNITION	18	0.393274	1.15573	0.273657	0.384948
c5	GO Biological Process	PATTERN_SPECIFICATION_PROCESS	29	0.363091	1.1546	0.274627	0.386676
c3	TF motif	V$ZIC1_01	248	0.234465	1.15457	0.104294	0.386186
c2 CP	Reactome pathway	REACTOME_SIGNALING_BY_FGFR_IN_DISEASE	117	0.26687	1.15352	0.140741	0.387779
c5	GO Biological Process	REGULATION_OF_SIGNAL_TRANSDUCTION	211	0.243557	1.15184	0.128492	0.390488
c5	GO Biological Process	ORGAN_MORPHOGENESIS	138	0.254662	1.15095	0.118182	0.391716
c5	GO Molecular Function	EXCITATORY_EXTRACELLULAR_LIGAND_GATED_ION_CHANNEL_ACTIVITY	21	0.382509	1.15073	0.28	0.391601
c5	GO Biological Process	POSITIVE_REGULATION_OF_SECRETION	18	0.399654	1.14969	0.248718	0.393198
c2 CP	Reactome pathway	REACTOME_POST_CHAPERONIN_TUBULIN_FOLDING_PATHWAY	15	0.422918	1.1489	0.265306	0.394357
c3	TF motif	GCCNNNWTAAR_UNKNOWN	141	0.249532	1.14831	0.142857	0.394949
c3	TF motif	TTCYRGAA_UNKNOWN	305	0.2336	1.14794	0.0993378	0.395235
c2 CP	KEGG pathway	KEGG_ACUTE_MYELOID_LEUKEMIA	56	0.2985	1.14783	0.216049	0.394886
c3	TF motif	V$EVI1_02	122	0.259418	1.14598	0.152727	0.3983
c5	GO Biological Process	REGULATION_OF_IMMUNE_RESPONSE	31	0.347074	1.14574	0.247863	0.398271
c2 CP	KEGG pathway	KEGG_NATURAL_KILLER_CELL_MEDIATED_CYTOTOXICITY	93	0.271301	1.14543	0.19084	0.398311
c5	GO Biological Process	CASPASE_ACTIVATION	25	0.35821	1.1452	0.278552	0.398243
c5	GO Molecular Function	EXTRACELLULAR_LIGAND_GATED_ION_CHANNEL_ACTIVITY	21	0.382509	1.14316	0.289474	0.401873
c2 CP	BioCarta pathway	BIOCARTA_RELA_PATHWAY	16	0.407856	1.14293	0.285366	0.401746
c3	TF motif	V$AP4_Q5	254	0.235845	1.14143	0.124294	0.404418
c5	GO Biological Process	INDUCTION_OF_APOPTOSIS_BY_EXTRACELLULAR_SIGNALS	27	0.351238	1.14139	0.266827	0.403944
c2 CP	Reactome pathway	REACTOME_BASIGIN_INTERACTIONS	23	0.368279	1.14042	0.257294	0.405245
c3	TF motif	V$E4F1_Q6	261	0.232349	1.13821	0.10241	0.409299
c2 CP	Reactome pathway	REACTOME_TRANSCRIPTIONAL_ACTIVITY_OF_SMAD2_SMAD3_SMAD4_HETEROTRIMER	36	0.329693	1.13818	0.252226	0.408782
c3	microRNA motif	CCCACAT,MIR-299-3P	46	0.307687	1.13815	0.238095	0.408304
c5	GO Biological Process	ACTIN_CYTOSKELETON_ORGANIZATION_AND_BIOGENESIS	99	0.266387	1.13763	0.19403	0.408838
c2 CP	Reactome pathway	REACTOME_SPHINGOLIPID_DE_NOVO_BIOSYNTHESIS	29	0.353687	1.13655	0.2493	0.410595
c3	TF motif	V$SP1_01	226	0.232805	1.13647	0.104294	0.41017
c5	GO Molecular Function	CHLORIDE_CHANNEL_ACTIVITY	18	0.383364	1.13613	0.281174	0.410373
c3	TF motif	V$OCT_C	239	0.235425	1.13534	0.139175	0.411457
c3	TF motif	V$OLF1_01	257	0.23425	1.13438	0.153846	0.412979
c5	GO Molecular Function	VOLTAGE_GATED_POTASSIUM_CHANNEL_ACTIVITY	35	0.325511	1.13289	0.247813	0.415665
c3	TF motif	V$RFX1_02	256	0.230573	1.1321	0.133758	0.416745
c3	TF motif	V$STAT5A_02	132	0.24787	1.13181	0.188	0.416789
c3	TF motif	V$STAT4_01	248	0.235593	1.13153	0.130435	0.416779
c3	microRNA motif	GCAAGAC,MIR-431	43	0.305822	1.13002	0.249221	0.419401
c2 CP	Reactome pathway	REACTOME_SYNTHESIS_OF_PA	26	0.346787	1.12987	0.261111	0.419145
c5	GO Biological Process	MORPHOGENESIS_OF_AN_EPITHELIUM	15	0.402972	1.12858	0.285714	0.421279
c5	GO Biological Process	ACTIN_POLYMERIZATION_AND_OR_DEPOLYMERIZATION	21	0.356947	1.12797	0.297222	0.42198
c3	TF motif	V$OCT1_01	234	0.234834	1.12767	0.135593	0.422018
c5	GO Biological Process	HEART_DEVELOPMENT	36	0.328011	1.1268	0.272997	0.423278
c5	GO Cellular Component	SOLUBLE_FRACTION	146	0.25247	1.12643	0.178261	0.423472
c3	TF motif	TAAYNRNNTCC_UNKNOWN	162	0.243541	1.12544	0.141631	0.425201
c5	GO Biological Process	PROGRAMMED_CELL_DEATH	405	0.218627	1.12433	0.0833333	0.427184
c3	TF motif	V$HSF_Q6	182	0.239394	1.12398	0.148325	0.427387
c3	TF motif	V$POU3F2_02	237	0.232725	1.12213	0.154839	0.430694
c3	TF motif	V$PAX4_02	225	0.234957	1.12171	0.174419	0.431108
c2 CP	KEGG pathway	KEGG_VEGF_SIGNALING_PATHWAY	73	0.279395	1.12157	0.227891	0.430834
c5	GO Biological Process	SENSORY_PERCEPTION	177	0.238428	1.12124	0.179104	0.430976
c3	TF motif	V$IRF1_Q6	241	0.229952	1.12051	0.11039	0.432001
c3	TF motif	V$ATF3_Q6	235	0.233199	1.12038	0.167939	0.43172
c3	TF motif	V$HNF1_01	220	0.23149	1.12035	0.157576	0.431215
c3	TF motif	RGAGGAARY_V$PU1_Q6	472	0.215215	1.12034	0.0843373	0.430683
c5	GO Molecular Function	RECEPTOR_SIGNALING_PROTEIN_SERINE_THREONINE_KINASE_ACTIVITY	33	0.328007	1.1193	0.273224	0.432362
c2 CP	KEGG pathway	KEGG_LYSOSOME	117	0.256818	1.11897	0.17803	0.432525
c3	TF motif	V$AR_01	148	0.248551	1.11881	0.196721	0.432306
c2 CP	BioCarta pathway	BIOCARTA_NKT_PATHWAY	28	0.339216	1.11845	0.28382	0.4325
c2 CP	KEGG pathway	KEGG_LINOLEIC_ACID_METABOLISM	21	0.363236	1.11779	0.305322	0.433385
c5	GO Biological Process	CELL_SUBSTRATE_ADHESION	37	0.322647	1.11744	0.253049	0.433606
c3	TF motif	V$RSRFC4_Q2	201	0.227709	1.11594	0.163158	0.436356
c3	TF motif	V$NRF2_Q4	237	0.227805	1.11544	0.132184	0.436827
c3	TF motif	V$HNF4_Q6	246	0.230289	1.11297	0.20904	0.441553
c5	GO Molecular Function	OXIDOREDUCTASE_ACTIVITY_ACTING_ON_THE_ALDEHYDE_OR_OXO_GROUP_OF_DONORS	20	0.366899	1.11233	0.314286	0.44239
c2 CP	Reactome pathway	REACTOME_NUCLEOTIDE_BINDING_DOMAIN_LEUCINE_RICH_REPEAT_CONTAINING_RECEPTOR_NLR_SIGNALING_PATHWAYS	43	0.302436	1.11147	0.289086	0.443688
c5	GO Biological Process	POSITIVE_REGULATION_OF_CASPASE_ACTIVITY	28	0.338866	1.11136	0.333333	0.443389
c3	TF motif	TGCTGAY_UNKNOWN	500	0.213712	1.11007	0.111111	0.445748
c3	TF motif	V$SREBP1_02	80	0.270923	1.10929	0.26259	0.446887
c3	TF motif	V$CP2_02	235	0.229997	1.10866	0.171598	0.447746
c5	GO Biological Process	CALCIUM_INDEPENDENT_CELL_CELL_ADHESION	22	0.362108	1.10837	0.295265	0.4478
c3	TF motif	V$STAT3_02	138	0.245212	1.10826	0.225664	0.447481
c5	GO Biological Process	AMINO_SUGAR_METABOLIC_PROCESS	17	0.391683	1.10729	0.330769	0.449084
c3	TF motif	V$ATF4_Q2	240	0.226318	1.10713	0.161491	0.448868
c5	GO Cellular Component	TIGHT_JUNCTION	31	0.330606	1.10692	0.306818	0.448842
c3	TF motif	V$FAC1_01	202	0.23272	1.10667	0.202128	0.448822
c3	TF motif	V$CREBP1_Q2	234	0.225446	1.10619	0.180791	0.449322
c5	GO Molecular Function	CYTOSKELETAL_PROTEIN_BINDING	156	0.237607	1.10357	0.143498	0.454684
c5	GO Molecular Function	ENZYME_BINDING	172	0.238202	1.10351	0.217391	0.454232
c5	GO Molecular Function	ANION_CHANNEL_ACTIVITY	19	0.367926	1.10326	0.319588	0.45427
c5	GO Biological Process	LIPID_TRANSPORT	26	0.343693	1.1016	0.335211	0.457635
c5	GO Molecular Function	PEPTIDE_BINDING	80	0.269336	1.10084	0.266212	0.458912
c5	GO Biological Process	POSITIVE_REGULATION_OF_TRANSCRIPTION_FACTOR_ACTIVITY	23	0.356227	1.0983	0.31383	0.464097
c5	GO Cellular Component	CLATHRIN_COATED_VESICLE	36	0.311602	1.09802	0.309249	0.464207
c3	TF motif	V$PU1_Q6	220	0.22793	1.09782	0.210811	0.464055
c3	TF motif	AAANWWTGC_UNKNOWN	180	0.23341	1.09761	0.190217	0.463925
c3	TF motif	V$ER_Q6_02	239	0.224635	1.09583	0.2	0.467541
c5	GO Biological Process	REGULATION_OF_SECRETION	37	0.306496	1.09564	0.302671	0.467397
c3	TF motif	V$OCT1_05	229	0.226703	1.09554	0.208556	0.467038
c5	GO Biological Process	NEUROGENESIS	84	0.263889	1.09534	0.255556	0.466907
c3	TF motif	V$GFI1_01	247	0.224198	1.09493	0.206897	0.467176
c3	TF motif	V$NF1_Q6	247	0.224598	1.09461	0.198676	0.467285
c5	GO Biological Process	POSITIVE_REGULATION_OF_CELLULAR_COMPONENT_ORGANIZATION_AND_BIOGENESIS	32	0.324427	1.09444	0.322222	0.467041
c5	GO Molecular Function	NEUROTRANSMITTER_RECEPTOR_ACTIVITY	49	0.296632	1.09372	0.287462	0.468102
c3	TF motif	WTTGKCTG_UNKNOWN	474	0.208272	1.09324	0.130435	0.46859
c3	TF motif	V$PAX2_02	243	0.224638	1.09227	0.216561	0.47034
c3	TF motif	AAAYRNCTG_UNKNOWN	352	0.214633	1.09209	0.140741	0.470126
c5	GO Biological Process	REGULATION_OF_IMMUNE_SYSTEM_PROCESS	59	0.28277	1.09207	0.299674	0.469573
c3	TF motif	V$MYOD_01	248	0.227783	1.08918	0.248555	0.475639
c5	GO Biological Process	DEVELOPMENTAL_MATURATION	18	0.375363	1.08851	0.335052	0.476502
c2 CP	Reactome pathway	REACTOME_TRAF6_MEDIATED_INDUCTION_OF_NFKB_AND_MAP_KINASES_UPON_TLR7_8_OR_9_ACTIVATION	70	0.270902	1.08792	0.288889	0.477217
c2 CP	KEGG pathway	KEGG_PROXIMAL_TUBULE_BICARBONATE_RECLAMATION	21	0.361227	1.08761	0.335065	0.477324
c3	TF motif	V$ATF6_01	119	0.252499	1.08757	0.264925	0.47685
c2 CP	Reactome pathway	REACTOME_OLFACTORY_SIGNALING_PATHWAY	202	0.230849	1.08755	0.209184	0.476311
c3	TF motif	V$FOXJ2_02	219	0.227775	1.08714	0.191257	0.476625
c3	microRNA motif	GTATGAT,MIR-154,MIR-487	67	0.275109	1.08618	0.27907	0.478224
c5	GO Biological Process	APOPTOSIS_GO	404	0.215292	1.08512	0.171429	0.480105
c5	GO Biological Process	DEFENSE_RESPONSE_TO_BACTERIUM	19	0.372578	1.08441	0.356784	0.481126
c3	TF motif	V$PAX5_02	16	0.376496	1.08437	0.354271	0.480634
c2 CP	KEGG pathway	KEGG_GAP_JUNCTION	83	0.25551	1.08417	0.265517	0.480468
c5	GO Biological Process	STEROID_METABOLIC_PROCESS	60	0.282438	1.08407	0.316456	0.480111
c5	GO Molecular Function	TRANSMEMBRANE_RECEPTOR_PROTEIN_TYROSINE_KINASE_ACTIVITY	43	0.293803	1.08388	0.313043	0.479992
c2 CP	Reactome pathway	REACTOME_GLUCAGON_TYPE_LIGAND_RECEPTORS	31	0.3143	1.08343	0.327913	0.480432
c3	microRNA motif	GTGCCAA,MIR-96	298	0.220853	1.08251	0.223881	0.482092
c3	TF motif	V$CDP_02	100	0.256224	1.08235	0.280528	0.481876
c3	TF motif	V$AP3_Q6	229	0.223943	1.08203	0.198758	0.482048
c5	GO Biological Process	POSITIVE_REGULATION_OF_SIGNAL_TRANSDUCTION	118	0.244377	1.08141	0.285714	0.4829
c2 CP	Reactome pathway	REACTOME_NEUROTRANSMITTER_RECEPTOR_BINDING_AND_DOWNSTREAM_TRANSMISSION_IN_THE_POSTSYNAPTIC_CELL	128	0.247524	1.07989	0.252174	0.485875
c5	GO Biological Process	PEPTIDYL_TYROSINE_MODIFICATION	27	0.329195	1.07933	0.29972	0.486654
c3	TF motif	V$VDR_Q6	253	0.220607	1.07891	0.251656	0.487012
c5	GO Biological Process	CELL_ACTIVATION	69	0.273548	1.07881	0.286667	0.48662
c5	GO Biological Process	NEGATIVE_REGULATION_OF_CELL_ADHESION	16	0.386607	1.07858	0.356589	0.486571
c2 CP	Reactome pathway	REACTOME_INSULIN_RECEPTOR_RECYCLING	22	0.353293	1.07827	0.376374	0.486717
c2 CP	Reactome pathway	REACTOME_POST_NMDA_RECEPTOR_ACTIVATION_EVENTS	29	0.325264	1.07821	0.326705	0.486269
c3	TF motif	V$USF_Q6_01	228	0.223082	1.078	0.215054	0.486101
c5	GO Biological Process	T_CELL_DIFFERENTIATION	15	0.383399	1.0764	0.357143	0.489349
c2 CP	Reactome pathway	REACTOME_REGULATION_OF_INSULIN_SECRETION	84	0.263722	1.07588	0.309764	0.490028
c2 CP	Reactome pathway	REACTOME_SIGNALING_BY_FGFR1_FUSION_MUTANTS	17	0.369818	1.07552	0.359249	0.490266
c3	TF motif	V$ELF1_Q6	232	0.220559	1.07535	0.194737	0.490056
c2 CP	Reactome pathway	REACTOME_SIGNALING_BY_FGFR	104	0.247207	1.07506	0.25969	0.490124
c5	GO Molecular Function	GTPASE_ACTIVATOR_ACTIVITY	60	0.27705	1.07478	0.322476	0.490209
c3	TF motif	V$FXR_IR1_Q6	104	0.249503	1.07429	0.313008	0.49072
c5	GO Biological Process	REGULATION_OF_LYMPHOCYTE_ACTIVATION	31	0.321074	1.07407	0.357955	0.490666
c3	TF motif	V$CP2_01	239	0.221272	1.07378	0.242604	0.490755
c5	GO Biological Process	FEEDING_BEHAVIOR	22	0.35873	1.0737	0.370787	0.490386
c3	TF motif	V$STAT_Q6	248	0.220721	1.07294	0.292398	0.491654
c5	GO Cellular Component	DENDRITE	16	0.38111	1.07283	0.373096	0.491334
c3	TF motif	GTTRYCATRR_UNKNOWN	158	0.231221	1.07282	0.277778	0.490764
c5	GO Biological Process	ANTI_APOPTOSIS	107	0.247988	1.07269	0.291188	0.490464
c3	TF motif	V$CEBP_Q2	216	0.22346	1.07267	0.240196	0.489924
c5	GO Biological Process	ENDOSOME_TRANSPORT	23	0.353522	1.07251	0.34294	0.489749
c3	TF motif	V$TBP_01	221	0.223715	1.07232	0.247475	0.489639
c2 CP	Reactome pathway	REACTOME_APOPTOTIC_CLEAVAGE_OF_CELLULAR_PROTEINS	36	0.309402	1.07084	0.337176	0.492559
c3	microRNA motif	GGGCATT,MIR-365	103	0.249701	1.07067	0.331915	0.492396
c3	TF motif	V$DBP_Q6	237	0.218995	1.07067	0.231638	0.491821
c5	GO Molecular Function	SH3_DOMAIN_BINDING	15	0.38958	1.06884	0.330729	0.495597
c5	GO Biological Process	RESPONSE_TO_EXTRACELLULAR_STIMULUS	33	0.315245	1.06862	0.355372	0.495554
c2 CP	Reactome pathway	REACTOME_PI3K_EVENTS_IN_ERBB2_SIGNALING	41	0.298157	1.06811	0.318713	0.496227
c3	TF motif	V$LXR_Q3	72	0.268669	1.06761	0.334426	0.496873
c3	TF motif	V$EGR_Q6	257	0.218054	1.06743	0.269461	0.496713
c3	TF motif	V$POU6F1_01	224	0.221555	1.06705	0.252688	0.496985
c2 CP	Reactome pathway	REACTOME_GLYCOSAMINOGLYCAN_METABOLISM	106	0.244864	1.06566	0.320611	0.499687
c5	GO Biological Process	REGULATION_OF_I_KAPPAB_KINASE_NF_KAPPAB_CASCADE	86	0.253216	1.06199	0.302013	0.508164
c3	microRNA motif	CTCAAGA,MIR-526B	69	0.265581	1.06067	0.343137	0.510828
c3	TF motif	V$MZF1_01	221	0.220456	1.06029	0.242775	0.511126
c5	GO Molecular Function	LIGAND_DEPENDENT_NUCLEAR_RECEPTOR_ACTIVITY	25	0.33256	1.06002	0.34153	0.511187
c3	microRNA motif	AGCATTA,MIR-155	127	0.238115	1.05826	0.266932	0.51473
c5	GO Biological Process	REGULATION_OF_T_CELL_ACTIVATION	25	0.330964	1.05788	0.365979	0.515065
c2 CP	Reactome pathway	REACTOME_SIGNALING_BY_INSULIN_RECEPTOR	103	0.245362	1.05707	0.333333	0.516406
c3	microRNA motif	GTTATAT,MIR-410	87	0.258746	1.05699	0.340351	0.515985
c2 CP	KEGG pathway	KEGG_ALPHA_LINOLENIC_ACID_METABOLISM	17	0.37737	1.05697	0.387701	0.515432
c5	GO Biological Process	STRIATED_MUSCLE_DEVELOPMENT	38	0.304265	1.05686	0.364146	0.515113
c2 CP	Reactome pathway	REACTOME_TRANSCRIPTIONAL_REGULATION_OF_WHITE_ADIPOCYTE_DIFFERENTIATION	70	0.262556	1.0562	0.352941	0.516185
c3	microRNA motif	CTCTAGA,MIR-526C,MIR-518F,MIR-526A	54	0.274108	1.05607	0.311239	0.515932
c5	GO Biological Process	REGULATION_OF_ORGANELLE_ORGANIZATION_AND_BIOGENESIS	37	0.305153	1.05601	0.368876	0.515497
c3	microRNA motif	CAGGTCC,MIR-492	61	0.267818	1.05595	0.336806	0.515013
c2 CP	KEGG pathway	KEGG_T_CELL_RECEPTOR_SIGNALING_PATHWAY	106	0.246164	1.05567	0.310757	0.515113
c5	GO Biological Process	REGULATION_OF_MAPKKK_CASCADE	18	0.361055	1.05547	0.382979	0.51505
c3	microRNA motif	GTGACTT,MIR-224	150	0.235194	1.05503	0.322176	0.515596
c3	TF motif	YGTCCTTGR_UNKNOWN	90	0.253176	1.05387	0.317518	0.517847
c2 CP	KEGG pathway	KEGG_GLYCOSPHINGOLIPID_BIOSYNTHESIS_LACTO_AND_NEOLACTO_SERIES	23	0.32369	1.05375	0.387978	0.517556
c2 CP	Reactome pathway	REACTOME_STRIATED_MUSCLE_CONTRACTION	24	0.332048	1.05342	0.378223	0.517757
c5	GO Biological Process	CELL_CELL_ADHESION	81	0.251191	1.0531	0.336957	0.517982
c5	GO Cellular Component	BASAL_LAMINA	21	0.347803	1.0527	0.359551	0.518422
c3	TF motif	V$PAX4_03	234	0.214331	1.0518	0.319018	0.520118
c2 CP	Reactome pathway	REACTOME_TOLL_RECEPTOR_CASCADES	107	0.243652	1.05141	0.337255	0.520474
c2 CP	KEGG pathway	KEGG_AXON_GUIDANCE	128	0.239312	1.04981	0.318182	0.523968
c2 CP	Reactome pathway	REACTOME_SEMAPHORIN_INTERACTIONS	62	0.268196	1.04885	0.358974	0.525747
c3	TF motif	V$HSF1_01	248	0.214388	1.04867	0.307229	0.525586
c3	TF motif	V$MSX1_01	163	0.226476	1.04862	0.328063	0.525114
c3	TF motif	V$NFAT_Q6	231	0.216331	1.04854	0.294737	0.524695
c2 CP	Reactome pathway	REACTOME_NFKB_AND_MAP_KINASES_ACTIVATION_MEDIATED_BY_TLR4_SIGNALING_REPERTOIRE	66	0.268351	1.04833	0.35061	0.524642
c3	microRNA motif	CCCAGAG,MIR-326	151	0.228509	1.04734	0.330049	0.52649
c2 CP	Reactome pathway	REACTOME_REGULATION_OF_INSULIN_LIKE_GROWTH_FACTOR_IGF_ACTIVITY_BY_INSULIN_LIKE_GROWTH_FACTOR_BINDING_PROTEINS_IGFBPS	15	0.37624	1.04621	0.39604	0.52878
c2 CP	KEGG pathway	KEGG_SNARE_INTERACTIONS_IN_VESICULAR_TRANSPORT	35	0.299038	1.04451	0.387387	0.532441
c5	GO Biological Process	MEMBRANE_FUSION	28	0.313269	1.04445	0.36413	0.532023
c5	GO Molecular Function	PHOSPHOINOSITIDE_BINDING	19	0.349138	1.04388	0.388747	0.532882
c3	TF motif	V$SOX5_01	249	0.210448	1.04359	0.328859	0.533011
c3	TF motif	V$LMO2COM_01	248	0.215497	1.04353	0.307692	0.532542
c3	microRNA motif	ATACCTC,MIR-202	173	0.221132	1.04201	0.333333	0.535705
c3	TF motif	GTCNYYATGR_UNKNOWN	105	0.242649	1.0411	0.346863	0.537448
c3	TF motif	YWATTWNNRGCT_UNKNOWN	67	0.265175	1.04038	0.395137	0.538614
c3	TF motif	V$FOXO1_02	226	0.217894	1.03958	0.34104	0.539909
c2 CP	Reactome pathway	REACTOME_MYD88_MAL_CASCADE_INITIATED_ON_PLASMA_MEMBRANE	76	0.253282	1.03903	0.371875	0.540754
c3	TF motif	V$CREB_Q4	250	0.213371	1.03815	0.319767	0.542581
c5	GO Biological Process	NEGATIVE_REGULATION_OF_DNA_BINDING	16	0.372883	1.038	0.390625	0.542367
c3	TF motif	V$CACBINDINGPROTEIN_Q6	233	0.213143	1.03783	0.294444	0.542214
c5	GO Molecular Function	HORMONE_ACTIVITY	39	0.291136	1.03627	0.372832	0.545613
c5	GO Molecular Function	METALLOPEPTIDASE_ACTIVITY	49	0.272487	1.03497	0.374233	0.548354
c5	GO Biological Process	NEGATIVE_REGULATION_OF_TRANSPORT	19	0.35671	1.0348	0.396867	0.548194
c3	microRNA motif	GGTGTGT,MIR-329	107	0.237515	1.0342	0.369811	0.549134
c3	TF motif	CCAWWNAAGG_V$SRF_Q4	80	0.253551	1.03397	0.361702	0.549087
c3	TF motif	V$HP1SITEFACTOR_Q6	215	0.214487	1.03302	0.329545	0.550925
c3	TF motif	V$SRF_Q6	225	0.214033	1.03237	0.370166	0.552071
c3	microRNA motif	GGCACTT,MIR-519E	117	0.234143	1.03208	0.3861	0.552194
c5	GO Biological Process	CARBOHYDRATE_BIOSYNTHETIC_PROCESS	47	0.277404	1.03201	0.393393	0.551755
c5	GO Cellular Component	EXTRINSIC_TO_MEMBRANE	22	0.336029	1.0316	0.402817	0.552187
c2 CP	Reactome pathway	REACTOME_TRANSMEMBRANE_TRANSPORT_OF_SMALL_MOLECULES	394	0.201909	1.03143	0.298246	0.551976
c3	TF motif	V$MYOGNF1_01	45	0.279093	1.03099	0.392097	0.552544
c5	GO Biological Process	REGULATION_OF_BINDING	55	0.268658	1.03086	0.398148	0.552279
c5	GO Molecular Function	DI___TRI_VALENT_INORGANIC_CATION_TRANSMEMBRANE_TRANSPORTER_ACTIVITY	22	0.330659	1.03029	0.414322	0.553091
c3	TF motif	V$CDX2_Q5	230	0.211619	1.03028	0.363095	0.552525
c3	TF motif	V$HNF1_C	228	0.212382	1.02967	0.379518	0.553493
c5	GO Molecular Function	SYMPORTER_ACTIVITY	31	0.305002	1.02948	0.40884	0.553373
c3	TF motif	V$MEIS1_01	225	0.214339	1.02785	0.392473	0.557094
c2 CP	Reactome pathway	REACTOME_IL1_SIGNALING	37	0.2995	1.0261	0.38484	0.560908
c2 CP	Reactome pathway	REACTOME_ABCA_TRANSPORTERS_IN_LIPID_HOMEOSTASIS	16	0.356805	1.02605	0.376963	0.56042
c3	microRNA motif	CCTGTGA,MIR-513	116	0.230831	1.02514	0.402344	0.56217
c2 CP	Reactome pathway	REACTOME_NOD1_2_SIGNALING_PATHWAY	28	0.322103	1.02506	0.408046	0.561755
c5	GO Biological Process	NEGATIVE_REGULATION_OF_CELL_PROLIFERATION	143	0.227295	1.02234	0.410256	0.567932
c3	TF motif	V$LFA1_Q6	241	0.208814	1.02196	0.414365	0.568313
c3	TF motif	V$ER_Q6_01	253	0.209105	1.02159	0.392857	0.568634
c2 CP	KEGG pathway	KEGG_ABC_TRANSPORTERS	42	0.278488	1.02112	0.410169	0.569262
c3	TF motif	YATGNWAAT_V$OCT_C	331	0.203743	1.01951	0.352941	0.572949
c2 CP	BioCarta pathway	BIOCARTA_TGFB_PATHWAY	18	0.347633	1.01902	0.394737	0.573698
c2 CP	Reactome pathway	REACTOME_CHYLOMICRON_MEDIATED_LIPID_TRANSPORT	15	0.363353	1.01891	0.405195	0.57337
c2 CP	KEGG pathway	KEGG_B_CELL_RECEPTOR_SIGNALING_PATHWAY	73	0.252145	1.01817	0.387324	0.574679
c3	microRNA motif	CAGTCAC,MIR-134	49	0.272455	1.0176	0.415385	0.575483
c3	TF motif	V$SRY_01	207	0.213123	1.01726	0.406091	0.575704
c3	microRNA motif	TTGCCAA,MIR-182	311	0.202594	1.01627	0.371429	0.577781
c3	TF motif	V$NKX22_01	177	0.214555	1.01605	0.408451	0.577747
c3	TF motif	V$CACCCBINDINGFACTOR_Q6	249	0.210474	1.01605	0.407216	0.577125
c5	GO Cellular Component	CORTICAL_CYTOSKELETON	20	0.336461	1.01382	0.419786	0.582383
c3	TF motif	V$MYOD_Q6_01	239	0.211725	1.01381	0.431953	0.581802
c2 CP	BioCarta pathway	BIOCARTA_MAL_PATHWAY	18	0.341848	1.01284	0.420398	0.583775
c3	TF motif	V$NGFIC_01	237	0.207539	1.01277	0.402597	0.583305
c3	microRNA motif	GGTGAAG,MIR-412	58	0.262334	1.01154	0.420245	0.585923
c3	microRNA motif	TTGGGAG,MIR-150	87	0.244237	1.01077	0.422939	0.587299
c3	microRNA motif	CTCTATG,MIR-368	37	0.285398	1.01052	0.418919	0.587297
c3	TF motif	V$POU3F2_01	95	0.237596	1.01034	0.430712	0.587125
c3	TF motif	WWTAAGGC_UNKNOWN	133	0.224485	1.01029	0.422481	0.586604
c5	GO Cellular Component	LIPID_RAFT	27	0.310207	1.00981	0.421333	0.587311
c3	TF motif	V$AP2REP_01	164	0.219434	1.00925	0.448113	0.588165
c3	TF motif	V$CEBP_01	254	0.203994	1.00764	0.496599	0.591985
c5	GO Cellular Component	NEURON_PROJECTION	20	0.338722	1.0065	0.434555	0.594341
c3	TF motif	V$NFAT_Q4_01	250	0.207473	1.00544	0.409574	0.596601
c3	TF motif	AGCYRWTTC_UNKNOWN	116	0.226615	1.00465	0.433884	0.598121
c3	TF motif	V$ER_Q6	257	0.208821	1.0042	0.503145	0.598663
c5	GO Molecular Function	TRANSCRIPTION_REPRESSOR_ACTIVITY	138	0.2189	1.00272	0.449782	0.601797
c2 CP	BioCarta pathway	BIOCARTA_INTEGRIN_PATHWAY	35	0.293269	1.00263	0.419753	0.601403
c3	TF motif	V$AR_Q2	120	0.22458	1.00223	0.449393	0.601855
c2 CP	KEGG pathway	KEGG_NITROGEN_METABOLISM	22	0.328926	1.00081	0.445876	0.604971
c2 CP	Reactome pathway	REACTOME_AMINO_ACID_TRANSPORT_ACROSS_THE_PLASMA_MEMBRANE	31	0.289881	1.0003	0.456825	0.605654
c2 CP	KEGG pathway	KEGG_GALACTOSE_METABOLISM	26	0.308974	0.999621	0.447837	0.606821
c3	TF motif	V$RREB1_01	198	0.212105	0.999384	0.464865	0.606814
c3	TF motif	V$P300_01	242	0.204304	0.999006	0.475	0.607144
c5	GO Biological Process	REGULATION_OF_CELLULAR_PROTEIN_METABOLIC_PROCESS	154	0.2174	0.998361	0.485849	0.608233
c5	GO Biological Process	POSITIVE_REGULATION_OF_DNA_BINDING	24	0.310792	0.998289	0.438202	0.607789
c5	GO Biological Process	STEROID_BIOSYNTHETIC_PROCESS	22	0.323642	0.998089	0.460938	0.607681
c5	GO Biological Process	MAINTENANCE_OF_LOCALIZATION	19	0.335323	0.997667	0.485861	0.608275
c3	TF motif	V$FOX_Q2	197	0.210603	0.996618	0.479167	0.610507
c3	TF motif	CCCNNGGGAR_V$OLF1_01	306	0.199952	0.995569	0.466216	0.612627
c3	TF motif	V$NCX_01	164	0.217427	0.994117	0.457944	0.615781
c3	TF motif	TGANNYRGCA_V$TCF11MAFG_01	278	0.202424	0.993898	0.48366	0.615713
c3	TF motif	V$AP2ALPHA_01	230	0.208311	0.993817	0.460606	0.615283
c5	GO Biological Process	ACTIVATION_OF_JNK_ACTIVITY	16	0.355568	0.992978	0.444744	0.617003
c3	TF motif	V$GATA4_Q3	229	0.20587	0.992652	0.537975	0.617216
c5	GO Molecular Function	ACTIVE_TRANSMEMBRANE_TRANSPORTER_ACTIVITY	119	0.225964	0.992585	0.456432	0.616771
c5	GO Biological Process	REGULATION_OF_DNA_BINDING	44	0.272732	0.991838	0.458084	0.618111
c2 CP	BioCarta pathway	BIOCARTA_GLEEVEC_PATHWAY	23	0.321644	0.989744	0.45297	0.623066
c5	GO Biological Process	POSITIVE_REGULATION_OF_RESPONSE_TO_STIMULUS	38	0.276631	0.989598	0.477612	0.622823
c5	GO Biological Process	T_CELL_ACTIVATION	41	0.276173	0.988055	0.460606	0.626454
c2 CP	BioCarta pathway	BIOCARTA_TOB1_PATHWAY	19	0.340674	0.98645	0.456	0.630069
c3	TF motif	RNTCANNRNNYNATTW_UNKNOWN	59	0.256929	0.986279	0.466049	0.629836
c3	TF motif	V$E47_01	235	0.206717	0.986013	0.497006	0.629869
c5	GO Molecular Function	AMINE_BINDING	23	0.314976	0.985809	0.457895	0.629766
c5	GO Biological Process	RECEPTOR_MEDIATED_ENDOCYTOSIS	32	0.289505	0.985401	0.497175	0.630213
c3	TF motif	V$NFE2_01	252	0.202369	0.98467	0.5	0.631521
c3	TF motif	V$ETS_Q4	233	0.204839	0.984536	0.53886	0.631218
c5	GO Molecular Function	SULFOTRANSFERASE_ACTIVITY	25	0.310818	0.98298	0.490566	0.634888
c3	TF motif	V$OCT1_03	215	0.204994	0.98162	0.518293	0.637975
c5	GO Biological Process	LIPID_METABOLIC_PROCESS	295	0.19887	0.981256	0.531034	0.638297
c3	TF motif	V$STAT5A_04	196	0.202605	0.980413	0.528846	0.639893
c3	TF motif	V$TCF11_01	237	0.201391	0.978469	0.530488	0.644409
c2 CP	KEGG pathway	KEGG_LONG_TERM_POTENTIATION	63	0.249514	0.977687	0.506536	0.645794
c5	GO Molecular Function	GTPASE_ACTIVITY	92	0.233634	0.976437	0.471631	0.648519
c2 CP	Reactome pathway	REACTOME_STEROID_HORMONES	28	0.296228	0.976134	0.495822	0.64865
c5	GO Molecular Function	CATION_BINDING	193	0.206112	0.976128	0.538835	0.648012
c2 CP	BioCarta pathway	BIOCARTA_HER2_PATHWAY	22	0.318426	0.976123	0.480447	0.647367
c3	TF motif	V$MEIS1BHOXA9_01	128	0.219024	0.975624	0.493827	0.648055
c3	TF motif	V$TFIII_Q6	194	0.203868	0.974491	0.563158	0.650445
c5	GO Biological Process	SYNAPSE_ORGANIZATION_AND_BIOGENESIS	19	0.331226	0.974364	0.476804	0.650195
c3	TF motif	TTANWNANTGGM_UNKNOWN	58	0.250326	0.973187	0.506711	0.652693
c3	microRNA motif	AACTGGA,MIR-145	221	0.20395	0.971848	0.557576	0.655777
c5	GO Biological Process	POSITIVE_REGULATION_OF_DEVELOPMENTAL_PROCESS	204	0.203937	0.971391	0.569767	0.656297
c5	GO Molecular Function	SUGAR_BINDING	25	0.308874	0.971161	0.487032	0.656236
c3	TF motif	V$EVI1_01	16	0.343132	0.970215	0.484456	0.658114
c5	GO Biological Process	POSITIVE_REGULATION_OF_JNK_ACTIVITY	18	0.330255	0.968177	0.488608	0.663009
c3	TF motif	V$EVI1_03	57	0.249583	0.968103	0.533133	0.66255
c3	TF motif	V$FREAC3_01	230	0.199674	0.964973	0.596591	0.670387
c5	GO Biological Process	B_CELL_ACTIVATION	20	0.325349	0.964905	0.545699	0.669937
c3	TF motif	V$CEBPA_01	228	0.197867	0.961174	0.541237	0.679702
c2 CP	Reactome pathway	REACTOME_INSULIN_RECEPTOR_SIGNALLING_CASCADE	83	0.23386	0.961003	0.536122	0.679465
c3	TF motif	V$PR_02	128	0.213578	0.960878	0.583691	0.679093
c2 CP	BioCarta pathway	BIOCARTA_GATA3_PATHWAY	15	0.350093	0.959644	0.485366	0.681624
c5	GO Molecular Function	PROTEIN_COMPLEX_BINDING	50	0.25639	0.958718	0.52819	0.683462
c3	TF motif	YTAAYNGCT_UNKNOWN	141	0.211531	0.958525	0.552846	0.683303
c3	TF motif	CTCNANGTGNY_UNKNOWN	85	0.232312	0.957588	0.536765	0.68505
c3	TF motif	V$E47_02	236	0.194268	0.956674	0.634286	0.686846
c5	GO Biological Process	REGULATION_OF_NEUROTRANSMITTER_LEVELS	24	0.302719	0.955726	0.514286	0.688859
c2 CP	KEGG pathway	KEGG_METABOLISM_OF_XENOBIOTICS_BY_CYTOCHROME_P450	40	0.272751	0.95506	0.532164	0.690051
c2 CP	KEGG pathway	KEGG_TRYPTOPHAN_METABOLISM	38	0.269584	0.95265	0.507123	0.695909
c3	TF motif	V$OCT1_Q6	244	0.19615	0.952523	0.602339	0.695569
c5	GO Biological Process	POSITIVE_REGULATION_OF_CYTOKINE_BIOSYNTHETIC_PROCESS	24	0.305848	0.951986	0.509235	0.696362
c2 CP	Reactome pathway	REACTOME_CIRCADIAN_REPRESSION_OF_EXPRESSION_BY_REV_ERBA	22	0.310121	0.951571	0.528024	0.696841
c5	GO Molecular Function	UDP_GLYCOSYLTRANSFERASE_ACTIVITY	39	0.263092	0.950391	0.553476	0.699375
c2 CP	Reactome pathway	REACTOME_IL_3_5_AND_GM_CSF_SIGNALING	41	0.267427	0.948943	0.551622	0.702624
c3	TF motif	V$AHRARNT_01	136	0.21025	0.948925	0.595455	0.701993
c3	TF motif	V$ZIC2_01	241	0.192878	0.948253	0.658537	0.703193
c2 CP	Reactome pathway	REACTOME_GLYCEROPHOSPHOLIPID_BIOSYNTHESIS	78	0.233938	0.947356	0.573427	0.704906
c3	TF motif	V$ATF_B	175	0.204605	0.947203	0.605911	0.704596
c2 CP	Reactome pathway	REACTOME_PLC_BETA_MEDIATED_EVENTS	38	0.265727	0.946087	0.546961	0.706955
c3	TF motif	V$CDPCR3HD_01	222	0.196579	0.945515	0.621891	0.70782
c3	TF motif	V$AP2GAMMA_01	236	0.195695	0.94404	0.680233	0.711198
c2 CP	BioCarta pathway	BIOCARTA_IL12_PATHWAY	21	0.30594	0.942753	0.534005	0.713926
c3	TF motif	YNGTTNNNATT_UNKNOWN	344	0.186219	0.942315	0.74	0.714431
c5	GO Molecular Function	LIPASE_ACTIVITY	48	0.25374	0.942026	0.56213	0.714465
c3	microRNA motif	CAGGGTC,MIR-504	80	0.229101	0.941002	0.565056	0.716653
c2 CP	KEGG pathway	KEGG_NEUROTROPHIN_SIGNALING_PATHWAY	117	0.213786	0.940012	0.607004	0.718643
c5	GO Biological Process	NEGATIVE_REGULATION_OF_BINDING	17	0.328996	0.939551	0.532663	0.719204
c5	GO Biological Process	REGULATION_OF_JNK_ACTIVITY	20	0.310991	0.938788	0.544987	0.720439
c3	TF motif	V$CDC5_01	230	0.19429	0.93716	0.742515	0.724121
c5	GO Biological Process	CELL_MATRIX_ADHESION	36	0.273992	0.935408	0.560694	0.728001
c5	GO Biological Process	TUBE_DEVELOPMENT	17	0.332972	0.935279	0.533666	0.727633
c3	TF motif	V$EVI1_05	162	0.203607	0.93474	0.61194	0.728345
c5	GO Biological Process	REGULATION_OF_PEPTIDYL_TYROSINE_PHOSPHORYLATION	16	0.32889	0.93472	0.543424	0.727699
c2 CP	KEGG pathway	KEGG_PANTOTHENATE_AND_COA_BIOSYNTHESIS	15	0.332442	0.934667	0.552826	0.727114
c5	GO Molecular Function	HYDROLASE_ACTIVITY_ACTING_ON_ACID_ANHYDRIDESCATALYZING_TRANSMEMBRANE_MOVEMENT_OF_SUBSTANCES	38	0.265254	0.934614	0.548701	0.726543
c5	GO Molecular Function	EXOPEPTIDASE_ACTIVITY	31	0.275768	0.9328	0.542274	0.730747
c2 CP	Reactome pathway	REACTOME_AMINO_ACID_AND_OLIGOPEPTIDE_SLC_TRANSPORTERS	49	0.244522	0.932477	0.554622	0.730866
c2 CP	Reactome pathway	REACTOME_PI3K_AKT_ACTIVATION	36	0.269797	0.93242	0.558824	0.730263
c5	GO Molecular Function	ATPASE_ACTIVITY_COUPLED_TO_MOVEMENT_OF_SUBSTANCES	39	0.263567	0.932237	0.619318	0.730063
c3	TF motif	V$OCT1_Q5_01	247	0.191089	0.932084	0.670659	0.729775
c3	TF motif	V$EFC_Q6	253	0.191193	0.931648	0.727273	0.730231
c5	GO Molecular Function	PRIMARY_ACTIVE_TRANSMEMBRANE_TRANSPORTER_ACTIVITY	39	0.259462	0.931584	0.558559	0.7297
c3	TF motif	V$OCT_Q6	242	0.192137	0.930749	0.680473	0.731232
c5	GO Biological Process	NEGATIVE_REGULATION_OF_CELLULAR_COMPONENT_ORGANIZATION_AND_BIOGENESIS	24	0.291741	0.928778	0.567416	0.735633
c2 CP	Reactome pathway	REACTOME_RORA_ACTIVATES_CIRCADIAN_EXPRESSION	23	0.292933	0.92727	0.582011	0.738989
c3	TF motif	V$FOXO4_02	243	0.193453	0.925736	0.751295	0.742189
c2 CP	Reactome pathway	REACTOME_REGULATION_OF_INSULIN_SECRETION_BY_GLUCAGON_LIKE_PEPTIDE1	39	0.266665	0.925678	0.592593	0.741629
c3	TF motif	V$AML_Q6	252	0.191361	0.925655	0.733728	0.740969
c3	TF motif	V$NKX3A_01	214	0.195445	0.925229	0.673684	0.741328
c2 CP	Reactome pathway	REACTOME_OTHER_SEMAPHORIN_INTERACTIONS	15	0.33868	0.925096	0.558897	0.74101
c5	GO Biological Process	POSITIVE_REGULATION_OF_BINDING	26	0.291202	0.923914	0.58377	0.743306
c5	GO Molecular Function	ACETYLGLUCOSAMINYLTRANSFERASE_ACTIVITY	16	0.326633	0.923378	0.575342	0.744039
c3	TF motif	V$HNF4ALPHA_Q6	253	0.190496	0.923047	0.740541	0.744129
c2 CP	Reactome pathway	REACTOME_PI3K_EVENTS_IN_ERBB4_SIGNALING	35	0.265159	0.922955	0.569014	0.743704
c3	TF motif	CCTNTMAGA_UNKNOWN	119	0.209309	0.920773	0.690196	0.748655
c2 CP	BioCarta pathway	BIOCARTA_ECM_PATHWAY	24	0.287317	0.920679	0.582051	0.748194
c3	microRNA motif	TGAATGT,MIR-181A,MIR-181B,MIR-181C,MIR-181D	463	0.179361	0.919497	0.784091	0.75055
c3	TF motif	V$EGR3_01	82	0.220705	0.919346	0.623656	0.75024
c3	TF motif	V$PXR_Q2	240	0.189541	0.917684	0.771605	0.753679
c5	GO Biological Process	POSITIVE_REGULATION_OF_IMMUNE_RESPONSE	27	0.283734	0.917656	0.577586	0.753041
c5	GO Cellular Component	TRANSPORT_VESICLE	31	0.274672	0.917276	0.603774	0.753361
c3	TF motif	V$PPARA_02	122	0.204101	0.917046	0.656126	0.75329
c2 CP	BioCarta pathway	BIOCARTA_VIP_PATHWAY	22	0.297666	0.916981	0.586118	0.752747
c3	TF motif	GTTNYYNNGGTNA_UNKNOWN	81	0.215031	0.915908	0.66782	0.754796
c3	TF motif	V$CREB_Q4_01	195	0.195565	0.9144	0.720379	0.757864
c3	TF motif	V$HFH1_01	228	0.187251	0.914338	0.771084	0.757304
c3	TF motif	V$PPARA_01	35	0.264358	0.914056	0.608069	0.757332
c3	TF motif	RYCACNNRNNRNCAG_UNKNOWN	70	0.230754	0.91297	0.640927	0.759343
c3	microRNA motif	ACTTTAT,MIR-142-5P	278	0.188888	0.912771	0.778524	0.759177
c3	microRNA motif	AGGGCAG,MIR-18A	132	0.203242	0.912633	0.686364	0.758769
c3	microRNA motif	CTACTGT,MIR-199A	171	0.194454	0.910375	0.752475	0.763742
c2 CP	Reactome pathway	REACTOME_GLUTAMATE_NEUROTRANSMITTER_RELEASE_CYCLE	15	0.320991	0.910012	0.544794	0.763916
c5	GO Biological Process	LEUKOCYTE_ACTIVATION	63	0.23334	0.909523	0.642384	0.764404
c2 CP	Reactome pathway	REACTOME_INTEGRATION_OF_ENERGY_METABOLISM	111	0.209011	0.907001	0.674419	0.769899
c3	microRNA motif	ACACTAC,MIR-142-3P	123	0.20388	0.906564	0.684647	0.770253
c2 CP	KEGG pathway	KEGG_GLYCEROPHOSPHOLIPID_METABOLISM	73	0.225151	0.906502	0.641304	0.769678
c2 CP	BioCarta pathway	BIOCARTA_STRESS_PATHWAY	25	0.283773	0.905089	0.619178	0.7723
c3	TF motif	V$CREB_Q2_01	203	0.189079	0.901907	0.777202	0.779315
c3	microRNA motif	AGGCACT,MIR-515-3P	85	0.216082	0.901738	0.661654	0.779003
c2 CP	Reactome pathway	REACTOME_INWARDLY_RECTIFYING_K_CHANNELS	31	0.268482	0.901258	0.593085	0.779476
c2 CP	Reactome pathway	REACTOME_APOPTOTIC_EXECUTION_PHASE	46	0.246669	0.901029	0.659639	0.77931
c3	TF motif	V$PIT1_Q6	214	0.188951	0.900765	0.795	0.779256
c3	TF motif	V$BRN2_01	223	0.187513	0.900748	0.813559	0.778557
c3	TF motif	V$GR_Q6_01	254	0.183894	0.899892	0.852071	0.77984
c5	GO Biological Process	NEGATIVE_REGULATION_OF_GROWTH	40	0.254527	0.89977	0.615819	0.779386
c3	TF motif	V$TST1_01	239	0.18582	0.899261	0.801105	0.779885
c3	TF motif	TGATTTRY_V$GFI1_01	271	0.180605	0.899153	0.829932	0.779415
c2 CP	Reactome pathway	REACTOME_SIGNALING_BY_NODAL	17	0.317318	0.898945	0.606469	0.779187
c2 CP	BioCarta pathway	BIOCARTA_HIF_PATHWAY	15	0.328622	0.896981	0.589806	0.783175
c3	microRNA motif	GTAGGCA,MIR-189	26	0.278872	0.89451	0.626984	0.788194
c3	TF motif	YGACNNYACAR_UNKNOWN	93	0.21288	0.893028	0.744828	0.790931
c5	GO Biological Process	REGULATION_OF_TRANSLATION	87	0.212761	0.892826	0.725	0.790656
c3	TF motif	V$HNF6_Q6	221	0.185342	0.890327	0.862944	0.795811
c2 CP	KEGG pathway	KEGG_TGF_BETA_SIGNALING_PATHWAY	84	0.215659	0.889709	0.686567	0.796439
c3	TF motif	V$PBX1_02	124	0.200519	0.88727	0.809322	0.801406
c5	GO Biological Process	REGULATION_OF_RESPONSE_TO_STIMULUS	54	0.237459	0.887249	0.681416	0.800719
c2 CP	BioCarta pathway	BIOCARTA_MCALPAIN_PATHWAY	24	0.284581	0.887171	0.642659	0.800186
c3	TF motif	V$IPF1_Q4	233	0.183161	0.886925	0.812121	0.800027
c5	GO Biological Process	VESICLE_MEDIATED_TRANSPORT	187	0.188894	0.886031	0.808081	0.80135
c2 CP	KEGG pathway	KEGG_FC_EPSILON_RI_SIGNALING_PATHWAY	76	0.216458	0.886028	0.737179	0.800626
c5	GO Cellular Component	LAMELLIPODIUM	25	0.275543	0.885401	0.620112	0.801274
c5	GO Biological Process	POSITIVE_REGULATION_OF_IMMUNE_SYSTEM_PROCESS	46	0.244269	0.884255	0.660969	0.803171
c3	TF motif	V$FOXO1_01	227	0.182461	0.883707	0.861272	0.803673
c3	microRNA motif	GCTTGAA,MIR-498	109	0.204393	0.883582	0.732143	0.803234
c2 CP	Reactome pathway	REACTOME_ENDOGENOUS_STEROLS	15	0.310189	0.883088	0.602837	0.803616
c2 CP	BioCarta pathway	BIOCARTA_PAR1_PATHWAY	35	0.253969	0.882599	0.662011	0.804032
c2 CP	BioCarta pathway	BIOCARTA_EDG1_PATHWAY	27	0.272573	0.882562	0.637566	0.803422
c3	microRNA motif	TATTATA,MIR-374	276	0.176661	0.881522	0.860606	0.805126
c3	TF motif	V$AR_02	35	0.251796	0.879721	0.677233	0.808462
c2 CP	Reactome pathway	REACTOME_ANTIGEN_ACTIVATES_B_CELL_RECEPTOR_LEADING_TO_GENERATION_OF_SECOND_MESSENGERS	26	0.278431	0.879571	0.638814	0.808041
c2 CP	KEGG pathway	KEGG_SPHINGOLIPID_METABOLISM	38	0.246983	0.876379	0.65407	0.814323
c3	microRNA motif	CAATGCA,MIR-33	86	0.210539	0.875052	0.763699	0.816508
c3	microRNA motif	GTACAGG,MIR-486	53	0.232059	0.874519	0.704478	0.816977
c5	GO Biological Process	MYOBLAST_DIFFERENTIATION	17	0.31186	0.873809	0.660668	0.817823
c3	TF motif	V$PAX3_01	21	0.28515	0.873136	0.634383	0.818458
c2 CP	Reactome pathway	REACTOME_YAP1_AND_WWTR1_TAZ_STIMULATED_GENE_EXPRESSION	23	0.279067	0.871856	0.640957	0.820526
c3	TF motif	CATRRAGC_UNKNOWN	130	0.196112	0.869818	0.821101	0.823981
c5	GO Biological Process	ACTIVATION_OF_IMMUNE_RESPONSE	17	0.300768	0.868604	0.638614	0.825842
c5	GO Biological Process	REPRODUCTIVE_PROCESS	126	0.193063	0.867917	0.78125	0.826478
c3	TF motif	V$HEN1_02	180	0.186437	0.867445	0.863636	0.826754
c5	GO Biological Process	NEGATIVE_REGULATION_OF_TRANSFERASE_ACTIVITY	33	0.251807	0.865802	0.680672	0.829446
c5	GO Biological Process	DETECTION_OF_ABIOTIC_STIMULUS	19	0.288347	0.86491	0.660574	0.830519
c5	GO Cellular Component	ENDOSOME	66	0.215767	0.864058	0.727891	0.831578
c3	microRNA motif	AGTCTAG,MIR-151	24	0.264681	0.863474	0.672131	0.832075
c3	TF motif	V$ARP1_01	153	0.189588	0.861622	0.846154	0.835254
c5	GO Biological Process	POSITIVE_REGULATION_OF_I_KAPPAB_KINASE_NF_KAPPAB_CASCADE	81	0.211745	0.860701	0.746528	0.836393
c5	GO Biological Process	SPHINGOLIPID_METABOLIC_PROCESS	28	0.260524	0.860608	0.669333	0.835844
c2 CP	KEGG pathway	KEGG_STARCH_AND_SUCROSE_METABOLISM	35	0.242696	0.859979	0.717718	0.836418
c2 CP	Reactome pathway	REACTOME_GAB1_SIGNALOSOME	36	0.242821	0.859433	0.719251	0.836862
c5	GO Molecular Function	PHOSPHOLIPASE_ACTIVITY	40	0.241015	0.85889	0.692537	0.837198
c5	GO Molecular Function	PHOSPHOLIPASE_C_ACTIVITY	15	0.314009	0.857836	0.646766	0.838573
c3	TF motif	V$HAND1E47_01	252	0.175284	0.85743	0.923077	0.838647
c2 CP	KEGG pathway	KEGG_PORPHYRIN_AND_CHLOROPHYLL_METABOLISM	29	0.257489	0.85669	0.676796	0.839356
c2 CP	Reactome pathway	REACTOME_METABOLISM_OF_STEROID_HORMONES_AND_VITAMINS_A_AND_D	34	0.252175	0.855574	0.715596	0.840766
c3	TF motif	V$SRY_02	240	0.175912	0.854723	0.922156	0.841788
c3	TF motif	V$S8_01	226	0.176605	0.853257	0.908602	0.843909
c3	TF motif	V$TGIF_01	234	0.174717	0.852228	0.928962	0.84528
c2 CP	KEGG pathway	KEGG_HEDGEHOG_SIGNALING_PATHWAY	53	0.224883	0.851604	0.739394	0.845774
c5	GO Biological Process	NEGATIVE_REGULATION_OF_SIGNAL_TRANSDUCTION	35	0.247468	0.849818	0.71988	0.848516
c2 CP	Reactome pathway	REACTOME_G_ALPHA_Z_SIGNALLING_EVENTS	44	0.234072	0.848878	0.724432	0.849625
c5	GO Biological Process	CELL_MATURATION	16	0.295829	0.848819	0.647668	0.849005
c2 CP	Reactome pathway	REACTOME_GABA_B_RECEPTOR_ACTIVATION	38	0.240106	0.848287	0.735955	0.84934
c3	TF motif	RYTAAWNNNTGAY_UNKNOWN	58	0.219278	0.845912	0.746082	0.853003
c2 CP	KEGG pathway	KEGG_ETHER_LIPID_METABOLISM	30	0.259636	0.845777	0.69337	0.852524
c3	TF motif	V$EGR2_01	191	0.180237	0.845324	0.941176	0.852568
c5	GO Molecular Function	PROTEIN_TYROSINE_KINASE_ACTIVITY	63	0.211952	0.844416	0.790909	0.853554
c3	TF motif	V$GR_01	192	0.178322	0.843732	0.926471	0.854063
c2 CP	Reactome pathway	REACTOME_HS_GAG_BIOSYNTHESIS	30	0.249234	0.842258	0.713904	0.856149
c3	TF motif	V$PAX2_01	51	0.221638	0.840266	0.778462	0.859093
c2 CP	Reactome pathway	REACTOME_HEPARAN_SULFATE_HEPARIN_HS_GAG_METABOLISM	51	0.222094	0.839839	0.781046	0.859216
c2 CP	BioCarta pathway	BIOCARTA_ARAP_PATHWAY	17	0.273088	0.839584	0.685567	0.85893
c5	GO Biological Process	POSITIVE_REGULATION_OF_CELLULAR_PROTEIN_METABOLIC_PROCESS	68	0.211401	0.837459	0.814815	0.862086
c3	TF motif	RACCACAR_V$AML_Q6	243	0.172951	0.83674	0.962025	0.862635
c2 CP	KEGG pathway	KEGG_INOSITOL_PHOSPHATE_METABOLISM	54	0.217943	0.836009	0.765101	0.863181
c5	GO Biological Process	LYMPHOCYTE_ACTIVATION	57	0.215955	0.833592	0.799383	0.866811
c3	TF motif	V$FOXM1_01	233	0.170963	0.831716	0.939024	0.869521
c2 CP	Reactome pathway	REACTOME_NRAGE_SIGNALS_DEATH_THROUGH_JNK	43	0.232574	0.829273	0.78012	0.872827
c2 CP	Reactome pathway	REACTOME_ACYL_CHAIN_REMODELLING_OF_PG	15	0.302598	0.829083	0.707124	0.872421
c5	GO Biological Process	CENTRAL_NERVOUS_SYSTEM_DEVELOPMENT	115	0.190149	0.82879	0.885714	0.872178
c2 CP	Reactome pathway	REACTOME_COSTIMULATION_BY_THE_CD28_FAMILY	54	0.214939	0.828311	0.81761	0.872239
c2 CP	Reactome pathway	REACTOME_DOWNSTREAM_SIGNAL_TRANSDUCTION	87	0.197745	0.825492	0.851301	0.876218
c3	TF motif	YNTTTNNNANGCARM_UNKNOWN	65	0.203903	0.823514	0.812903	0.878799
c2 CP	BioCarta pathway	BIOCARTA_GH_PATHWAY	27	0.255632	0.822324	0.736559	0.880031
c3	TF motif	V$FOXO3_01	231	0.171124	0.81973	0.943299	0.883644
c3	TF motif	GTTGNYNNRGNAAC_UNKNOWN	104	0.189162	0.819084	0.902985	0.884021
c2 CP	KEGG pathway	KEGG_TIGHT_JUNCTION	127	0.183431	0.819059	0.893443	0.883315
c3	microRNA motif	AAGCCAT,MIR-135A,MIR-135B	315	0.16569	0.817695	0.985816	0.884777
c3	TF motif	V$LYF1_01	246	0.171454	0.816341	0.968553	0.886183
c5	GO Biological Process	REGULATION_OF_HYDROLASE_ACTIVITY	75	0.200156	0.814771	0.835484	0.887933
c2 CP	Reactome pathway	REACTOME_SIGNALING_BY_BMP	22	0.263444	0.81459	0.720317	0.887467
c2 CP	Reactome pathway	REACTOME_IL_RECEPTOR_SHC_SIGNALING	25	0.250665	0.814092	0.757732	0.887483
c5	GO Biological Process	REGULATION_OF_DEFENSE_RESPONSE	18	0.276434	0.813976	0.725	0.886943
c2 CP	Reactome pathway	REACTOME_G_ALPHA1213_SIGNALLING_EVENTS	72	0.19959	0.813644	0.843137	0.88672
c2 CP	KEGG pathway	KEGG_PROPANOATE_METABOLISM	30	0.248882	0.811942	0.765957	0.888706
c5	GO Biological Process	RESPONSE_TO_OXIDATIVE_STRESS	44	0.222051	0.811471	0.780822	0.888706
c5	GO Biological Process	RAS_PROTEIN_SIGNAL_TRANSDUCTION	64	0.204036	0.811326	0.812698	0.888166
c2 CP	Reactome pathway	REACTOME_REGULATION_OF_WATER_BALANCE_BY_RENAL_AQUAPORINS	42	0.222798	0.810622	0.748634	0.888468
c3	microRNA motif	CTGAGCC,MIR-24	218	0.167741	0.808879	0.964497	0.890458
c2 CP	Reactome pathway	REACTOME_INFLAMMASOMES	16	0.288575	0.808724	0.739018	0.889954
c3	TF motif	V$CIZ_01	225	0.168841	0.80818	0.96648	0.890059
c5	GO Biological Process	STRESS_ACTIVATED_PROTEIN_KINASE_SIGNALING_PATHWAY	47	0.214092	0.807512	0.819527	0.890341
c2 CP	Reactome pathway	REACTOME_PHOSPHOLIPID_METABOLISM	185	0.171455	0.805744	0.943182	0.892274
c5	GO Cellular Component	SYNAPSE	25	0.244924	0.805739	0.725433	0.891531
c5	GO Biological Process	JNK_CASCADE	45	0.219163	0.805397	0.816024	0.891286
c2 CP	Reactome pathway	REACTOME_PEROXISOMAL_LIPID_METABOLISM	20	0.267982	0.804211	0.740053	0.892322
c2 CP	BioCarta pathway	BIOCARTA_ALK_PATHWAY	35	0.228852	0.804103	0.783951	0.891731
c5	GO Cellular Component	CELL_CORTEX	39	0.22617	0.802731	0.822823	0.892946
c3	microRNA motif	ATGTAGC,MIR-221,MIR-222	133	0.179188	0.797794	0.917391	0.899358
c2 CP	Reactome pathway	REACTOME_TRIGLYCERIDE_BIOSYNTHESIS	37	0.22355	0.795312	0.828877	0.902271
c5	GO Biological Process	FATTY_ACID_OXIDATION	16	0.282265	0.791726	0.73545	0.906506
c2 CP	Reactome pathway	REACTOME_NUCLEAR_SIGNALING_BY_ERBB4	34	0.230696	0.790574	0.817927	0.907359
c5	GO Biological Process	NEGATIVE_REGULATION_OF_MAP_KINASE_ACTIVITY	17	0.268866	0.790477	0.734211	0.906758
c5	GO Biological Process	REGULATION_OF_INTRACELLULAR_TRANSPORT	24	0.248905	0.789393	0.78453	0.907514
c3	TF motif	V$EVI1_04	216	0.164656	0.787573	0.986047	0.909206
c3	TF motif	V$CART1_01	205	0.167398	0.779319	0.972678	0.91945
c2 CP	KEGG pathway	KEGG_PATHOGENIC_ESCHERICHIA_COLI_INFECTION	46	0.20949	0.775438	0.870206	0.923666
c5	GO Cellular Component	GOLGI_MEMBRANE	43	0.214273	0.772103	0.847761	0.927029
c2 CP	Reactome pathway	REACTOME_INCRETIN_SYNTHESIS_SECRETION_AND_INACTIVATION	20	0.26607	0.771412	0.777778	0.927121
c3	TF motif	V$IK1_01	261	0.158287	0.771152	0.988636	0.926685
c3	microRNA motif	ACAACTT,MIR-382	71	0.191039	0.769074	0.904025	0.928536
c3	TF motif	V$CDPCR1_01	121	0.174233	0.762636	0.939164	0.935615
c2 CP	Reactome pathway	REACTOME_SIGNAL_AMPLIFICATION	31	0.227037	0.757161	0.851429	0.941056
c2 CP	Reactome pathway	REACTOME_CELL_CELL_JUNCTION_ORGANIZATION	54	0.195783	0.756755	0.895062	0.940742
c5	GO Biological Process	POSITIVE_REGULATION_OF_LYMPHOCYTE_ACTIVATION	21	0.248274	0.753938	0.820449	0.943142
c2 CP	Reactome pathway	REACTOME_GPVI_MEDIATED_ACTIVATION_CASCADE	30	0.232417	0.752295	0.853211	0.944209
c5	GO Biological Process	PROTEIN_SECRETION	29	0.228315	0.750083	0.846154	0.94587
c2 CP	Reactome pathway	REACTOME_DAG_AND_IP3_SIGNALING	27	0.229239	0.749645	0.857143	0.94559
c3	microRNA motif	CAAGGAT,MIR-362	65	0.187777	0.748974	0.923077	0.945555
c2 CP	KEGG pathway	KEGG_PEROXISOME	78	0.185884	0.747933	0.930921	0.945805
c3	microRNA motif	CCATCCA,MIR-432	56	0.199748	0.746236	0.932039	0.946733
c5	GO Biological Process	SULFUR_METABOLIC_PROCESS	35	0.220213	0.745071	0.863014	0.947141
c2 CP	Reactome pathway	REACTOME_ZINC_TRANSPORTERS	15	0.267843	0.741416	0.804569	0.950074
c3	microRNA motif	GGCACAT,MIR-455	58	0.193255	0.73976	0.953125	0.950889
c3	TF motif	V$STAT6_02	244	0.15526	0.739466	1	0.950426
c5	GO Biological Process	RHO_PROTEIN_SIGNAL_TRANSDUCTION	36	0.218859	0.737165	0.88102	0.951823
c5	GO Molecular Function	RAS_GTPASE_ACTIVATOR_ACTIVITY	29	0.219295	0.731525	0.839237	0.956628
c2 CP	BioCarta pathway	BIOCARTA_SPRY_PATHWAY	17	0.251686	0.728838	0.851385	0.95837
c5	GO Molecular Function	CARBON_CARBON_LYASE_ACTIVITY	17	0.250214	0.726308	0.837629	0.959757
c3	microRNA motif	TTCCGTT,MIR-191	28	0.221483	0.725079	0.874667	0.960077
c2 CP	Reactome pathway	REACTOME_INHIBITION_OF_VOLTAGE_GATED_CA2_CHANNELS_VIA_GBETA_GAMMA_SUBUNITS	25	0.231446	0.72502	0.853994	0.959364
c2 CP	Reactome pathway	REACTOME_ABC_FAMILY_PROTEINS_MEDIATED_TRANSPORT	31	0.215168	0.724772	0.898876	0.958791
c2 CP	KEGG pathway	KEGG_ERBB_SIGNALING_PATHWAY	86	0.173692	0.724183	0.975352	0.958505
c2 CP	Reactome pathway	REACTOME_ENDOSOMAL_SORTING_COMPLEX_REQUIRED_FOR_TRANSPORT_ESCRT	25	0.220446	0.722612	0.888	0.959081
c5	GO Biological Process	POSITIVE_REGULATION_OF_T_CELL_ACTIVATION	18	0.248663	0.718177	0.85641	0.962039
c2 CP	BioCarta pathway	BIOCARTA_SPPA_PATHWAY	22	0.234166	0.718123	0.879781	0.961294
c2 CP	Reactome pathway	REACTOME_CD28_DEPENDENT_PI3K_AKT_SIGNALING	21	0.231038	0.716833	0.87234	0.9616
c3	microRNA motif	GGCCAGT,MIR-193A,MIR-193B	86	0.170705	0.715027	0.971223	0.962402
c5	GO Molecular Function	CHANNEL_REGULATOR_ACTIVITY	23	0.225062	0.712501	0.874317	0.963692
c5	GO Molecular Function	GLUTAMATE_RECEPTOR_ACTIVITY	20	0.232599	0.709205	0.888889	0.965542
c5	GO Biological Process	REGULATION_OF_PROTEIN_SECRETION	19	0.240616	0.705637	0.870886	0.967491
c3	TF motif	V$TITF1_Q3	224	0.148643	0.705246	1	0.966993
c5	GO Molecular Function	MOLECULAR_ADAPTOR_ACTIVITY	45	0.190432	0.704979	0.915361	0.966441
c2 CP	KEGG pathway	KEGG_FRUCTOSE_AND_MANNOSE_METABOLISM	34	0.207412	0.70323	0.916435	0.967006
c2 CP	BioCarta pathway	BIOCARTA_IL2_PATHWAY	22	0.226166	0.702583	0.876081	0.966647
c2 CP	Reactome pathway	REACTOME_GABA_RECEPTOR_ACTIVATION	52	0.186558	0.700067	0.956386	0.967785
c5	GO Molecular Function	CARBOHYDRATE_KINASE_ACTIVITY	15	0.248145	0.696095	0.846154	0.969897
c3	microRNA motif	GGCAGAC,MIR-346	37	0.198129	0.693928	0.923754	0.970548
c5	GO Biological Process	DIGESTION	38	0.194537	0.690246	0.928994	0.972301
c5	GO Biological Process	TRANSMEMBRANE_RECEPTOR_PROTEIN_SERINE_THREONINE_KINASE_SIGNALING_PATHWAY	45	0.189797	0.689569	0.950156	0.971984
c5	GO Biological Process	REGULATION_OF_PROTEIN_IMPORT_INTO_NUCLEUS	16	0.24482	0.686913	0.890625	0.972902
c5	GO Biological Process	EMBRYONIC_MORPHOGENESIS	17	0.239416	0.684299	0.882952	0.973913
c2 CP	KEGG pathway	KEGG_DORSO_VENTRAL_AXIS_FORMATION	22	0.230855	0.681473	0.885027	0.974876
c3	TF motif	V$TTF1_Q6	240	0.138767	0.680857	1	0.974453
c2 CP	Reactome pathway	REACTOME_ADP_SIGNALLING_THROUGH_P2RY1	25	0.210555	0.679718	0.910448	0.974427
c2 CP	Reactome pathway	REACTOME_PIP3_ACTIVATES_AKT_SIGNALING	27	0.207178	0.67852	0.930931	0.97439
c2 CP	BioCarta pathway	BIOCARTA_GSK3_PATHWAY	27	0.207562	0.670751	0.920118	0.978031
c5	GO Biological Process	CYTOKINE_SECRETION	15	0.24149	0.667014	0.903226	0.979355
c2 CP	Reactome pathway	REACTOME_N_GLYCAN_ANTENNAE_ELONGATION_IN_THE_MEDIAL_TRANS_GOLGI	18	0.22664	0.662805	0.921182	0.980787
c2 CP	BioCarta pathway	BIOCARTA_AKT_PATHWAY	20	0.220892	0.661007	0.905914	0.980994
c2 CP	BioCarta pathway	BIOCARTA_BARRESTIN_SRC_PATHWAY	15	0.242333	0.659443	0.889182	0.981074
c2 CP	Reactome pathway	REACTOME_SPHINGOLIPID_METABOLISM	61	0.167313	0.655062	0.974026	0.982483
c2 CP	Reactome pathway	REACTOME_TIE2_SIGNALING	17	0.225992	0.654806	0.898219	0.981827
c3	microRNA motif	GCACCTT,MIR-18A,MIR-18B	112	0.151319	0.654631	0.996183	0.981129
c3	microRNA motif	GTGTGAG,MIR-342	63	0.165408	0.654361	0.986667	0.980479
c2 CP	Reactome pathway	REACTOME_THROMBOXANE_SIGNALLING_THROUGH_TP_RECEPTOR	23	0.208948	0.646749	0.903226	0.983457
c2 CP	KEGG pathway	KEGG_GLYCOSAMINOGLYCAN_DEGRADATION	21	0.215394	0.642493	0.942466	0.984654
c3	TF motif	V$NKX25_01	118	0.147529	0.642347	1	0.983915
c2 CP	Reactome pathway	REACTOME_PHASE_II_CONJUGATION	48	0.170178	0.634933	0.971264	0.986253
c2 CP	KEGG pathway	KEGG_RETINOL_METABOLISM	35	0.186474	0.6333	0.958702	0.986164
c5	GO Biological Process	PROTEOGLYCAN_METABOLIC_PROCESS	21	0.207381	0.631637	0.936387	0.986033
c2 CP	Reactome pathway	REACTOME_INSULIN_SYNTHESIS_AND_PROCESSING	20	0.209676	0.631121	0.928177	0.985455
c2 CP	Reactome pathway	REACTOME_NEUROTRANSMITTER_RELEASE_CYCLE	34	0.185837	0.630896	0.962567	0.984756
c3	microRNA motif	ACAACCT,MIR-453	41	0.1741	0.627738	0.984756	0.985226
c5	GO Molecular Function	ACETYLCHOLINE_BINDING	17	0.21327	0.623005	0.913747	0.986244
c5	GO Molecular Function	INORGANIC_CATION_TRANSMEMBRANE_TRANSPORTER_ACTIVITY	56	0.159751	0.618759	0.990991	0.98701
c5	GO Biological Process	NEURON_APOPTOSIS	17	0.214138	0.611768	0.941589	0.988583
c2 CP	KEGG pathway	KEGG_REGULATION_OF_AUTOPHAGY	21	0.200762	0.610955	0.960114	0.988088
c5	GO Biological Process	EXOCYTOSIS	23	0.195944	0.604857	0.953608	0.989215
c2 CP	KEGG pathway	KEGG_VASOPRESSIN_REGULATED_WATER_REABSORPTION	42	0.168303	0.599442	0.976608	0.989995
c2 CP	KEGG pathway	KEGG_OTHER_GLYCAN_DEGRADATION	16	0.206421	0.597512	0.95443	0.989742
c5	GO Biological Process	GLUTAMATE_SIGNALING_PATHWAY	17	0.208036	0.596584	0.960976	0.989254
c2 CP	Reactome pathway	REACTOME_HS_GAG_DEGRADATION	20	0.195304	0.593331	0.969072	0.989364
c5	GO Biological Process	REGULATION_OF_CYTOKINE_PRODUCTION	22	0.18893	0.590126	0.969466	0.98949
c5	GO Biological Process	POLYSACCHARIDE_METABOLIC_PROCESS	17	0.204376	0.581117	0.961538	0.990889
c2 CP	Reactome pathway	REACTOME_G_PROTEIN_ACTIVATION	27	0.177803	0.580779	0.965732	0.990179
c2 CP	BioCarta pathway	BIOCARTA_BCR_PATHWAY	31	0.17192	0.577407	0.982709	0.990231
c2 CP	Reactome pathway	REACTOME_GABA_SYNTHESIS_RELEASE_REUPTAKE_AND_DEGRADATION	17	0.197284	0.57511	0.971722	0.989965
c2 CP	BioCarta pathway	BIOCARTA_EPO_PATHWAY	19	0.187029	0.559667	0.978947	0.992351
c2 CP	Reactome pathway	REACTOME_REGULATION_OF_KIT_SIGNALING	16	0.190288	0.543333	0.969309	0.994275
c2 CP	Reactome pathway	REACTOME_SYNTHESIS_SECRETION_AND_INACTIVATION_OF_GLP1	17	0.185139	0.53535	0.978947	0.994627
c5	GO Biological Process	CELLULAR_POLYSACCHARIDE_METABOLIC_PROCESS	15	0.18718	0.52931	0.985222	0.994675
c2 CP	BioCarta pathway	BIOCARTA_EIF4_PATHWAY	24	0.151444	0.474475	0.994595	0.998426
c2 CP	Reactome pathway	REACTOME_ACTIVATED_NOTCH1_TRANSMITS_SIGNAL_TO_THE_NUCLEUS	26	0.129476	0.418924	1	0.999447
c5	GO Biological Process	HOMOPHILIC_CELL_ADHESION	15	-0.185735	-0.475016	0.988333	0.997678
c5	GO Biological Process	INTERACTION_WITH_HOST	17	-0.179548	-0.47748	0.99373	0.998309
c3	microRNA motif	AGCGCTT,MIR-518F,MIR-518E,MIR-518A	18	-0.190051	-0.511664	0.981938	0.996806
c5	GO Biological Process	PROTEIN_AMINO_ACID_O_LINKED_GLYCOSYLATION	18	-0.189701	-0.51252	0.978114	0.997487
c5	GO Biological Process	DEVELOPMENT_OF_PRIMARY_SEXUAL_CHARACTERISTICS	25	-0.178492	-0.520211	0.985959	0.99756
c5	GO Molecular Function	AUXILIARY_TRANSPORT_PROTEIN_ACTIVITY	25	-0.180094	-0.526015	0.983687	0.997753
c5	GO Molecular Function	SERINE_TYPE_ENDOPEPTIDASE_ACTIVITY	34	-0.168213	-0.527292	0.995342	0.99838
c2 CP	Reactome pathway	REACTOME_SIGNALING_BY_CONSTITUTIVELY_ACTIVE_EGFR	17	-0.199677	-0.52972	0.978512	0.998875
c5	GO Molecular Function	SERINE_HYDROLASE_ACTIVITY	39	-0.165126	-0.533955	0.997072	0.999178
c5	GO Molecular Function	SERINE_TYPE_PEPTIDASE_ACTIVITY	38	-0.169745	-0.544028	0.990625	0.998706
c3	TF motif	V$AR_03	57	-0.160811	-0.550973	0.991304	0.998487
c2 CP	Reactome pathway	REACTOME_G_BETA_GAMMA_SIGNALLING_THROUGH_PLC_BETA	20	-0.198935	-0.552404	0.959184	0.999041
c2 CP	BioCarta pathway	BIOCARTA_CXCR4_PATHWAY	24	-0.190021	-0.552522	0.977953	0.999796
c2 CP	Reactome pathway	REACTOME_SIGNALING_BY_ERBB4	82	-0.153053	-0.554054	0.995851	1
c5	GO Biological Process	REGULATED_SECRETORY_PATHWAY	15	-0.218911	-0.564198	0.953947	0.999454
c2 CP	BioCarta pathway	BIOCARTA_AT1R_PATHWAY	29	-0.18724	-0.565107	0.984026	1
c5	GO Biological Process	SULFUR_COMPOUND_BIOSYNTHETIC_PROCESS	18	-0.209311	-0.568451	0.968067	1
c2 CP	BioCarta pathway	BIOCARTA_FMLP_PATHWAY	32	-0.186817	-0.574561	0.977029	0.999822
c2 CP	BioCarta pathway	BIOCARTA_RAS_PATHWAY	22	-0.202101	-0.576943	0.965574	1
c3	microRNA motif	ACATATC,MIR-190	59	-0.165646	-0.577252	0.998598	1
c2 CP	Reactome pathway	REACTOME_A_TETRASACCHARIDE_LINKER_SEQUENCE_IS_REQUIRED_FOR_GAG_SYNTHESIS	25	-0.20052	-0.577885	0.966507	1
c2 CP	BioCarta pathway	BIOCARTA_NOS1_PATHWAY	17	-0.216687	-0.580117	0.9616	1
c2 CP	BioCarta pathway	BIOCARTA_TCR_PATHWAY	41	-0.181386	-0.582787	0.982009	1
c5	GO Biological Process	BIOGENIC_AMINE_METABOLIC_PROCESS	15	-0.232178	-0.58727	0.944262	1
c5	GO Biological Process	GLYCOLIPID_METABOLIC_PROCESS	16	-0.224595	-0.587612	0.950413	1
c5	GO Biological Process	PROTEOGLYCAN_BIOSYNTHETIC_PROCESS	15	-0.234128	-0.598561	0.929624	1
c2 CP	BioCarta pathway	BIOCARTA_RARRXR_PATHWAY	15	-0.237935	-0.602931	0.91405	1
c2 CP	BioCarta pathway	BIOCARTA_CSK_PATHWAY	20	-0.217517	-0.606442	0.937705	1
c2 CP	BioCarta pathway	BIOCARTA_PYK2_PATHWAY	25	-0.209896	-0.60984	0.942492	0.999813
c5	GO Biological Process	REGULATION_OF_SMALL_GTPASE_MEDIATED_SIGNAL_TRANSDUCTION	23	-0.215024	-0.612574	0.943182	0.999766
c2 CP	BioCarta pathway	BIOCARTA_AGR_PATHWAY	34	-0.196912	-0.613118	0.965463	1
c5	GO Biological Process	BRAIN_DEVELOPMENT	46	-0.184052	-0.618797	0.967504	0.999369
c3	microRNA motif	GTCAACC,MIR-380-5P	20	-0.221417	-0.620274	0.928687	0.999676
c2 CP	BioCarta pathway	BIOCARTA_GPCR_PATHWAY	30	-0.201241	-0.624869	0.937126	0.998922
c5	GO Molecular Function	SH3_SH2_ADAPTOR_ACTIVITY	39	-0.199094	-0.633171	0.939577	0.996679
c5	GO Cellular Component	MICROBODY	47	-0.194951	-0.639678	0.963359	0.994949
c2 CP	KEGG pathway	KEGG_GLYCOSAMINOGLYCAN_BIOSYNTHESIS_HEPARAN_SULFATE	26	-0.221308	-0.644132	0.941915	0.993878
c2 CP	Reactome pathway	REACTOME_ACTIVATION_OF_KAINATE_RECEPTORS_UPON_GLUTAMATE_BINDING	28	-0.217206	-0.645366	0.942492	0.994143
c3	TF motif	V$PAX8_01	34	-0.20492	-0.648589	0.946981	0.993502
c2 CP	BioCarta pathway	BIOCARTA_CREB_PATHWAY	26	-0.220064	-0.651605	0.926164	0.992935
c3	TF motif	WYAAANNRNNNGCG_UNKNOWN	63	-0.180068	-0.651975	0.965517	0.993552
c5	GO Cellular Component	PEROXISOME	47	-0.194951	-0.657866	0.955947	0.991547
c2 CP	Reactome pathway	REACTOME_INHIBITION_OF_INSULIN_SECRETION_BY_ADRENALINE_NORADRENALINE	25	-0.22593	-0.65881	0.931357	0.991862
c2 CP	BioCarta pathway	BIOCARTA_FCER1_PATHWAY	35	-0.211016	-0.66701	0.937888	0.988385
c2 CP	BioCarta pathway	BIOCARTA_IL7_PATHWAY	17	-0.257758	-0.668727	0.878165	0.988254
c3	microRNA motif	CACTGCC,MIR-34A,MIR-34C,MIR-449	272	-0.157602	-0.670834	0.998841	0.987863
c5	GO Biological Process	TRANSFORMING_GROWTH_FACTOR_BETA_RECEPTOR_SIGNALING_PATHWAY	34	-0.214702	-0.673033	0.921753	0.987446
c3	microRNA motif	GTGCAAT,MIR-25,MIR-32,MIR-92,MIR-363,MIR-367	292	-0.157	-0.673443	0.997579	0.987993
c3	microRNA motif	GGTAACC,MIR-409-5P	31	-0.221168	-0.673444	0.899054	0.98878
c5	GO Biological Process	POSITIVE_REGULATION_OF_PROTEIN_AMINO_ACID_PHOSPHORYLATION	18	-0.250258	-0.6763	0.88	0.98781
c2 CP	Reactome pathway	REACTOME_REGULATION_OF_SIGNALING_BY_CBL	18	-0.250451	-0.676896	0.878594	0.988239
c3	microRNA motif	ATGCACG,MIR-517B	19	-0.248115	-0.67985	0.888342	0.987253
c2 CP	Reactome pathway	REACTOME_ACYL_CHAIN_REMODELLING_OF_PC	21	-0.251726	-0.682259	0.880691	0.986571
c2 CP	Reactome pathway	REACTOME_OXYGEN_DEPENDENT_PROLINE_HYDROXYLATION_OF_HYPOXIA_INDUCIBLE_FACTOR_ALPHA	15	-0.270066	-0.682969	0.872193	0.98689
c5	GO Cellular Component	MICROSOME	32	-0.220859	-0.684006	0.909786	0.987008
c2 CP	BioCarta pathway	BIOCARTA_GCR_PATHWAY	16	-0.259651	-0.68889	0.877722	0.984541
c2 CP	BioCarta pathway	BIOCARTA_ACH_PATHWAY	15	-0.266125	-0.689457	0.880065	0.984936
c3	TF motif	V$HTF_01	68	-0.196949	-0.691656	0.949778	0.984238
c3	TF motif	YAATNRNNNYNATT_UNKNOWN	96	-0.183357	-0.691998	0.963738	0.984786
c3	microRNA motif	GAGACTG,MIR-452	91	-0.185275	-0.692212	0.953146	0.985446
c2 CP	Reactome pathway	REACTOME_PKA_MEDIATED_PHOSPHORYLATION_OF_CREB	16	-0.264835	-0.693014	0.860269	0.985696
c2 CP	Reactome pathway	REACTOME_THROMBIN_SIGNALLING_THROUGH_PROTEINASE_ACTIVATED_RECEPTORS_PARS	32	-0.222898	-0.695178	0.91433	0.984964
c5	GO Biological Process	PROTEIN_AUTOPROCESSING	32	-0.223985	-0.695699	0.907295	0.985376
c3	microRNA motif	GTGCAAA,MIR-507	122	-0.178579	-0.696015	0.968	0.985935
c5	GO Cellular Component	INTRINSIC_TO_ENDOPLASMIC_RETICULUM_MEMBRANE	24	-0.242943	-0.696495	0.870515	0.986351
c3	microRNA motif	CTAGGAA,MIR-384	62	-0.20022	-0.696623	0.946328	0.987054
c3	TF motif	V$OSF2_Q6	249	-0.165009	-0.697282	0.992647	0.987385
c2 CP	Reactome pathway	REACTOME_G_PROTEIN_BETA_GAMMA_SIGNALLING	28	-0.228453	-0.697361	0.897959	0.988141
c2 CP	BioCarta pathway	BIOCARTA_INSULIN_PATHWAY	22	-0.243599	-0.700635	0.885246	0.986489
c2 CP	Reactome pathway	REACTOME_CHONDROITIN_SULFATE_DERMATAN_SULFATE_METABOLISM	47	-0.214161	-0.702804	0.914617	0.985664
c2 CP	BioCarta pathway	BIOCARTA_NFAT_PATHWAY	48	-0.210992	-0.703713	0.907353	0.985738
c5	GO Cellular Component	EXTERNAL_SIDE_OF_PLASMA_MEMBRANE	15	-0.270213	-0.705635	0.843972	0.985068
c5	GO Biological Process	PROTEIN_AMINO_ACID_AUTOPHOSPHORYLATION	31	-0.230164	-0.705649	0.884555	0.985856
c5	GO Cellular Component	INTRINSIC_TO_ORGANELLE_MEMBRANE	51	-0.208706	-0.707474	0.925439	0.985153
c2 CP	BioCarta pathway	BIOCARTA_IL2RB_PATHWAY	37	-0.222521	-0.707975	0.896183	0.985545
c5	GO Cellular Component	INTEGRAL_TO_ENDOPLASMIC_RETICULUM_MEMBRANE	24	-0.242943	-0.708944	0.866883	0.985585
c5	GO Molecular Function	LYASE_ACTIVITY	66	-0.200704	-0.710785	0.925501	0.9849
c5	GO Cellular Component	INTEGRAL_TO_ORGANELLE_MEMBRANE	49	-0.21511	-0.711509	0.923977	0.985104
c3	microRNA motif	TCTATGA,MIR-376A,MIR-376B	76	-0.199381	-0.711744	0.938441	0.985729
c5	GO Biological Process	CYTOSKELETON_DEPENDENT_INTRACELLULAR_TRANSPORT	25	-0.247319	-0.713685	0.861685	0.984872
c5	GO Cellular Component	COATED_VESICLE	46	-0.220106	-0.714579	0.894886	0.984897
c5	GO Molecular Function	MONOVALENT_INORGANIC_CATION_TRANSMEMBRANE_TRANSPORTER_ACTIVITY	32	-0.230933	-0.715458	0.880805	0.984934
c5	GO Biological Process	LIPID_CATABOLIC_PROCESS	33	-0.233874	-0.718408	0.867378	0.98314
c5	GO Cellular Component	ACTIN_FILAMENT	17	-0.271498	-0.720929	0.826357	0.98174
c5	GO Molecular Function	SH2_DOMAIN_BINDING	15	-0.27923	-0.722825	0.833333	0.980841
c3	TF motif	V$GNCF_01	70	-0.20049	-0.723605	0.923387	0.980959
c3	microRNA motif	CGCTGCT,MIR-503	23	-0.250224	-0.724529	0.865385	0.980912
c5	GO Cellular Component	TRANS_GOLGI_NETWORK	20	-0.25879	-0.724534	0.846029	0.981717
c3	TF motif	CAGNYGKNAAA_UNKNOWN	70	-0.206134	-0.724727	0.915351	0.982355
c3	TF motif	YKACATTT_UNKNOWN	254	-0.172575	-0.72607	0.982143	0.981873
c3	TF motif	V$CEBPGAMMA_Q6	232	-0.173952	-0.727414	0.984049	0.981376
c2 CP	Reactome pathway	REACTOME_SIGNALING_BY_HIPPO	20	-0.266098	-0.728406	0.832536	0.981198
c5	GO Biological Process	AMINO_ACID_DERIVATIVE_METABOLIC_PROCESS	22	-0.256854	-0.72958	0.841845	0.980843
c2 CP	Reactome pathway	REACTOME_LIGAND_GATED_ION_CHANNEL_TRANSPORT	20	-0.26352	-0.730684	0.836394	0.980559
c5	GO Biological Process	PROTEIN_AMINO_ACID_DEPHOSPHORYLATION	60	-0.208827	-0.73245	0.901449	0.979616
c2 CP	Reactome pathway	REACTOME_L1CAM_INTERACTIONS	80	-0.201148	-0.732795	0.932857	0.980078
c5	GO Cellular Component	VESICULAR_FRACTION	34	-0.233429	-0.73367	0.871118	0.98
c5	GO Molecular Function	L_AMINO_ACID_TRANSMEMBRANE_TRANSPORTER_ACTIVITY	17	-0.272894	-0.734003	0.831424	0.980489
c3	microRNA motif	AAGCACA,MIR-218	383	-0.167296	-0.734794	0.994279	0.98044
c5	GO Cellular Component	CELL_CORTEX_PART	24	-0.259705	-0.735105	0.832797	0.980938
c2 CP	Reactome pathway	REACTOME_PROSTACYCLIN_SIGNALLING_THROUGH_PROSTACYCLIN_RECEPTOR	19	-0.267989	-0.737936	0.826433	0.978804
c3	TF motif	V$PAX4_04	202	-0.178357	-0.738385	0.971429	0.979147
c3	microRNA motif	GCTGAGT,MIR-512-5P	47	-0.220365	-0.738692	0.870588	0.979641
c5	GO Biological Process	VITAMIN_METABOLIC_PROCESS	16	-0.279869	-0.739591	0.799663	0.97948
c3	microRNA motif	CCACACA,MIR-147	59	-0.212367	-0.741017	0.913352	0.978696
c3	microRNA motif	GCAAAAA,MIR-129	170	-0.183863	-0.74287	0.964557	0.977421
c3	TF motif	V$HMX1_01	42	-0.229711	-0.742921	0.870031	0.978179
c3	TF motif	V$TAXCREB_02	26	-0.251137	-0.743054	0.826284	0.97885
c5	GO Cellular Component	ER_GOLGI_INTERMEDIATE_COMPARTMENT	24	-0.258226	-0.745153	0.832025	0.977358
c5	GO Molecular Function	RAS_GUANYL_NUCLEOTIDE_EXCHANGE_FACTOR_ACTIVITY	19	-0.268721	-0.746429	0.8	0.97675
c3	TF motif	V$HOX13_01	41	-0.229633	-0.746656	0.860317	0.977313
c3	microRNA motif	TGTGTGA,MIR-377	189	-0.182387	-0.748092	0.967742	0.976511
c2 CP	BioCarta pathway	BIOCARTA_PTEN_PATHWAY	18	-0.273335	-0.750877	0.789644	0.974084
c2 CP	Reactome pathway	REACTOME_CA_DEPENDENT_EVENTS	25	-0.258942	-0.750901	0.839753	0.974877
c3	microRNA motif	GACAATC,MIR-219	139	-0.189835	-0.75364	0.93557	0.972429
c3	microRNA motif	TATCTGG,MIR-488	57	-0.215353	-0.753837	0.8739	0.973001
c5	GO Biological Process	REGULATION_OF_RAS_PROTEIN_SIGNAL_TRANSDUCTION	19	-0.272411	-0.754442	0.819512	0.9731
c3	microRNA motif	ATATGCA,MIR-448	201	-0.184512	-0.756824	0.967742	0.971026
c2 CP	Reactome pathway	REACTOME_PTM_GAMMA_CARBOXYLATION_HYPUSINE_FORMATION_AND_ARYLSULFATASE_ACTIVATION	22	-0.268786	-0.761314	0.801003	0.966266
c2 CP	Reactome pathway	REACTOME_ACTIVATED_AMPK_STIMULATES_FATTY_ACID_OXIDATION_IN_MUSCLE	17	-0.281365	-0.761919	0.784591	0.966315
c2 CP	BioCarta pathway	BIOCARTA_CK1_PATHWAY	16	-0.293928	-0.762346	0.791461	0.966596
c3	microRNA motif	TTGCACT,MIR-130A,MIR-301,MIR-130B	388	-0.175924	-0.764602	0.973804	0.964533
c3	microRNA motif	ATTACAT,MIR-380-3P	97	-0.202392	-0.767856	0.89782	0.961074
c2 CP	BioCarta pathway	BIOCARTA_MET_PATHWAY	36	-0.24347	-0.770111	0.824143	0.958856
c2 CP	Reactome pathway	REACTOME_G_BETA_GAMMA_SIGNALLING_THROUGH_PI3KGAMMA	25	-0.261027	-0.77013	0.787234	0.959645
c3	microRNA motif	CTGTTAC,MIR-194	103	-0.205705	-0.770672	0.883311	0.959758
c2 CP	BioCarta pathway	BIOCARTA_MITOCHONDRIA_PATHWAY	21	-0.278762	-0.770887	0.805195	0.960277
c5	GO Biological Process	CELLULAR_LIPID_CATABOLIC_PROCESS	30	-0.257666	-0.771124	0.797125	0.960763
c3	TF motif	V$MIF1_01	175	-0.190015	-0.771493	0.937662	0.961068
c2 CP	Reactome pathway	REACTOME_SIGNALING_BY_ERBB2	92	-0.208397	-0.771696	0.887517	0.961616
c2 CP	BioCarta pathway	BIOCARTA_ACTINY_PATHWAY	18	-0.282488	-0.775261	0.773869	0.957475
c5	GO Biological Process	T_CELL_PROLIFERATION	17	-0.291849	-0.775283	0.796639	0.958258
c5	GO Cellular Component	CYTOSOL	194	-0.187483	-0.77649	0.929668	0.957394
c3	microRNA motif	GGGACCA,MIR-133A,MIR-133B	190	-0.188846	-0.776798	0.956413	0.957781
c5	GO Biological Process	CELLULAR_LIPID_METABOLIC_PROCESS	236	-0.187448	-0.776859	0.938032	0.958508
c3	TF motif	V$DR3_Q4	137	-0.196942	-0.777145	0.89396	0.958904
c2 CP	Reactome pathway	REACTOME_CD28_CO_STIMULATION	30	-0.257486	-0.778493	0.784866	0.957842
c5	GO Biological Process	SECRETION_BY_CELL	111	-0.204852	-0.784303	0.88	0.950008
c2 CP	BioCarta pathway	BIOCARTA_RAC1_PATHWAY	22	-0.279169	-0.785836	0.777955	0.948472
c3	microRNA motif	GGGGCCC,MIR-296	67	-0.219288	-0.786547	0.843465	0.948195
c5	GO Biological Process	SMALL_GTPASE_MEDIATED_SIGNAL_TRANSDUCTION	85	-0.212325	-0.787647	0.868564	0.947307
c3	TF motif	V$MAZR_01	211	-0.188893	-0.787694	0.932349	0.948048
c2 CP	Reactome pathway	REACTOME_IL_2_SIGNALING	39	-0.252542	-0.787796	0.779817	0.94869
c5	GO Biological Process	POSITIVE_REGULATION_OF_PHOSPHATE_METABOLIC_PROCESS	26	-0.268097	-0.788152	0.773071	0.948955
c5	GO Biological Process	POSITIVE_REGULATION_OF_PHOSPHORYLATION	24	-0.27563	-0.789608	0.784929	0.947572
c2 CP	Reactome pathway	REACTOME_GLUCAGON_SIGNALING_IN_METABOLIC_REGULATION	31	-0.260167	-0.790159	0.782344	0.94752
c2 CP	Reactome pathway	REACTOME_NGF_SIGNALLING_VIA_TRKA_FROM_THE_PLASMA_MEMBRANE	127	-0.201455	-0.790646	0.895753	0.947582
c3	TF motif	V$ZID_01	244	-0.186841	-0.790855	0.930205	0.948091
c3	TF motif	RYTGCNNRGNAAC_V$MIF1_01	81	-0.217775	-0.795835	0.819444	0.94098
c2 CP	Reactome pathway	REACTOME_SIGNALLING_TO_ERKS	35	-0.253755	-0.796717	0.757862	0.940399
c3	TF motif	V$AR_Q6	235	-0.192319	-0.799104	0.924081	0.937284
c2 CP	KEGG pathway	KEGG_APOPTOSIS	80	-0.216827	-0.799308	0.845827	0.937756
c5	GO Cellular Component	INTERMEDIATE_FILAMENT	19	-0.293509	-0.799895	0.726821	0.937584
c5	GO Cellular Component	INTERMEDIATE_FILAMENT_CYTOSKELETON	19	-0.293509	-0.802108	0.740171	0.934723
c5	GO Biological Process	POSITIVE_REGULATION_OF_PROTEIN_METABOLIC_PROCESS	70	-0.224847	-0.803053	0.807479	0.933965
c3	TF motif	V$MEF2_04	22	-0.278776	-0.803058	0.749599	0.93477
c5	GO Biological Process	REGULATION_OF_PROTEIN_AMINO_ACID_PHOSPHORYLATION	28	-0.270415	-0.803175	0.776235	0.935409
c2 CP	Reactome pathway	REACTOME_CHONDROITIN_SULFATE_BIOSYNTHESIS	19	-0.298329	-0.803863	0.741987	0.935076
c5	GO Biological Process	PIGMENT_METABOLIC_PROCESS	18	-0.303977	-0.804178	0.738411	0.935339
c5	GO Biological Process	EMBRYONIC_DEVELOPMENT	55	-0.234793	-0.80571	0.811209	0.933545
c2 CP	Reactome pathway	REACTOME_THE_ROLE_OF_NEF_IN_HIV1_REPLICATION_AND_DISEASE_PATHOGENESIS	24	-0.280511	-0.80674	0.74415	0.932579
c5	GO Biological Process	DEPHOSPHORYLATION	66	-0.227172	-0.807531	0.8	0.932031
c2 CP	BioCarta pathway	BIOCARTA_IGF1_PATHWAY	21	-0.289289	-0.808711	0.747649	0.930753
c3	TF motif	V$SP1_Q6_01	234	-0.193254	-0.813485	0.883971	0.923189
c2 CP	KEGG pathway	KEGG_MELANOMA	71	-0.230582	-0.813568	0.773109	0.923846
c5	GO Molecular Function	PHOSPHOTRANSFERASE_ACTIVITY_ALCOHOL_GROUP_AS_ACCEPTOR	323	-0.187772	-0.813591	0.925926	0.924623
c5	GO Molecular Function	PHOSPHOPROTEIN_PHOSPHATASE_ACTIVITY	78	-0.221597	-0.814952	0.815261	0.922994
c3	TF motif	YRCCAKNNGNCGC_UNKNOWN	65	-0.229436	-0.816572	0.766176	0.920837
c2 CP	BioCarta pathway	BIOCARTA_STATHMIN_PATHWAY	17	-0.30852	-0.817545	0.72578	0.91991
c2 CP	Reactome pathway	REACTOME_GRB2_EVENTS_IN_ERBB2_SIGNALING	21	-0.291847	-0.817781	0.714509	0.920295
c3	TF motif	V$WHN_B	235	-0.195375	-0.818469	0.883117	0.919825
c3	microRNA motif	TGAGATT,MIR-216	102	-0.219183	-0.818596	0.813673	0.920404
c3	microRNA motif	ACTGTGA,MIR-27A,MIR-27B	450	-0.185562	-0.820101	0.928331	0.918454
c2 CP	KEGG pathway	KEGG_CARDIAC_MUSCLE_CONTRACTION	63	-0.233675	-0.820411	0.765292	0.918675
c3	microRNA motif	TCTGATA,MIR-361	82	-0.224325	-0.821912	0.804196	0.916706
c3	microRNA motif	AGGTGCA,MIR-500	94	-0.221414	-0.822596	0.790569	0.916288
c5	GO Biological Process	CYTOKINE_AND_CHEMOKINE_MEDIATED_SIGNALING_PATHWAY	20	-0.29684	-0.823089	0.736227	0.916151
c5	GO Biological Process	SECONDARY_METABOLIC_PROCESS	26	-0.281836	-0.823178	0.708202	0.916808
c3	microRNA motif	GCAAGGA,MIR-502	68	-0.231269	-0.823598	0.78267	0.91684
c3	TF motif	V$PAX5_01	145	-0.207391	-0.824409	0.832071	0.916076
c3	TF motif	V$MAF_Q6	246	-0.195898	-0.824479	0.875	0.91676
c3	microRNA motif	TAATAAT,MIR-126	210	-0.19607	-0.82514	0.868773	0.916385
c3	microRNA motif	CAGCCTC,MIR-485-5P	138	-0.208678	-0.825811	0.820779	0.915938
c2 CP	KEGG pathway	KEGG_NOTCH_SIGNALING_PATHWAY	46	-0.248504	-0.825866	0.741888	0.91664
c3	TF motif	V$NERF_Q2	231	-0.199186	-0.830382	0.872107	0.908848
c3	microRNA motif	TCCAGAG,MIR-518C	139	-0.210387	-0.831027	0.818301	0.908461
c3	microRNA motif	TGGTGCT,MIR-29A,MIR-29B,MIR-29C	497	-0.186194	-0.831336	0.941048	0.908663
c3	TF motif	V$GR_Q6	242	-0.199856	-0.831371	0.883636	0.909411
c2 CP	KEGG pathway	KEGG_VIBRIO_CHOLERAE_INFECTION	51	-0.248201	-0.83141	0.739259	0.910145
c3	TF motif	RYAAAKNNNNNNTTGW_UNKNOWN	78	-0.232879	-0.832412	0.788051	0.908954
c2 CP	Reactome pathway	REACTOME_NEPHRIN_INTERACTIONS	18	-0.313472	-0.833267	0.696921	0.908073
c5	GO Cellular Component	EARLY_ENDOSOME	18	-0.310353	-0.833274	0.722222	0.908879
c2 CP	KEGG pathway	KEGG_AMYOTROPHIC_LATERAL_SCLEROSIS_ALS	52	-0.2438	-0.833766	0.763278	0.908723
c3	microRNA motif	TGCTTTG,MIR-330	311	-0.194069	-0.836119	0.868949	0.904885
c2 CP	Reactome pathway	REACTOME_ADP_SIGNALLING_THROUGH_P2RY12	21	-0.30045	-0.836639	0.701095	0.904667
c3	microRNA motif	GAGCCTG,MIR-484	100	-0.221293	-0.837342	0.78841	0.904116
c2 CP	Reactome pathway	REACTOME_ACYL_CHAIN_REMODELLING_OF_PE	20	-0.30416	-0.838088	0.714047	0.903432
c2 CP	KEGG pathway	KEGG_ADHERENS_JUNCTION	67	-0.235935	-0.838375	0.755365	0.903678
c5	GO Biological Process	MUSCLE_CELL_DIFFERENTIATION	22	-0.300086	-0.838729	0.708202	0.903804
c5	GO Biological Process	REGULATION_OF_CELLULAR_COMPONENT_ORGANIZATION_AND_BIOGENESIS	112	-0.21563	-0.838787	0.783854	0.904496
c5	GO Molecular Function	PROTEIN_DOMAIN_SPECIFIC_BINDING	68	-0.236503	-0.839841	0.754261	0.903202
c3	TF motif	V$POU1F1_Q6	220	-0.200526	-0.840386	0.822955	0.902956
c3	TF motif	V$CREBP1CJUN_01	243	-0.201984	-0.843738	0.845036	0.896865
c2 CP	KEGG pathway	KEGG_PENTOSE_AND_GLUCURONATE_INTERCONVERSIONS	15	-0.32507	-0.844731	0.666667	0.895716
c3	microRNA motif	CTCAGGG,MIR-125B,MIR-125A	314	-0.194762	-0.844791	0.865497	0.896414
c3	microRNA motif	CTATGCA,MIR-153	207	-0.203873	-0.845029	0.846847	0.896753
c2 CP	Reactome pathway	REACTOME_SYNTHESIS_OF_PIPS_AT_THE_PLASMA_MEMBRANE	30	-0.27676	-0.846202	0.695447	0.89514
c2 CP	BioCarta pathway	BIOCARTA_MEF2D_PATHWAY	15	-0.33155	-0.847163	0.666132	0.894023
c5	GO Molecular Function	COENZYME_BINDING	15	-0.324574	-0.847181	0.671692	0.894805
c3	microRNA motif	TAGCTTT,MIR-9	229	-0.202171	-0.847265	0.835366	0.895456
c2 CP	KEGG pathway	KEGG_RENAL_CELL_CARCINOMA	67	-0.23648	-0.848504	0.733333	0.893675
c3	microRNA motif	TGCACTT,MIR-519C,MIR-519B,MIR-519A	425	-0.192194	-0.848581	0.881319	0.894334
c3	TF motif	GGCKCATGS_UNKNOWN	66	-0.238995	-0.849323	0.757225	0.89361
c3	TF motif	V$PAX3_B	83	-0.231025	-0.850138	0.743224	0.892739
c2 CP	BioCarta pathway	BIOCARTA_TID_PATHWAY	18	-0.318082	-0.850392	0.657854	0.893051
c5	GO Biological Process	PIGMENT_BIOSYNTHETIC_PROCESS	17	-0.319384	-0.85236	0.642496	0.889698
c5	GO Molecular Function	PROTEIN_KINASE_ACTIVITY	274	-0.200255	-0.853156	0.837515	0.888857
c2 CP	KEGG pathway	KEGG_AMINO_SUGAR_AND_NUCLEOTIDE_SUGAR_METABOLISM	42	-0.2612	-0.853799	0.714502	0.8883
c5	GO Biological Process	CELL_PROJECTION_BIOGENESIS	23	-0.294223	-0.855568	0.686495	0.88543
c2 CP	BioCarta pathway	BIOCARTA_NGF_PATHWAY	18	-0.31677	-0.85643	0.654631	0.884363
c3	TF motif	CGTSACG_V$PAX3_B	141	-0.216991	-0.856973	0.771242	0.884017
c2 CP	Reactome pathway	REACTOME_GLYCOSPHINGOLIPID_METABOLISM	32	-0.282097	-0.85743	0.690769	0.883903
c3	microRNA motif	AGGAAGC,MIR-516-3P	119	-0.219275	-0.859121	0.765847	0.881077
c2 CP	KEGG pathway	KEGG_GLYCOLYSIS_GLUCONEOGENESIS	55	-0.249256	-0.859746	0.702782	0.880543
c2 CP	Reactome pathway	REACTOME_SIGNALING_BY_EGFR_IN_CANCER	98	-0.227443	-0.860912	0.721918	0.878789
c2 CP	Reactome pathway	REACTOME_SIGNALING_BY_SCF_KIT	75	-0.23667	-0.861359	0.700454	0.878615
c5	GO Biological Process	AMINE_TRANSPORT	38	-0.270018	-0.862006	0.686657	0.878009
c3	microRNA motif	GTTTGTT,MIR-495	245	-0.204951	-0.863333	0.816106	0.875915
c3	TF motif	V$HNF4_DR1_Q3	246	-0.204888	-0.866712	0.808717	0.869153
c3	microRNA motif	GTACTGT,MIR-101	250	-0.206227	-0.867543	0.802367	0.868084
c2 CP	Reactome pathway	REACTOME_OPIOID_SIGNALLING	72	-0.241833	-0.867878	0.710526	0.868145
c5	GO Molecular Function	DOUBLE_STRANDED_RNA_BINDING	17	-0.32651	-0.867918	0.635	0.868874
c3	TF motif	V$COUP_01	243	-0.207835	-0.870778	0.784841	0.863273
c3	microRNA motif	GTAAGAT,MIR-200A	51	-0.254959	-0.870979	0.673716	0.863629
c2 CP	Reactome pathway	REACTOME_SIGNALLING_TO_RAS	27	-0.293125	-0.871069	0.655172	0.864232
c5	GO Biological Process	CELL_STRUCTURE_DISASSEMBLY_DURING_APOPTOSIS	16	-0.335898	-0.871191	0.639535	0.864745
c3	TF motif	V$SPZ1_01	214	-0.209599	-0.871207	0.772229	0.865521
c5	GO Biological Process	CARBOHYDRATE_METABOLIC_PROCESS	171	-0.213054	-0.871835	0.756997	0.864972
c3	TF motif	TCANNTGAY_V$SREBP1_01	453	-0.196493	-0.872643	0.841463	0.863913
c3	TF motif	TCCATTKW_UNKNOWN	214	-0.210527	-0.874037	0.774786	0.861589
c2 CP	KEGG pathway	KEGG_WNT_SIGNALING_PATHWAY	144	-0.220334	-0.874501	0.726933	0.861362
c2 CP	KEGG pathway	KEGG_STEROID_HORMONE_BIOSYNTHESIS	36	-0.277068	-0.87593	0.668721	0.858881
c5	GO Cellular Component	HISTONE_DEACETYLASE_COMPLEX	19	-0.321577	-0.876676	0.630673	0.858052
c5	GO Molecular Function	STRUCTURAL_MOLECULE_ACTIVITY	183	-0.215038	-0.87716	0.746515	0.857713
c3	TF motif	TGACGTCA_V$ATF3_Q6	215	-0.210945	-0.877762	0.745993	0.857178
c3	microRNA motif	AGCACTT,MIR-93,MIR-302A,MIR-302B,MIR-302C,MIR-302D,MIR-372,MIR-373,MIR-520E,MIR-520A,MIR-526B,MIR-520B,MIR-520C,MIR-520D	330	-0.203661	-0.878008	0.791475	0.857415
c5	GO Biological Process	POST_TRANSLATIONAL_PROTEIN_MODIFICATION	453	-0.197895	-0.878027	0.815265	0.858178
c5	GO Molecular Function	TRANSFERASE_ACTIVITY_TRANSFERRING_SULFUR_CONTAINING_GROUPS	29	-0.287751	-0.878104	0.660578	0.858823
c2 CP	Reactome pathway	REACTOME_BRANCHED_CHAIN_AMINO_ACID_CATABOLISM	17	-0.326086	-0.88	0.631405	0.855238
c5	GO Biological Process	REGULATION_OF_PROTEIN_METABOLIC_PROCESS	164	-0.215988	-0.881497	0.735369	0.852548
c3	TF motif	V$PAX8_B	98	-0.234087	-0.881717	0.702957	0.852832
c2 CP	Reactome pathway	REACTOME_SHC1_EVENTS_IN_ERBB4_SIGNALING	19	-0.318649	-0.884043	0.615509	0.848315
c3	TF motif	V$YY1_01	225	-0.210922	-0.884047	0.731737	0.849107
c2 CP	BioCarta pathway	BIOCARTA_ERK_PATHWAY	28	-0.300136	-0.884303	0.647436	0.849329
c2 CP	Reactome pathway	REACTOME_SIGNALLING_BY_NGF	205	-0.214853	-0.887065	0.741814	0.843614
c3	microRNA motif	CAGTATT,MIR-200B,MIR-200C,MIR-429	452	-0.199351	-0.887106	0.808743	0.844328
c5	GO Molecular Function	GUANYL_NUCLEOTIDE_EXCHANGE_FACTOR_ACTIVITY	46	-0.267246	-0.887366	0.649691	0.844493
c3	microRNA motif	AACATTC,MIR-409-3P	140	-0.221991	-0.887578	0.701961	0.844786
c3	TF motif	V$TCF11MAFG_01	192	-0.219005	-0.889218	0.712362	0.841742
c5	GO Biological Process	PEROXISOME_ORGANIZATION_AND_BIOGENESIS	16	-0.338021	-0.88959	0.623288	0.841681
c5	GO Biological Process	RESPONSE_TO_NUTRIENT_LEVELS	29	-0.294246	-0.89005	0.63524	0.841422
c3	TF motif	TTTNNANAGCYR_UNKNOWN	111	-0.230663	-0.891027	0.687758	0.839942
c3	TF motif	V$MEIS1AHOXA9_01	110	-0.232962	-0.894277	0.687933	0.833045
c5	GO Molecular Function	AMINE_TRANSMEMBRANE_TRANSPORTER_ACTIVITY	41	-0.274494	-0.894811	0.636501	0.832608
c3	microRNA motif	AGGGCCA,MIR-328	76	-0.243529	-0.89574	0.639889	0.831191
c3	microRNA motif	GACAGGG,MIR-339	63	-0.255879	-0.896134	0.630435	0.831051
c5	GO Biological Process	REPRODUCTION	212	-0.213851	-0.899474	0.723058	0.823972
c2 CP	Reactome pathway	REACTOME_ANTIGEN_PRESENTATION_FOLDING_ASSEMBLY_AND_PEPTIDE_LOADING_OF_CLASS_I_MHC	16	-0.336485	-0.899645	0.587171	0.824361
c2 CP	Reactome pathway	REACTOME_SIGNALING_BY_RHO_GTPASES	107	-0.234596	-0.899889	0.683924	0.824552
c5	GO Molecular Function	ENZYME_REGULATOR_ACTIVITY	304	-0.209879	-0.90003	0.724586	0.825006
c3	microRNA motif	CTACCTC,LET-7A,LET-7B,LET-7C,LET-7D,LET-7E,LET-7F,MIR-98,LET-7G,LET-7I	377	-0.206259	-0.900167	0.744898	0.825454
c3	TF motif	V$EGR1_01	251	-0.212139	-0.900952	0.710976	0.824375
c3	microRNA motif	TGCACGA,MIR-517A,MIR-517C	18	-0.328031	-0.90189	0.582803	0.822893
c5	GO Biological Process	PROTEIN_PROCESSING	48	-0.271757	-0.902228	0.645066	0.822895
c5	GO Biological Process	REGULATION_OF_PROTEIN_STABILITY	19	-0.337302	-0.902264	0.588997	0.823602
c3	TF motif	V$GRE_C	115	-0.233523	-0.902557	0.675926	0.823673
c5	GO Molecular Function	TRANSCRIPTION_FACTOR_ACTIVITY	327	-0.209538	-0.904048	0.738232	0.820885
c3	microRNA motif	ATGCTGG,MIR-338	109	-0.236387	-0.905621	0.640479	0.817865
c5	GO Biological Process	REGULATION_OF_MOLECULAR_FUNCTION	307	-0.211644	-0.90698	0.705263	0.815324
c3	TF motif	V$SOX9_B1	225	-0.217487	-0.907519	0.692497	0.814803
c5	GO Biological Process	REGULATION_OF_GTPASE_ACTIVITY	15	-0.355531	-0.908902	0.576412	0.812349
c3	microRNA motif	ACCAAAG,MIR-9	483	-0.205652	-0.909194	0.724479	0.812406
c3	TF motif	CYTAGCAAY_UNKNOWN	139	-0.230184	-0.909693	0.651341	0.811959
c2 CP	KEGG pathway	KEGG_BASAL_CELL_CARCINOMA	54	-0.261793	-0.910179	0.611594	0.811573
c5	GO Biological Process	MEMBRANE_LIPID_METABOLIC_PROCESS	98	-0.243178	-0.911936	0.627717	0.808105
c3	microRNA motif	GCATTTG,MIR-105	169	-0.226312	-0.912105	0.657602	0.808484
c3	TF motif	V$PAX4_01	247	-0.215274	-0.913014	0.683393	0.807079
c5	GO Biological Process	DNA_CATABOLIC_PROCESS	23	-0.317765	-0.915524	0.576105	0.801667
c3	microRNA motif	CCTGCTG,MIR-214	224	-0.218811	-0.917722	0.688466	0.797066
c3	TF motif	V$RORA1_01	228	-0.220367	-0.918106	0.665854	0.796878
c3	microRNA motif	ACTACCT,MIR-196A,MIR-196B	138	-0.232691	-0.918952	0.631783	0.795615
c3	TF motif	V$AP2_Q6_01	256	-0.218232	-0.919376	0.66784	0.795404
c3	TF motif	V$LXR_DR4_Q3	86	-0.245801	-0.919765	0.610644	0.795197
c2 CP	Reactome pathway	REACTOME_METABOLISM_OF_VITAMINS_AND_COFACTORS	46	-0.278763	-0.920888	0.570149	0.793168
c3	TF motif	V$GATA2_01	99	-0.245437	-0.921512	0.621951	0.792434
c5	GO Molecular Function	THIOLESTER_HYDROLASE_ACTIVITY	16	-0.354024	-0.921555	0.565657	0.793102
c5	GO Biological Process	INSULIN_RECEPTOR_SIGNALING_PATHWAY	19	-0.332596	-0.921624	0.562401	0.793743
c5	GO Molecular Function	SMALL_GTPASE_REGULATOR_ACTIVITY	66	-0.259473	-0.922677	0.597684	0.791984
c3	microRNA motif	TGTATGA,MIR-485-3P	148	-0.231676	-0.922975	0.636247	0.792035
c2 CP	KEGG pathway	KEGG_PENTOSE_PHOSPHATE_PATHWAY	26	-0.31213	-0.923621	0.584691	0.791133
c5	GO Biological Process	NEGATIVE_REGULATION_OF_TRANSCRIPTION_FROM_RNA_POLYMERASE_II_PROMOTER	75	-0.258061	-0.924874	0.582734	0.78879
c3	TF motif	RRAGTTGT_UNKNOWN	241	-0.218621	-0.926379	0.632701	0.785806
c5	GO Molecular Function	KINASE_ACTIVITY	357	-0.213331	-0.926434	0.679354	0.786451
c2 CP	KEGG pathway	KEGG_HISTIDINE_METABOLISM	27	-0.307211	-0.926825	0.565428	0.786263
c3	TF motif	V$MYCMAX_02	250	-0.218393	-0.927333	0.664303	0.785744
c3	TF motif	V$ZF5_B	228	-0.225278	-0.927881	0.633495	0.78514
c3	microRNA motif	AATGTGA,MIR-23A,MIR-23B	397	-0.212383	-0.928772	0.677201	0.78363
c3	TF motif	V$MAZ_Q6	182	-0.227902	-0.929483	0.623921	0.782623
c3	microRNA motif	GTTAAAG,MIR-302B	64	-0.261796	-0.92954	0.566423	0.783274
c3	TF motif	SMTTTTGT_UNKNOWN	369	-0.212002	-0.929787	0.653153	0.783414
c3	microRNA motif	ACTGCCT,MIR-34B	209	-0.224789	-0.929894	0.615575	0.783933
c5	GO Biological Process	SECRETORY_PATHWAY	82	-0.25406	-0.931203	0.583691	0.781336
c3	TF motif	V$LEF1_Q2	209	-0.223739	-0.931505	0.637157	0.781373
c3	microRNA motif	TAGGTCA,MIR-192,MIR-215	44	-0.278692	-0.931635	0.598507	0.781835
c3	microRNA motif	AAAGGGA,MIR-204,MIR-211	215	-0.223101	-0.933444	0.607277	0.778001
c3	microRNA motif	ATGAAGG,MIR-205	153	-0.231201	-0.936828	0.606138	0.77027
c3	TF motif	V$MZF1_02	218	-0.222179	-0.937053	0.620098	0.770467
c3	microRNA motif	GTCAGGA,MIR-378	56	-0.271581	-0.937216	0.591168	0.770807
c2 CP	Reactome pathway	REACTOME_METABOLISM_OF_LIPIDS_AND_LIPOPROTEINS	445	-0.211289	-0.938242	0.631463	0.768964
c3	TF motif	CAGNWMCNNNGAC_UNKNOWN	79	-0.259152	-0.939095	0.588068	0.767563
c5	GO Biological Process	REGULATION_OF_NUCLEOCYTOPLASMIC_TRANSPORT	22	-0.334569	-0.93964	0.564145	0.767007
c5	GO Biological Process	REGULATION_OF_PROTEIN_KINASE_ACTIVITY	146	-0.234182	-0.939981	0.59126	0.766897
c2 CP	Reactome pathway	REACTOME_P75_NTR_RECEPTOR_MEDIATED_SIGNALLING	79	-0.258408	-0.94109	0.572046	0.764829
c5	GO Molecular Function	ENZYME_ACTIVATOR_ACTIVITY	118	-0.239382	-0.941411	0.577689	0.764768
c2 CP	KEGG pathway	KEGG_FATTY_ACID_METABOLISM	34	-0.303504	-0.943137	0.549606	0.76108
c2 CP	Reactome pathway	REACTOME_SLC_MEDIATED_TRANSMEMBRANE_TRANSPORT	233	-0.223736	-0.944663	0.594168	0.757896
c3	TF motif	V$HNF4_01	251	-0.223523	-0.947247	0.598824	0.752027
c3	microRNA motif	GCGCCTT,MIR-525,MIR-524	15	-0.372663	-0.948158	0.526138	0.750413
c2 CP	KEGG pathway	KEGG_BETA_ALANINE_METABOLISM	22	-0.336114	-0.94986	0.545741	0.74682
c5	GO Biological Process	REGULATION_OF_CATALYTIC_ACTIVITY	261	-0.224822	-0.950239	0.598109	0.746562
c3	TF motif	V$SF1_Q6	240	-0.222883	-0.951236	0.585681	0.744788
c5	GO Biological Process	FATTY_ACID_METABOLIC_PROCESS	59	-0.274913	-0.951256	0.552367	0.745508
c2 CP	Reactome pathway	REACTOME_SYNTHESIS_OF_PIPS_AT_THE_GOLGI_MEMBRANE	17	-0.354588	-0.951463	0.524351	0.745727
c3	microRNA motif	GTGTCAA,MIR-514	59	-0.273356	-0.953893	0.551192	0.740324
c5	GO Biological Process	FEMALE_GAMETE_GENERATION	16	-0.367212	-0.954005	0.538333	0.74079
c2 CP	KEGG pathway	KEGG_DRUG_METABOLISM_OTHER_ENZYMES	33	-0.311313	-0.954626	0.511556	0.73996
c3	microRNA motif	CAGTGTT,MIR-141,MIR-200A	300	-0.220351	-0.955711	0.595819	0.737975
c3	microRNA motif	AGCTCCT,MIR-28	85	-0.260766	-0.956306	0.552367	0.737113
c5	GO Molecular Function	PHOSPHORIC_DIESTER_HYDROLASE_ACTIVITY	39	-0.298513	-0.956517	0.525078	0.737301
c5	GO Molecular Function	PROTEIN_BINDING_BRIDGING	51	-0.283306	-0.956558	0.534226	0.737965
c5	GO Biological Process	REGULATION_OF_TRANSFERASE_ACTIVITY	152	-0.240212	-0.956799	0.539457	0.738097
c5	GO Molecular Function	INTRAMOLECULAR_OXIDOREDUCTASE_ACTIVITY	18	-0.355313	-0.956884	0.528926	0.738628
c5	GO Molecular Function	TRANSCRIPTION_COREPRESSOR_ACTIVITY	85	-0.259654	-0.957192	0.562238	0.738634
c3	TF motif	V$CREB_01	244	-0.226844	-0.957895	0.577157	0.737667
c2 CP	Reactome pathway	REACTOME_PROLONGED_ERK_ACTIVATION_EVENTS	18	-0.358069	-0.958824	0.526149	0.736019
c3	TF motif	V$T3R_Q6	232	-0.227525	-0.960033	0.554217	0.733744
c3	TF motif	V$TEL2_Q6	224	-0.231213	-0.960406	0.568434	0.733544
c3	TF motif	V$AP2_Q3	236	-0.228289	-0.960767	0.57177	0.733339
c5	GO Biological Process	SEXUAL_REPRODUCTION	115	-0.247738	-0.961167	0.567268	0.733038
c2 CP	BioCarta pathway	BIOCARTA_PTDINS_PATHWAY	22	-0.338189	-0.961239	0.520635	0.733613
c3	TF motif	YTTCCNNNGGAMR_UNKNOWN	46	-0.293213	-0.962971	0.535232	0.729854
c3	microRNA motif	GCTCTTG,MIR-335	85	-0.259319	-0.963204	0.523743	0.730015
c3	microRNA motif	CTTTGCA,MIR-527	228	-0.23196	-0.963485	0.57546	0.730076
c5	GO Biological Process	HETEROCYCLE_METABOLIC_PROCESS	26	-0.332738	-0.963559	0.502416	0.730625
c3	microRNA motif	ACATTCC,MIR-1,MIR-206	289	-0.224783	-0.964165	0.57379	0.729781
c3	microRNA motif	TCCAGAT,MIR-516-5P	100	-0.257293	-0.964533	0.523404	0.729571
c3	microRNA motif	GGCAGTG,MIR-324-3P	91	-0.260286	-0.965842	0.544704	0.726913
c2 CP	Reactome pathway	REACTOME_SIGNALING_BY_TGF_BETA_RECEPTOR_COMPLEX	59	-0.278949	-0.968119	0.53125	0.721628
c2 CP	BioCarta pathway	BIOCARTA_BAD_PATHWAY	22	-0.34246	-0.968664	0.512658	0.720945
c2 CP	KEGG pathway	KEGG_GLYCOSAMINOGLYCAN_BIOSYNTHESIS_CHONDROITIN_SULFATE	22	-0.338315	-0.968942	0.499195	0.720974
c3	TF motif	V$LEF1_Q6	235	-0.230709	-0.970789	0.550602	0.71688
c3	microRNA motif	CTCCAAG,MIR-432	75	-0.269697	-0.972452	0.516039	0.713289
c2 CP	Reactome pathway	REACTOME_SMAD2_SMAD3_SMAD4_HETEROTRIMER_REGULATES_TRANSCRIPTION	25	-0.330649	-0.974065	0.483254	0.70986
c5	GO Biological Process	REGULATION_OF_KINASE_ACTIVITY	148	-0.24705	-0.975534	0.517928	0.706722
c3	microRNA motif	TTTGCAG,MIR-518A-2	192	-0.237986	-0.97617	0.521303	0.705797
c3	TF motif	V$ZF5_01	220	-0.233224	-0.976399	0.528325	0.705921
c3	TF motif	V$EVI1_06	20	-0.35367	-0.976891	0.481361	0.705426
c5	GO Biological Process	NITROGEN_COMPOUND_BIOSYNTHETIC_PROCESS	22	-0.348399	-0.978254	0.502447	0.70257
c5	GO Cellular Component	GOLGI_APPARATUS_PART	97	-0.261103	-0.978569	0.487936	0.702528
c3	microRNA motif	CCAGGGG,MIR-331	91	-0.264204	-0.978832	0.493741	0.702581
c3	microRNA motif	ATGTCAC,MIR-489	84	-0.266329	-0.978932	0.511533	0.703089
c5	GO Biological Process	CELLULAR_CARBOHYDRATE_METABOLIC_PROCESS	120	-0.252235	-0.979114	0.506684	0.70335
c3	microRNA motif	GTATTAT,MIR-369-3P	198	-0.238835	-0.980069	0.506832	0.701566
c5	GO Molecular Function	ION_BINDING	249	-0.233068	-0.980234	0.529769	0.701878
c3	microRNA motif	ATGCAGT,MIR-217	108	-0.257307	-0.981902	0.497347	0.698219
c3	microRNA motif	AAGCAAT,MIR-137	207	-0.235909	-0.982673	0.513189	0.696971
c3	microRNA motif	AGTTCTC,MIR-146A,MIR-146B	55	-0.28351	-0.982755	0.490593	0.697506
c5	GO Molecular Function	PHOSPHATASE_REGULATOR_ACTIVITY	24	-0.34655	-0.982758	0.501543	0.698245
c3	microRNA motif	CTTTGTA,MIR-524	417	-0.223036	-0.982921	0.506667	0.698577
c3	TF motif	V$XBP1_01	127	-0.251189	-0.983335	0.496011	0.698194
c5	GO Molecular Function	COFACTOR_BINDING	21	-0.354864	-0.983866	0.481301	0.697542
c3	microRNA motif	TGCACTG,MIR-148A,MIR-152,MIR-148B	292	-0.22998	-0.985436	0.50464	0.694195
c5	GO Molecular Function	HYDRO_LYASE_ACTIVITY	25	-0.345483	-0.986798	0.491228	0.6914
c2 CP	KEGG pathway	KEGG_BIOSYNTHESIS_OF_UNSATURATED_FATTY_ACIDS	21	-0.354645	-0.98754	0.468051	0.690202
c2 CP	Reactome pathway	REACTOME_PPARA_ACTIVATES_GENE_EXPRESSION	98	-0.262554	-0.988776	0.488243	0.687665
c2 CP	Reactome pathway	REACTOME_MEMBRANE_TRAFFICKING	120	-0.25287	-0.988782	0.468456	0.688399
c3	TF motif	ACCTGTTG_UNKNOWN	146	-0.249187	-0.988907	0.496154	0.688796
c5	GO Biological Process	NEGATIVE_REGULATION_OF_CATALYTIC_ACTIVITY	66	-0.28116	-0.990004	0.457676	0.686602
c2 CP	Reactome pathway	REACTOME_SIGNAL_TRANSDUCTION_BY_L1	32	-0.323145	-0.990333	0.452774	0.68649
c3	microRNA motif	GGCAGCT,MIR-22	214	-0.239198	-0.990345	0.482843	0.687208
c2 CP	Reactome pathway	REACTOME_DOWNREGULATION_OF_TGF_BETA_RECEPTOR_SIGNALING	20	-0.361486	-0.990431	0.462562	0.687757
c2 CP	BioCarta pathway	BIOCARTA_CCR3_PATHWAY	22	-0.346342	-0.990639	0.500852	0.687975
c3	TF motif	SYATTGTG_UNKNOWN	209	-0.242216	-0.993685	0.484737	0.680575
c3	microRNA motif	ATACTGT,MIR-144	188	-0.24046	-0.993728	0.48	0.681207
c2 CP	BioCarta pathway	BIOCARTA_MTOR_PATHWAY	22	-0.352454	-0.993728	0.472313	0.681955
c2 CP	KEGG pathway	KEGG_GLIOMA	61	-0.287475	-0.993992	0.452967	0.681984
c5	GO Biological Process	CARBOHYDRATE_TRANSPORT	16	-0.380342	-0.995029	0.459099	0.679957
c5	GO Molecular Function	GTPASE_REGULATOR_ACTIVITY	124	-0.25339	-0.995538	0.475	0.67935
c3	microRNA motif	ATGTTAA,MIR-302C	234	-0.238118	-0.997335	0.480392	0.675303
c3	TF motif	CATTGTYY_V$SOX9_B1	337	-0.23005	-0.997894	0.464037	0.674595
c5	GO Molecular Function	PHOSPHORIC_MONOESTER_HYDROLASE_ACTIVITY	105	-0.262692	-0.998149	0.457766	0.674694
c2 CP	BioCarta pathway	BIOCARTA_CTCF_PATHWAY	23	-0.348699	-0.998791	0.45937	0.673754
c3	microRNA motif	ACTGTAG,MIR-139	119	-0.257003	-1.00007	0.452037	0.67116
c5	GO Biological Process	ALCOHOL_METABOLIC_PROCESS	84	-0.272132	-1.00111	0.459689	0.669045
c3	microRNA motif	ATAAGCT,MIR-21	113	-0.261445	-1.00297	0.452957	0.664837
c5	GO Molecular Function	HYDROGEN_ION_TRANSMEMBRANE_TRANSPORTER_ACTIVITY	25	-0.348587	-1.00608	0.451923	0.657212
c5	GO Biological Process	REGULATION_OF_PHOSPHORYLATION	46	-0.302399	-1.00648	0.462349	0.656894
c3	microRNA motif	ATGTACA,MIR-493	303	-0.231836	-1.00648	0.450346	0.657626
c3	microRNA motif	GAGCTGG,MIR-337	151	-0.251784	-1.00721	0.44473	0.656422
c2 CP	Reactome pathway	REACTOME_SIGNALLING_TO_P38_VIA_RIT_AND_RIN	15	-0.389523	-1.00753	0.458262	0.656262
c3	TF motif	V$MYB_Q6	239	-0.237802	-1.00786	0.454653	0.656129
c2 CP	Reactome pathway	REACTOME_GENERIC_TRANSCRIPTION_PATHWAY	210	-0.243579	-1.00954	0.451157	0.652508
c3	TF motif	V$RFX1_01	243	-0.241498	-1.01018	0.434368	0.651535
c3	microRNA motif	ACTGCAG,MIR-17-3P	102	-0.268079	-1.0103	0.45035	0.65194
c3	TF motif	ACAWYAAAG_UNKNOWN	94	-0.263875	-1.01212	0.429945	0.647934
c3	microRNA motif	CATTTCA,MIR-203	269	-0.235939	-1.01288	0.426229	0.646648
c3	TF motif	MYAATNNNNNNNGGC_UNKNOWN	102	-0.267977	-1.01359	0.445596	0.645451
c3	TF motif	V$HMGIY_Q6	222	-0.242985	-1.01444	0.444444	0.643947
c2 CP	Reactome pathway	REACTOME_CELL_DEATH_SIGNALLING_VIA_NRAGE_NRIF_AND_NADE	58	-0.294145	-1.01668	0.436556	0.638718
c3	TF motif	V$SP1_Q4_01	241	-0.24042	-1.01797	0.427033	0.636019
c3	microRNA motif	ATAACCT,MIR-154	58	-0.29425	-1.01831	0.435241	0.635876
c3	microRNA motif	TAGAACC,MIR-182	36	-0.327308	-1.01854	0.42003	0.635944
c2 CP	Reactome pathway	REACTOME_DOWNREGULATION_OF_SMAD2_3_SMAD4_TRANSCRIPTIONAL_ACTIVITY	19	-0.372326	-1.01871	0.439065	0.636253
c3	microRNA motif	ATGTTTC,MIR-494	158	-0.254676	-1.01886	0.423221	0.636568
c2 CP	KEGG pathway	KEGG_ENDOMETRIAL_CANCER	51	-0.305164	-1.01946	0.449339	0.635717
c3	TF motif	V$SP1_Q6	242	-0.243797	-1.0203	0.441463	0.634132
c3	TF motif	YRTCANNRCGC_UNKNOWN	62	-0.292269	-1.0207	0.413392	0.633834
c2 CP	Reactome pathway	REACTOME_ENERGY_DEPENDENT_REGULATION_OF_MTOR_BY_LKB1_AMPK	17	-0.39493	-1.0233	0.447077	0.627689
c2 CP	Reactome pathway	REACTOME_TGF_BETA_RECEPTOR_SIGNALING_ACTIVATES_SMADS	23	-0.357041	-1.02388	0.436747	0.62691
c5	GO Biological Process	AMINO_ACID_TRANSPORT	26	-0.351317	-1.02597	0.440984	0.622175
c5	GO Biological Process	CARBOHYDRATE_CATABOLIC_PROCESS	23	-0.356413	-1.02722	0.420886	0.619676
c3	microRNA motif	GTGCCAT,MIR-183	159	-0.255927	-1.02731	0.414414	0.620127
c3	microRNA motif	CACCAGC,MIR-138	212	-0.2488	-1.03243	0.384615	0.607312
c5	GO Molecular Function	PROTEIN_HOMODIMERIZATION_ACTIVITY	117	-0.267045	-1.03317	0.400815	0.606061
c5	GO Biological Process	PROTEIN_HOMOOLIGOMERIZATION	21	-0.370447	-1.03377	0.412698	0.605253
c3	TF motif	V$USF_02	257	-0.24385	-1.03473	0.380265	0.603419
c3	TF motif	V$ERR1_Q2	243	-0.244748	-1.0348	0.389157	0.603911
c5	GO Cellular Component	MICROTUBULE_ASSOCIATED_COMPLEX	46	-0.311652	-1.03491	0.420749	0.604311
c5	GO Molecular Function	AMINO_ACID_TRANSMEMBRANE_TRANSPORTER_ACTIVITY	29	-0.34656	-1.03634	0.393841	0.601312
c2 CP	Reactome pathway	REACTOME_ADHERENS_JUNCTIONS_INTERACTIONS	26	-0.356134	-1.03654	0.425432	0.601467
c5	GO Biological Process	MONOCARBOXYLIC_ACID_METABOLIC_PROCESS	82	-0.286345	-1.03706	0.402315	0.600728
c3	microRNA motif	GTCTACC,MIR-379	21	-0.372739	-1.03944	0.393791	0.595161
c3	microRNA motif	TGCAAAC,MIR-452	101	-0.275399	-1.03958	0.401099	0.595476
c3	TF motif	V$TCF1P_Q6	253	-0.246739	-1.03979	0.356711	0.595631
c5	GO Biological Process	VIRAL_REPRODUCTION	35	-0.333499	-1.04058	0.399038	0.594283
c5	GO Cellular Component	CYTOSOLIC_PART	19	-0.383674	-1.04181	0.400332	0.591746
c2 CP	Reactome pathway	REACTOME_NEF_MEDIATES_DOWN_MODULATION_OF_CELL_SURFACE_RECEPTORS_BY_RECRUITING_THEM_TO_CLATHRIN_ADAPTERS	17	-0.389443	-1.04212	0.426948	0.591625
c5	GO Molecular Function	METALLOENDOPEPTIDASE_ACTIVITY	27	-0.361039	-1.04288	0.404605	0.590421
c2 CP	BioCarta pathway	BIOCARTA_HDAC_PATHWAY	24	-0.354202	-1.04347	0.397415	0.589606
c3	microRNA motif	AACTGAC,MIR-223	92	-0.276911	-1.04425	0.380244	0.588271
c2 CP	Reactome pathway	REACTOME_FATTY_ACID_TRIACYLGLYCEROL_AND_KETONE_BODY_METABOLISM	159	-0.259545	-1.0445	0.386449	0.588326
c2 CP	Reactome pathway	REACTOME_MAP_KINASE_ACTIVATION_IN_TLR_CASCADE	48	-0.310295	-1.04533	0.395315	0.586938
c5	GO Biological Process	AMINE_METABOLIC_PROCESS	134	-0.266251	-1.04588	0.370712	0.586217
c2 CP	Reactome pathway	REACTOME_PI_METABOLISM	47	-0.316339	-1.04683	0.382582	0.5844
c3	microRNA motif	GCGCTTT,MIR-518B,MIR-518C,MIR-518D	20	-0.381131	-1.04695	0.388535	0.584798
c5	GO Biological Process	INTRACELLULAR_RECEPTOR_MEDIATED_SIGNALING_PATHWAY	20	-0.38262	-1.04754	0.383013	0.583992
c5	GO Cellular Component	PERINUCLEAR_REGION_OF_CYTOPLASM	51	-0.310676	-1.04763	0.381429	0.584467
c3	TF motif	V$ATF_01	235	-0.249669	-1.04924	0.353374	0.580972
c3	microRNA motif	TTGGAGA,MIR-515-5P,MIR-519E	139	-0.266445	-1.04979	0.367801	0.580239
c3	microRNA motif	ATCTTGC,MIR-31	73	-0.289721	-1.05154	0.398827	0.57646
c3	microRNA motif	GGGATGC,MIR-324-5P	48	-0.310879	-1.05191	0.383901	0.576218
c3	microRNA motif	TTTTGAG,MIR-373	220	-0.253557	-1.05244	0.342893	0.57549
c3	microRNA motif	GAGCCAG,MIR-149	134	-0.268205	-1.05293	0.359844	0.574914
c2 CP	Reactome pathway	REACTOME_SIGNALING_BY_NOTCH1	66	-0.295956	-1.05312	0.383382	0.575084
c5	GO Biological Process	NEGATIVE_REGULATION_OF_TRANSCRIPTION	170	-0.260829	-1.05369	0.351662	0.574242
c2 CP	Reactome pathway	REACTOME_TRANSPORT_OF_VITAMINS_NUCLEOSIDES_AND_RELATED_MOLECULES	29	-0.355651	-1.0541	0.399689	0.573842
c2 CP	Reactome pathway	REACTOME_SIGNALING_BY_ROBO_RECEPTOR	28	-0.345856	-1.05416	0.395866	0.574371
c5	GO Biological Process	COFACTOR_BIOSYNTHETIC_PROCESS	21	-0.369452	-1.05822	0.402226	0.564712
c5	GO Biological Process	COFACTOR_METABOLIC_PROCESS	52	-0.312517	-1.0587	0.358712	0.564208
c3	microRNA motif	CACTGTG,MIR-128A,MIR-128B	323	-0.245212	-1.05975	0.321596	0.562186
c3	TF motif	V$ELK1_01	254	-0.252163	-1.06166	0.320913	0.558078
c5	GO Molecular Function	ANTIOXIDANT_ACTIVITY	18	-0.396144	-1.06305	0.384365	0.555182
c5	GO Biological Process	POSITIVE_REGULATION_OF_PROTEIN_MODIFICATION_PROCESS	27	-0.355843	-1.06443	0.383915	0.552428
c3	microRNA motif	ACAGGGT,MIR-10A,MIR-10B	116	-0.278855	-1.06564	0.342318	0.549987
c5	GO Biological Process	NEGATIVE_REGULATION_OF_RNA_METABOLIC_PROCESS	118	-0.272711	-1.06703	0.321871	0.547137
c5	GO Biological Process	NEGATIVE_REGULATION_OF_TRANSCRIPTION_DNA_DEPENDENT	117	-0.275131	-1.06756	0.337302	0.546415
c3	microRNA motif	AAAGACA,MIR-511	190	-0.260612	-1.07062	0.321867	0.539394
c2 CP	BioCarta pathway	BIOCARTA_CERAMIDE_PATHWAY	22	-0.383144	-1.07075	0.366834	0.539675
c5	GO Biological Process	GLYCOPROTEIN_METABOLIC_PROCESS	88	-0.291405	-1.07324	0.33795	0.533907
c5	GO Molecular Function	CARBON_OXYGEN_LYASE_ACTIVITY	29	-0.354572	-1.0738	0.354599	0.533157
c3	TF motif	V$MTF1_Q4	234	-0.254288	-1.07384	0.309202	0.533701
c2 CP	Reactome pathway	REACTOME_ARMS_MEDIATED_ACTIVATION	16	-0.400872	-1.0753	0.355848	0.530716
c5	GO Molecular Function	PEPTIDASE_ACTIVITY	162	-0.265282	-1.07615	0.314028	0.529091
c3	microRNA motif	ATGCTGC,MIR-103,MIR-107	209	-0.257547	-1.07616	0.302583	0.529712
c5	GO Biological Process	PROTEOLYSIS	186	-0.26436	-1.07941	0.296154	0.52207
c3	TF motif	V$MYB_Q3	229	-0.25665	-1.08042	0.290441	0.520155
c2 CP	BioCarta pathway	BIOCARTA_IGF1R_PATHWAY	21	-0.378681	-1.08086	0.361409	0.519721
c5	GO Molecular Function	PHOSPHORIC_ESTER_HYDROLASE_ACTIVITY	145	-0.271729	-1.08162	0.298387	0.518466
c3	TF motif	V$CHOP_01	223	-0.256928	-1.08176	0.284663	0.518787
c5	GO Biological Process	CELLULAR_RESPONSE_TO_STIMULUS	19	-0.395098	-1.08341	0.392977	0.515379
c5	GO Molecular Function	ENDOPEPTIDASE_ACTIVITY	106	-0.284351	-1.08449	0.313779	0.513328
c3	TF motif	V$HIF1_Q5	231	-0.259305	-1.08474	0.290822	0.513351
c3	microRNA motif	TAATGTG,MIR-323	155	-0.269307	-1.0853	0.299871	0.512562
c5	GO Molecular Function	PROTEIN_SERINE_THREONINE_KINASE_ACTIVITY	195	-0.26496	-1.08655	0.279901	0.510099
c5	GO Biological Process	STEROID_HORMONE_RECEPTOR_SIGNALING_PATHWAY	19	-0.397348	-1.08842	0.34609	0.506153
c2 CP	KEGG pathway	KEGG_THYROID_CANCER	28	-0.360932	-1.09187	0.349026	0.49838
c5	GO Biological Process	NITROGEN_COMPOUND_METABOLIC_PROCESS	147	-0.273958	-1.09207	0.277202	0.498492
c3	TF motif	V$PAX6_01	92	-0.294696	-1.0947	0.308625	0.492602
c5	GO Biological Process	RNA_CATABOLIC_PROCESS	18	-0.397246	-1.09509	0.314425	0.492311
c5	GO Biological Process	ICOSANOID_METABOLIC_PROCESS	16	-0.416559	-1.09584	0.350847	0.491126
c5	GO Biological Process	MICROTUBULE_BASED_MOVEMENT	16	-0.418593	-1.09651	0.3712	0.490166
c3	TF motif	V$SMAD_Q6	235	-0.262218	-1.09763	0.256127	0.488159
c3	microRNA motif	CCTGAGT,MIR-510	39	-0.34549	-1.0978	0.319084	0.488365
c5	GO Molecular Function	NUCLEAR_HORMONE_RECEPTOR_BINDING	25	-0.371477	-1.09842	0.324881	0.487471
c3	TF motif	V$STAT1_03	228	-0.260468	-1.09892	0.258333	0.486931
c3	TF motif	GGCNRNWCTTYS_UNKNOWN	77	-0.304485	-1.10226	0.304895	0.479495
c5	GO Biological Process	CELLULAR_CARBOHYDRATE_CATABOLIC_PROCESS	22	-0.388689	-1.10417	0.341158	0.475474
c3	TF motif	V$CREB_02	239	-0.262461	-1.10522	0.245074	0.473507
c3	microRNA motif	AAGTCCA,MIR-422B,MIR-422A	69	-0.30961	-1.10649	0.267983	0.471124
c5	GO Biological Process	GAMETE_GENERATION	93	-0.29337	-1.10685	0.287449	0.470883
c2 CP	KEGG pathway	KEGG_PANCREATIC_CANCER	69	-0.306823	-1.10685	0.288184	0.471471
c5	GO Molecular Function	MICROTUBULE_BINDING	33	-0.358443	-1.10903	0.301092	0.466957
c3	TF motif	GAANYNYGACNY_UNKNOWN	70	-0.310888	-1.11018	0.281205	0.464827
c3	TF motif	V$STAT1_01	64	-0.31556	-1.1105	0.293944	0.464609
c2 CP	KEGG pathway	KEGG_VALINE_LEUCINE_AND_ISOLEUCINE_DEGRADATION	41	-0.343521	-1.11132	0.301223	0.463278
c2 CP	Reactome pathway	REACTOME_MYOGENESIS	26	-0.380154	-1.11236	0.3104	0.461367
c3	TF motif	YTCCCRNNAGGY_UNKNOWN	67	-0.316139	-1.11258	0.267143	0.461442
c3	TF motif	V$AHRARNT_02	15	-0.432122	-1.11699	0.314516	0.451782
c2 CP	Reactome pathway	REACTOME_TRANS_GOLGI_NETWORK_VESICLE_BUDDING	57	-0.323206	-1.12197	0.290511	0.440886
c5	GO Cellular Component	VESICLE_MEMBRANE	30	-0.366936	-1.1231	0.304821	0.438803
c2 CP	Reactome pathway	REACTOME_LYSOSOME_VESICLE_BIOGENESIS	22	-0.396584	-1.12405	0.300971	0.437239
c5	GO Cellular Component	CYTOPLASMIC_VESICLE_PART	28	-0.383467	-1.1259	0.290679	0.433624
c5	GO Biological Process	NEGATIVE_REGULATION_OF_METABOLIC_PROCESS	241	-0.267331	-1.12748	0.209581	0.430613
c5	GO Biological Process	PROTEIN_OLIGOMERIZATION	39	-0.344988	-1.12912	0.286378	0.427549
c5	GO Biological Process	PHOSPHOLIPID_METABOLIC_PROCESS	72	-0.317272	-1.12959	0.256854	0.426969
c5	GO Biological Process	POSITIVE_REGULATION_OF_CELL_CYCLE	16	-0.433489	-1.13053	0.303922	0.42544
c3	TF motif	GCTNWTTGK_UNKNOWN	281	-0.264329	-1.13135	0.182028	0.42419
c3	TF motif	V$MYCMAX_03	230	-0.26931	-1.1318	0.190709	0.423728
c2 CP	Reactome pathway	REACTOME_GOLGI_ASSOCIATED_VESICLE_BIOGENESIS	50	-0.335546	-1.13208	0.260313	0.423619
c3	TF motif	YYCATTCAWW_UNKNOWN	182	-0.278791	-1.13267	0.210459	0.422751
c3	TF motif	V$MYB_Q5_01	251	-0.269017	-1.13271	0.191283	0.423225
c3	TF motif	V$PPAR_DR1_Q2	241	-0.269796	-1.1355	0.185936	0.417577
c5	GO Biological Process	RESPONSE_TO_ORGANIC_SUBSTANCE	30	-0.372916	-1.13557	0.271987	0.417953
c2 CP	KEGG pathway	KEGG_PROSTATE_CANCER	86	-0.30863	-1.13613	0.257302	0.417235
c2 CP	BioCarta pathway	BIOCARTA_VEGF_PATHWAY	27	-0.380301	-1.13647	0.2891	0.417002
c3	TF motif	GCGNNANTTCC_UNKNOWN	111	-0.29529	-1.13736	0.228232	0.415537
c5	GO Molecular Function	TRANSFERASE_ACTIVITY_TRANSFERRING_HEXOSYL_GROUPS	77	-0.30932	-1.13783	0.248257	0.415051
c3	microRNA motif	GTAAACC,MIR-299-5P	46	-0.344083	-1.14009	0.260677	0.410651
c3	microRNA motif	TACTTGA,MIR-26A,MIR-26B	290	-0.26561	-1.14199	0.162592	0.40696
c5	GO Biological Process	APOPTOTIC_PROGRAM	57	-0.329294	-1.14212	0.257343	0.407179
c5	GO Biological Process	NEGATIVE_REGULATION_OF_CELLULAR_METABOLIC_PROCESS	239	-0.269691	-1.14221	0.167665	0.407552
c2 CP	Reactome pathway	REACTOME_ACTIVATION_OF_CHAPERONE_GENES_BY_XBP1S	43	-0.348543	-1.1424	0.248834	0.407694
c5	GO Biological Process	APOPTOTIC_NUCLEAR_CHANGES	19	-0.420735	-1.14403	0.279869	0.404635
c5	GO Biological Process	GLYCOPROTEIN_BIOSYNTHETIC_PROCESS	72	-0.316675	-1.14508	0.235209	0.40285
c3	microRNA motif	ACACTCC,MIR-122A	72	-0.319989	-1.14738	0.240223	0.398334
c5	GO Molecular Function	CYSTEINE_TYPE_ENDOPEPTIDASE_ACTIVITY	37	-0.366182	-1.14762	0.263314	0.398377
c3	microRNA motif	AAAGGAT,MIR-501	124	-0.29328	-1.14811	0.210667	0.397807
c5	GO Molecular Function	OXIDOREDUCTASE_ACTIVITY	264	-0.268504	-1.1482	0.165882	0.398124
c5	GO Biological Process	REGULATION_OF_CATABOLIC_PROCESS	16	-0.440521	-1.14949	0.309244	0.395853
c2 CP	BioCarta pathway	BIOCARTA_ETS_PATHWAY	18	-0.430466	-1.14962	0.265101	0.396103
c2 CP	KEGG pathway	KEGG_CHRONIC_MYELOID_LEUKEMIA	73	-0.318232	-1.15057	0.21295	0.394571
c5	GO Cellular Component	CYTOPLASMIC_VESICLE_MEMBRANE	28	-0.383467	-1.15137	0.268489	0.393389
c3	TF motif	V$DR1_Q3	238	-0.276021	-1.15172	0.168911	0.393197
c3	TF motif	WCTCNATGGY_UNKNOWN	76	-0.314244	-1.1521	0.220779	0.392947
c3	microRNA motif	TACAATC,MIR-508	57	-0.335559	-1.15247	0.243832	0.39265
c3	TF motif	CCCNNNNNNAAGWT_UNKNOWN	95	-0.310021	-1.15268	0.211022	0.39271
c5	GO Biological Process	GENERATION_OF_PRECURSOR_METABOLITES_AND_ENERGY	116	-0.296215	-1.15573	0.191633	0.386683
c3	microRNA motif	ACCATTT,MIR-522	147	-0.289183	-1.15633	0.196871	0.385914
c2 CP	KEGG pathway	KEGG_RIBOFLAVIN_METABOLISM	15	-0.45612	-1.15735	0.283828	0.384226
c5	GO Molecular Function	RNA_POLYMERASE_II_TRANSCRIPTION_FACTOR_ACTIVITY	173	-0.282042	-1.15762	0.1868	0.384166
c2 CP	BioCarta pathway	BIOCARTA_TFF_PATHWAY	20	-0.414788	-1.15778	0.28871	0.384347
c2 CP	KEGG pathway	KEGG_MTOR_SIGNALING_PATHWAY	51	-0.342538	-1.15856	0.244012	0.383222
c3	microRNA motif	TCTGGAC,MIR-198	78	-0.318061	-1.15972	0.22101	0.381348
c2 CP	Reactome pathway	REACTOME_EGFR_DOWNREGULATION	21	-0.411677	-1.16024	0.260434	0.380705
c5	GO Biological Process	POSITIVE_REGULATION_OF_TRANSCRIPTION_FROM_RNA_POLYMERASE_II_PROMOTER	63	-0.334006	-1.16067	0.220315	0.380367
c2 CP	Reactome pathway	REACTOME_SIGNALING_BY_NOTCH	98	-0.306041	-1.16187	0.207627	0.378424
c3	TF motif	WCAANNNYCAG_UNKNOWN	241	-0.27473	-1.1633	0.140625	0.375944
c2 CP	KEGG pathway	KEGG_ARGININE_AND_PROLINE_METABOLISM	49	-0.342891	-1.16598	0.213256	0.370854
c3	microRNA motif	CCAGGTT,MIR-490	63	-0.328883	-1.16605	0.221252	0.371217
c3	microRNA motif	GTCTTCC,MIR-7	162	-0.286091	-1.1686	0.16838	0.366446
c5	GO Molecular Function	HORMONE_RECEPTOR_BINDING	26	-0.397917	-1.16925	0.259934	0.365623
c5	GO Biological Process	VIRAL_INFECTIOUS_CYCLE	27	-0.395701	-1.16937	0.248013	0.365867
c3	microRNA motif	AGGAGTG,MIR-483	62	-0.334453	-1.17623	0.207849	0.352298
c2 CP	KEGG pathway	KEGG_SMALL_CELL_LUNG_CANCER	83	-0.322608	-1.17909	0.193503	0.347176
c5	GO Biological Process	ESTABLISHMENT_OF_PROTEIN_LOCALIZATION	178	-0.289721	-1.17982	0.154229	0.34621
c5	GO Biological Process	ORGANIC_ACID_TRANSPORT	40	-0.36753	-1.17987	0.238026	0.346599
c5	GO Cellular Component	COATED_VESICLE_MEMBRANE	17	-0.445061	-1.18007	0.262215	0.346658
c5	GO Biological Process	VIRAL_REPRODUCTIVE_PROCESS	31	-0.384514	-1.18054	0.230887	0.346222
c5	GO Cellular Component	MEMBRANE_COAT	17	-0.449488	-1.18239	0.256822	0.343007
c5	GO Molecular Function	MAGNESIUM_ION_BINDING	59	-0.334197	-1.18424	0.213353	0.339831
c5	GO Molecular Function	PROTEIN_SERINE_THREONINE_PHOSPHATASE_ACTIVITY	23	-0.407243	-1.18777	0.224165	0.3335
c3	TF motif	TTCNRGNNNNTTC_V$HSF_Q6	141	-0.299646	-1.18884	0.162162	0.331896
c5	GO Cellular Component	COATED_MEMBRANE	17	-0.449488	-1.18897	0.251667	0.332129
c3	microRNA motif	CTTGTAT,MIR-381	199	-0.286615	-1.19139	0.118388	0.327933
c5	GO Biological Process	GLUCOSE_METABOLIC_PROCESS	28	-0.39154	-1.19189	0.233974	0.327406
c3	TF motif	V$SREBP1_01	160	-0.296559	-1.19517	0.162197	0.321664
c2 CP	Reactome pathway	REACTOME_CTNNB1_PHOSPHORYLATION_CASCADE	15	-0.449279	-1.19561	0.241963	0.321272
c3	TF motif	V$GATA1_01	229	-0.285857	-1.19668	0.11358	0.319692
c2 CP	Reactome pathway	REACTOME_SHC1_EVENTS_IN_EGFR_SIGNALING	15	-0.468162	-1.19673	0.258064	0.320042
c5	GO Biological Process	CARBOXYLIC_ACID_TRANSPORT	39	-0.370655	-1.198	0.209265	0.318025
c3	TF motif	CCGNMNNTNACG_UNKNOWN	72	-0.332438	-1.19883	0.172028	0.316924
c5	GO Molecular Function	HYDROLASE_ACTIVITY_ACTING_ON_CARBON_NITROGEN_NOT_PEPTIDEBONDSIN_LINEAR_AMIDES	20	-0.42824	-1.19928	0.244592	0.31656
c5	GO Biological Process	AMINE_CATABOLIC_PROCESS	27	-0.412542	-1.20049	0.251543	0.314744
c5	GO Molecular Function	ORGANIC_ACID_TRANSMEMBRANE_TRANSPORTER_ACTIVITY	44	-0.363428	-1.20104	0.193252	0.314158
c3	microRNA motif	AAGCACT,MIR-520F	231	-0.285693	-1.20263	0.106459	0.311672
c2 CP	Reactome pathway	REACTOME_NUCLEOTIDE_LIKE_PURINERGIC_RECEPTORS	15	-0.463807	-1.20328	0.241538	0.310907
c5	GO Molecular Function	ATP_BINDING	152	-0.302077	-1.20658	0.137435	0.305354
c5	GO Molecular Function	TRANSFERASE_ACTIVITY_TRANSFERRING_ACYL_GROUPS	53	-0.357946	-1.2077	0.190962	0.303654
c3	TF motif	V$HNF4_01_B	239	-0.286137	-1.21091	0.0941176	0.298394
c2 CP	Reactome pathway	REACTOME_NOTCH1_INTRACELLULAR_DOMAIN_REGULATES_TRANSCRIPTION	42	-0.365624	-1.21111	0.197853	0.29844
c5	GO Cellular Component	GOLGI_ASSOCIATED_VESICLE	29	-0.401021	-1.21196	0.218543	0.297247
c5	GO Molecular Function	PURINE_RIBONUCLEOTIDE_BINDING	199	-0.294972	-1.21219	0.10125	0.297262
c3	TF motif	YGCANTGCR_UNKNOWN	117	-0.312218	-1.21412	0.141096	0.2942
c2 CP	BioCarta pathway	BIOCARTA_PITX2_PATHWAY	15	-0.47481	-1.21419	0.233058	0.294477
c5	GO Biological Process	NITROGEN_COMPOUND_CATABOLIC_PROCESS	29	-0.400738	-1.21621	0.202593	0.291356
c5	GO Molecular Function	PHOSPHOTRANSFERASE_ACTIVITY_PHOSPHATE_GROUP_AS_ACCEPTOR	18	-0.446958	-1.21635	0.23888	0.29151
c2 CP	KEGG pathway	KEGG_NON_SMALL_CELL_LUNG_CANCER	54	-0.360673	-1.21641	0.183432	0.291801
c5	GO Molecular Function	CARBOXYLIC_ACID_TRANSMEMBRANE_TRANSPORTER_ACTIVITY	43	-0.366536	-1.21649	0.1994	0.292085
c3	TF motif	YAATNANRNNNCAG_UNKNOWN	56	-0.352682	-1.21942	0.172566	0.287374
c5	GO Molecular Function	TRANSFERASE_ACTIVITY_TRANSFERRING_GLYCOSYL_GROUPS	106	-0.322715	-1.21966	0.129299	0.287354
c2 CP	Reactome pathway	REACTOME_ADAPTIVE_IMMUNE_SYSTEM	463	-0.27335	-1.22047	0.0497788	0.286376
c5	GO Cellular Component	GOLGI_APPARATUS	216	-0.293917	-1.22086	0.0885287	0.286112
c3	TF motif	V$USF_C	260	-0.289026	-1.22141	0.0820265	0.285543
c5	GO Biological Process	AROMATIC_COMPOUND_METABOLIC_PROCESS	26	-0.412979	-1.22157	0.20517	0.285693
c5	GO Molecular Function	ADENYL_RIBONUCLEOTIDE_BINDING	159	-0.305075	-1.22249	0.106218	0.284439
c3	TF motif	V$USF_Q6	250	-0.288713	-1.22533	0.0817073	0.280037
c2 CP	Reactome pathway	REACTOME_ENOS_ACTIVATION_AND_REGULATION	15	-0.479394	-1.22586	0.187602	0.27956
c2 CP	Reactome pathway	REACTOME_CTLA4_INHIBITORY_SIGNALING	20	-0.451101	-1.22851	0.202614	0.27545
c5	GO Molecular Function	PURINE_NUCLEOTIDE_BINDING	205	-0.296492	-1.22894	0.0849754	0.275111
c3	microRNA motif	CATGTAA,MIR-496	171	-0.302708	-1.2292	0.121365	0.275091
c2 CP	KEGG pathway	KEGG_SYSTEMIC_LUPUS_ERYTHEMATOSUS	84	-0.330134	-1.22979	0.146479	0.274508
c2 CP	KEGG pathway	KEGG_GLUTATHIONE_METABOLISM	44	-0.375392	-1.23007	0.189759	0.274479
c5	GO Biological Process	REGULATION_OF_PROTEIN_MODIFICATION_PROCESS	42	-0.382451	-1.23131	0.170767	0.27273
c2 CP	BioCarta pathway	BIOCARTA_CHEMICAL_PATHWAY	22	-0.43341	-1.2319	0.188088	0.272202
c5	GO Biological Process	COENZYME_METABOLIC_PROCESS	36	-0.396627	-1.23258	0.182236	0.271454
c2 CP	Reactome pathway	REACTOME_RECYCLING_PATHWAY_OF_L1	24	-0.42003	-1.23342	0.18138	0.270427
c3	microRNA motif	ATTCTTT,MIR-186	263	-0.289983	-1.23449	0.0736342	0.269043
c2 CP	BioCarta pathway	BIOCARTA_CASPASE_PATHWAY	21	-0.437261	-1.23543	0.20297	0.267864
c2 CP	BioCarta pathway	BIOCARTA_ERK5_PATHWAY	17	-0.457478	-1.23644	0.213576	0.266615
c2 CP	BioCarta pathway	BIOCARTA_MPR_PATHWAY	31	-0.400936	-1.23834	0.16092	0.263925
c5	GO Molecular Function	ADENYL_NUCLEOTIDE_BINDING	165	-0.30661	-1.23976	0.083225	0.261954
c3	TF motif	V$HIF1_Q3	218	-0.298605	-1.24131	0.0869033	0.259873
c5	GO Biological Process	GLYCEROPHOSPHOLIPID_METABOLIC_PROCESS	45	-0.376703	-1.24372	0.146789	0.256476
c2 CP	KEGG pathway	KEGG_SELENOAMINO_ACID_METABOLISM	24	-0.423422	-1.24432	0.191558	0.255874
c2 CP	BioCarta pathway	BIOCARTA_P53HYPOXIA_PATHWAY	21	-0.443293	-1.24513	0.192616	0.254938
c5	GO Molecular Function	PROTEIN_DIMERIZATION_ACTIVITY	176	-0.304196	-1.2473	0.0657396	0.251832
c2 CP	Reactome pathway	REACTOME_PKB_MEDIATED_EVENTS	27	-0.418985	-1.24749	0.192547	0.251904
c2 CP	Reactome pathway	REACTOME_TRANSPORT_TO_THE_GOLGI_AND_SUBSEQUENT_MODIFICATION	33	-0.407326	-1.24799	0.167963	0.251553
c2 CP	Reactome pathway	REACTOME_PRE_NOTCH_EXPRESSION_AND_PROCESSING	40	-0.385863	-1.24833	0.16839	0.251395
c2 CP	KEGG pathway	KEGG_TYROSINE_METABOLISM	37	-0.387724	-1.24852	0.154185	0.251441
c3	microRNA motif	AGTCAGC,MIR-345	57	-0.361201	-1.24879	0.154887	0.251385
c2 CP	BioCarta pathway	BIOCARTA_WNT_PATHWAY	25	-0.426921	-1.24911	0.180645	0.251253
c3	microRNA motif	ACTGAAA,MIR-30A-3P,MIR-30E-3P	189	-0.305933	-1.24968	0.0882724	0.250766
c2 CP	Reactome pathway	REACTOME_SULFUR_AMINO_ACID_METABOLISM	23	-0.434087	-1.25213	0.182677	0.24729
c5	GO Biological Process	CYTOSKELETON_ORGANIZATION_AND_BIOGENESIS	196	-0.305236	-1.25474	0.0755886	0.243666
c2 CP	BioCarta pathway	BIOCARTA_HCMV_PATHWAY	17	-0.473808	-1.255	0.175292	0.243627
c3	microRNA motif	CAGCTTT,MIR-320	243	-0.299581	-1.25534	0.0618932	0.243469
c5	GO Molecular Function	OXIDOREDUCTASE_ACTIVITY_ACTING_ON_CH_OH_GROUP_OF_DONORS	53	-0.370976	-1.25563	0.136024	0.243384
c5	GO Biological Process	PROTEIN_TRANSPORT	148	-0.314126	-1.26365	0.0851613	0.231638
c5	GO Biological Process	RESPONSE_TO_STRESS	473	-0.285852	-1.26758	0.0227766	0.226209
c3	microRNA motif	TCCCCAC,MIR-491	54	-0.370207	-1.26775	0.14006	0.226298
c5	GO Biological Process	GOLGI_VESICLE_TRANSPORT	48	-0.381201	-1.26855	0.115616	0.225425
c5	GO Molecular Function	ISOMERASE_ACTIVITY	34	-0.406939	-1.269	0.156156	0.225126
c5	GO Cellular Component	VESICLE_COAT	16	-0.480892	-1.27088	0.178571	0.222772
c3	TF motif	V$ARNT_02	228	-0.301535	-1.27152	0.0518072	0.222254
c5	GO Biological Process	NEGATIVE_REGULATION_OF_CELL_CYCLE	74	-0.349621	-1.2718	0.0950292	0.222205
c5	GO Molecular Function	OXIDOREDUCTASE_ACTIVITY_GO_0016616	47	-0.379636	-1.2721	0.125	0.222126
c3	microRNA motif	TTTGTAG,MIR-520D	318	-0.296438	-1.27312	0.02781	0.220944
c5	GO Molecular Function	GUANYL_NUCLEOTIDE_BINDING	45	-0.391211	-1.27441	0.122137	0.219441
c5	GO Molecular Function	TRANSITION_METAL_ION_BINDING	101	-0.3416	-1.27497	0.0872483	0.219029
c2 CP	Reactome pathway	REACTOME_SIGNALING_BY_THE_B_CELL_RECEPTOR_BCR	115	-0.330325	-1.27769	0.0813008	0.215557
c3	TF motif	V$AP2_Q6	243	-0.304685	-1.2804	0.0463734	0.212093
c5	GO Biological Process	AMINO_ACID_AND_DERIVATIVE_METABOLIC_PROCESS	98	-0.337204	-1.28319	0.079561	0.20856
c3	TF motif	V$COUP_DR1_Q6	226	-0.30554	-1.2845	0.0427553	0.207062
c3	TF motif	TGACCTTG_V$SF1_Q6	233	-0.30218	-1.28695	0.0429082	0.204164
c5	GO Molecular Function	MRNA_BINDING	20	-0.465815	-1.28705	0.162602	0.204354
c5	GO Biological Process	RESPONSE_TO_HORMONE_STIMULUS	30	-0.425815	-1.28771	0.142395	0.20379
c5	GO Biological Process	PROTEIN_AMINO_ACID_N_LINKED_GLYCOSYLATION	30	-0.420312	-1.28837	0.12983	0.203226
c3	microRNA motif	ATCATGA,MIR-433	107	-0.334395	-1.29108	0.0802139	0.199949
c3	TF motif	V$CREB_Q3	233	-0.309196	-1.29125	0.0434243	0.200053
c3	TF motif	V$CMYB_01	236	-0.30792	-1.29529	0.04375	0.195055
c2 CP	KEGG pathway	KEGG_PYRUVATE_METABOLISM	37	-0.404401	-1.29545	0.118003	0.195172
c5	GO Molecular Function	TRANSFERASE_ACTIVITY_TRANSFERRING_PHOSPHORUS_CONTAINING_GROUPS	412	-0.294484	-1.29656	0.015855	0.194063
c2 CP	Reactome pathway	REACTOME_GLYCOLYSIS	27	-0.440565	-1.29846	0.117371	0.191995
c5	GO Molecular Function	GTP_BINDING	44	-0.396595	-1.29924	0.114035	0.191313
c2 CP	BioCarta pathway	BIOCARTA_IGF1MTOR_PATHWAY	18	-0.480285	-1.30269	0.143322	0.187347
c5	GO Biological Process	MEMBRANE_LIPID_BIOSYNTHETIC_PROCESS	48	-0.393749	-1.30585	0.100149	0.18377
c2 CP	Reactome pathway	REACTOME_MAPK_TARGETS_NUCLEAR_EVENTS_MEDIATED_BY_MAP_KINASES	30	-0.427424	-1.30857	0.134796	0.180678
c5	GO Molecular Function	THYROID_HORMONE_RECEPTOR_BINDING	16	-0.486431	-1.31181	0.146141	0.177032
c2 CP	Reactome pathway	REACTOME_SHC_RELATED_EVENTS	17	-0.498036	-1.31209	0.13089	0.176982
c3	TF motif	GGAMTNNNNNTCCY_UNKNOWN	113	-0.33922	-1.31219	0.061008	0.177141
c5	GO Molecular Function	NUCLEOTIDE_BINDING	218	-0.314459	-1.31263	0.03125	0.176902
c5	GO Biological Process	PROTEIN_TARGETING	103	-0.344314	-1.31326	0.0731035	0.17643
c2 CP	KEGG pathway	KEGG_PHENYLALANINE_METABOLISM	17	-0.490854	-1.31343	0.135	0.176505
c5	GO Biological Process	NUCLEAR_IMPORT	46	-0.403727	-1.31481	0.113772	0.175147
c5	GO Molecular Function	OXIDOREDUCTASE_ACTIVITY_ACTING_ON_THE_CH_CH_GROUP_OF_DONORS	21	-0.463532	-1.31605	0.1328	0.174027
c3	microRNA motif	TCTAGAG,MIR-517	45	-0.3918	-1.31819	0.099851	0.171833
c3	microRNA motif	CAGCAGG,MIR-370	145	-0.332283	-1.32194	0.0561358	0.167752
c3	TF motif	GGGNRMNNYCAT_UNKNOWN	75	-0.361616	-1.32503	0.0907781	0.164596
c5	GO Biological Process	POSITIVE_REGULATION_OF_METABOLIC_PROCESS	222	-0.317856	-1.32975	0.0306748	0.159776
c5	GO Biological Process	PEPTIDYL_AMINO_ACID_MODIFICATION	59	-0.389172	-1.33076	0.0812772	0.158993
c5	GO Biological Process	RESPONSE_TO_TEMPERATURE_STIMULUS	16	-0.500057	-1.3316	0.143317	0.158346
c3	microRNA motif	GTGGTGA,MIR-197	68	-0.376987	-1.33164	0.0727003	0.158552
c5	GO Biological Process	RESPONSE_TO_LIGHT_STIMULUS	45	-0.400949	-1.33343	0.0970724	0.156888
c2 CP	BioCarta pathway	BIOCARTA_BCELLSURVIVAL_PATHWAY	16	-0.511309	-1.33513	0.125413	0.155313
c5	GO Biological Process	INTRACELLULAR_PROTEIN_TRANSPORT	137	-0.333895	-1.3356	0.044	0.155012
c5	GO Biological Process	POSITIVE_REGULATION_OF_CELLULAR_METABOLIC_PROCESS	216	-0.317051	-1.33622	0.029484	0.15457
c2 CP	KEGG pathway	KEGG_BUTANOATE_METABOLISM	31	-0.433849	-1.33789	0.11145	0.153036
c5	GO Biological Process	LIPID_BIOSYNTHETIC_PROCESS	95	-0.353424	-1.33856	0.0480905	0.15259
c5	GO Biological Process	AMINO_ACID_CATABOLIC_PROCESS	25	-0.454981	-1.34055	0.0944882	0.150757
c5	GO Biological Process	NUCLEAR_ORGANIZATION_AND_BIOGENESIS	28	-0.445882	-1.34249	0.105769	0.149036
c2 CP	BioCarta pathway	BIOCARTA_CHREBP2_PATHWAY	38	-0.411758	-1.34598	0.0965825	0.145796
c5	GO Biological Process	REGULATION_OF_TRANSCRIPTION_FROM_RNA_POLYMERASE_II_PROMOTER	274	-0.316172	-1.34656	0.0209302	0.145411
c5	GO Biological Process	TRANSCRIPTION_FROM_RNA_POLYMERASE_II_PROMOTER	430	-0.307029	-1.34807	0.00681044	0.144165
c5	GO Molecular Function	DRUG_BINDING	16	-0.508515	-1.35174	0.125	0.140684
c5	GO Molecular Function	RAS_GTPASE_BINDING	24	-0.471859	-1.35176	0.101142	0.140905
c2 CP	BioCarta pathway	BIOCARTA_RACCYCD_PATHWAY	26	-0.459313	-1.35227	0.114833	0.140615
c5	GO Biological Process	PROTEIN_IMPORT_INTO_NUCLEUS	45	-0.406217	-1.35249	0.086758	0.140652
c5	GO Biological Process	PROTEIN_IMPORT	59	-0.392676	-1.35261	0.0738636	0.140768
c5	GO Biological Process	CELL_CYCLE_ARREST_GO_0007050	53	-0.398349	-1.35321	0.058104	0.140375
c5	GO Molecular Function	CYSTEINE_TYPE_PEPTIDASE_ACTIVITY	50	-0.399154	-1.35747	0.0639269	0.136414
c2 CP	Reactome pathway	REACTOME_DIABETES_PATHWAYS	122	-0.349919	-1.35772	0.0443548	0.136391
c5	GO Molecular Function	GTPASE_BINDING	33	-0.443535	-1.36245	0.0835962	0.132225
c5	GO Biological Process	ESTABLISHMENT_OF_CELLULAR_LOCALIZATION	333	-0.31469	-1.36295	0.00793651	0.131985
c2 CP	Reactome pathway	REACTOME_ANTIGEN_PROCESSING_CROSS_PRESENTATION	65	-0.389888	-1.36563	0.0627615	0.129837
c5	GO Biological Process	REGULATION_OF_TRANSCRIPTIONDNA_DEPENDENT	430	-0.307519	-1.36891	0.00443459	0.126917
[truncated: 587 more rows]
