# Supplementary material for: Transcriptional landscape of pulmonary lymphatic endothelial cells during fetal gestation
Source: PLoS One. 2019 May 13;14(5):e0216795. doi: 10.1371/journal.pone.0216795 (PMC6513083; doi:10.1371/journal.pone.0216795)
Supplement: S6 File — Each row corresponds to a single mouse Entrez Gene. Columns A-E contain the MBNI probeset identifier, links to the Entrez Gene record(s) for the mouse gene and any of its human homolog(s), and the gene symbol and description as obtained from version 17.0.0 of the MBNI mogene10stmmentrezg.db R package. Columns F-G contain the nominal p value and FDR q value from the moderated one-way ANOVA, and columns H-K contain the signed fold change (computed in linear space), moderated t statistic, nominal p value, and FDR q value for the comparison between the E18.5 and E16.5 time points. All FDR q values were computed after excluding any genes that were not expressed above the median value of at least one of all nine samples. Columns L-T contain the log2 (expression) of each gene in all samples, shaded so that blue and red indicate expression values that are at least two standard deviations below and above, respectively, the mean (white) of each row. The rows are sorted in ascending order by one-way ANOVA p value. (XLSX) [file pone.0216795.s006.xlsx]

## Sheet: Additional File S6
					one-way ANOVA		E18.5 vs E16.5				log2 (expression)
MBNI probeset ID	Mouse Entrez Gene ID	Human Entrez Gene ID(s)	Symbol	Description	p	FDR q	fold change	t	p	FDR q	E16.5 1	E16.5 2	E16.5 3	E17.5 1	E17.5 2	E17.5 3	E18.5 1	E18.5 2	E18.5 2b	E18.5 4
12654_at	12654	1116	Chi3l1	chitinase 3-like 1	9.93347e-14	2.10461e-09	70.0029	39.8401	1.60864e-12	1.70412e-08	5.49058	6.15973	5.58673	9.74503	9.30562	9.2676	12.0034	11.6712	11.899	12.0255
20249_at	20249	6319	Scd1	stearoyl-Coenzyme A desaturase 1	2.23996e-13	2.3729e-09	28.3742	51.7748	1.12853e-13	2.39101e-09	6.74452	6.88831	6.55031	10.3246	9.94774	9.62683	11.5404	11.4613	11.589	11.6462
17110_at	17110	4069	Lyz1	lysozyme 1	3.66591e-12	2.58899e-08	51.5163	29.4011	3.4665e-11	2.11346e-07	6.88886	7.58209	6.61365	10.8476	10.5183	10.212	12.7694	12.7047	12.5894	13.0028
547253_at	547253	54625	Parp14	poly (ADP-ribose) polymerase family, member 14	4.97884e-12	2.63717e-08	3.6737	25.1977	1.63641e-10	3.8523e-07	6.30921	6.36294	6.40697	6.99156	6.99906	6.88345	8.18892	8.25677	8.16901	8.32973
219132_at	219132	51131	D14Ertd668e	DNA segment, Chr 14, ERATO Doi 668, expressed	7.5399e-12	2.64252e-08	3.33799	23.242	3.67888e-10	6.49537e-07	5.17538	5.24325	5.18413	5.53316	5.62089	5.62003	7.01292	6.98883	6.91483	6.83784
12870_at	12870	1356	Cp	ceruloplasmin	8.51888e-12	2.64252e-08	6.5734	28.3582	4.98763e-11	2.11346e-07	7.20063	7.30866	7.08091	9.18422	9.00451	8.8243	9.73501	10.0478	9.87045	9.99232
26464_at	26464		Vnn3	vanin 3	8.73065e-12	2.64252e-08	6.63174	25.6787	1.35344e-10	3.58441e-07	5.11358	5.59908	5.4253	6.85154	6.94216	6.703	8.09172	8.13148	8.11223	8.15361
72432_at	72432	11005	Spink5	serine peptidase inhibitor, Kazal type 5	1.19984e-11	2.9604e-08	8.62576	27.653	6.42681e-11	2.26941e-07	5.21554	4.94551	5.28038	6.47969	6.05584	6.10698	8.055	8.38719	8.18719	8.39439
15139_at	15139	727	Hc	hemolytic complement	1.25754e-11	2.9604e-08	19.8804	26.8861	8.52848e-11	2.58133e-07	6.4197	6.98726	6.30647	9.65392	9.28976	9.11118	10.9395	10.9201	10.6497	11.1178
16819_at	16819	3934	Lcn2	lipocalin 2	1.57604e-11	3.33915e-08	10.9141	22.8594	4.34388e-10	6.72778e-07	6.67385	6.93172	6.66545	8.28011	8.15844	8.16016	10.2994	9.77908	10.182	10.4909
20390_at	20390	6441	Sftpd	surfactant associated protein D	2.34175e-11	4.51041e-08	11.8153	23.9398	2.73529e-10	5.26841e-07	6.22579	6.47898	6.08642	8.44787	8.23934	8.09237	9.94897	9.52947	9.64949	10.1347
15957_at	15957	439996	Ifit1	interferon-induced protein with tetratricopeptide repeats 1	5.39398e-11	9.52351e-08	4.97191	21.2364	9.06854e-10	8.73342e-07	4.53585	4.52498	4.94072	4.81179	5.14581	4.85015	6.99544	6.92498	6.9402	7.10937
22287_at	22287	7356	Scgb1a1	secretoglobin, family 1A, member 1 (uteroglobin)	6.34328e-11	1.03381e-07	40.7244	22.3682	5.39823e-10	6.72778e-07	6.45932	7.2284	6.15066	9.91315	9.42768	9.31828	12.1039	11.6425	11.8689	12.4092
22361_at	22361	8876	Vnn1	vanin 1	8.45537e-11	1.16174e-07	6.94485	20.2436	1.46167e-09	1.09481e-06	6.74051	7.38589	6.80661	9.15945	9.05892	8.9541	9.75949	9.85048	9.86284	9.73871
21743_at	21743	11185	Inmt	indolethylamine N-methyltransferase	8.5132e-11	1.16174e-07	33.5544	19.5621	2.0552e-09	1.22191e-06	4.98694	5.11986	4.79385	6.29595	5.80183	6.04723	9.98441	9.49744	9.5594	10.7525
327978_at	327978	162394	Slfn5	schlafen 5	9.29979e-11	1.16174e-07	3.53792	20.6826	1.18033e-09	1.00031e-06	6.9339	7.08452	7.06859	7.78166	7.92251	7.75879	8.81336	8.98882	8.69934	8.89664
71584_at	71584	54857	Gdpd2	glycerophosphodiester phosphodiesterase domain containing 2	9.32153e-11	1.16174e-07	12.8934	20.708	1.16595e-09	1.00031e-06	6.26291	6.01664	6.16639	7.52955	7.3316	7.09146	9.88503	9.33689	9.73184	10.259
54120_at	54120	54810	Gipc2	GIPC PDZ domain containing family, member 2	1.06669e-10	1.25556e-07	3.74091	21.2497	9.012e-10	8.73342e-07	6.78908	7.004	6.72342	8.06994	8.09476	7.88817	8.7558	8.6577	8.7113	8.85683
212167_at	212167	54103	Pion	pigeon homolog (Drosophila)	1.20794e-10	1.34698e-07	4.35539	20.0582	1.60189e-09	1.09481e-06	6.52889	6.57963	6.31771	7.93221	7.77065	7.79768	8.51813	8.67227	8.41098	8.78117
18606_at	18606	5168	Enpp2	ectonucleotide pyrophosphatase/phosphodiesterase 2	1.45577e-10	1.5327e-07	3.93647	23.963	2.70885e-10	5.26841e-07	8.24626	8.16358	8.03248	8.96112	8.76015	8.55045	10.0532	10.161	10.2225	10.0645
56429_at	56429	1805	Dpt	dermatopontin	1.63971e-10	1.5327e-07	5.3979	19.2612	2.3976e-09	1.37292e-06	7.96302	8.33125	7.79524	9.55752	9.54374	9.42354	10.4687	10.289	10.5426	10.6007
12274_at	12274	729	C6	complement component 6	1.65216e-10	1.5327e-07	6.39915	21.9509	6.51642e-10	6.90317e-07	4.62248	5.05937	4.99956	5.74783	5.68859	5.27105	7.68251	7.41277	7.48035	7.73617
94214_at	94214	9806	Spock2	sparc/osteonectin, cwcv and kazal-like domains proteoglycan 2	1.66385e-10	1.5327e-07	5.25976	20.3264	1.40341e-09	1.09481e-06	7.57735	7.89547	7.38755	9.17476	8.95581	8.91665	10.0642	9.99018	9.89643	10.1584
233744_at	233744	10418	Spon1	spondin 1, (f-spondin) extracellular matrix protein	2.15655e-10	1.90378e-07	4.76975	20.9263	1.05019e-09	9.67406e-07	6.99848	7.0297	6.63066	8.43753	8.1455	8.14203	9.07161	9.27591	9.06835	9.17871
236930_at	236930	54821	Ercc6l	excision repair cross-complementing rodent repair deficiency complementation group 6 - like	2.28443e-10	1.93601e-07	-2.72537	-18.5055	3.56724e-09	1.50974e-06	7.00471	6.93422	7.04432	6.09921	6.15137	6.10853	5.51718	5.4864	5.68092	5.50154
102294_at	102294	285440	Cyp4v3	cytochrome P450, family 4, subfamily v, polypeptide 3	2.46625e-10	1.96293e-07	4.72412	18.6613	3.28259e-09	1.50974e-06	6.21276	6.12814	6.19137	7.15544	6.95997	7.00611	8.20101	8.26967	8.40637	8.7343
54419_at	54419	9074	Cldn6	claudin 6	2.50149e-10	1.96293e-07	-6.18412	-22.1869	5.8558e-10	6.85352e-07	10.4952	10.4159	10.3471	9.11084	9.31966	9.61765	7.78638	7.79297	8.0497	7.48438
20278_at	20278	6340	Scnn1g	sodium channel, nonvoltage-gated 1 gamma	3.16606e-10	2.24513e-07	3.61743	19.0424	2.68584e-09	1.4975e-06	7.84664	8.09753	7.84031	9.28925	9.09996	9.10207	9.77011	9.72172	9.68129	9.96312
15953_at	15953		Ifi47	interferon gamma inducible protein 47	3.21537e-10	2.24513e-07	5.67219	17.8018	5.23758e-09	1.68134e-06	5.18555	5.57733	5.37806	5.75377	6.03529	6.0032	7.772	7.58818	7.97521	8.17097
269823_at	269823	5446	Pon3	paraoxonase 3	3.23955e-10	2.24513e-07	3.66824	19.8534	1.77421e-09	1.1391e-06	8.34276	8.55128	8.2639	9.55855	9.39185	9.291	10.2804	10.1116	10.2878	10.3728
11826_at	11826	358	Aqp1	aquaporin 1	3.38914e-10	2.24513e-07	3.66698	18.7802	3.08213e-09	1.50974e-06	9.30838	9.46359	9.23899	10.4643	10.3023	10.2851	11.2193	11.0386	11.167	11.4089
68713_at	68713		Ifitm1	interferon induced transmembrane protein 1	3.39283e-10	2.24513e-07	4.39629	22.0798	6.14608e-10	6.85352e-07	8.79869	8.8391	8.91509	9.8563	9.73186	9.42668	11.1122	10.7478	10.9974	11.0681
13143_at	13143	23604	Dapk2	death-associated protein kinase 2	3.49692e-10	2.24513e-07	2.84881	18.6986	3.21818e-09	1.50974e-06	7.23865	7.27319	7.07755	8.02923	7.86914	7.91968	8.634	8.66224	8.74055	8.79483
12716_at	12716	548596,1159	Ckmt1	creatine kinase, mitochondrial 1, ubiquitous	3.68612e-10	2.27158e-07	3.6793	18.3215	3.93871e-09	1.53938e-06	6.31399	6.41272	6.02857	7.23292	7.10645	7.05977	8.26139	8.06798	8.04865	8.17254
15944_at	15944		Irgm1	immunity-related GTPase family M member 1	3.75255e-10	2.27158e-07	3.13523	16.7416	9.60545e-09	2.28664e-06	6.3854	6.46201	6.53374	6.81105	6.89564	6.83073	7.98651	7.94251	8.28137	8.2024
17218_at	17218	4174	Mcm5	minichromosome maintenance deficient 5, cell division cycle 46 (S. cerevisiae)	4.17562e-10	2.40106e-07	-3.48733	-20.1714	1.51461e-09	1.09481e-06	9.30156	9.13557	9.37899	8.28734	8.34853	8.57926	7.54161	7.54732	7.46917	7.32474
54396_at	54396	345611	Irgm2	immunity-related GTPase family M member 2	4.29204e-10	2.40106e-07	3.54249	17.5633	5.98521e-09	1.83781e-06	5.73155	5.51476	5.66811	6.27652	6.37851	6.40651	7.32847	7.29869	7.56808	7.63771
12266_at	12266	718	C3	complement component 3	4.30643e-10	2.40106e-07	6.98166	17.3912	6.5971e-09	1.87438e-06	7.03445	6.736	6.72162	7.80944	7.60885	7.55208	9.59527	9.3029	9.49802	10.0591
70747_at	70747	10100	Tspan2	tetraspanin 2	4.59746e-10	2.4976e-07	3.74469	18.9634	2.79897e-09	1.50974e-06	9.3606	9.50729	9.23085	10.4744	10.3699	10.2137	11.0953	11.3184	11.4353	11.2318
59289_at	59289	1238	Ccbp2	chemokine binding protein 2	4.8734e-10	2.58132e-07	2.75163	17.5725	5.95427e-09	1.83781e-06	6.58889	6.52843	6.32902	6.94152	7.06185	6.91074	7.96835	7.98708	7.958	7.87024
208936_at	208936	170692	Adamts18	a disintegrin-like and metallopeptidase (reprolysin type) with thrombospondin type 1 motif, 18	5.0294e-10	2.59897e-07	-3.43458	-18.5823	3.4238e-09	1.50974e-06	7.99094	7.75807	8.1323	6.98418	7.06766	7.21406	6.18268	6.10319	6.21906	6.24495
14156_at	14156	2237	Fen1	flap structure specific endonuclease 1	5.19204e-10	2.61772e-07	-2.42867	-18.421	3.73281e-09	1.5209e-06	8.62114	8.54248	8.65414	7.81944	7.86369	7.9736	7.33446	7.35457	7.31224	7.30421
30935_at	30935	64222	Tor3a	torsin family 3, member A	5.43364e-10	2.61772e-07	3.11685	18.2764	4.03606e-09	1.53938e-06	7.15599	7.16015	7.05429	7.93776	7.72501	7.85056	8.80322	8.59581	8.71769	8.92125
20309_at	20309		Cxcl15	chemokine (C-X-C motif) ligand 15	5.55559e-10	2.61772e-07	5.47198	17.9797	4.74648e-09	1.62729e-06	10.0634	10.6801	10.2022	11.9901	11.8139	11.7295	12.7566	12.6637	12.7763	12.9564
20276_at	20276	6337	Scnn1a	sodium channel, nonvoltage-gated 1 alpha	5.60944e-10	2.61772e-07	5.56124	18.5028	3.57237e-09	1.50974e-06	7.46828	7.89015	7.38636	9.22925	8.92547	8.96881	10.0887	9.85754	10.0347	10.2844
20708_at	20708		Serpinb6b	serine (or cysteine) peptidase inhibitor, clade B, member 6b	5.68343e-10	2.61772e-07	2.78899	18.4842	3.60821e-09	1.50974e-06	9.30892	9.43826	9.28658	10.2829	10.2633	10.1031	10.7396	10.7682	10.9277	10.8603
66260_at	66260	113452	Tmem54	transmembrane protein 54	6.05787e-10	2.67593e-07	-3.34721	-19.6555	1.96016e-09	1.22147e-06	7.58582	7.32767	7.47841	6.61411	6.43135	6.73856	5.81125	5.63435	5.6458	5.79862
105387_at	105387		Akr1c14	aldo-keto reductase family 1, member C14	6.14206e-10	2.67593e-07	7.35162	18.169	4.27877e-09	1.53938e-06	6.17548	6.81224	6.07722	8.51771	8.16385	8.22592	9.21883	9.11265	9.30643	9.42892
74041_at	74041	220042	4632434I11Rik	RIKEN cDNA 4632434I11 gene	6.18873e-10	2.67593e-07	-3.42374	-17.3981	6.57113e-09	1.87438e-06	8.15403	7.92435	7.94904	6.8313	6.92222	6.97263	6.03852	6.39273	6.3198	6.17254
54123_at	54123	3665	Irf7	interferon regulatory factor 7	6.37461e-10	2.70118e-07	4.93092	16.3917	1.18278e-08	2.6045e-06	6.0535	6.03187	6.11884	6.58075	6.71036	6.49047	8.38394	7.96723	8.36114	8.68164
76681_at	76681		Trim12a	tripartite motif-containing 12A	7.18634e-10	2.97289e-07	3.06619	17.3801	6.63869e-09	1.87438e-06	6.48671	6.41496	6.62769	7.09479	6.89202	6.88066	8.05491	7.97545	8.2437	8.22412
16592_at	16592	2171	Fabp5	fatty acid binding protein 5, epidermal	7.34779e-10	2.97289e-07	6.14683	22.7746	4.50839e-10	6.72778e-07	5.33966	5.58104	5.28789	6.02747	6.63255	6.55122	7.91239	8.22505	7.81702	8.12288
14293_at	14293	2357	Fpr1	formyl peptide receptor 1	7.43679e-10	2.97289e-07	3.49879	17.2557	7.12689e-09	1.93586e-06	5.55306	6.01331	5.66899	6.57988	6.59151	6.42102	7.59572	7.55249	7.52237	7.59018
170799_at	170799	219790	Rtkn2	rhotekin 2	8.01805e-10	3.12137e-07	7.54448	28.5776	4.61515e-11	2.11346e-07	7.18715	7.04616	7.16688	9.12111	8.53187	8.30262	9.84701	10.0704	9.98307	10.2675
77462_at	77462	89894	Tmem116	transmembrane protein 116	8.10285e-10	3.12137e-07	3.3572	16.9856	8.32799e-09	2.07582e-06	6.10605	6.19441	6.32727	7.11965	7.01854	6.97255	7.78764	7.85336	8.00801	8.1595
18109_at	18109	4613	Mycn	v-myc myelocytomatosis viral related oncogene, neuroblastoma derived (avian)	8.25076e-10	3.12159e-07	-2.3603	-16.3651	1.20182e-08	2.6045e-06	8.34883	8.23424	8.30228	7.8664	7.796	7.82567	6.95128	7.04851	7.09706	7.12483
74121_at	74121	55289	Acoxl	acyl-Coenzyme A oxidase-like	8.47532e-10	3.15029e-07	4.1747	17.0057	8.23168e-09	2.07582e-06	6.22242	6.38726	6.23612	7.25021	7.18271	7.04537	8.23128	8.32158	8.11703	8.6549
12649_at	12649	1111	Chek1	checkpoint kinase 1	9.93993e-10	3.63099e-07	-4.66793	-20.0586	1.6016e-09	1.09481e-06	8.83765	8.65078	8.80507	7.48771	7.89644	7.91578	6.25188	6.72295	6.56833	6.59254
11891_at	11891	5873	Rab27a	RAB27A, member RAS oncogene family	1.05683e-09	3.79508e-07	3.06797	17.5175	6.14172e-09	1.85701e-06	8.42207	8.70711	8.52405	9.4812	9.42275	9.26303	10.0177	10.2125	10.234	10.2181
11745_at	11745	306	Anxa3	annexin A3	1.10519e-09	3.90262e-07	2.95395	17.3578	6.72358e-09	1.87438e-06	9.37622	9.61111	9.30807	10.6677	10.5877	10.4404	11.0214	11.0064	10.8984	11.0699
17217_at	17217	4173	Mcm4	minichromosome maintenance deficient 4 homolog (S. cerevisiae)	1.14243e-09	3.93112e-07	-3.06971	-18.5833	3.42187e-09	1.50974e-06	9.57068	9.48423	9.70774	8.58298	8.64456	8.86442	7.94408	7.97669	8.1014	7.85666
22041_at	22041	7018	Trf	transferrin	1.16874e-09	3.93112e-07	4.81822	17.1182	7.7129e-09	2.00667e-06	9.55501	9.24831	8.96891	10.4891	10.3722	10.1929	11.5976	11.3647	11.496	11.7031
66141_at	66141	10410	Ifitm3	interferon induced transmembrane protein 3	1.16893e-09	3.93112e-07	3.17171	15.1827	2.5096e-08	3.82525e-06	10.0785	10.1084	10.2197	10.5149	10.4539	10.55	11.8361	11.5057	11.8521	11.974
11606_at	11606	183	Agt	angiotensinogen (serpin peptidase inhibitor, clade A, member 8)	1.19098e-09	3.93541e-07	4.42654	16.0953	1.41539e-08	2.72618e-06	7.4646	7.71168	7.05791	8.40487	8.4134	8.3033	9.52487	9.48642	9.65142	9.65814
14603_at	14603	2694	Gif	gastric intrinsic factor	1.20735e-09	3.93541e-07	3.48138	18.4709	3.63414e-09	1.50974e-06	6.01682	6.16994	6.01291	6.59861	6.67366	6.29439	7.82828	7.66266	7.92864	8.02782
22029_at	22029	7185	Traf1	TNF receptor-associated factor 1	1.27029e-09	4.01422e-07	3.96411	17.8445	5.11491e-09	1.66723e-06	5.54872	5.87503	5.63437	6.89869	6.68151	6.57513	7.42387	7.76747	7.76163	7.73832
15439_at	15439	3240	Hp	haptoglobin	1.27079e-09	4.01422e-07	4.01889	16.4454	1.14529e-08	2.59807e-06	8.86883	9.20794	8.84713	10.3532	10.2658	10.1684	11.1056	10.7477	10.9246	11.1517
12069_at	12069	55859	Bex2	brain expressed X-linked 2	1.28837e-09	4.01422e-07	4.45172	16.417	1.16494e-08	2.59807e-06	6.5029	6.89759	6.65077	7.37451	7.62671	7.48703	8.57424	9.08575	8.75842	8.92141
13106_at	13106	1571	Cyp2e1	cytochrome P450, family 2, subfamily e, polypeptide 1	1.32275e-09	4.06161e-07	5.11711	17.3135	6.89554e-09	1.89735e-06	5.52796	5.7436	5.71712	7.04817	6.86166	6.70411	8.05907	7.61199	8.13763	8.20617
11555_at	11555	154	Adrb2	adrenergic receptor, beta 2	1.38041e-09	4.17811e-07	3.51652	16.4803	1.1216e-08	2.58296e-06	6.82475	7.13319	6.85275	7.88837	7.70998	7.72	8.68656	8.64502	8.68222	8.99009
23962_at	23962		Oasl2	2'-5' oligoadenylate synthetase-like 2	1.44245e-09	4.30439e-07	3.51684	19.5421	2.07621e-09	1.22191e-06	6.91781	6.80233	6.84908	7.14869	7.56615	7.49285	8.73405	8.81746	8.6422	8.4693
20846_at	20846	6772	Stat1	signal transducer and activator of transcription 1	1.51721e-09	4.4646e-07	2.85499	16.3303	1.22727e-08	2.6045e-06	7.58383	7.54368	7.84727	8.08242	8.29016	8.16076	9.22732	9.24295	9.06072	9.17464
246049_at	246049	153201	Slc36a2	solute carrier family 36 (proton/amino acid symporter), member 2	1.55668e-09	4.518e-07	4.36124	16.2979	1.25152e-08	2.6045e-06	7.14983	7.27475	6.87424	8.17767	8.09992	7.94793	9.22328	8.96791	9.20799	9.489
64707_at	64707	79723	Suv39h2	suppressor of variegation 3-9 homolog 2 (Drosophila)	1.61404e-09	4.62116e-07	-2.96664	-17.4942	6.22306e-09	1.85701e-06	7.04632	6.89375	7.18441	6.04559	6.00819	6.25336	5.51296	5.56931	5.37301	5.44743
17105_at	17105	4069	Lyz2	lysozyme 2	1.67522e-09	4.7324e-07	4.45794	16.431	1.15519e-08	2.59807e-06	9.49529	9.58308	9.43771	10.47	10.2204	10.1852	11.6538	11.5351	11.3843	12.0042
18719_at	18719	8395	Pip5k1b	phosphatidylinositol-4-phosphate 5-kinase, type 1 beta	1.76169e-09	4.91118e-07	2.092	14.6922	3.45988e-08	4.61035e-06	7.07958	7.03079	7.01221	7.25928	7.31037	7.2294	8.05705	8.04802	8.18919	8.12529
75689_at	75689	51751	Higd1b	HIG1 domain family, member 1B	1.81595e-09	4.99668e-07	2.50562	15.9718	1.52667e-08	2.82214e-06	6.89901	6.88907	6.73133	7.73969	7.69832	7.61472	8.05019	8.26204	8.13085	8.21579
26886_at	26886	64946	Cenph	centromere protein H	1.85283e-09	5.02949e-07	-3.96792	-19.8675	1.76167e-09	1.1391e-06	8.2739	8.02672	8.11547	6.7156	7.11839	7.13636	5.96548	6.14502	6.33376	6.14809
15201_at	15201	3070	Hells	helicase, lymphoid specific	1.87535e-09	5.02949e-07	-4.10889	-18.2365	4.12443e-09	1.53938e-06	9.44464	9.21843	9.46567	8.05399	8.26679	8.4677	7.06264	7.49506	7.37388	7.40012
17215_at	17215	4172	Mcm3	minichromosome maintenance deficient 3 (S. cerevisiae)	1.9498e-09	5.16381e-07	-4.43311	-18.2139	4.17542e-09	1.53938e-06	9.95236	9.85308	9.99269	8.77088	8.96216	9.22605	7.74402	8.05424	7.79668	7.49217
18828_at	18828		Plscr2	phospholipid scramblase 2	2.10544e-09	5.43299e-07	3.98264	15.9664	1.53182e-08	2.82214e-06	4.80047	4.87984	4.94466	5.9295	5.75052	5.71226	6.77666	6.72407	6.69393	7.2188
109828_at	109828	730	C7	complement component 7	2.13875e-09	5.43299e-07	6.49465	16.1152	1.39828e-08	2.71792e-06	5.90038	6.018	6.00044	7.54995	7.40144	7.22567	8.31821	8.89924	8.33693	9.00226
12189_at	12189	672	Brca1	breast cancer 1	2.15105e-09	5.43299e-07	-3.26165	-17.4164	6.50319e-09	1.87438e-06	8.0237	7.77177	8.07742	6.76027	6.95196	7.07344	6.20301	6.3011	6.38543	6.12966
218973_at	218973	11169	Wdhd1	WD repeat and HMG-box DNA binding protein 1	2.15401e-09	5.43299e-07	-3.01205	-17.1062	7.76642e-09	2.00667e-06	8.52975	8.32093	8.54831	7.41732	7.56633	7.69279	6.72672	6.95714	6.98643	6.83176
18140_at	18140	29128	Uhrf1	ubiquitin-like, containing PHD and RING finger domains, 1	2.21963e-09	5.52359e-07	-4.66059	-16.8172	9.18816e-09	2.23758e-06	9.89526	9.78439	10.133	8.68989	8.98656	9.03968	7.67552	7.95245	7.81332	7.40003
17219_at	17219	4175	Mcm6	minichromosome maintenance deficient 6 (MIS5 homolog, S. pombe) (S. cerevisiae)	2.24208e-09	5.52359e-07	-2.67206	-16.5526	1.07428e-08	2.52897e-06	10.0781	10.046	10.2512	9.2263	9.26342	9.42832	8.70436	8.65092	8.84377	8.63124
16956_at	16956	4023	Lpl	lipoprotein lipase	2.43184e-09	5.92222e-07	2.83059	15.0525	2.7303e-08	4.01715e-06	7.26769	7.34819	7.47272	7.90948	7.76018	7.77936	8.88748	8.67929	8.81356	9.05924
319181_at	319181	8347	Hist1h2bg	histone cluster 1, H2bg	2.54848e-09	6.08867e-07	-2.90097	-17.1823	7.43323e-09	1.97058e-06	7.23289	7.28224	7.0515	6.33448	6.25711	6.53805	5.69199	5.62993	5.77055	5.51865
58809_at	58809	6038	Rnase4	ribonuclease, RNase A family 4	2.60389e-09	6.08867e-07	3.1115	16.0511	1.45413e-08	2.75077e-06	8.3606	8.43268	8.16512	9.0461	9.13437	8.89279	9.86429	9.82582	9.97272	10.1593
18414_at	18414	9180	Osmr	oncostatin M receptor	2.61332e-09	6.08867e-07	2.97218	17.9738	4.76199e-09	1.62729e-06	6.66854	6.72402	6.71364	7.73106	7.5122	7.39923	8.12348	8.25481	8.24699	8.45064
19366_at	19366	8438	Rad54l	RAD54 like (S. cerevisiae)	2.64163e-09	6.08867e-07	-3.48392	-17.5723	5.95487e-09	1.83781e-06	8.26156	8.10191	8.26699	7.20818	7.41944	7.58788	6.4266	6.58056	6.44374	6.16408
56742_at	56742	84722	Psrc1	proline/serine-rich coiled-coil 1	2.6592e-09	6.08867e-07	-3.27781	-16.2706	1.27235e-08	2.6045e-06	9.34765	9.10726	9.31471	8.39364	8.50699	8.67255	7.54032	7.75471	7.52049	7.34579
69716_at	69716	9319	Trip13	thyroid hormone receptor interactor 13	2.67261e-09	6.08867e-07	-2.89808	-16.3435	1.21758e-08	2.6045e-06	8.68637	8.50831	8.79122	7.55921	7.73622	7.78989	7.13412	6.98237	7.146	7.2511
80838_at	80838		Hist1h1a	histone cluster 1, H1a	2.70581e-09	6.09872e-07	-4.10112	-16.2525	1.28636e-08	2.6045e-06	11.1342	10.825	11.1296	9.8307	9.73611	10.0376	8.96636	8.92569	9.28445	8.77757
14623_at	14623	10804	Gjb6	gap junction protein, beta 6	2.93821e-09	6.55283e-07	2.51048	14.1231	5.08554e-08	5.38737e-06	5.45783	5.51554	5.29582	5.70849	5.63514	5.75113	6.55685	6.77423	6.8268	6.84056
14264_at	14264	2331	Fmod	fibromodulin	3.00106e-09	6.62329e-07	-3.74199	-22.4731	5.15142e-10	6.72778e-07	9.96635	9.78578	10.0001	8.61033	8.92924	9.17619	7.97737	8.03346	8.12539	7.92253
57262_at	57262		Retnla	resistin like alpha	3.10136e-09	6.77408e-07	8.27917	15.9166	1.57958e-08	2.83615e-06	8.13812	9.05301	8.13247	10.382	10.1375	9.93399	11.5521	11.4803	11.4912	11.7024
24059_at	24059	6578	Slco2a1	solute carrier organic anion transporter family, member 2a1	3.194e-09	6.89319e-07	2.50542	15.6858	1.82316e-08	3.09018e-06	9.07255	9.22764	9.08078	9.71795	9.53945	9.52031	10.5657	10.3567	10.3673	10.5142
17476_at	17476	219972	Mpeg1	macrophage expressed gene 1	3.22096e-09	6.89319e-07	2.5866	15.71	1.79584e-08	3.06843e-06	7.07604	7.0644	7.0887	7.625	7.65131	7.44614	8.55747	8.27533	8.38803	8.54993
327959_at	327959	54739	Xaf1	XIAP associated factor 1	3.25886e-09	6.90455e-07	4.02722	17.1806	7.44071e-09	1.97058e-06	5.9666	6.05094	6.3856	6.69258	7.13581	6.90236	8.10461	8.05707	8.06759	8.37022
12491_at	12491	948	Cd36	CD36 antigen	3.29943e-09	6.90628e-07	3.60379	15.1176	2.61741e-08	3.90493e-06	9.2209	9.65095	9.09376	10.5879	10.5064	10.4187	11.2119	11.1166	11.1355	11.2955
16145_at	16145		Igtp	interferon gamma induced GTPase	3.33159e-09	6.90628e-07	2.26543	14.6342	3.59613e-08	4.67523e-06	6.00085	6.01219	5.89743	6.42344	6.31526	6.3691	7.08994	7.07362	7.13989	7.28974
22339_at	22339	7422	Vegfa	vascular endothelial growth factor A	3.35747e-09	6.90628e-07	2.59926	16.1417	1.37589e-08	2.70574e-06	9.7645	9.78144	9.58136	10.7593	10.5479	10.5686	11.1377	10.9729	11.0535	11.1867
11421_at	11421	1636	Ace	angiotensin I converting enzyme (peptidyl-dipeptidase A) 1	3.44814e-09	7.02459e-07	3.94606	18.1348	4.35941e-09	1.53938e-06	8.16284	8.54918	8.30276	9.4776	9.04145	9.0822	10.3328	10.1534	10.3156	10.489
71724_at	71724		Aox3	aldehyde oxidase 3	3.61701e-09	7.29844e-07	4.39522	15.6147	1.90626e-08	3.15495e-06	5.62214	5.54939	5.5812	6.44141	6.18081	6.06199	7.45605	7.90904	7.45404	7.97929
52679_at	52679	144455	E2f7	E2F transcription factor 7	3.70828e-09	7.37136e-07	-2.10501	-14.5457	3.81564e-08	4.75541e-06	8.57929	8.48908	8.63275	8.06111	8.06292	8.03972	7.51716	7.54875	7.48409	7.42481
12409_at	12409		Cbr2	carbonyl reductase 2	3.72273e-09	7.37136e-07	4.94552	15.4112	2.16799e-08	3.47979e-06	10.3192	10.6313	9.88155	12.2348	11.9639	11.9024	12.7225	12.4654	12.5725	12.6878
20531_at	20531	10568	Slc34a2	solute carrier family 34 (sodium phosphate), member 2	3.78227e-09	7.41991e-07	3.75843	15.1867	2.50323e-08	3.82525e-06	10.6555	11.2285	10.718	12.4634	12.2743	12.2076	12.7807	12.7395	12.871	12.8101
18979_at	18979	5444	Pon1	paraoxonase 1	3.90795e-09	7.52846e-07	10.3209	13.9875	5.58599e-08	5.76489e-06	4.17713	4.30014	4.07143	5.03169	4.62831	4.74566	7.62477	6.93086	7.19217	8.15873
104158_at	104158	1066	Ces1d	carboxylesterase 1D	3.90867e-09	7.52846e-07	2.90329	15.2149	2.45818e-08	3.80156e-06	9.01008	9.20789	8.93256	9.96113	9.80873	9.79317	10.6015	10.3803	10.6908	10.6769
67775_at	67775	64108	Rtp4	receptor transporter protein 4	3.94645e-09	7.53275e-07	6.59137	22.5932	4.88406e-10	6.72778e-07	6.20532	6.04072	6.49219	6.76239	7.64959	7.23431	9.08436	8.74021	9.03302	9.03313
60530_at	60530	63979	Fignl1	fidgetin-like 1	4.08714e-09	7.73163e-07	-3.8413	-16.3024	1.2481e-08	2.6045e-06	9.41569	9.33389	9.60305	8.30256	8.65563	8.57883	7.23838	7.74886	7.55933	7.46174
108653_at	108653	57494	Rimklb	ribosomal modification protein rimK-like family member B	4.21578e-09	7.9044e-07	-2.56699	-16.9464	8.52006e-09	2.09901e-06	8.10547	7.87247	8.04361	7.28031	7.42388	7.58332	6.71674	6.65019	6.62042	6.612
74186_at	74186	83643	Ccdc3	coiled-coil domain containing 3	4.32606e-09	8.01002e-07	2.27228	14.3671	4.30401e-08	5.09292e-06	6.61247	6.77919	6.60315	7.12738	7.15568	7.19821	7.80973	7.78614	7.97849	7.82303
108000_at	108000	1063	Cenpf	centromere protein F	4.34912e-09	8.01002e-07	-2.84019	-14.9067	3.00307e-08	4.2702e-06	8.63827	8.62003	8.72307	7.98308	8.10866	8.1886	7.04154	7.33618	7.25851	6.95062
27401_at	27401	6502	Skp2	S-phase kinase-associated protein 2 (p45)	4.38553e-09	8.01002e-07	-2.93624	-18.5717	3.44317e-09	1.50974e-06	9.13459	8.94282	9.07777	8.0784	8.45139	8.40724	7.43975	7.59752	7.55589	7.39748
56047_at	56047	10232	Msln	mesothelin	4.51665e-09	8.12119e-07	5.45006	14.8185	3.1824e-08	4.43589e-06	8.0099	8.60282	7.76734	10.1364	9.84992	9.89315	10.7051	10.5415	10.4757	10.7294
97998_at	97998	64798	Deptor	DEP domain containing MTOR-interacting protein	4.52306e-09	8.12119e-07	2.25991	13.605	7.31167e-08	6.79708e-06	7.55527	7.46354	7.44646	7.79988	7.73554	7.71555	8.51706	8.59811	8.75104	8.77959
19039_at	19039	3959	Lgals3bp	lectin, galactoside-binding, soluble, 3 binding protein	4.63455e-09	8.25144e-07	4.95755	14.2282	4.73123e-08	5.2482e-06	7.17356	7.25464	7.17834	7.73326	7.97875	7.72205	9.68	9.11066	9.26883	9.86278
11676_at	11676	230	Aldoc	aldolase C, fructose-bisphosphate	4.74782e-09	8.38268e-07	2.59877	14.3021	4.49855e-08	5.16545e-06	7.39321	7.3109	7.11095	8.01076	8.01244	8.00543	8.71104	8.46948	8.72362	8.69827
68612_at	68612	11065	Ube2c	ubiquitin-conjugating enzyme E2C	4.84509e-09	8.48371e-07	-2.65053	-14.6096	3.6557e-08	4.68619e-06	10.0001	10.0373	9.94593	9.3795	9.32633	9.47846	8.49281	8.74327	8.69707	8.39281
170790_at	170790	23209	Mlc1	megalencephalic leukoencephalopathy with subcortical cysts 1 homolog (human)	4.92312e-09	8.54968e-07	4.86578	14.7564	3.31561e-08	4.56071e-06	6.73824	7.3186	6.73495	8.41997	8.24346	8.1902	9.41463	8.97832	9.15767	9.36929
19361_at	19361	5888	Rad51	RAD51 homolog (S. cerevisiae)	4.97826e-09	8.57515e-07	-4.25426	-16.9913	8.30073e-09	2.07582e-06	8.49388	8.25131	8.47838	7.27785	7.67433	7.73899	6.09192	6.55014	6.45321	6.14415
20387_at	20387	653509	Sftpa1	surfactant associated protein A1	5.02863e-09	8.59206e-07	4.18344	14.5055	3.91982e-08	4.82844e-06	10.437	10.9415	10.3771	11.9869	11.9642	11.8256	12.6413	12.5253	12.577	12.9155
55989_at	55989	51602	Nop58	NOP58 ribonucleoprotein homolog (yeast)	5.45091e-09	9.23907e-07	-2.38924	-15.1343	2.58934e-08	3.8908e-06	9.81861	9.67233	9.91271	9.04638	9.23312	9.16284	8.45795	8.58773	8.52717	8.61426
71586_at	71586	64135	Ifih1	interferon induced with helicase C domain 1	5.53893e-09	9.31376e-07	2.63605	14.1995	4.82545e-08	5.31486e-06	6.03081	5.87976	5.97094	6.44392	6.57175	6.51212	7.23934	7.43752	7.19512	7.54093
16906_at	16906	4001	Lmnb1	lamin B1	5.68773e-09	9.48866e-07	-2.71391	-16.2082	1.32135e-08	2.64107e-06	10.3448	10.2773	10.4128	9.46429	9.74024	9.71168	8.94153	8.96383	8.99534	8.70409
19092_at	19092	5593	Prkg2	protein kinase, cGMP-dependent, type II	5.88017e-09	9.73306e-07	2.64037	15.9234	1.57294e-08	2.83615e-06	5.76253	5.73519	5.69861	6.28101	6.15089	5.95051	7.00273	7.25814	7.0178	7.23426
99899_at	99899	10561	Ifi44	interferon-induced protein 44	5.94962e-09	9.77168e-07	5.31798	20.0764	1.5875e-09	1.09481e-06	6.34766	6.12844	6.70316	6.63828	7.43982	7.08937	8.78131	8.83971	8.90214	8.7674
380683_at	380683	266629	Sec14l3	SEC14-like 3 (S. cerevisiae)	6.01945e-09	9.81031e-07	2.91032	14.2832	4.55689e-08	5.16545e-06	8.73704	9.10884	8.63339	10.0216	9.92747	9.86292	10.3929	10.3842	10.3216	10.4288
329416_at	329416	115677	Nostrin	nitric oxide synthase trafficker	6.10889e-09	9.87124e-07	2.18966	13.4516	8.16124e-08	6.97226e-06	7.63171	7.63812	7.50027	7.93443	7.87104	7.85236	8.63526	8.61929	8.78926	8.83262
17216_at	17216	4171	Mcm2	minichromosome maintenance deficient 2 mitotin (S. cerevisiae)	6.22304e-09	9.87124e-07	-2.66282	-16.4803	1.12159e-08	2.58296e-06	9.5497	9.50944	9.61112	8.67393	8.81938	8.99181	8.05124	8.32017	8.13468	8.05465
68764_at	68764	222256	Cdhr3	cadherin-related family member 3	6.23994e-09	9.87124e-07	2.54935	14.3277	4.42088e-08	5.1431e-06	6.16802	6.51858	6.31145	7.14387	7.09394	7.02044	7.68686	7.63921	7.62899	7.79869
77782_at	77782	10721	Polq	polymerase (DNA directed), theta	6.2432e-09	9.87124e-07	-3.07318	-15.6025	1.92093e-08	3.15495e-06	7.57857	7.58706	7.77686	6.78459	7.0149	7.0977	5.78812	6.19603	6.07569	6.03315
16391_at	16391	10379	Irf9	interferon regulatory factor 9	6.45555e-09	1.01314e-06	2.92553	14.968	2.88492e-08	4.17857e-06	7.51005	7.73366	7.8389	8.13407	8.35238	8.38597	9.22927	9.13966	9.16959	9.43933
110454_at	110454		Ly6a	lymphocyte antigen 6 complex, locus A	6.5121e-09	1.0145e-06	5.88717	13.6278	7.19431e-08	6.74451e-06	7.31249	8.06171	7.75618	8.51884	8.6614	8.55268	10.3804	9.90975	10.2116	10.6087
213068_at	213068	137835	Tmem71	transmembrane protein 71	6.68833e-09	1.03435e-06	2.26447	13.516	7.79221e-08	6.90768e-06	5.88303	5.90296	5.74263	6.17828	6.23825	6.23965	6.92919	6.91104	7.09968	7.14101
58220_at	58220	84612	Pard6b	par-6 (partitioning defective 6) homolog beta (C. elegans)	6.76419e-09	1.0385e-06	2.65543	17.9171	4.91323e-09	1.65233e-06	8.1172	8.24301	8.05757	9.18454	8.92336	8.81643	9.5305	9.47354	9.55372	9.63851
72155_at	72155	55839	Cenpn	centromere protein N	6.82781e-09	1.04063e-06	-3.06941	-17.8784	5.01965e-09	1.66174e-06	8.93637	8.82985	9.00869	7.89812	8.01245	8.31939	7.29388	7.35943	7.43571	7.12898
76509_at	76509	349633	1600029D21Rik	RIKEN cDNA 1600029D21 gene	6.87631e-09	1.04063e-06	4.01252	14.3206	4.44228e-08	5.1431e-06	7.03751	7.40931	6.98996	8.10451	8.12449	7.90868	9.26973	8.80544	9.22578	9.29679
16319_at	16319	3619	Incenp	inner centromere protein	6.94503e-09	1.04358e-06	-2.36982	-14.4891	3.96346e-08	4.85398e-06	8.84216	8.84609	8.9354	8.21207	8.22858	8.36056	7.58023	7.6152	7.80315	7.5062
13723_at	13723	133418	Emb	embigin	7.00677e-09	1.04544e-06	2.8528	13.4343	8.2641e-08	7.01717e-06	7.66936	7.70122	7.53121	7.99762	7.94924	7.78624	9.14031	8.84856	9.25094	9.31057
71988_at	71988	157570	Esco2	establishment of cohesion 1 homolog 2 (S. cerevisiae)	7.05867e-09	1.04582e-06	-2.89754	-14.6408	3.58032e-08	4.67523e-06	7.96419	7.9194	7.98006	6.92722	7.08621	7.13091	6.29616	6.43621	6.67558	6.23066
13479_at	13479	1800	Dpep1	dipeptidase 1 (renal)	7.10956e-09	1.04604e-06	5.169	14.6484	3.56243e-08	4.67523e-06	6.97969	7.60966	6.93027	8.75699	8.42575	8.63235	9.72517	9.30561	9.57479	9.67016
16012_at	16012	3489	Igfbp6	insulin-like growth factor binding protein 6	7.24511e-09	1.05864e-06	4.6406	14.5604	3.77818e-08	4.74422e-06	8.33384	8.67003	8.033	9.87249	9.57122	9.70245	10.7352	10.3078	10.506	10.7406
75767_at	75767	80223	Rab11fip1	RAB11 family interacting protein 1 (class I)	7.3679e-09	1.0692e-06	2.138	14.7429	3.3455e-08	4.56071e-06	6.82873	6.97903	6.91168	7.53365	7.37523	7.50546	8.02956	7.92085	8.03941	8.02323
12144_at	12144	641	Blm	Bloom syndrome, RecQ helicase-like	7.51858e-09	1.08365e-06	-2.73548	-14.6095	3.65588e-08	4.68619e-06	8.29767	7.99794	8.2743	7.20398	7.3593	7.40148	6.58438	6.79051	6.85514	6.73407
67849_at	67849	113130	Cdca5	cell division cycle associated 5	7.75542e-09	1.10385e-06	-3.56511	-15.3099	2.31274e-08	3.65672e-06	8.63207	8.60539	8.72674	7.64569	7.62916	7.94573	6.82814	6.80044	7.09101	6.50879
56454_at	56454	5832	Aldh18a1	aldehyde dehydrogenase 18 family, member A1	7.76299e-09	1.10385e-06	-2.18055	-15.9912	1.50865e-08	2.82214e-06	8.68572	8.66881	8.77279	7.99556	8.13799	8.24447	7.62448	7.59413	7.53673	7.58384
71924_at	71924	51175	Tube1	epsilon-tubulin 1	7.95301e-09	1.11932e-06	-2.29074	-16.1377	1.37924e-08	2.70574e-06	7.63715	7.60925	7.67398	6.91548	7.15891	7.15454	6.52568	6.35731	6.48744	6.40163
74521_at	74521	57718	Ppp4r4	protein phosphatase 4, regulatory subunit 4	7.98263e-09	1.11932e-06	3.99629	14.1871	4.86658e-08	5.31486e-06	6.15081	6.19107	6.20333	7.29625	7.23368	7.0783	8.19418	7.9609	7.91403	8.55958
20684_at	20684		Sp100	nuclear antigen Sp100	8.04962e-09	1.11932e-06	3.2486	12.9454	1.18261e-07	9.04545e-06	5.48011	5.39457	5.59687	5.73314	5.90581	5.78114	6.9656	6.99744	7.21234	7.5245
19650_at	19650	5933	Rbl1	retinoblastoma-like 1 (p107)	8.1126e-09	1.11932e-06	-2.22375	-14.5595	3.78028e-08	4.74422e-06	9.30112	9.19429	9.28499	8.57978	8.63261	8.74857	8.05359	8.12559	8.22978	8.01319
27221_at	27221	10036	Chaf1a	chromatin assembly factor 1, subunit A (p150)	8.13588e-09	1.11932e-06	-2.20145	-14.2466	4.67228e-08	5.23766e-06	8.1937	8.14426	8.10434	7.55836	7.55511	7.68377	7.11607	7.04292	6.99702	6.87083
50927_at	50927	4678	Nasp	nuclear autoantigenic sperm protein (histone-binding)	8.30545e-09	1.13492e-06	-2.48255	-14.2617	4.62414e-08	5.21126e-06	8.90032	8.67478	9.04098	7.81959	8.00944	7.87598	7.56834	7.53468	7.58136	7.58707
19075_at	19075	5557	Prim1	DNA primase, p49 subunit	8.35645e-09	1.13492e-06	-3.74403	-16.2468	1.29075e-08	2.6045e-06	8.91365	8.79719	8.91514	7.7157	8.12791	8.09741	6.75336	7.01563	7.25706	6.80525
52009_at	52009	90861	Hn1l	hematological and neurological expressed 1-like	8.4662e-09	1.14251e-06	-2.51071	-14.7276	3.37949e-08	4.56071e-06	10.141	10.0929	10.3156	9.24598	9.42772	9.44258	8.83619	8.73593	9.00883	8.83868
224796_at	224796	53405	Clic5	chloride intracellular channel 5	8.53672e-09	1.14473e-06	3.01476	15.0308	2.76911e-08	4.04614e-06	9.72348	10.0276	9.68893	11.1467	10.8864	10.8652	11.4959	11.2825	11.3131	11.545
16881_at	16881	3978	Lig1	ligase I, DNA, ATP-dependent	8.66204e-09	1.15305e-06	-2.93371	-14.5343	3.84473e-08	4.76364e-06	9.71027	9.64611	9.80682	8.70401	8.82604	8.94127	8.02625	8.38689	8.2524	7.97476
225341_at	225341	55679	Lims2	LIM and senescent cell antigen like domains 2	8.70763e-09	1.15305e-06	3.58988	13.6301	7.18215e-08	6.74451e-06	6.73568	7.27628	7.05076	8.02218	7.96896	8.01188	8.98481	8.65975	8.79039	9.05767
98496_at	98496	55022	Pid1	phosphotyrosine interaction domain containing 1	8.84435e-09	1.15872e-06	2.65955	14.6031	3.67163e-08	4.68619e-06	6.29192	6.45043	6.2876	7.16372	6.95324	6.97575	7.65235	7.59447	7.91299	7.84238
12351_at	12351	762	Car4	carbonic anhydrase 4	8.91151e-09	1.15872e-06	9.69856	13.9825	5.60517e-08	5.76489e-06	5.87484	6.11301	5.67577	7.17805	6.90845	6.66574	9.3477	8.42361	9.10063	9.59065
67888_at	67888	55273	Tmem100	transmembrane protein 100	8.91449e-09	1.15872e-06	2.13378	10.4184	9.35907e-07	3.38958e-05	8.41449	8.34127	8.2188	8.15477	8.08437	8.08342	9.46636	9.20225	9.35736	9.62332
12759_at	12759	1191	Clu	clusterin	9.36267e-09	1.2037e-06	-2.85659	-15.8333	1.6631e-08	2.93634e-06	10.6161	10.4698	10.6422	9.43609	9.65465	9.77917	8.99829	8.88603	9.23395	9.11322
17470_at	17470	4345	Cd200	CD200 antigen	9.37415e-09	1.2037e-06	2.66884	14.558	3.78427e-08	4.74422e-06	8.51879	8.56507	8.40012	9.22144	9.0581	8.97429	9.80609	9.77532	9.92171	10.121
54124_at	54124	1163	Cks1b	CDC28 protein kinase 1b	9.71647e-09	1.24014e-06	-2.85306	-15.781	1.71806e-08	2.98369e-06	9.93147	9.74245	9.94189	8.98857	9.33562	9.1133	8.24546	8.49502	8.46182	8.22626
56702_at	56702		Hist1h1b	histone cluster 1, H1b	9.9693e-09	1.2577e-06	-3.76594	-14.1419	5.02023e-08	5.3719e-06	12.0191	11.7345	11.8271	10.9898	11.0695	11.2911	9.80432	10.1349	10.1697	9.62942
22042_at	22042	7037	Tfrc	transferrin receptor	1.00024e-08	1.2577e-06	-2.88989	-13.5796	7.44571e-08	6.82478e-06	10.1522	10.1735	10.2452	9.75246	9.70127	9.94394	8.83169	8.68838	8.33094	8.74043
58185_at	58185	91543	Rsad2	radical S-adenosyl methionine domain containing 2	1.00322e-08	1.2577e-06	3.50982	12.2919	1.94685e-07	1.22866e-05	5.71556	5.63641	5.64866	5.89276	5.98699	5.95179	7.21889	7.42646	7.26594	7.89821
68662_at	68662	92304	Scgb3a1	secretoglobin, family 3A, member 1	1.02656e-08	1.27939e-06	2.97859	15.6614	1.85121e-08	3.11282e-06	6.18798	6.25163	6.30692	6.8825	6.75894	6.47773	7.88973	7.55852	7.94596	7.87229
208628_at	208628	9735	Kntc1	kinetochore associated 1	1.03507e-08	1.28055e-06	-3.783	-15.4969	2.05323e-08	3.32074e-06	8.28243	8.18196	8.39639	7.26595	7.43913	7.71098	6.11402	6.65174	6.43791	6.21621
69698_at	69698	113278	Slc52a3	solute carrier protein family 52, member 3	1.03957e-08	1.28055e-06	2.40073	13.5727	7.48227e-08	6.82478e-06	7.05727	7.21891	7.09879	7.86296	7.92073	7.83321	8.48191	8.25403	8.27306	8.53053
212377_at	212377	253714	Mms22l	MMS22-like, DNA repair protein	1.058e-08	1.29572e-06	-2.70806	-14.3512	4.35087e-08	5.09292e-06	7.98908	7.94015	8.31418	7.26079	7.32894	7.48701	6.56156	6.67785	6.72541	6.64487
94242_at	94242	64129	Tinagl1	tubulointerstitial nephritis antigen-like 1	1.09983e-08	1.3281e-06	2.43444	13.8455	6.16825e-08	6.05031e-06	9.25873	9.34288	9.02969	10.0887	9.93311	10.0268	10.537	10.3717	10.5188	10.5648
20887_at	20887		Sult1a1	sulfotransferase family 1A, phenol-preferring, member 1	1.10459e-08	1.3281e-06	3.73769	13.7494	6.60014e-08	6.29897e-06	7.24614	7.32552	7.0174	8.08911	8.0829	7.87931	9.09459	8.79828	9.0261	9.42698
67629_at	67629	147841	Spc24	SPC24, NDC80 kinetochore complex component, homolog (S. cerevisiae)	1.10584e-08	1.3281e-06	-3.20751	-18.1467	4.33119e-09	1.53938e-06	8.79394	8.74445	8.69416	7.73799	7.87026	8.23361	6.94448	7.18432	7.19304	6.90724
17067_at	17067		Ly6c1	lymphocyte antigen 6 complex, locus C1	1.12117e-08	1.3281e-06	3.92151	13.4316	8.28004e-08	7.01717e-06	8.83212	8.88647	8.47861	9.91199	9.90183	10.0075	10.6245	10.5622	10.5219	11.078
319187_at	319187	8342	Hist1h2bn	histone cluster 1, H2bn	1.12429e-08	1.3281e-06	-2.72309	-14.3581	4.33045e-08	5.09292e-06	9.51464	9.51557	9.48273	8.81991	8.69839	8.95038	8.2695	8.11218	7.836	7.98347
20292_at	20292	6356	Ccl11	chemokine (C-C motif) ligand 11	1.12605e-08	1.3281e-06	-2.61364	-15.7809	1.71808e-08	2.98369e-06	9.16911	9.17421	9.00619	8.32115	8.61148	8.62654	7.76714	7.74797	7.8369	7.56427
229900_at	229900	388646	Gbp7	guanylate binding protein 7	1.12832e-08	1.3281e-06	2.55132	13.9344	5.79616e-08	5.82005e-06	7.20979	7.26815	7.2582	7.62048	7.83236	7.77915	8.46687	8.82042	8.46402	8.60619
68014_at	68014	55055	Zwilch	Zwilch, kinetochore associated, homolog (Drosophila)	1.15031e-08	1.3465e-06	-3.1246	-15.5764	1.95273e-08	3.1825e-06	8.58526	8.32197	8.50895	7.45018	7.60116	7.83173	6.60784	6.88545	7.00157	6.80732
19695_at	19695	130120	Reg3g	regenerating islet-derived 3 gamma	1.21388e-08	1.41311e-06	3.64039	13.8557	6.12444e-08	6.03527e-06	7.48689	7.03627	7.16623	8.03867	8.16038	7.88151	8.86289	9.33404	9.19584	8.98742
26909_at	26909	9156	Exo1	exonuclease 1	1.25136e-08	1.42029e-06	-3.94774	-18.5206	3.53862e-09	1.50974e-06	7.85058	7.80552	8.04814	6.47958	7.02273	7.01728	5.91475	5.92112	6.12834	5.7014
20652_at	20652	6646	Soat1	sterol O-acyltransferase 1	1.25556e-08	1.42029e-06	2.3088	15.2647	2.38068e-08	3.73626e-06	9.39162	9.44405	9.37597	10.1324	9.96941	9.85717	10.4788	10.6997	10.5822	10.6741
54598_at	54598	10203	Calcrl	calcitonin receptor-like	1.25662e-08	1.42029e-06	2.38749	13.497	7.89942e-08	6.92595e-06	10.0101	10.0992	9.90182	10.5444	10.4702	10.3703	11.1125	11.247	11.2284	11.4387
70113_at	70113	440836	Odf3b	outer dense fiber of sperm tails 3B	1.26166e-08	1.42029e-06	2.45653	13.2055	9.7588e-08	7.92183e-06	7.75051	7.87428	7.6948	8.4698	8.42644	8.43457	9.11043	8.8357	9.12414	9.19191
16194_at	16194	3570	Il6ra	interleukin 6 receptor, alpha	1.26495e-08	1.42029e-06	2.70971	13.4986	7.89024e-08	6.92595e-06	7.75263	7.69774	7.6738	8.35802	8.19222	8.18701	9.06975	8.89664	9.34948	9.23051
213393_at	213393	11067	8430408G22Rik	RIKEN cDNA 8430408G22 gene	1.26665e-08	1.42029e-06	3.50455	14.2358	4.70683e-08	5.2482e-06	8.13637	8.14535	7.64665	8.64905	8.78151	8.97295	9.83354	9.62889	9.93048	9.80445
11979_at	11979	540	Atp7b	ATPase, Cu++ transporting, beta polypeptide	1.26698e-08	1.42029e-06	3.34083	14.3613	4.32108e-08	5.09292e-06	6.71438	6.81399	6.52174	7.52814	7.30193	7.18397	8.13722	8.61752	8.37785	8.5364
72749_at	72749	4796	Tonsl	tonsoku-like, DNA repair protein	1.32466e-08	1.47714e-06	-2.53235	-13.7758	6.47806e-08	6.23867e-06	7.02046	6.7707	6.95816	6.24913	6.12149	6.30243	5.45749	5.76937	5.51275	5.5599
16518_at	16518	3759	Kcnj2	potassium inwardly-rectifying channel, subfamily J, member 2	1.34862e-08	1.49597e-06	2.36969	13.004	1.13216e-07	8.81878e-06	6.13387	6.23421	6.03444	6.39697	6.54832	6.52137	7.33685	7.18706	7.48369	7.49554
239739_at	239739	27074	Lamp3	lysosomal-associated membrane protein 3	1.36933e-08	1.51073e-06	3.15288	13.5902	7.38966e-08	6.82478e-06	8.9441	9.48261	8.98503	10.2987	10.1181	10.1237	10.7487	10.8111	10.8079	10.8903
54357_at	54357	54566	Epb4.1l4b	erythrocyte protein band 4.1-like 4b	1.38534e-08	1.51073e-06	3.73162	14.4192	4.15493e-08	5.00173e-06	7.70599	7.68141	7.17257	8.63778	8.29003	8.34268	9.33677	9.33041	9.46941	9.60499
230073_at	230073	23586	Ddx58	DEAD (Asp-Glu-Ala-Asp) box polypeptide 58	1.38758e-08	1.51073e-06	2.2324	14.6339	3.59684e-08	4.67523e-06	7.74843	7.72731	7.75098	8.16112	8.40287	8.28753	8.86036	9.0402	8.79392	8.89763
13609_at	13609	1901	S1pr1	sphingosine-1-phosphate receptor 1	1.39617e-08	1.51073e-06	2.35709	13.4043	8.44477e-08	7.09998e-06	8.80624	8.9888	8.67298	9.49503	9.36781	9.46158	10.0643	9.97678	10.0288	10.184
11830_at	11830	362	Aqp5	aquaporin 5	1.4009e-08	1.51073e-06	5.49764	14.6968	3.44935e-08	4.61035e-06	6.28986	6.68276	6.28374	7.96746	7.47665	7.60894	9.16087	8.50104	8.69654	9.09829
19348_at	19348	10112	Kif20a	kinesin family member 20A	1.4047e-08	1.51073e-06	-3.7056	-13.8883	5.98604e-08	5.96247e-06	9.49909	9.43187	9.43537	8.43971	8.67742	8.74161	7.32126	7.81524	7.77287	7.26814
13107_at	13107	1572	Cyp2f2	cytochrome P450, family 2, subfamily f, polypeptide 2	1.41691e-08	1.51617e-06	3.13195	13.1831	9.92013e-08	8.02206e-06	9.59169	9.85641	9.49613	10.709	10.6204	10.7225	11.3811	11.0043	11.3064	11.4792
21849_at	21849	10155	Trim28	tripartite motif-containing 28	1.44955e-08	1.54329e-06	-2.11744	-15.6071	1.91544e-08	3.15495e-06	10.806	10.8061	10.8452	10.2688	10.2254	10.4848	9.75838	9.77315	9.7476	9.66604
16859_at	16859	284194	Lgals9	lectin, galactose binding, soluble 9	1.46355e-08	1.54365e-06	3.15757	12.9245	1.20122e-07	9.12197e-06	8.33728	8.44217	8.66651	8.84573	9.01529	9.03826	10.2664	9.79709	10.2493	10.2266
71878_at	71878	81610	Fam83d	family with sequence similarity 83, member D	1.46948e-08	1.54365e-06	-2.19929	-13.7974	6.38052e-08	6.2011e-06	8.21921	8.15044	8.18253	7.56008	7.58571	7.72546	7.07057	6.99328	7.19202	6.91909
12822_at	12822	80781	Col18a1	collagen, type XVIII, alpha 1	1.48027e-08	1.54365e-06	-2.96498	-13.7648	6.52843e-08	6.25873e-06	9.48954	9.55444	9.57602	8.9305	8.91755	9.1833	7.9388	8.22399	7.99574	7.67959
13605_at	13605	1894	Ect2	ect2 oncogene	1.48357e-08	1.54365e-06	-3.68302	-14.7715	3.28284e-08	4.54599e-06	10.1208	9.9258	9.86951	9.01612	9.26847	9.45876	7.91794	8.35297	8.2098	7.83922
268465_at	268465	146956	Eme1	essential meiotic endonuclease 1 homolog 1 (S. pombe)	1.48631e-08	1.54365e-06	-2.3698	-14.1463	5.00492e-08	5.3719e-06	7.28486	7.49177	7.38528	6.71395	6.77848	6.94005	6.28166	6.11469	6.16	6.01055
319156_at	319156	8359	Hist1h4d	histone cluster 1, H4d	1.53115e-08	1.57718e-06	-2.68949	-13.5684	7.50542e-08	6.82478e-06	11.8373	11.6369	11.8291	11.0145	10.8557	11.0269	10.3339	10.376	10.5285	10.1034
70024_at	70024	55388	Mcm10	minichromosome maintenance deficient 10 (S. cerevisiae)	1.53508e-08	1.57718e-06	-2.73374	-14.8533	3.11029e-08	4.39318e-06	7.78863	7.69271	7.80083	6.85104	6.88012	7.14475	6.50248	6.32168	6.29785	6.09129
623474_at	623474	25788	Rad54b	RAD54 homolog B (S. cerevisiae)	1.54092e-08	1.57718e-06	-3.13742	-13.7077	6.7975e-08	6.45824e-06	8.13385	7.75553	8.02006	7.01995	7.23262	7.24468	6.27464	6.41941	6.50311	6.08339
68487_at	68487	55281	Tmem140	transmembrane protein 140	1.56769e-08	1.59686e-06	3.05554	12.3208	1.90352e-07	1.21645e-05	6.25957	6.6905	6.4355	6.90044	6.92042	6.85568	7.95754	7.88187	8.09965	8.35222
207151_at	207151	283238	Slc22a19	solute carrier family 22 (organic anion transporter), member 19	1.64637e-08	1.66898e-06	2.89609	12.9807	1.15192e-07	8.87484e-06	4.75907	4.87915	4.76556	5.52458	5.3935	5.42059	6.38768	6.03849	6.28256	6.58383
12545_at	12545	8317	Cdc7	cell division cycle 7 (S. cerevisiae)	1.65516e-08	1.66989e-06	-2.29353	-13.4889	7.94534e-08	6.92595e-06	7.7525	7.4817	7.67517	7.11	7.19078	7.31473	6.34881	6.4524	6.55295	6.41145
320209_at	320209	1663	Ddx11	DEAD/H (Asp-Glu-Ala-Asp/His) box helicase 11	1.67296e-08	1.6738e-06	-2.40866	-14.1877	4.86447e-08	5.31486e-06	8.0088	8.08664	8.12511	7.5344	7.67616	7.83261	6.80812	6.99404	6.69938	6.70256
72486_at	72486	79596	Rnf219	ring finger protein 219	1.67483e-08	1.6738e-06	-1.93414	-13.1066	1.04941e-07	8.32727e-06	8.1152	8.11955	8.18726	7.62872	7.61338	7.69574	7.17938	7.27784	7.17489	7.12084
66805_at	66805	10103	Tspan1	tetraspanin 1	1.73616e-08	1.72006e-06	2.84451	12.8025	1.31624e-07	9.51781e-06	7.33465	7.4716	7.35992	8.0755	8.10466	8.1249	9.02298	8.61171	8.79664	9.10929
75497_at	75497	646486	Fabp12	fatty acid binding protein 12	1.73735e-08	1.72006e-06	2.7475	14.9254	2.96653e-08	4.24674e-06	4.52645	4.62995	4.55043	5.28767	4.98147	4.94017	5.96981	5.81163	6.1105	6.19052
81879_at	81879	29842	Tfcp2l1	transcription factor CP2-like 1	1.84215e-08	1.80725e-06	2.80678	13.5386	7.66703e-08	6.90728e-06	6.53863	6.57072	6.67419	7.49679	7.48281	7.29385	7.81448	8.23992	8.22867	8.01373
12447_at	12447	898	Ccne1	cyclin E1	1.84797e-08	1.80725e-06	-2.40117	-13.9981	5.54501e-08	5.75893e-06	8.09956	8.13271	8.3302	7.24611	7.41376	7.48291	6.90934	6.80783	7.06924	6.91095
69270_at	69270	9837	Gins1	GINS complex subunit 1 (Psf1 homolog)	1.85101e-08	1.80725e-06	-3.4564	-14.2909	4.53312e-08	5.16545e-06	7.75743	7.34755	7.61759	6.37049	6.5806	6.74054	5.5595	6.01271	5.84759	5.72102
20148_at	20148	9249	Dhrs3	dehydrogenase/reductase (SDR family) member 3	1.88458e-08	1.83159e-06	2.41425	12.8844	1.2378e-07	9.22984e-06	9.21699	9.38947	9.05051	9.88876	9.94199	9.97412	10.3737	10.4243	10.5836	10.5943
72662_at	72662	22894	Dis3	DIS3 mitotic control homolog (S. cerevisiae)	1.89704e-08	1.83198e-06	-2.02952	-14.0066	5.51231e-08	5.75316e-06	8.77039	8.71396	8.8117	8.14034	8.26277	8.33903	7.67682	7.80437	7.7904	7.70333
17220_at	17220	4176	Mcm7	minichromosome maintenance deficient 7 (S. cerevisiae)	1.90228e-08	1.83198e-06	-3.17237	-15.8846	1.61113e-08	2.8685e-06	9.96894	9.98602	10.102	8.87134	9.17796	9.3269	8.15834	8.60799	8.29233	8.32181
52276_at	52276	55143	Cdca8	cell division cycle associated 8	1.93119e-08	1.8514e-06	-3.18736	-12.9922	1.14218e-07	8.86426e-06	8.76297	8.53164	8.67203	7.65309	7.75304	7.81033	6.89001	6.98818	7.30179	6.69795
13587_at	13587		Ear2	eosinophil-associated, ribonuclease A family, member 2	1.95569e-08	1.86645e-06	5.19372	13.4835	7.97627e-08	6.92595e-06	5.85215	6.15555	5.59346	7.14745	6.90469	7.26835	8.57402	7.90181	8.03558	8.4321
54613_at	54613	10402	St3gal6	ST3 beta-galactoside alpha-2,3-sialyltransferase 6	1.99924e-08	1.89486e-06	2.21649	12.4464	1.72682e-07	1.1327e-05	8.72028	8.73526	8.57799	9.09989	9.03992	8.99499	9.79929	9.6494	9.86462	9.97856
18973_at	18973	5426	Pole	polymerase (DNA directed), epsilon	2.00335e-08	1.89486e-06	-4.03023	-13.8081	6.33257e-08	6.18286e-06	8.79442	8.7039	8.95789	7.62463	7.82344	8.00575	6.96358	6.97637	6.87295	6.34735
235281_at	235281	55800	Scn3b	sodium channel, voltage-gated, type III, beta	2.03922e-08	1.90698e-06	4.70999	12.871	1.25028e-07	9.22984e-06	6.86265	7.0194	6.69812	7.8832	7.64255	7.65157	9.30565	8.63616	8.91811	9.41613
232431_at	232431	9052	Gprc5a	G protein-coupled receptor, family C, group 5, member A	2.04117e-08	1.90698e-06	2.69857	13.0675	1.08016e-07	8.47603e-06	9.68815	10.1282	9.70462	11.0954	10.896	10.9026	11.2472	11.2137	11.3531	11.3307
72151_at	72151	5985	Rfc5	replication factor C (activator 1) 5	2.04317e-08	1.90698e-06	-2.20499	-13.4185	8.35829e-08	7.05526e-06	9.88705	9.78719	9.77063	9.20035	9.2708	9.38707	8.82174	8.70909	8.55432	8.60035
60411_at	60411	64105	Cenpk	centromere protein K	2.11974e-08	1.96977e-06	-3.71411	-13.5237	7.74949e-08	6.90728e-06	7.40034	7.29384	7.44988	6.15303	6.37455	6.46527	5.14548	5.84178	5.3511	5.52917
13731_at	13731	2013	Emp2	epithelial membrane protein 2	2.15431e-08	1.99085e-06	2.60568	13.3876	8.54721e-08	7.13844e-06	10.4866	10.8009	10.4641	11.6879	11.4929	11.4739	12.0674	11.8334	11.9151	12.0658
20128_at	20128		Trim30a	tripartite motif-containing 30A	2.1612e-08	1.99085e-06	3.7478	13.3859	8.55791e-08	7.13844e-06	6.05302	6.0411	6.40516	6.18008	6.6187	6.61317	7.91133	7.98276	7.92735	8.43969
66953_at	66953	83879	Cdca7	cell division cycle associated 7	2.25088e-08	2.06447e-06	-3.21812	-16.7768	9.40866e-09	2.26524e-06	10.0882	9.77254	10.178	8.8045	9.06134	9.32722	8.38943	8.29937	8.36854	8.2877
70727_at	70727	221002	Rasgef1a	RasGEF domain family, member 1A	2.27169e-08	2.07459e-06	2.65763	13.2583	9.38931e-08	7.74052e-06	6.96181	6.98719	6.73355	7.78704	7.77045	7.59403	8.30626	8.10352	8.28968	8.50716
29817_at	29817	3490	Igfbp7	insulin-like growth factor binding protein 7	2.30457e-08	2.09557e-06	2.86338	13.1325	1.0296e-07	8.25617e-06	9.36103	9.59488	9.28543	10.3116	10.2097	10.0955	11.0069	10.6707	10.9312	11.1064
18226_at	18226	23636	Nup62	nucleoporin 62	2.32044e-08	2.10099e-06	-2.06263	-13.9416	5.76735e-08	5.8187e-06	9.63666	9.60334	9.69078	8.97389	9.14239	9.17924	8.58728	8.69547	8.60369	8.50548
219114_at	219114	221150	Ska3	spindle and kinetochore associated complex subunit 3	2.36915e-08	2.13597e-06	-3.42841	-13.458	8.12398e-08	6.96854e-06	9.02369	8.78198	8.84345	7.72175	7.77791	8.01579	6.79596	7.35826	7.25274	6.96054
20341_at	20341	8991	Selenbp1	selenium binding protein 1	2.39924e-08	2.15393e-06	2.31173	12.4665	1.70027e-07	1.12223e-05	9.03568	9.29248	8.88688	9.68428	9.69583	9.66748	10.2312	10.2746	10.3245	10.3295
13178_at	13178	1633	Dck	deoxycytidine kinase	2.41059e-08	2.15498e-06	-2.17623	-14.1065	5.14414e-08	5.42234e-06	8.54301	8.45865	8.62605	7.61431	7.84965	7.82364	7.32428	7.38549	7.51071	7.46191
73472_at	73472	132671	Spata18	spermatogenesis associated 18	2.45417e-08	2.17538e-06	2.51195	15.9186	1.57762e-08	2.83615e-06	7.32354	7.52772	7.36734	8.31405	8.07049	7.92487	8.73111	8.6536	8.70146	8.85673
13527_at	13527	1837	Dtna	dystrobrevin alpha	2.46948e-08	2.17538e-06	2.43723	12.6191	1.51249e-07	1.05066e-05	7.04642	6.9812	6.86814	7.62613	7.53731	7.63606	8.07519	8.32011	8.13655	8.44724
723912_at	723912		Mir382	microRNA 382	2.47267e-08	2.17538e-06	2.32958	12.8499	1.27015e-07	9.31164e-06	6.91816	7.11088	7.10825	7.88763	7.7528	7.87886	8.17691	8.26845	8.1539	8.45527
22223_at	22223	7345	Uchl1	ubiquitin carboxy-terminal hydrolase L1	2.47448e-08	2.17538e-06	-2.4137	-12.8145	1.30448e-07	9.46507e-06	8.12278	7.95241	8.03552	7.27462	7.38026	7.41251	6.74341	6.54995	6.79496	6.95255
12544_at	12544	8318	Cdc45	cell division cycle 45	2.4939e-08	2.1834e-06	-2.5805	-15.2302	2.43409e-08	3.79199e-06	8.61043	8.33305	8.54003	7.58956	7.87576	7.94382	7.16091	7.21798	7.12734	7.01236
110033_at	110033	3835	Kif22	kinesin family member 22	2.55876e-08	2.23097e-06	-3.46087	-15.7509	1.75048e-08	3.01524e-06	9.12761	9.02996	9.11049	7.98917	8.44951	8.46713	7.19061	7.52703	7.40007	7.02696
20133_at	20133	6240	Rrm1	ribonucleotide reductase M1	2.58725e-08	2.24656e-06	-3.14381	-14.1621	4.95072e-08	5.37133e-06	10.8778	10.7835	10.9078	9.81771	10.0847	10.194	9.06213	9.41803	9.34758	8.93765
12530_at	12530	993	Cdc25a	cell division cycle 25A	2.64491e-08	2.27799e-06	-2.32527	-13.5324	7.70123e-08	6.90728e-06	9.10012	8.84473	9.17448	8.26598	8.45331	8.48168	7.83055	7.83901	7.8659	7.77981
13361_at	13361	1719	Dhfr	dihydrofolate reductase	2.64495e-08	2.27799e-06	-2.55122	-14.9605	2.89918e-08	4.17857e-06	8.13289	7.9148	8.09819	6.93561	6.86168	7.22854	6.58623	6.61453	6.81655	6.77147
13433_at	13433	1786	Dnmt1	DNA methyltransferase (cytosine-5) 1	2.68888e-08	2.30645e-06	-2.45302	-12.8796	1.24222e-07	9.22984e-06	9.8319	9.84394	9.96541	9.12281	9.22954	9.29978	8.48337	8.78791	8.64943	8.39607
103136_at	103136	11137	Pwp1	PWP1 homolog (S. cerevisiae)	2.70903e-08	2.31436e-06	-1.93865	-12.6964	1.42618e-07	1.01059e-05	8.5144	8.5418	8.64258	8.03475	8.14366	8.11678	7.541	7.56948	7.648	7.68589
76187_at	76187	137872	Adhfe1	alcohol dehydrogenase, iron containing, 1	2.72832e-08	2.32148e-06	2.76227	12.6453	1.48266e-07	1.03674e-05	6.18301	6.27236	6.45912	6.9257	6.83592	6.70303	7.95141	7.50781	7.71856	7.88369
237886_at	237886	146857	Slfn9	schlafen 9	2.75688e-08	2.3364e-06	-2.59006	-12.5531	1.59074e-07	1.08607e-05	7.82764	7.65456	7.98885	6.87835	6.9941	6.98294	6.28687	6.63713	6.52574	6.35206
68775_at	68775	245973	Atp6v1c2	ATPase, H+ transporting, lysosomal V1 subunit C2	2.78695e-08	2.35247e-06	3.83178	13.6045	7.31455e-08	6.79708e-06	7.05073	7.43481	6.8715	8.44847	8.2815	8.05688	9.04065	8.89892	8.97709	9.34794
209737_at	209737	56992	Kif15	kinesin family member 15	2.84697e-08	2.3936e-06	-3.75688	-13.0822	1.06845e-07	8.44675e-06	9.17443	9.01232	9.17065	8.02539	8.30037	8.32076	7.06224	7.46403	7.41445	6.80812
20135_at	20135	6241	Rrm2	ribonucleotide reductase M2	2.94393e-08	2.46246e-06	-2.70564	-12.7866	1.33216e-07	9.60018e-06	9.81736	9.5806	9.8922	8.85566	9.0203	9.02648	8.33127	8.28246	8.55515	8.13262
71704_at	71704	50650	Arhgef3	Rho guanine nucleotide exchange factor (GEF) 3	2.95212e-08	2.46246e-06	2.21537	12.2267	2.04887e-07	1.26042e-05	7.13424	7.36654	7.17962	7.78071	7.77124	7.79671	8.25844	8.50986	8.27626	8.45065
66214_at	66214	28984	1190002H23Rik	RIKEN cDNA 1190002H23 gene	2.9851e-08	2.48021e-06	2.5533	12.125	2.21953e-07	1.31355e-05	8.38132	8.51248	8.56864	9.02027	8.94412	8.8922	9.74765	9.60464	9.90589	10.068
29870_at	29870	51512	Gtse1	G two S phase expressed protein 1	3.05692e-08	2.52996e-06	-1.95346	-12.4901	1.66962e-07	1.11239e-05	7.54188	7.64457	7.71509	7.02775	7.0624	7.12215	6.69756	6.72302	6.68	6.5732
320024_at	320024	57552	Nceh1	arylacetamide deacetylase-like 1	3.11995e-08	2.57208e-06	2.33892	13.3262	8.9364e-08	7.42492e-06	7.38386	7.53574	7.21523	8.10454	7.88842	7.89408	8.48694	8.68125	8.63552	8.6292
11545_at	11545	142	Parp1	poly (ADP-ribose) polymerase family, member 1	3.1396e-08	2.57825e-06	-2.1209	-12.7523	1.36706e-07	9.7851e-06	9.62758	9.44707	9.61801	8.88228	8.96243	9.03489	8.3998	8.59891	8.52334	8.39521
20191_at	20191	6262	Ryr2	ryanodine receptor 2, cardiac	3.17423e-08	2.59662e-06	2.16097	12.5281	1.62159e-07	1.09056e-05	6.29507	6.40802	6.30098	7.0498	6.96762	6.92874	7.2913	7.54843	7.37285	7.5586
18563_at	18563	5091	Pcx	pyruvate carboxylase	3.30584e-08	2.68642e-06	2.28639	12.9052	1.21865e-07	9.13759e-06	7.83784	7.91157	7.77877	8.46458	8.25669	8.39069	9.11544	8.8566	8.9732	9.18029
22154_at	22154	203068	Tubb5	tubulin, beta 5 class I	3.30937e-08	2.68642e-06	-2.29974	-14.8257	3.1674e-08	4.43589e-06	12.4276	12.4015	12.492	11.6516	11.9293	11.959	11.2237	11.2944	11.3366	11.0911
56419_at	56419	81624	Diap3	diaphanous homolog 3 (Drosophila)	3.38671e-08	2.73871e-06	-2.34955	-12.1673	2.14682e-07	1.28641e-05	8.46583	8.49527	8.72095	7.82288	7.82076	7.86393	7.2238	7.36079	7.52044	7.20383
20877_at	20877	9212	Aurkb	aurora kinase B	3.44831e-08	2.77793e-06	-2.76234	-12.6635	1.46221e-07	1.02923e-05	9.90654	9.88198	9.98284	9.06986	9.25855	9.26132	8.47077	8.41397	8.72584	8.16934
76843_at	76843	51514	Dtl	denticleless homolog (Drosophila)	3.57335e-08	2.86774e-06	-4.38586	-13.4863	7.96043e-08	6.92595e-06	8.69902	8.4438	8.68435	7.32399	7.64898	7.79504	6.34891	6.69524	6.73807	6.0308
17279_at	17279	9833	Melk	maternal embryonic leucine zipper kinase	3.59964e-08	2.87607e-06	-3.23017	-14.4351	4.11056e-08	4.9766e-06	8.91469	8.72282	8.90134	7.7239	8.1407	8.10249	6.99441	7.34997	7.31426	6.921
319186_at	319186	8341	Hist1h2bm	histone cluster 1, H2bm	3.61087e-08	2.87607e-06	-3.29502	-18.8826	2.92013e-09	1.50974e-06	9.6928	9.50943	9.82761	8.73518	8.45194	9.09745	7.98948	7.84848	8.01134	7.9936
58186_at	58186	56852	Rad18	RAD18 homolog (S. cerevisiae)	3.64948e-08	2.89594e-06	-2.29305	-13.9543	5.71659e-08	5.79509e-06	8.47899	8.39833	8.55656	7.57251	7.83383	7.8265	7.14213	7.24987	7.42142	7.30112
67177_at	67177	81620	Cdt1	chromatin licensing and DNA replication factor 1	3.72954e-08	2.94842e-06	-2.87142	-14.7276	3.37958e-08	4.56071e-06	9.07997	8.79344	8.88719	7.93141	8.22629	8.35709	7.38276	7.61158	7.32838	7.26686
73075_at	73075	285755	Ppil6	peptidylprolyl isomerase (cyclophilin)-like 6	3.74434e-08	2.94912e-06	2.91764	12.5806	1.55764e-07	1.07148e-05	5.67963	5.65938	5.44005	6.20204	6.14964	6.38917	7.00148	6.91643	7.17615	7.42073
107373_at	107373	63901	Fam111a	family with sequence similarity 111, member A	3.77057e-08	2.95878e-06	-2.0903	-13.1648	1.00544e-07	8.09975e-06	8.51773	8.52883	8.54799	7.74436	7.72333	7.92764	7.46037	7.31743	7.59017	7.49036
12609_at	12609	1052	Cebpd	CCAAT/enhancer binding protein (C/EBP), delta	3.80057e-08	2.97132e-06	2.66798	12.1586	2.16146e-07	1.28655e-05	6.05031	6.08343	6.00991	6.65454	6.54071	6.46229	7.39074	7.1775	7.71703	7.51747
77011_at	77011	90381	5730590G19Rik	RIKEN cDNA 5730590G19 gene	3.81944e-08	2.97509e-06	-3.42704	-12.5503	1.59422e-07	1.08607e-05	7.94766	7.81238	8.22784	6.98163	7.23634	7.18005	6.12079	6.43827	6.39127	5.90442
269582_at	269582	63967	Clspn	claspin	3.90932e-08	3.03395e-06	-2.92123	-13.8863	5.99427e-08	5.96247e-06	7.84884	7.57475	7.84827	6.58533	6.92044	6.92072	6.06201	6.45652	6.19576	6.11865
330355_at	330355	1768	Dnahc6	dynein, axonemal, heavy chain 6	3.92905e-08	3.03813e-06	2.43844	12.2323	2.03986e-07	1.26001e-05	5.74855	5.9215	5.74036	6.89112	6.7359	6.72389	6.84505	7.18428	7.05934	7.24687
16847_at	16847	3953	Lepr	leptin receptor	3.96523e-08	3.05495e-06	1.99895	11.0687	5.28869e-07	2.35237e-05	6.36387	6.49862	6.30977	6.44898	6.54117	6.57397	7.23843	7.342	7.44728	7.52495
22137_at	22137	7272	Ttk	Ttk protein kinase	4.02931e-08	3.08908e-06	-3.1099	-12.5339	1.61437e-07	1.09054e-05	8.20643	8.24905	8.31249	7.33225	7.31883	7.54172	6.54108	6.69471	6.90744	6.25973
243078_at	243078	253017	Tecrl	trans-2,3-enoyl-CoA reductase-like	4.03868e-08	3.08908e-06	2.95493	12.454	1.7168e-07	1.12962e-05	6.34487	6.57786	6.15477	7.05872	6.99229	7.2203	7.63899	8.02768	7.98648	8.04125
214901_at	214901	63922	Chtf18	CTF18, chromosome transmission fidelity factor 18	4.09847e-08	3.12353e-06	-2.5187	-13.2347	9.55264e-08	7.84464e-06	7.77386	7.70235	7.77318	6.97923	7.08206	7.27027	6.23578	6.66621	6.36908	6.36344
12142_at	12142	639	Prdm1	PR domain containing 1, with ZNF domain	4.14563e-08	3.13807e-06	3.14182	13.7897	6.415e-08	6.20614e-06	6.14547	6.54489	6.21589	7.58845	7.18617	7.29609	7.70931	7.99887	8.06081	8.06049
19418_at	19418	5924	Rasgrf2	RAS protein-specific guanine nucleotide-releasing factor 2	4.17451e-08	3.13807e-06	2.26855	11.4412	3.86316e-07	1.91144e-05	4.60957	4.80565	4.55971	4.94119	4.88664	5.012	5.81266	5.75318	5.71576	6.06763
381853_at	381853	2696	Gipr	gastric inhibitory polypeptide receptor	4.17497e-08	3.13807e-06	2.73815	13.4652	8.08179e-08	6.96052e-06	6.56289	6.92743	6.48795	7.84238	7.56163	7.52492	8.06378	8.23512	8.13486	8.06215
17069_at	17069	4061	Ly6e	lymphocyte antigen 6 complex, locus E	4.17916e-08	3.13807e-06	2.76307	11.8959	2.66412e-07	1.50119e-05	10.3627	10.6059	10.399	11.1874	11.1372	11.1332	12.0435	11.5876	11.9434	12.0799
16790_at	16790	290	Anpep	alanyl (membrane) aminopeptidase	4.1916e-08	3.13807e-06	2.42759	11.6878	3.15308e-07	1.67011e-05	6.33837	6.13897	5.97909	6.63252	6.51303	6.55143	7.50923	7.21834	7.44273	7.56313
55932_at	55932	115361	Gbp3	guanylate binding protein 3	4.26885e-08	3.18465e-06	3.86015	13.8562	6.12208e-08	6.03527e-06	5.57106	5.56033	5.78748	5.91553	6.49184	6.15995	7.32093	7.82794	7.34399	7.79609
14793_at	14793	83461	Cdca3	cell division cycle associated 3	4.35119e-08	3.23469e-06	-2.5419	-14.2825	4.55911e-08	5.16545e-06	8.81949	8.74852	8.9589	7.86242	8.19564	8.17373	7.51722	7.39555	7.67924	7.38432
56788_at	56788	57758	Scube2	signal peptide, CUB domain, EGF-like 2	4.40916e-08	3.26632e-06	2.6356	14.4755	3.99985e-08	4.8704e-06	6.76511	6.96063	6.80219	7.60744	7.19304	7.44219	8.15532	8.27604	8.09338	8.42586
230484_at	230484	7398	Usp1	ubiquitin specific peptidase 1	4.42869e-08	3.26936e-06	-1.69392	-11.4631	3.79356e-07	1.88679e-05	7.62821	7.65171	7.65172	6.97828	6.95719	7.02848	6.87129	6.88415	6.8972	6.88146
269224_at	269224	23178	Pask	PAS domain containing serine/threonine kinase	4.45044e-08	3.27401e-06	-2.67479	-13.1208	1.03847e-07	8.27148e-06	7.8495	7.69567	7.84386	6.98235	7.13162	7.29939	6.32078	6.57945	6.45397	6.12092
67071_at	67071	27330	Rps6ka6	ribosomal protein S6 kinase polypeptide 6	4.4684e-08	3.27585e-06	-2.40873	-13.9555	5.71147e-08	5.79509e-06	7.64204	7.32838	7.35726	6.57936	6.91155	6.76683	6.22986	6.11994	6.19971	6.17375
16201_at	16201	3609	Ilf3	interleukin enhancer binding factor 3	4.51289e-08	3.29691e-06	-2.01625	-12.9731	1.1585e-07	8.89319e-06	9.41279	9.25	9.40796	8.7059	8.78766	8.912	8.41377	8.35219	8.3612	8.25727
76964_at	76964		2610028H24Rik	RIKEN cDNA 2610028H24 gene	4.52825e-08	3.29691e-06	2.02905	11.8491	2.7663e-07	1.52629e-05	6.9951	7.09052	6.92245	7.58609	7.56814	7.55428	8.15478	7.8783	8.04301	8.01106
15483_at	15483	3290	Hsd11b1	hydroxysteroid 11-beta dehydrogenase 1	4.77042e-08	3.45837e-06	3.12076	12.2833	1.9601e-07	1.22866e-05	8.113	8.30039	7.66717	9.26875	9.11158	9.02132	9.73551	9.53836	9.77183	9.71304
226409_at	226409	84083	Zranb3	zinc finger, RAN-binding domain containing 3	4.78384e-08	3.45837e-06	-2.80864	-12.8718	1.2495e-07	9.22984e-06	8.67213	8.47723	8.59649	7.78677	8.02449	8.10748	6.91923	7.38171	6.92361	7.10208
14681_at	14681	2775	Gnao1	guanine nucleotide binding protein, alpha O	4.79898e-08	3.45837e-06	2.11838	14.1568	4.96899e-08	5.37133e-06	6.42375	6.49802	6.41575	7.00997	6.76333	6.69696	7.55882	7.45207	7.46548	7.63319
12258_at	12258	710	Serping1	serine (or cysteine) peptidase inhibitor, clade G, member 1	4.85193e-08	3.48467e-06	2.37405	13.0681	1.07963e-07	8.47603e-06	10.0283	10.0266	9.85821	10.6254	10.4512	10.3302	11.1816	11.0268	11.3566	11.2956
74153_at	74153	7318	Uba7	ubiquitin-like modifier activating enzyme 7	5.01514e-08	3.58972e-06	2.39304	12.2245	2.05241e-07	1.26042e-05	7.02257	6.90538	6.73073	7.47425	7.51033	7.64634	8.35227	8.00627	8.08798	8.13033
20698_at	20698	8877	Sphk1	sphingosine kinase 1	5.05596e-08	3.59476e-06	2.60051	12.1679	2.14568e-07	1.28641e-05	7.33694	7.58219	7.17271	7.99757	7.75373	7.85984	8.59011	8.78645	8.9312	8.68021
69912_at	69912	348995	Nup43	nucleoporin 43	5.0562e-08	3.59476e-06	-2.39084	-12.2706	1.97961e-07	1.23215e-05	7.76899	7.63758	7.87592	6.92079	7.07503	7.09085	6.61125	6.26497	6.5139	6.60943
110750_at	110750	1434	Cse1l	chromosome segregation 1-like (S. cerevisiae)	5.07308e-08	3.59476e-06	-2.10484	-12.6083	1.52504e-07	1.05592e-05	10.7989	10.807	10.8735	10.267	10.418	10.4864	9.76795	9.88437	9.57841	9.76533
78748_at	78748	644943	Rassf10	Ras association (RalGDS/AF-6) domain family (N-terminal) member 10	5.18993e-08	3.6653e-06	-1.87394	-11.3335	4.22641e-07	2.06325e-05	7.0096	7.0508	7.13819	6.90004	7.00649	6.83874	6.11469	6.21396	6.04799	6.25845
12587_at	12587	8190	Mia1	melanoma inhibitory activity 1	5.21534e-08	3.67101e-06	-2.891	-18.3536	3.87097e-09	1.53938e-06	8.31451	8.37757	8.41286	7.13976	7.15658	7.67188	6.83465	6.67364	6.87722	6.94975
219170_at	219170	144809	AU021034	expressed sequence AU021034	5.23482e-08	3.67252e-06	2.5428	11.7512	2.99446e-07	1.61719e-05	5.11678	5.249	4.99781	5.68835	5.76548	5.64038	6.58632	6.29088	6.29133	6.67511
723933_at	723933		Mir369	microRNA 369	5.26038e-08	3.67827e-06	3.15192	11.7028	3.11483e-07	1.66157e-05	5.28902	5.83134	5.46861	6.39427	6.32084	6.37808	7.08517	7.03201	7.16785	7.48577
319155_at	319155	8361	Hist1h4c	histone cluster 1, H4c	5.29661e-08	3.69142e-06	-2.18178	-12.5324	1.61623e-07	1.09054e-05	7.95392	7.86869	8.08671	7.43083	7.22617	7.29909	6.882	6.979	6.70269	6.81049
67088_at	67088	23066	Cand2	cullin-associated and neddylation-dissociated 2 (putative)	5.4177e-08	3.76343e-06	-2.24469	-12.319	1.90618e-07	1.21645e-05	7.93129	7.77689	8.01789	7.27761	7.18561	7.37897	6.69251	6.88558	6.80086	6.58581
16516_at	16516	3772	Kcnj15	potassium inwardly-rectifying channel, subfamily J, member 15	5.45123e-08	3.77089e-06	3.19721	12.6984	1.424e-07	1.01059e-05	6.80795	7.04425	6.70522	8.00046	7.69905	7.72025	8.56062	8.2785	8.41959	8.82852
66442_at	66442	57405	Spc25	SPC25, NDC80 kinetochore complex component, homolog (S. cerevisiae)	5.46815e-08	3.77089e-06	-3.21063	-12.0824	2.29573e-07	1.34364e-05	9.15763	9.06128	9.09884	8.17419	8.4146	8.35827	7.42851	7.47847	7.70598	6.99239
21825_at	21825	7057	Thbs1	thrombospondin 1	5.48182e-08	3.77089e-06	-2.10867	-11.7617	2.9689e-07	1.61719e-05	11.5361	11.5043	11.583	11.0932	11.0074	11.1174	10.3368	10.6415	10.5253	10.3331
20277_at	20277	6338	Scnn1b	sodium channel, nonvoltage-gated 1 beta	5.50776e-08	3.77647e-06	2.75599	12.604	1.53005e-07	1.05593e-05	6.14123	6.05432	6.05352	6.83192	6.57691	6.83602	7.57527	7.29246	7.44435	7.82008
20363_at	20363	6414	Sepp1	selenoprotein P, plasma, 1	5.60134e-08	3.8169e-06	2.21915	11.9265	2.59951e-07	1.46869e-05	8.32849	8.3111	8.14258	8.79624	8.67227	8.62047	9.50213	9.18932	9.46918	9.47035
15937_at	15937	8870	Ier3	immediate early response 3	5.60276e-08	3.8169e-06	3.40715	14.0297	5.42444e-08	5.68949e-06	6.82112	7.12004	6.66658	8.49717	8.13816	7.97336	8.42345	8.7756	8.80107	8.5679
12449_at	12449	899	Ccnf	cyclin F	5.6465e-08	3.82589e-06	-3.18985	-12.0839	2.29293e-07	1.34364e-05	9.41119	9.40899	9.52764	8.54933	8.66652	8.81004	7.51312	8.01029	8.00668	7.48836
20873_at	20873	10733	Plk4	polo-like kinase 4	5.65207e-08	3.82589e-06	-2.7497	-12.0301	2.39306e-07	1.37777e-05	8.81803	8.71828	8.75329	7.88553	8.07663	8.03285	7.06628	7.54206	7.45644	7.09059
19385_at	19385	5902	Ranbp1	RAN binding protein 1	5.67311e-08	3.8279e-06	-2.10646	-12.8585	1.26206e-07	9.28443e-06	9.97313	9.90849	10.0122	9.12483	9.25115	9.36792	8.99429	8.72153	8.93163	8.90021
66934_at	66934	79980	Dsn1	DSN1, MIND kinetochore complex component, homolog (S. cerevisiae)	5.70419e-08	3.83665e-06	-2.27847	-12.9296	1.19662e-07	9.11974e-06	7.90298	7.94556	7.95245	7.20522	7.28495	7.46964	6.54952	6.87456	6.85526	6.67926
70536_at	70536	25797	Qpct	glutaminyl-peptide cyclotransferase (glutaminyl cyclase)	5.77212e-08	3.87006e-06	2.62403	11.7749	2.93745e-07	1.60816e-05	7.00484	7.24376	6.99761	7.56505	7.66796	7.45327	8.32108	8.3596	8.76882	8.41883
217946_at	217946	55536	Cdca7l	cell division cycle associated 7 like	5.97645e-08	3.99442e-06	-3.2678	-12.1363	2.19981e-07	1.30553e-05	8.82686	8.63693	8.85629	7.74198	7.99225	7.96799	7.19757	7.37531	6.76706	6.84645
75317_at	75317	55010	4930547N16Rik	RIKEN cDNA 4930547N16 gene	6.01407e-08	4.00692e-06	-3.36609	-12.1754	2.13315e-07	1.28641e-05	8.59946	8.33463	8.4588	7.56596	7.73967	7.89154	6.45024	7.00017	6.89136	6.4382
237911_at	237911	83990	Brip1	BRCA1 interacting protein C-terminal helicase 1	6.04336e-08	4.01381e-06	-2.77123	-12.0517	2.35236e-07	1.36547e-05	7.83023	7.75912	7.93917	7.05601	6.9592	7.17931	6.15312	6.63654	6.48197	6.16522
52033_at	52033	55872	Pbk	PDZ binding kinase	6.10822e-08	4.03749e-06	-3.45239	-12.1657	2.14937e-07	1.28641e-05	9.25635	9.09465	9.19552	8.03579	8.29381	8.28949	7.01711	7.68093	7.58659	7.1979
11596_at	11596	177	Ager	advanced glycosylation end product-specific receptor	6.11712e-08	4.03749e-06	2.91847	11.9892	2.47222e-07	1.41183e-05	10.7895	11.1192	10.7366	12.1057	11.8571	11.9911	12.5805	12.1558	12.3749	12.5942
108912_at	108912	157313	Cdca2	cell division cycle associated 2	6.13954e-08	4.0397e-06	-3.12501	-12.557	1.58606e-07	1.08607e-05	8.94	8.91645	9.1483	8.09024	8.20643	8.43644	7.1638	7.63771	7.47601	7.10059
22247_at	22247	7372	Umps	uridine monophosphate synthetase	6.21442e-08	4.07631e-06	-2.29678	-14.1278	5.06908e-08	5.38737e-06	9.10023	8.89487	9.14813	8.23115	8.38594	8.58644	7.89096	7.8503	7.75882	7.90445
20641_at	20641	6632	Snrpd1	small nuclear ribonucleoprotein D1	6.23563e-08	4.0776e-06	-1.90108	-12.4235	1.75774e-07	1.14942e-05	9.94871	10.0493	10.0591	9.48773	9.65843	9.64488	9.0841	9.1769	9.09452	9.01207
106344_at	106344	5984	Rfc4	replication factor C (activator 1) 4	6.26887e-08	4.08672e-06	-2.50194	-15.1069	2.6356e-08	3.90493e-06	9.68393	9.65645	9.70301	8.57539	8.95604	8.96462	8.25769	8.31023	8.55866	8.28565
19387_at	19387	5905	Rangap1	RAN GTPase activating protein 1	6.29428e-08	4.0907e-06	-2.27322	-13.4708	8.04934e-08	6.96052e-06	9.47904	9.47358	9.55045	8.86506	8.98725	9.19778	8.47691	8.34095	8.28308	8.14641
17263_at	17263		Meg3	maternally expressed 3	6.39781e-08	4.14527e-06	2.87158	11.6119	3.35509e-07	1.74226e-05	10.6365	10.6862	10.598	11.4917	11.3909	11.3868	12.2149	11.819	12.0846	12.4582
70699_at	70699	23165	Nup205	nucleoporin 205	6.58502e-08	4.24622e-06	-2.57285	-11.6538	3.24192e-07	1.71288e-05	9.56115	9.46639	9.71555	8.94483	9.08228	9.13184	8.06617	8.52009	8.08633	8.16432
73804_at	73804	11004	Kif2c	kinesin family member 2C	6.59369e-08	4.24622e-06	-4.17375	-11.8177	2.83739e-07	1.56145e-05	9.66874	9.62021	9.68272	8.61715	8.90735	8.89831	7.47212	8.03603	7.63662	7.07617
18778_at	18778	5319	Pla2g1b	phospholipase A2, group IB, pancreas	6.65844e-08	4.27492e-06	2.70765	11.6438	3.26863e-07	1.71384e-05	7.69739	8.01031	7.97445	8.57965	8.44994	8.3941	9.42995	9.19586	9.11488	9.56514
70701_at	70701	152519	Nipal1	NIPA-like domain containing 1	6.67902e-08	4.27518e-06	2.46697	11.7331	3.03877e-07	1.63407e-05	5.95742	6.16181	6.16088	6.72424	6.81096	6.65281	7.241	7.65441	7.40309	7.25968
14087_at	14087	2175	Fanca	Fanconi anemia, complementation group A	6.73209e-08	4.28639e-06	-2.13031	-13.2065	9.75152e-08	7.92183e-06	7.70476	7.63038	7.7929	6.99356	7.23917	7.24215	6.50369	6.73278	6.57249	6.65988
103468_at	103468	57122	Nup107	nucleoporin 107	6.737e-08	4.28639e-06	-2.05655	-12.1733	2.1366e-07	1.28641e-05	8.99467	8.78954	8.9172	8.23155	8.41201	8.35801	7.74967	7.88778	7.81909	7.98388
68016_at	68016	347273	Murc	muscle-related coiled-coil protein	6.92787e-08	4.39463e-06	2.64256	16.286	1.26052e-08	2.6045e-06	6.25188	6.25655	6.15297	7.00943	6.91236	6.50934	7.52228	7.78998	7.53455	7.62978
77794_at	77794	9719	Adamtsl2	ADAMTS-like 2	6.99083e-08	4.41427e-06	2.64444	13.6605	7.0287e-08	6.64808e-06	8.50421	8.77612	8.38547	9.78061	9.40018	9.44597	9.96768	9.98891	9.83201	10.0718
217653_at	217653	55320	Mis18bp1	MIS18 binding protein 1	7.0005e-08	4.41427e-06	-3.42805	-12.6462	1.48162e-07	1.03674e-05	8.50623	8.49297	8.64257	7.37076	7.65887	7.76104	6.43001	7.02651	6.97408	6.56492
70415_at	70415	51765	2610018G03Rik	RIKEN cDNA 2610018G03 gene	7.05049e-08	4.4326e-06	-2.21119	-14.3741	4.28369e-08	5.09292e-06	7.63915	7.55242	7.68896	6.82664	6.79291	7.12368	6.42758	6.61524	6.46428	6.41645
19384_at	19384	5901	Ran	RAN, member RAS oncogene family	7.11555e-08	4.46027e-06	-1.88331	-11.8809	2.69631e-07	1.50383e-05	10.2416	10.336	10.3697	9.64809	9.78068	9.75807	9.47675	9.29333	9.43301	9.40459
12448_at	12448	9134	Ccne2	cyclin E2	7.30928e-08	4.56819e-06	-3.02283	-16.058	1.44803e-08	2.75077e-06	7.85218	7.5243	7.73582	6.51278	6.70747	7.08845	6.02157	6.17937	6.23899	6.00405
108671_at	108671	23234	Dnajc9	DnaJ (Hsp40) homolog, subfamily C, member 9	7.37762e-08	4.59734e-06	-2.06693	-11.7515	2.9937e-07	1.61719e-05	9.23076	9.05338	9.21416	8.33062	8.49753	8.41752	8.03963	8.04476	8.2954	8.08779
17535_at	17535	4361	Mre11a	meiotic recombination 11 homolog A (S. cerevisiae)	7.4279e-08	4.61284e-06	-1.94825	-11.892	2.67247e-07	1.5019e-05	8.64067	8.46838	8.61954	8.05738	8.11257	8.2175	7.545	7.73421	7.58655	7.59116
105988_at	105988	9700	Espl1	extra spindle poles-like 1 (S. cerevisiae)	7.47367e-08	4.61284e-06	-2.69922	-12.0424	2.36974e-07	1.36806e-05	8.07728	8.17352	8.29171	7.56551	7.49056	7.77272	6.57991	7.03804	6.78072	6.55139
100213_at	100213	9853	Rusc2	RUN and SH3 domain containing 2	7.47916e-08	4.61284e-06	2.02125	12.6734	1.4513e-07	1.02496e-05	7.68769	7.73362	7.65488	8.21893	7.99434	8.19923	8.67029	8.62133	8.67126	8.8564
70129_at	70129	80736	Slc44a4	solute carrier family 44, member 4	7.50634e-08	4.61284e-06	1.75472	11.3204	4.27326e-07	2.07655e-05	5.99677	5.92657	6.05815	6.45264	6.45937	6.45723	6.81635	6.78912	6.76054	6.85654
14102_at	14102	355	Fas	Fas (TNF receptor superfamily member 6)	7.51136e-08	4.61284e-06	2.08169	11.9527	2.54552e-07	1.44978e-05	6.61923	6.53833	6.31802	6.97194	6.83591	7.02811	7.48228	7.5244	7.57289	7.63641
14450_at	14450	2618	Gart	phosphoribosylglycinamide formyltransferase	7.64183e-08	4.6669e-06	-2.03848	-12.4741	1.69029e-07	1.12032e-05	9.40129	9.27051	9.43966	8.79356	8.78013	8.98577	8.36707	8.44602	8.21837	8.3385
224171_at	224171	57650	C330027C09Rik	RIKEN cDNA C330027C09 gene	7.64531e-08	4.6669e-06	-3.65425	-12.0168	2.41848e-07	1.38863e-05	9.74876	9.62926	9.62712	8.57116	8.82579	8.90464	7.72325	8.0875	7.96123	7.31171
12319_at	12319	767	Car8	carbonic anhydrase 8	7.66545e-08	4.6669e-06	3.57838	10.6338	7.72142e-07	2.96903e-05	7.53412	7.59442	7.55831	8.01682	7.99219	7.93802	9.48874	8.9527	9.19504	9.82286
66569_at	66569	284161	Gdpd1	glycerophosphodiester phosphodiesterase domain containing 1	7.69997e-08	4.67448e-06	2.04827	10.8645	6.30725e-07	2.62763e-05	7.79211	7.59951	7.57269	7.96599	7.93166	7.86173	8.52971	8.63272	8.82841	8.76095
100040591_at	100040591	3769	Kcnj13	potassium inwardly-rectifying channel, subfamily J, member 13	7.83515e-08	4.74295e-06	2.93797	12.1584	2.16176e-07	1.28655e-05	7.00251	7.18253	7.12581	8.02628	7.8333	7.72336	8.75494	8.48174	8.39837	8.94111
78785_at	78785	79745	Clip4	CAP-GLY domain containing linker protein family, member 4	7.89586e-08	4.76609e-06	1.90975	11.8805	2.69719e-07	1.50383e-05	7.22781	7.1954	7.17133	7.98725	7.80754	7.88435	8.11125	8.07226	8.05895	8.27411
12466_at	12466	908	Cct6a	chaperonin containing Tcp1, subunit 6a (zeta)	7.93006e-08	4.77313e-06	-1.98587	-12.4102	1.77579e-07	1.15765e-05	11.0099	10.9062	11.0229	10.4111	10.6109	10.6098	9.9906	10.1201	9.9017	9.94131
16803_at	16803	3929	Lbp	lipopolysaccharide binding protein	7.97821e-08	4.78116e-06	2.57871	11.1794	4.81303e-07	2.23626e-05	8.34354	8.46123	8.14357	8.87572	8.80586	8.73781	9.83108	9.37607	9.69787	9.80589
14268_at	14268	2335	Fn1	fibronectin 1	7.98854e-08	4.78116e-06	2.07171	13.0422	1.10059e-07	8.60451e-06	11.525	11.7504	11.7406	12.4122	12.1724	12.1695	12.7057	12.7877	12.6913	12.7195
233876_at	233876	8479	Hirip3	HIRA interacting protein 3	8.17049e-08	4.87628e-06	-2.08872	-11.7541	2.98734e-07	1.61719e-05	7.61443	7.36476	7.61289	6.87584	6.98366	7.03625	6.57716	6.49429	6.35955	6.4515
68298_at	68298	9918	Ncapd2	non-SMC condensin I complex, subunit D2	8.2349e-08	4.90092e-06	-3.57759	-12.3995	1.79064e-07	1.16019e-05	10.0844	10.037	10.0956	9.05813	9.26565	9.49878	8.04717	8.55678	8.38545	7.83591
69263_at	69263	5983	Rfc3	replication factor C (activator 1) 3	8.28813e-08	4.91878e-06	-2.04877	-12.0679	2.32224e-07	1.35169e-05	8.74996	8.5764	8.8207	7.92683	8.12636	8.06666	7.65652	7.76353	7.73142	7.5797
12615_at	12615	1058	Cenpa	centromere protein A	8.48874e-08	5.02377e-06	-2.39475	-11.8698	2.72061e-07	1.50894e-05	9.94544	9.83204	9.96624	9.23437	9.39776	9.471	8.67022	8.80966	8.73747	8.36847
107995_at	107995	991	Cdc20	cell division cycle 20	8.65076e-08	5.10082e-06	-1.97245	-12.3735	1.8271e-07	1.17662e-05	8.68573	8.76702	8.72503	8.23932	8.15167	8.3776	7.695	7.88824	7.73268	7.65858
76477_at	76477	26577	Pcolce2	procollagen C-endopeptidase enhancer 2	8.66709e-08	5.10082e-06	3.61964	11.0866	5.20855e-07	2.338e-05	7.04377	7.2186	7.36473	7.83047	7.78723	7.57523	9.10071	8.6717	8.90955	9.47845
21335_at	21335	10460	Tacc3	transforming, acidic coiled-coil containing protein 3	8.70018e-08	5.10611e-06	-2.60934	-11.5182	3.62414e-07	1.83695e-05	9.46119	9.34049	9.35941	8.52003	8.66114	8.68064	7.97282	8.0654	8.24725	7.6733
72415_at	72415	151648	Sgol1	shugoshin-like 1 (S. pombe)	8.91826e-08	5.21964e-06	-2.89191	-11.1691	4.8553e-07	2.25097e-05	8.53263	8.25652	8.43981	7.48777	7.45836	7.46864	6.75256	6.87057	7.23146	6.59574
110809_at	110809	6426	Srsf1	serine/arginine-rich splicing factor 1	9.21252e-08	5.37702e-06	-1.76844	-10.9483	5.86537e-07	2.5105e-05	11.3588	11.2397	11.3508	11.0032	11.0923	11.0503	10.5321	10.5406	10.395	10.5075
18952_at	18952	5414	Sept4	septin 4	9.23845e-08	5.37734e-06	2.44925	11.2596	4.49717e-07	2.13158e-05	8.65874	8.90205	8.60961	9.5562	9.47	9.46211	10.0767	9.73562	10.1131	10.1263
232156_at	232156	57835	Slc4a5	solute carrier family 4, sodium bicarbonate cotransporter, member 5	9.31278e-08	5.40575e-06	3.08154	12.2027	2.08772e-07	1.27471e-05	6.63658	7.12544	6.71439	8.10544	7.92597	7.73712	8.24203	8.63485	8.37692	8.57459
546134_at	546134	196996	Gramd2	GRAM domain containing 2	9.55001e-08	5.52831e-06	3.41405	12.7791	1.33971e-07	9.62181e-06	6.98046	7.51475	7.30411	8.71721	8.2384	8.44453	8.95847	8.97719	8.90362	9.33616
13841_at	13841	2045	Epha7	Eph receptor A7	9.62718e-08	5.53875e-06	-2.4385	-11.7017	3.1175e-07	1.66157e-05	9.03865	8.86836	9.0463	8.29534	8.4595	8.53479	7.5898	7.98129	7.54866	7.64102
76668_at	76668	130752	Mdh1b	malate dehydrogenase 1B, NAD (soluble)	9.649e-08	5.53875e-06	1.76318	11.2721	4.45037e-07	2.11412e-05	5.59478	5.47942	5.55093	5.92231	5.8886	5.98051	6.43005	6.30989	6.32267	6.3769
20419_at	20419	79801	Shcbp1	Shc SH2-domain binding protein 1	9.65722e-08	5.53875e-06	-3.54522	-11.8124	2.84945e-07	1.56402e-05	9.08011	8.73333	9.04268	7.76294	8.03417	8.07363	6.91045	7.22328	7.48467	6.82186
243771_at	243771	64761	Parp12	poly (ADP-ribose) polymerase family, member 12	9.67262e-08	5.53875e-06	1.79158	10.6979	7.2965e-07	2.85966e-05	7.86369	7.77105	7.68407	8.03969	7.98981	8.04477	8.52808	8.67806	8.58118	8.67135
13849_at	13849	2052	Ephx1	epoxide hydrolase 1, microsomal	9.72313e-08	5.55266e-06	2.89993	10.8147	6.58624e-07	2.70432e-05	7.63295	7.56126	7.44561	8.11478	8.07709	8.1006	9.20438	8.63239	9.23356	9.18753
14778_at	14778	2878	Gpx3	glutathione peroxidase 3	9.78037e-08	5.57034e-06	5.54476	11.6187	3.33629e-07	1.73711e-05	7.95171	8.14964	7.99895	8.90878	8.29479	8.62192	10.7264	9.75396	10.6353	10.708
240641_at	240641	9585	Kif20b	kinesin family member 20B	9.80986e-08	5.57216e-06	-3.31813	-11.3253	4.25573e-07	2.07279e-05	8.53369	8.27083	8.44627	7.54354	7.67409	7.78773	6.31452	7.02003	6.83055	6.49176
14066_at	14066	2152	F3	coagulation factor III	1.00042e-07	5.66736e-06	3.53744	11.158	4.90129e-07	2.25678e-05	6.94915	7.07467	6.71431	7.67632	7.6136	7.43427	8.45685	8.5608	9.18252	8.65758
16601_at	16601	687	Klf9	Kruppel-like factor 9	1.00646e-07	5.68639e-06	2.89878	11.1432	4.96303e-07	2.26876e-05	7.36132	7.82914	7.13963	8.31049	8.19406	8.25286	8.8969	8.99836	9.08369	9.04654
14235_at	14235	2305	Foxm1	forkhead box M1	1.01723e-07	5.71533e-06	-2.43708	-13.5819	7.43333e-08	6.82478e-06	8.69831	8.70078	8.83459	7.89815	7.82958	8.20726	7.36061	7.4593	7.66728	7.3316
50493_at	50493	7296	Txnrd1	thioredoxin reductase 1	1.01756e-07	5.71533e-06	-2.16803	-10.906	6.08381e-07	2.55749e-05	9.38006	9.33179	9.39524	8.91928	8.94789	9.01992	8.13221	8.5218	8.11584	8.20296
77744_at	77744	79866	6720463M24Rik	RIKEN cDNA 6720463M24 gene	1.02149e-07	5.71533e-06	-2.21824	-11.8613	2.73938e-07	1.51538e-05	8.81837	8.69965	8.98606	8.1922	8.28099	8.42669	7.57638	7.74693	7.83151	7.58943
12309_at	12309	795	S100g	S100 calcium binding protein G	1.02354e-07	5.71533e-06	3.30116	12.285	1.95737e-07	1.22866e-05	5.72127	6.19963	5.78287	6.95448	6.6764	6.54626	7.72393	7.55682	7.37309	7.86153
622665_at	622665	149483	Ccdc17	coiled-coil domain containing 17	1.02507e-07	5.71533e-06	2.24707	11.2136	4.67561e-07	2.1868e-05	7.50102	7.71894	7.39849	8.55681	8.49995	8.36772	8.57358	8.83886	8.59932	8.82258
20210_at	20210		Saa3	serum amyloid A 3	1.03367e-07	5.74812e-06	2.52575	11.146	4.95112e-07	2.26876e-05	5.32052	5.25413	5.48102	5.98069	6.04434	6.09244	6.85765	6.5483	6.87289	6.43864
66929_at	66929	55723	Asf1b	ASF1 anti-silencing function 1 homolog B (S. cerevisiae)	1.04249e-07	5.77917e-06	-2.52701	-12.3914	1.80189e-07	1.16392e-05	9.66276	9.68745	9.70381	8.75606	9.05356	9.03155	8.34933	8.18558	8.62529	8.18279
20847_at	20847	6773	Stat2	signal transducer and activator of transcription 2	1.04567e-07	5.77917e-06	1.9327	10.9293	5.96259e-07	2.53165e-05	7.60617	7.81654	7.76717	8.14073	8.06882	8.05709	8.60409	8.7506	8.58132	8.78633
18817_at	18817	5347	Plk1	polo-like kinase 1	1.04743e-07	5.77917e-06	-2.73866	-11.5387	3.56332e-07	1.81481e-05	9.97055	9.92605	10.0796	9.07975	9.25429	9.30635	8.46636	8.53436	8.85391	8.23729
70152_at	70152	25840	Mettl7a1	methyltransferase like 7A1	1.05241e-07	5.78789e-06	2.26972	11.508	3.65483e-07	1.84369e-05	9.29843	9.55159	9.17851	10.1336	10.0738	9.95032	10.5975	10.5422	10.3696	10.6134
231327_at	231327	5471	Ppat	phosphoribosyl pyrophosphate amidotransferase	1.05448e-07	5.78789e-06	-2.09227	-11.463	3.79371e-07	1.88679e-05	9.09395	9.05812	9.19356	8.54631	8.64058	8.72581	8.07078	8.24516	7.92126	7.94465
18969_at	18969	23649	Pola2	polymerase (DNA directed), alpha 2	1.05805e-07	5.79246e-06	-2.00515	-12.8444	1.27543e-07	9.31809e-06	8.73291	8.64944	8.80233	7.9235	7.95429	8.18824	7.66903	7.64337	7.79447	7.79006
102920_at	102920	2491	Cenpi	centromere protein I	1.07321e-07	5.85575e-06	-3.26815	-11.641	3.27606e-07	1.71384e-05	8.03799	7.74931	7.91975	6.99232	7.03536	7.29325	5.94778	6.45648	6.40806	5.89086
22695_at	22695	7538	Zfp36	zinc finger protein 36	1.07513e-07	5.85575e-06	2.46993	10.993	5.6434e-07	2.44513e-05	8.23992	8.38343	8.14163	8.80454	8.89155	8.85848	9.59217	9.26397	9.78064	9.56827
14049_at	14049	2139	Eya2	eyes absent 2 homolog (Drosophila)	1.08585e-07	5.89894e-06	2.34367	11.6908	3.1453e-07	1.67011e-05	6.0337	6.29278	6.33436	6.82936	6.56628	6.70491	7.45966	7.25489	7.47549	7.60833
23888_at	23888	10082	Gpc6	glypican 6	1.12324e-07	6.08645e-06	-2.15046	-12.9031	1.22053e-07	9.13759e-06	8.55362	8.42767	8.56995	7.75694	8.06374	7.98261	7.4191	7.54862	7.26535	7.40831
12235_at	12235	699	Bub1	budding uninhibited by benzimidazoles 1 homolog (S. cerevisiae)	1.14314e-07	6.17379e-06	-4.61916	-11.7002	3.12127e-07	1.66157e-05	9.84779	9.58094	9.67088	8.4562	8.84058	8.88394	7.03681	7.98161	7.57987	7.1992
232441_at	232441	85004	Rerg	RAS-like, estrogen-regulated, growth-inhibitor	1.14518e-07	6.17379e-06	1.9617	10.8739	6.25557e-07	2.61414e-05	8.50078	8.32449	8.3226	8.83222	8.78812	8.83304	9.22455	9.44506	9.46294	9.28161
21853_at	21853	8914	Timeless	timeless homolog (Drosophila)	1.15675e-07	6.2203e-06	-2.18335	-11.2196	4.65178e-07	2.18047e-05	7.82336	7.66767	7.65324	7.0425	7.18534	7.13431	6.78967	6.64774	6.44813	6.44628
17969_at	17969	653361	Ncf1	neutrophil cytosolic factor 1	1.16817e-07	6.26583e-06	2.28793	11.2041	4.71316e-07	2.19951e-05	7.08259	7.33974	7.13807	8.16015	7.98943	8.01334	8.38013	8.59783	8.34181	8.19114
20361_at	20361	8482	Sema7a	sema domain, immunoglobulin domain (Ig), and GPI membrane anchor, (semaphorin) 7A	1.17793e-07	6.30223e-06	3.32251	11.4332	3.88892e-07	1.91615e-05	7.51718	7.66083	7.77896	8.51874	8.36387	8.19621	9.51341	8.93317	9.38007	9.63483
105837_at	105837	27085	Mtbp	Mdm2, transformed 3T3 cell double minute p53 binding protein	1.18822e-07	6.34124e-06	-2.73707	-12.9194	1.20579e-07	9.12397e-06	8.65565	8.52943	8.58499	7.71309	7.91678	8.15186	6.90422	7.3962	7.19341	7.01038
54562_at	54562	23639	Lrrc6	leucine rich repeat containing 6 (testis)	1.19293e-07	6.3504e-06	2.46856	10.7375	7.04719e-07	2.79605e-05	5.23941	5.18762	4.98192	5.54606	5.40918	5.58293	6.58546	6.14665	6.61542	6.38154
272551_at	272551	51659	Gins2	GINS complex subunit 2 (Psf2 homolog)	1.20051e-07	6.36788e-06	-2.10409	-10.9662	5.77559e-07	2.48501e-05	8.47611	8.22127	8.55093	7.80384	7.80401	7.86735	7.47513	7.30046	7.24225	7.37034
108961_at	108961	79733	E2f8	E2F transcription factor 8	1.20315e-07	6.36788e-06	-2.91171	-11.4948	3.69515e-07	1.8596e-05	8.34349	8.12809	8.54555	7.24827	7.41171	7.51855	6.7178	6.70021	7.1266	6.62898
239759_at	239759	200879	Liph	lipase, member H	1.20523e-07	6.36788e-06	3.67897	10.7534	6.94909e-07	2.77207e-05	5.68052	5.64134	5.25822	6.29961	6.1459	6.15789	7.16892	7.21291	7.28037	7.88532
70472_at	70472	29028	Atad2	ATPase family, AAA domain containing 2	1.22364e-07	6.44905e-06	-2.75747	-11.0653	5.30396e-07	2.35237e-05	9.15878	8.9793	9.14693	8.30285	8.39624	8.47614	7.42977	7.85518	7.8358	7.34073
17472_at	17472	163351	Gbp4	guanylate binding protein 4	1.23087e-07	6.47107e-06	2.74035	10.7494	6.97367e-07	2.77207e-05	5.69268	5.47851	5.69466	6.23113	6.13022	6.20228	6.80623	7.03684	6.97611	7.4263
83436_at	83436	59339	Plekha2	pleckstrin homology domain-containing, family A (phosphoinositide binding specific) member 2	1.23527e-07	6.47811e-06	1.73688	10.6397	7.6814e-07	2.96903e-05	8.30444	8.21097	8.18511	8.52463	8.43479	8.48667	8.94034	9.0455	9.10425	9.02884
15950_at	15950	3428	Ifi203	interferon activated gene 203	1.25094e-07	6.54413e-06	3.22484	9.9144	1.48765e-06	4.62832e-05	4.74985	4.49283	4.55665	4.87325	4.90466	4.84611	6.23698	5.78718	6.39171	6.63048
80884_at	80884	10916	Maged2	melanoma antigen, family D, 2	1.25851e-07	6.56751e-06	-1.77088	-11.2942	4.36826e-07	2.10162e-05	10.0374	9.96143	10.0578	9.47722	9.45214	9.57595	9.19291	9.16455	9.1366	9.28183
19891_at	19891	6118	Rpa2	replication protein A2	1.26752e-07	6.59826e-06	-2.21755	-13.9635	5.67996e-08	5.79509e-06	9.15465	8.95194	8.93196	8.16735	8.51174	8.50776	7.94989	7.87121	7.80914	7.83562
433375_at	433375	8804	Creg1	cellular repressor of E1A-stimulated genes 1	1.27964e-07	6.62971e-06	2.36502	9.88459	1.52993e-06	4.69463e-05	7.44308	7.23383	7.25647	7.54466	7.4083	7.44115	8.5684	8.20133	8.73144	8.6673
208836_at	208836	55215	Fanci	Fanconi anemia, complementation group I	1.2813e-07	6.62971e-06	-3.39044	-11.0327	5.45437e-07	2.39493e-05	7.71716	7.50073	7.69151	6.60678	6.75122	6.79536	5.76997	6.02215	6.19677	5.40465
16571_at	16571	24137	Kif4	kinesin family member 4	1.28295e-07	6.62971e-06	-3.42915	-11.2819	4.41357e-07	2.11108e-05	8.71035	8.47382	8.75388	7.64803	7.69759	7.91907	6.55146	7.1694	7.08679	6.57406
22256_at	22256	7374	Ung	uracil DNA glycosylase	1.34218e-07	6.91562e-06	-1.82916	-10.7921	6.71767e-07	2.73706e-05	7.45737	7.36454	7.43469	6.94975	6.92424	6.95573	6.69195	6.46632	6.5537	6.46911
18971_at	18971	5424	Pold1	polymerase (DNA directed), delta 1, catalytic subunit	1.3448e-07	6.91562e-06	-2.29292	-12.5415	1.60502e-07	1.08992e-05	8.48209	8.41265	8.43906	7.77063	7.98896	8.12775	7.18286	7.47827	7.20606	7.09426
24110_at	24110	11274	Usp18	ubiquitin specific peptidase 18	1.36526e-07	7.0038e-06	3.63603	10.7663	6.87101e-07	2.76239e-05	6.44239	6.38279	6.51938	6.9958	7.17034	7.20403	8.47919	7.77777	8.22038	8.63062
228421_at	228421	81930	Kif18a	kinesin family member 18A	1.37058e-07	7.01213e-06	-2.62465	-15.1364	2.58585e-08	3.8908e-06	7.61018	7.51077	7.54907	6.48834	6.80556	7.02502	6.11952	6.24238	6.3084	5.96706
12390_at	12390	858	Cav2	caveolin 2	1.37368e-07	7.01213e-06	2.122	12.4961	1.66198e-07	1.1108e-05	9.22385	9.41928	9.11873	9.71027	9.92536	9.61944	10.2706	10.3482	10.3436	10.4133
56095_at	56095	117246	Ftsj3	FtsJ homolog 3 (E. coli)	1.37741e-07	7.01213e-06	-2.03022	-10.7718	6.8382e-07	2.76239e-05	8.78862	8.76313	8.89755	8.34621	8.40018	8.4556	7.87611	7.87138	7.55755	7.85474
67469_at	67469	51099	Abhd5	abhydrolase domain containing 5	1.38012e-07	7.01213e-06	1.88752	11.0639	5.31051e-07	2.35237e-05	8.52359	8.4996	8.45856	8.931	8.77789	8.86319	9.4801	9.26568	9.36077	9.52206
108907_at	108907	51203	Nusap1	nucleolar and spindle associated protein 1	1.39092e-07	7.05012e-06	-2.83005	-11.8866	2.68404e-07	1.50383e-05	8.80795	8.62091	8.75568	7.643	7.92939	7.96879	6.91904	7.2972	7.50964	7.1267
227753_at	227753	2934	Gsn	gelsolin	1.41932e-07	7.17688e-06	1.94809	10.9667	5.7727e-07	2.48501e-05	10.0096	10.1862	9.91154	10.8219	10.7252	10.6786	11.0075	11.0528	10.8822	11.0599
320685_at	320685	1635	Dctd	dCMP deaminase	1.42271e-07	7.17691e-06	-2.57511	-11.641	3.2761e-07	1.71384e-05	8.24235	7.84667	8.319	7.19802	7.48504	7.37488	6.91912	6.74371	6.79165	6.67752
209334_at	209334	348654	Gen1	Gen homolog 1, endonuclease (Drosophila)	1.43693e-07	7.23142e-06	-2.58794	-13.5439	7.63839e-08	6.90728e-06	8.28126	8.00736	8.25846	7.10552	7.43935	7.55008	6.74934	6.7393	7.01693	6.73724
27410_at	27410	21	Abca3	ATP-binding cassette, sub-family A (ABC1), member 3	1.45018e-07	7.28078e-06	2.15239	11.7582	2.97757e-07	1.61719e-05	9.23223	9.62106	9.39902	10.3313	10.0752	10.1405	10.499	10.5886	10.5157	10.5239
66277_at	66277	28999	Klf15	Kruppel-like factor 15	1.45639e-07	7.28916e-06	2.65587	10.8925	6.1553e-07	2.58242e-05	7.63228	7.80956	7.33225	8.2836	8.12931	8.28087	8.90936	8.80996	9.22831	9.07211
20388_at	20388	6439	Sftpb	surfactant associated protein B	1.45873e-07	7.28916e-06	3.29426	10.7939	6.70751e-07	2.73706e-05	10.5683	11.0387	10.6904	11.6529	11.4971	11.5273	12.6652	12.0782	12.4732	12.7017
18968_at	18968	5422	Pola1	polymerase (DNA directed), alpha 1	1.46381e-07	7.29734e-06	-3.39128	-11.2968	4.35877e-07	2.10162e-05	8.64676	8.54952	8.69383	7.72862	8.02504	8.07946	6.50754	7.23689	7.00738	6.60322
13211_at	13211	1660	Dhx9	DEAH (Asp-Glu-Ala-His) box polypeptide 9	1.47576e-07	7.33965e-06	-2.01881	-10.9416	5.8993e-07	2.51993e-05	10.6504	10.6291	10.7331	10.1913	10.3584	10.2868	9.65775	9.86016	9.50621	9.58375
14456_at	14456	2621	Gas6	growth arrest specific 6	1.48046e-07	7.34579e-06	1.85222	10.3159	1.02682e-06	3.58997e-05	8.66155	8.58171	8.56619	8.87442	8.74119	8.7718	9.4684	9.32083	9.562	9.60463
66131_at	66131	54962	Tipin	timeless interacting protein	1.48415e-07	7.34691e-06	-2.36929	-12.8245	1.29467e-07	9.42617e-06	9.46972	9.20116	9.47673	8.28389	8.60272	8.64184	8.21619	8.02359	8.25599	8.06559
218739_at	218739	132203	Sntn	sentan, cilia apical structure protein	1.49881e-07	7.40216e-06	2.07735	10.3264	1.01712e-06	3.57374e-05	4.82838	4.95952	4.70862	5.08825	5.17933	5.05518	6.02367	5.70308	5.8038	6.00633
208613_at	208613	389177	Tmem212	transmembrane protein 212	1.53991e-07	7.5679e-06	2.56672	10.9259	5.97977e-07	2.53387e-05	6.38599	6.36393	6.3022	7.18112	7.17686	7.0356	7.82309	7.45953	7.51756	7.97983
219151_at	219151	51435	Scara3	scavenger receptor class A, member 3	1.5417e-07	7.5679e-06	-1.90357	-10.6116	7.87486e-07	3.01164e-05	7.30777	7.10722	7.26808	6.54094	6.45412	6.54763	6.45037	6.30165	6.22842	6.21339
72160_at	72160	81615	Tmem163	transmembrane protein 163	1.54888e-07	7.5679e-06	2.44862	11.0158	5.5343e-07	2.41847e-05	6.81777	6.87996	6.94486	7.51499	7.59108	7.39806	8.20617	7.86809	8.15566	8.4134
69617_at	69617	10531	Pitrm1	pitrilysin metallepetidase 1	1.54952e-07	7.5679e-06	-1.76718	-11.2758	4.43627e-07	2.11412e-05	9.60412	9.5062	9.6189	9.05906	9.05008	9.18573	8.72303	8.81742	8.78262	8.69709
72787_at	72787	55706	Tmem48	transmembrane protein 48	1.55023e-07	7.5679e-06	-2.2455	-12.1842	2.11832e-07	1.28641e-05	8.61314	8.55444	8.75945	7.8031	7.93613	8.11808	7.5335	7.33299	7.64643	7.37689
54392_at	54392	64151	Ncapg	non-SMC condensin I complex, subunit G	1.55778e-07	7.58689e-06	-4.27312	-11.2979	4.35471e-07	2.10162e-05	9.56808	9.31723	9.45949	8.26111	8.63024	8.64179	6.97688	7.75003	7.58237	6.93877
67141_at	67141	26271	Fbxo5	F-box protein 5	1.56128e-07	7.58689e-06	-2.53338	-12.2868	1.95465e-07	1.22866e-05	9.71145	9.46438	9.71723	8.73288	9.09753	8.99615	8.17818	8.4829	8.37925	8.1067
227929_at	227929	9595	Cytip	cytohesin 1 interacting protein	1.57006e-07	7.6121e-06	2.26352	10.6375	7.69652e-07	2.96903e-05	6.13487	6.32931	6.02466	6.78833	6.80019	6.76482	7.08161	7.45297	7.40494	7.41873
12419_at	12419	23468	Cbx5	chromobox 5	1.58603e-07	7.66161e-06	-2.16889	-10.9576	5.81832e-07	2.4954e-05	10.2081	10.2038	10.2648	9.64811	9.80191	9.81712	9.0304	9.33347	9.14569	8.88907
15135_at	15135	3048	Hbb-y	hemoglobin Y, beta-like embryonic chain	1.58955e-07	7.66161e-06	-3.65672	-10.239	1.10137e-06	3.75156e-05	8.17401	7.3411	7.53159	5.94769	6.15985	6.06677	5.82604	5.61165	6.05836	5.8979
228482_at	228482	9824	Arhgap11a	Rho GTPase activating protein 11A	1.59112e-07	7.66161e-06	-2.94905	-11.4755	3.75451e-07	1.88054e-05	10.0598	9.97621	10.0473	9.16096	9.36491	9.51956	8.12355	8.69759	8.68421	8.28051
53322_at	53322	4925	Nucb2	nucleobindin 2	1.64263e-07	7.89172e-06	1.90027	10.1668	1.17668e-06	3.93843e-05	8.26474	8.31445	8.34834	8.59673	8.59084	8.54686	9.27588	9.03833	9.21982	9.38733
66336_at	66336	401541	Cenpp	centromere protein P	1.64743e-07	7.89687e-06	-2.58055	-15.3863	2.20257e-08	3.50872e-06	6.97531	6.68908	6.90152	5.83989	6.1833	6.38739	5.55326	5.47007	5.54763	5.39379
76582_at	76582	51194	Ipo11	importin 11	1.67279e-07	8.00032e-06	-1.8007	-10.8768	6.24019e-07	2.61286e-05	9.83639	9.80027	9.73473	9.29839	9.35092	9.41511	9.07064	8.89691	8.9329	8.86074
98415_at	98415	64710	Nucks1	nuclear casein kinase and cyclin-dependent kinase substrate 1	1.67961e-07	8.01147e-06	-2.63571	-10.8512	6.3806e-07	2.64112e-05	10.9451	10.826	10.8661	10.1029	10.2139	10.2987	9.30054	9.81076	9.52699	9.21283
19737_at	19737	8490	Rgs5	regulator of G-protein signaling 5	1.68268e-07	8.01147e-06	-1.88598	-11.4778	3.74755e-07	1.88054e-05	8.47599	8.41641	8.30635	8.3184	8.09003	8.38992	7.48439	7.46998	7.59083	7.39168
80981_at	80981	379	Arl4d	ADP-ribosylation factor-like 4D	1.70832e-07	8.0611e-06	1.99817	10.7832	6.77031e-07	2.75322e-05	7.51403	7.64519	7.53316	8.07054	8.01821	7.93347	8.57904	8.35814	8.5962	8.70133
16155_at	16155	3588	Il10rb	interleukin 10 receptor, beta	1.70864e-07	8.0611e-06	2.0434	10.6797	7.41467e-07	2.88777e-05	9.04678	9.09304	9.03294	9.42523	9.51849	9.3641	10.0944	9.85287	10.2472	10.1328
381306_at	381306	55732	BC055324	cDNA sequence BC055324	1.71073e-07	8.0611e-06	-3.41927	-11.0154	5.53621e-07	2.41847e-05	8.33065	8.00794	8.23293	7.22305	7.30312	7.52057	6.24179	6.69317	6.64632	5.99796
64177_at	64177	55503	Trpv6	transient receptor potential cation channel, subfamily V, member 6	1.71476e-07	8.0611e-06	1.88675	11.0807	5.23465e-07	2.34391e-05	6.41631	6.30763	6.18592	6.94623	6.83314	6.79314	7.18758	7.31402	7.24284	7.13863
20588_at	20588	6599	Smarcc1	SWI/SNF related, matrix associated, actin dependent regulator of chromatin, subfamily c, member 1	1.71498e-07	8.0611e-06	-1.8505	-10.593	8.00573e-07	3.0452e-05	9.64914	9.4551	9.74506	9.12963	9.15178	9.10372	8.70327	8.72763	8.75371	8.74886
108147_at	108147	471	Atic	5-aminoimidazole-4-carboxamide ribonucleotide formyltransferase/IMP cyclohydrolase	1.71594e-07	8.0611e-06	-2.07776	-12.2683	1.98312e-07	1.23215e-05	9.69495	9.63378	9.83811	8.86855	9.11029	9.15103	8.81412	8.61457	8.58647	8.65312
16008_at	16008	3485	Igfbp2	insulin-like growth factor binding protein 2	1.72328e-07	8.0777e-06	-2.92038	-11.8721	2.71563e-07	1.50894e-05	9.36222	9.23879	9.27429	8.26476	8.34528	8.64566	7.92713	7.3669	7.94245	7.67649
17756_at	17756	4133	Mtap2	microtubule-associated protein 2	1.76299e-07	8.24559e-06	-2.16581	-11.9985	2.45406e-07	1.40525e-05	7.4505	7.39089	7.60403	6.70874	6.66741	6.9488	6.25389	6.49871	6.45544	6.25319
93732_at	93732	8309	Acox2	acyl-Coenzyme A oxidase 2, branched chain	1.77595e-07	8.28788e-06	1.82441	11.1575	4.90328e-07	2.25678e-05	5.84794	5.9082	5.90654	6.07111	6.27157	6.20661	6.88875	6.69793	6.68229	6.74272
223433_at	223433	54491	Fam105a	family with sequence similarity 105, member A	1.78513e-07	8.30332e-06	2.20378	10.4127	9.40761e-07	3.40135e-05	7.99731	8.03646	7.74037	8.43177	8.42285	8.39154	8.92931	8.94611	9.28301	9.09518
78755_at	78755	159090	Fam122b	family with sequence similarity 122, member B	1.78709e-07	8.30332e-06	-1.97352	-10.7202	7.15487e-07	2.81766e-05	8.14759	8.1619	8.13495	7.54357	7.53036	7.63115	6.94747	7.20846	7.31406	7.17541
70466_at	70466	150468	Ckap2l	cytoskeleton associated protein 2-like	1.79115e-07	8.30395e-06	-2.65185	-11.1225	5.05128e-07	2.28806e-05	8.82473	8.62714	8.911	7.92791	8.02696	8.18829	7.35926	7.45464	7.61454	7.05771
381217_at	381217	9413	Fam189a2	family with sequence similarity 189, member A2	1.8094e-07	8.37024e-06	3.67741	11.5743	3.46025e-07	1.78375e-05	7.40711	7.94006	7.49849	8.96866	8.55225	8.62923	9.5848	9.16138	9.42383	9.80681
381101_at	381101	10591	BC048355	cDNA sequence BC048355	1.83335e-07	8.46259e-06	-2.17249	-12.2876	1.95345e-07	1.22866e-05	7.6088	7.74274	7.74611	6.69914	6.78711	7.04149	6.52412	6.51208	6.48592	6.7824
229841_at	229841	1062	Cenpe	centromere protein E	1.84933e-07	8.51777e-06	-3.5635	-11.0353	5.44235e-07	2.39493e-05	8.75257	8.73579	8.94668	7.80968	8.06349	8.16524	6.64674	7.35966	7.14443	6.63801
226432_at	226432	55705	Ipo9	importin 9	1.85493e-07	8.52502e-06	-1.78346	-11.1043	5.13034e-07	2.30778e-05	9.98048	9.97904	10.0489	9.55519	9.58082	9.71074	9.10213	9.27826	9.17478	9.11198
212862_at	212862	56994	Chpt1	choline phosphotransferase 1	1.88279e-07	8.63433e-06	1.95006	9.99126	1.38441e-06	4.41738e-05	8.47147	8.5326	8.40225	8.75371	8.66803	8.71897	9.44967	9.19716	9.55539	9.5053
22596_at	22596	7520	Xrcc5	X-ray repair complementing defective repair in Chinese hamster cells 5	1.90806e-07	8.73131e-06	-2.22685	-12.6245	1.50632e-07	1.04981e-05	9.09634	8.95619	8.99551	8.1275	8.42229	8.46472	7.67116	8.01732	7.8744	7.86518
13003_at	13003	1462	Vcan	versican	1.9181e-07	8.75837e-06	-3.16645	-9.94115	1.4508e-06	4.54508e-05	10.3046	10.206	10.4461	9.83402	9.86469	9.94115	8.22322	8.96544	8.90338	8.4085
11864_at	11864	9915	Arnt2	aryl hydrocarbon receptor nuclear translocator 2	1.93528e-07	8.8178e-06	-2.44436	-11.0347	5.44509e-07	2.39493e-05	7.8737	7.93954	7.9789	7.09854	7.33271	7.25921	6.89797	6.67239	6.60763	6.33418
327762_at	327762	1763	Dna2	DNA replication helicase 2 homolog (yeast)	1.94797e-07	8.85657e-06	-1.9332	-10.6572	7.56338e-07	2.9349e-05	7.94388	7.72372	7.94857	7.24453	7.3361	7.34455	6.90667	7.04512	6.9337	6.80352
319189_at	319189	440689	Hist2h2bb	histone cluster 2, H2bb	1.95422e-07	8.86599e-06	-4.05044	-13.5219	7.75916e-08	6.90728e-06	9.22716	9.14447	9.28938	8.12014	7.89982	8.62355	7.22572	7.23106	7.51477	6.73823
54447_at	54447	56624	Asah2	N-acylsphingosine amidohydrolase 2	1.9661e-07	8.86912e-06	1.85795	11.5554	3.51471e-07	1.7987e-05	7.98447	7.84755	7.8292	8.35261	8.26681	8.11646	8.73576	8.72045	8.7981	8.87066
403183_at	403183		4832428D23Rik	RIKEN cDNA 4832428D23 gene	1.9686e-07	8.86912e-06	3.40495	10.4571	9.03862e-07	3.33046e-05	6.45825	6.5085	6.28607	7.43873	7.51643	7.46489	8.24862	7.75159	8.02862	8.59252
21946_at	21946	8993	Pglyrp1	peptidoglycan recognition protein 1	1.96907e-07	8.86912e-06	2.88873	12.7403	1.37954e-07	9.84116e-06	7.52972	7.50735	7.34356	8.23406	7.71006	8.06584	9.00197	8.65601	9.11946	9.14415
12534_at	12534	983	Cdk1	cyclin-dependent kinase 1	1.97415e-07	8.86912e-06	-2.52808	-11.4649	3.78769e-07	1.88679e-05	9.82114	9.59117	9.83056	8.91432	9.182	9.20976	8.24333	8.50386	8.64396	8.21936
21356_at	21356	6892	Tapbp	TAP binding protein	1.97585e-07	8.86912e-06	1.89376	10.3906	9.59668e-07	3.43867e-05	8.80777	8.936	8.88211	9.33182	9.34329	9.32687	9.84284	9.63938	9.74409	9.94577
17242_at	17242	4192	Mdk	midkine	1.98269e-07	8.87629e-06	-2.74377	-11.5431	3.55056e-07	1.81267e-05	10.0432	9.77728	10.081	8.9919	9.02784	9.31701	8.69611	8.21651	8.66488	8.44052
66270_at	66270	54463	Fam134b	family with sequence similarity 134, member B	1.98582e-07	8.87629e-06	2.09642	10.3893	9.60822e-07	3.43867e-05	7.94517	7.82036	7.77544	8.31273	8.25742	8.19646	8.70576	9.11741	8.851	8.96122
11799_at	11799	332	Birc5	baculoviral IAP repeat-containing 5	1.99813e-07	8.9125e-06	-2.67178	-11.439	3.87033e-07	1.91144e-05	8.16558	8.24649	8.33339	7.34199	7.55878	7.6784	6.90783	6.81201	7.06652	6.48118
22355_at	22355	7434	Vipr2	vasoactive intestinal peptide receptor 2	2.01248e-07	8.93913e-06	2.07201	10.0847	1.26926e-06	4.16399e-05	7.17482	7.16564	7.06702	7.4689	7.34091	7.43105	8.18716	8.05423	8.03476	8.43777
12428_at	12428	890	Ccna2	cyclin A2	2.01254e-07	8.93913e-06	-2.70209	-10.722	7.14364e-07	2.81766e-05	10.3595	10.3336	10.4827	9.49596	9.52046	9.67805	8.85576	8.897	9.32905	8.67209
67951_at	67951	84617	Tubb6	tubulin, beta 6 class V	2.05455e-07	9.10663e-06	-2.08327	-11.2508	4.53078e-07	2.14272e-05	9.47323	9.40169	9.44232	8.71278	8.80212	8.94394	8.51207	8.21718	8.51344	8.25249
69066_at	69066	284018	1810010H24Rik	RIKEN cDNA 1810010H24 gene	2.07187e-07	9.1606e-06	2.65113	10.6222	7.80152e-07	2.9944e-05	9.20848	9.20509	8.72212	9.78907	9.92624	9.76934	10.5443	10.2724	10.638	10.3952
432442_at	432442	9465	Akap7	A kinase (PRKA) anchor protein 7	2.07537e-07	9.1606e-06	1.83766	10.0122	1.35761e-06	4.36118e-05	7.94857	7.89193	7.9441	8.1944	8.191	8.22736	8.77493	8.64399	8.81527	8.97195
108116_at	108116	28232	Slco3a1	solute carrier organic anion transporter family, member 3a1	2.10134e-07	9.23518e-06	2.17976	10.7642	6.88413e-07	2.76239e-05	7.64321	7.96818	7.83852	8.76292	8.5659	8.60557	9.03618	8.82045	8.81871	9.09121
109218_at	109218	135932	Tmem139	transmembrane protein 139	2.10147e-07	9.23518e-06	2.32401	10.4992	8.70432e-07	3.24655e-05	7.09955	7.28029	6.94617	8.07043	7.99668	7.90902	8.39738	8.3708	8.05449	8.47042
56150_at	56150	4085	Mad2l1	MAD2 mitotic arrest deficient-like 1	2.10534e-07	9.23518e-06	-2.77868	-12.4728	1.69208e-07	1.12032e-05	10.5525	10.3711	10.4626	9.35614	9.70105	9.80619	8.87251	8.92546	9.30767	8.7965
13040_at	13040	1520	Ctss	cathepsin S	2.11322e-07	9.25058e-06	2.17903	9.97382	1.40713e-06	4.46317e-05	8.52394	8.73559	8.56901	8.81846	8.9547	8.89684	9.85487	9.44533	9.72857	9.87616
70008_at	70008	59272	Ace2	angiotensin I converting enzyme (peptidyl-dipeptidase A) 2	2.12304e-07	9.25888e-06	2.27577	10.4037	9.48397e-07	3.42245e-05	6.30677	6.34567	6.00382	6.9595	6.91482	6.89618	7.25473	7.50837	7.27759	7.58313
68026_at	68026	9768	2810417H13Rik	RIKEN cDNA 2810417H13 gene	2.12386e-07	9.25888e-06	-4.64978	-11.012	5.55212e-07	2.42043e-05	9.9872	9.59155	9.67648	8.38915	8.79607	8.75819	7.4109	7.66973	7.96777	6.93995
217166_at	217166	9572	Nr1d1	nuclear receptor subfamily 1, group D, member 1	2.14609e-07	9.3366e-06	1.88796	10.3091	1.03321e-06	3.59742e-05	6.3521	6.42118	6.40943	6.64565	6.74767	6.59755	7.20707	7.43293	7.41846	7.16705
319169_at	319169	221613	Hist1h2ak	histone cluster 1, H2ak	2.15078e-07	9.33783e-06	-2.70628	-12.0842	2.29245e-07	1.34364e-05	11.9397	11.7985	11.8907	10.9704	11.3146	11.3812	10.4684	10.5001	10.6456	10.0956
66912_at	66912	28969	Bzw2	basic leucine zipper and W2 domains 2	2.18168e-07	9.45259e-06	-1.85537	-12.2088	2.07787e-07	1.27236e-05	9.21292	9.14342	9.2989	8.3694	8.58984	8.64712	8.29942	8.31319	8.38629	8.31189
270150_at	270150	283152	Ccdc153	coiled-coil domain containing 153	2.18704e-07	9.4528e-06	2.17293	10.5342	8.4364e-07	3.15799e-05	8.25641	8.23691	7.95677	8.90449	8.87904	8.77984	9.32311	9.08593	9.43556	9.23701
12715_at	12715	1158	Ckm	creatine kinase, muscle	2.19065e-07	9.4528e-06	1.86129	10.5826	8.08031e-07	3.06787e-05	7.06159	7.2287	7.07188	7.39183	7.48482	7.54173	7.88911	8.02476	8.13939	8.01216
243653_at	243653	51267	Clec1a	C-type lectin domain family 1, member a	2.2608e-07	9.73569e-06	2.28307	10.7611	6.90265e-07	2.76458e-05	8.46407	8.82789	8.41755	9.28292	9.08357	9.13714	9.71291	9.77977	9.65896	9.9255
668661_at	668661		2410002F23Rik	RIKEN cDNA 2410002F23 gene	2.27661e-07	9.78389e-06	-2.1877	-13.208	9.74065e-08	7.92183e-06	8.81255	8.67757	8.73443	8.06728	7.98894	8.37514	7.45464	7.64406	7.59685	7.74232
76044_at	76044	54892	Ncapg2	non-SMC condensin II complex, subunit G2	2.2857e-07	9.80308e-06	-4.02773	-11.1219	5.0541e-07	2.28806e-05	9.13362	9.13754	9.19623	7.97993	8.13136	8.43512	6.80263	7.64196	7.20733	6.74709
320027_at	320027	23105	Fstl4	follistatin-like 4	2.33308e-07	9.95701e-06	-1.89093	-11.0316	5.45973e-07	2.39493e-05	6.73002	6.94807	6.83947	6.42471	6.31533	6.51962	5.93156	5.9206	6.01821	5.81368
230098_at	230098	84904	E130306D19Rik	RIKEN cDNA E130306D19 gene	2.33453e-07	9.95701e-06	-1.99323	-11.4571	3.81233e-07	1.89161e-05	8.41309	8.45103	8.48062	7.88596	8.15064	8.08376	7.41206	7.52994	7.57739	7.27553
223649_at	223649		Nrbp2	nuclear receptor binding protein 2	2.33569e-07	9.95701e-06	2.12418	10.277	1.06381e-06	3.67083e-05	7.75793	7.94042	7.66671	8.45341	8.43906	8.47569	8.9779	8.82843	8.66292	9.02276
57315_at	57315	9277	Wdr46	WD repeat domain 46	2.3926e-07	1.01791e-05	-1.73942	-10.3097	1.03265e-06	3.59742e-05	7.60385	7.43619	7.61659	7.16903	7.19799	7.12953	6.71881	6.7925	6.70356	6.80602
54141_at	54141	10615	Spag5	sperm associated antigen 5	2.41295e-07	1.02339e-05	-3.91041	-10.7498	6.97111e-07	2.77207e-05	9.23747	8.90656	9.0384	8.07628	8.31775	8.49948	6.97363	7.55011	7.12308	6.58838
66166_at	66166	57402	S100a14	S100 calcium binding protein A14	2.41514e-07	1.02339e-05	2.08069	10.3519	9.93856e-07	3.53543e-05	6.21861	6.43103	6.10257	6.8941	6.88418	6.8122	7.23613	7.16803	7.38282	7.45235
16891_at	16891	9388	Lipg	lipase, endothelial	2.4296e-07	1.02747e-05	2.12007	9.24414	2.84245e-06	7.27331e-05	5.54662	5.54558	5.2365	5.5942	5.53361	5.60982	6.4767	6.29073	6.6392	6.69626
217069_at	217069	7706	Trim25	tripartite motif-containing 25	2.46198e-07	1.03908e-05	1.8255	9.31294	2.65508e-06	6.98862e-05	8.29767	8.13534	8.42537	8.43202	8.30598	8.38791	9.07695	9.05579	9.21892	9.27362
60455_at	60455	58986	Tmem8	transmembrane protein 8 (five membrane-spanning domains)	2.46926e-07	1.04008e-05	1.86922	10.5436	8.36552e-07	3.14256e-05	6.41346	6.34877	6.57595	6.85821	6.79899	6.68763	7.218	7.36106	7.4044	7.4149
110749_at	110749	8208	Chaf1b	chromatin assembly factor 1, subunit B (p60)	2.49769e-07	1.04997e-05	-2.93454	-11.9424	2.56651e-07	1.45392e-05	8.58955	8.35635	8.63405	7.39473	7.52442	7.84998	7.16468	6.87057	7.15774	6.66056
18126_at	18126	4843	Nos2	nitric oxide synthase 2, inducible	2.51839e-07	1.05658e-05	1.73835	11.5652	3.48641e-07	1.78854e-05	6.39855	6.43429	6.41179	7.03809	6.81806	6.91289	7.27376	7.18148	7.21894	7.17437
17688_at	17688	2956	Msh6	mutS homolog 6 (E. coli)	2.52533e-07	1.05709e-05	-1.81491	-10.2817	1.05926e-06	3.66709e-05	8.3616	8.19207	8.44423	7.84749	7.83234	7.89458	7.49092	7.5059	7.52318	7.3819
237877_at	237877	79915	Atad5	ATPase family, AAA domain containing 5	2.52959e-07	1.05709e-05	-2.82583	-10.6071	7.90613e-07	3.01417e-05	7.96172	7.5925	7.80811	6.83767	6.79345	7.01975	6.07245	6.63161	6.32753	6.08067
77065_at	77065	25896	Ints7	integrator complex subunit 7	2.5586e-07	1.06711e-05	-1.89756	-11.5084	3.65375e-07	1.84369e-05	10.1381	10.0906	10.1433	9.62686	9.78579	9.9004	9.22169	9.2525	9.03746	9.27662
67866_at	67866	58189	Wfdc1	WAP four-disulfide core domain 1	2.5817e-07	1.07262e-05	2.00862	10.1148	1.2344e-06	4.0877e-05	7.0623	7.20074	6.96712	7.49766	7.54349	7.5292	8.28486	7.92169	8.05227	8.06171
234396_at	234396	126549	Ankle1	ankyrin repeat and LEM domain containing 1	2.58193e-07	1.07262e-05	-1.90163	-10.4015	9.50278e-07	3.42245e-05	7.674	7.81883	7.67506	7.40394	7.3869	7.56946	6.88875	6.88756	6.7786	6.61629
20305_at	20305		Ccl6	chemokine (C-C motif) ligand 6	2.59419e-07	1.0756e-05	2.65437	9.17164	3.05556e-06	7.63421e-05	6.094	6.34517	6.1873	6.3274	6.42632	6.37964	7.84537	7.16296	7.5792	7.80008
12236_at	12236	701	Bub1b	budding uninhibited by benzimidazoles 1 homolog, beta (S. cerevisiae)	2.62456e-07	1.08607e-05	-3.50197	-10.9653	5.78003e-07	2.48501e-05	9.97051	9.93057	9.96654	8.96547	9.27059	9.40061	7.95353	8.57833	8.20775	7.70534
17380_at	17380	4311	Mme	membrane metallo endopeptidase	2.63328e-07	1.08755e-05	2.32692	12.0748	2.30951e-07	1.34798e-05	7.86954	7.94271	7.77843	8.5487	8.14522	8.34551	8.96031	9.3071	8.93787	9.09832
210992_at	210992	79888	Lpcat1	lysophosphatidylcholine acyltransferase 1	2.65309e-07	1.0936e-05	1.96445	10.5713	8.16158e-07	3.08785e-05	10.4687	10.7339	10.5647	11.1964	11.144	11.041	11.6665	11.4337	11.5133	11.6438
12156_at	12156	650	Bmp2	bone morphogenetic protein 2	2.66355e-07	1.09578e-05	1.91686	9.59345	2.01902e-06	5.8042e-05	5.81231	5.70921	5.80186	5.98466	5.84485	5.77894	6.64989	6.49777	6.84147	6.83848
14211_at	14211	10592	Smc2	structural maintenance of chromosomes 2	2.67435e-07	1.09809e-05	-3.13398	-10.2265	1.11397e-06	3.78265e-05	9.1442	9.02866	9.2971	8.34305	8.51774	8.51906	7.2324	7.78301	7.7744	7.13948
14181_at	14181	9982	Fgfbp1	fibroblast growth factor binding protein 1	2.72259e-07	1.11573e-05	2.04531	10.2044	1.13679e-06	3.82911e-05	5.94241	6.28999	5.98299	6.62457	6.55595	6.53611	7.0777	6.98405	7.14999	7.22767
11796_at	11796	330	Birc3	baculoviral IAP repeat-containing 3	2.73222e-07	1.11752e-05	2.22934	10.8635	6.31266e-07	2.62763e-05	7.12113	6.97566	6.77078	7.60248	7.8357	7.64473	8.02629	8.13394	7.99024	8.30654
213773_at	213773	10607	Tbl3	transducin (beta)-like 3	2.75689e-07	1.12544e-05	-2.03847	-10.9206	6.0075e-07	2.54054e-05	8.5231	8.57659	8.54877	8.04508	8.02805	8.24911	7.58687	7.67176	7.29308	7.51012
320718_at	320718	115019	Slc26a9	solute carrier family 26, member 9	2.79e-07	1.13676e-05	1.80754	10.3187	1.02423e-06	3.58706e-05	8.34746	8.55441	8.51883	9.07104	8.96405	9.02021	9.30859	9.35209	9.23125	9.42293
229697_at	229697		Cym	chymosin	2.79724e-07	1.13753e-05	-3.30097	-10.5616	8.23292e-07	3.10928e-05	8.57611	7.9355	8.35875	7.20856	7.3861	7.49524	6.66309	6.58708	6.81032	6.24645
20937_at	20937	6839	Suv39h1	suppressor of variegation 3-9 homolog 1 (Drosophila)	2.8111e-07	1.14097e-05	-1.9483	-12.0455	2.36385e-07	1.36806e-05	9.21847	9.06936	9.20593	8.4554	8.72044	8.7216	8.22211	8.29312	8.20496	8.08806
654824_at	654824	353322	Ankrd37	ankyrin repeat domain 37	2.83621e-07	1.14773e-05	2.89987	12.0837	2.29331e-07	1.34364e-05	7.85077	7.69762	7.23202	7.77834	8.3326	8.14129	9.12013	9.12655	9.22174	9.1396
18005_at	18005	4751	Nek2	NIMA (never in mitosis gene a)-related expressed kinase 2	2.84226e-07	1.14773e-05	-2.05254	-10.2174	1.12336e-06	3.7917e-05	8.95535	8.93397	8.89723	8.27802	8.31944	8.372	7.842	8.08767	7.95538	7.64542
15185_at	15185	10013	Hdac6	histone deacetylase 6	2.84603e-07	1.14773e-05	-1.76581	-10.4368	9.20559e-07	3.35994e-05	8.59537	8.66148	8.66724	8.36883	8.24643	8.40276	7.85794	7.88829	7.85672	7.67276
240087_at	240087	9656	Mdc1	mediator of DNA damage checkpoint 1	2.85716e-07	1.14773e-05	-1.75579	-10.4543	9.06215e-07	3.33333e-05	8.19255	8.14396	8.2973	7.57184	7.68745	7.69752	7.37927	7.31677	7.49815	7.40219
239691_at	239691	146556	AU021092	expressed sequence AU021092	2.86055e-07	1.14773e-05	3.09707	10.7105	7.21624e-07	2.83656e-05	8.63967	8.93946	8.55064	9.73463	9.41638	9.59015	10.4918	9.91497	10.3898	10.5273
72391_at	72391	1033	Cdkn3	cyclin-dependent kinase inhibitor 3	2.8659e-07	1.14773e-05	-2.3067	-11.749	2.99974e-07	1.61719e-05	8.21591	8.3902	8.34151	7.54826	7.64672	7.90359	7.12577	6.98913	7.3444	6.95516
239250_at	239250	84189	Slitrk6	SLIT and NTRK-like family, member 6	2.86935e-07	1.14773e-05	-2.53143	-10.1416	1.2043e-06	4.01187e-05	6.44801	6.09429	6.44749	5.66003	5.76363	5.66534	4.75209	4.93369	5.28519	4.97435
15270_at	15270	3014	H2afx	H2A histone family, member X	2.87108e-07	1.14773e-05	-2.28116	-11.6185	3.33698e-07	1.73711e-05	9.95838	10.0581	9.98451	9.09982	9.07246	9.39482	8.88106	8.55536	8.99335	8.77943
320165_at	320165	6867	Tacc1	transforming, acidic coiled-coil containing protein 1	2.88889e-07	1.15242e-05	1.71888	11.1558	4.91045e-07	2.25678e-05	8.95956	8.97331	8.86498	9.41942	9.22301	9.2779	9.67478	9.71121	9.72639	9.74621
12316_at	12316	259266	Aspm	asp (abnormal spindle)-like, microcephaly associated (Drosophila)	2.89371e-07	1.15242e-05	-3.0591	-9.87669	1.54134e-06	4.70554e-05	8.72488	8.72997	8.72276	8.09827	8.23033	8.27235	6.86461	7.56148	7.15517	6.72325
71819_at	71819	9493	Kif23	kinesin family member 23	2.91436e-07	1.15847e-05	-2.85445	-10.6971	7.302e-07	2.85966e-05	9.88891	9.7706	9.92593	9.01988	9.26417	9.33959	8.33779	8.35467	8.67435	7.94145
20017_at	20017	84172	Polr1b	polymerase (RNA) I polypeptide B	2.92118e-07	1.15901e-05	-2.26896	-10.1822	1.16017e-06	3.88931e-05	8.81532	8.81884	9.01869	8.37652	8.47166	8.58004	7.58305	7.97161	7.48314	7.73614
67824_at	67824	57407	Nmral1	NmrA-like family domain containing 1	2.93214e-07	1.16118e-05	-1.94599	-10.6066	7.90994e-07	3.01417e-05	7.2583	6.97809	6.99075	6.38391	6.49739	6.56118	6.06706	6.1849	6.17889	6.04816
15901_at	15901	3397	Id1	inhibitor of DNA binding 1	2.95038e-07	1.165e-05	-1.84931	-11.2925	4.37445e-07	2.10162e-05	9.59234	9.69721	9.79432	9.48586	9.29207	9.24383	8.84767	8.81261	8.72292	8.85307
234258_at	234258	55247	Neil3	nei like 3 (E. coli)	2.95278e-07	1.165e-05	-3.21867	-11.1419	4.96863e-07	2.26876e-05	9.11242	8.91991	9.06948	8.13905	8.51652	8.59885	7.12554	7.72228	7.43951	7.00099
66570_at	66570	79019	Cenpm	centromere protein M	2.96544e-07	1.16782e-05	-2.28542	-12.2918	1.94711e-07	1.22866e-05	8.18362	8.26732	8.33917	7.4043	7.71669	7.78483	7.22159	6.92381	7.18701	6.92996
79362_at	79362		Bhlhe41	basic helix-loop-helix family, member e41	2.98611e-07	1.17284e-05	1.87096	9.92473	1.47331e-06	4.60397e-05	4.60084	4.38616	4.34285	4.48255	4.39705	4.66762	5.25878	5.46883	5.39762	5.27012
16625_at	16625	12	Serpina3c	serine (or cysteine) peptidase inhibitor, clade A, member 3C	2.98927e-07	1.17284e-05	2.08177	9.55454	2.09637e-06	5.94589e-05	4.37056	4.66183	4.26585	4.50807	4.63963	4.6905	5.35346	5.46217	5.6809	5.48572
20878_at	20878	6790	Aurka	aurora kinase A	3.01717e-07	1.17945e-05	-2.65217	-11.3857	4.04585e-07	1.97966e-05	8.98777	8.97896	9.02169	8.07622	8.35637	8.46474	7.50515	7.71254	7.82687	7.24533
12643_at	12643	1101	Chad	chondroadherin	3.01724e-07	1.17945e-05	3.98388	10.0059	1.36561e-06	4.37057e-05	6.31947	6.15599	6.05858	6.92991	6.74649	6.60055	8.24225	7.5788	8.08271	8.61453
320332_at	320332	8366	Hist4h4	histone cluster 4, H4	3.02387e-07	1.17987e-05	-2.38918	-12.2735	1.97507e-07	1.23215e-05	9.69366	9.46054	9.74923	8.95386	8.82293	9.24192	8.44246	8.4739	8.42842	8.16824
71805_at	71805	9688	Nup93	nucleoporin 93	3.04306e-07	1.18315e-05	-1.8318	-12.9069	1.21709e-07	9.13759e-06	9.0171	9.02531	9.01027	8.34954	8.52727	8.67283	8.1716	8.09203	8.15579	8.15654
229363_at	229363	8833	Gmps	guanine monophosphate synthetase	3.05068e-07	1.18315e-05	-1.68103	-10.3046	1.03744e-06	3.59742e-05	9.75227	9.7083	9.85746	9.28521	9.38643	9.34853	9.01584	9.06118	9.04477	8.97554
11752_at	11752	728113,653145	Anxa8	annexin A8	3.05324e-07	1.18315e-05	1.85393	10.0546	1.30518e-06	4.23987e-05	7.28555	7.26206	7.07892	7.8014	7.86399	7.79478	8.05663	7.96909	8.21338	8.1581
17768_at	17768	10797	Mthfd2	methylenetetrahydrofolate dehydrogenase (NAD+ dependent), methenyltetrahydrofolate cyclohydrolase	3.05462e-07	1.18315e-05	-1.92552	-12.9872	1.14638e-07	8.86438e-06	7.28286	7.2298	7.32705	6.40905	6.75491	6.67817	6.36395	6.33863	6.38867	6.24555
12575_at	12575	1026	Cdkn1a	cyclin-dependent kinase inhibitor 1A (P21)	3.06656e-07	1.18561e-05	2.85639	9.52735	2.15234e-06	6.03196e-05	6.60403	6.60233	6.55026	6.76444	6.92885	6.96085	7.92683	7.69245	8.4843	8.17564
215387_at	215387	23397	Ncaph	non-SMC condensin I complex, subunit H	3.07839e-07	1.18797e-05	-2.45435	-10.3049	1.03713e-06	3.59742e-05	9.69148	9.51571	9.59543	8.73328	8.88055	8.89284	8.05971	8.52789	8.48914	8.08674
26934_at	26934	29127	Racgap1	Rac GTPase-activating protein 1	3.0839e-07	1.18797e-05	-2.9786	-11.4277	3.90659e-07	1.92039e-05	10.4313	10.3105	10.4405	9.50405	9.58917	9.94526	8.74855	8.98339	9.05559	8.41042
100045792_at	100045792	345930	Ect2l	epithelial cell transforming sequence 2 oncogene-like	3.13842e-07	1.204e-05	1.73648	10.0639	1.29399e-06	4.21134e-05	5.05579	5.16866	5.13151	5.64713	5.66018	5.59752	5.79652	5.95907	5.88609	6.01165
269400_at	269400	51750	Rtel1	regulator of telomere elongation helicase 1	3.14896e-07	1.204e-05	-1.99383	-10.5569	8.26752e-07	3.1168e-05	8.58902	8.47183	8.58204	8.02915	8.21821	8.22612	7.57055	7.75698	7.43326	7.42603
18604_at	18604	5164	Pdk2	pyruvate dehydrogenase kinase, isoenzyme 2	3.1505e-07	1.204e-05	1.87334	10.9085	6.07074e-07	2.55749e-05	8.29901	8.35218	8.24363	8.68049	8.47518	8.69905	9.27068	9.05057	9.30043	9.18373
16182_at	16182	8809	Il18r1	interleukin 18 receptor 1	3.15187e-07	1.204e-05	2.18529	10.2397	1.10066e-06	3.75156e-05	7.44377	7.65025	7.31603	8.17643	8.25732	8.1097	8.40131	8.5371	8.68416	8.7682
28113_at	28113	26277	Tinf2	Terf1 (TRF1)-interacting nuclear factor 2	3.15391e-07	1.204e-05	-1.75422	-10.5146	8.58488e-07	3.2079e-05	8.10444	8.06245	8.04393	7.59042	7.70289	7.74033	7.36652	7.27717	7.13947	7.24641
20491_at	20491	6503	Sla	src-like adaptor	3.17399e-07	1.20841e-05	2.0531	10.0533	1.30676e-06	4.23987e-05	6.61926	6.82276	6.63263	7.30514	7.25501	7.24546	7.90287	7.5316	7.65141	7.8152
16009_at	16009	3486	Igfbp3	insulin-like growth factor binding protein 3	3.17997e-07	1.20841e-05	2.87947	8.74865	4.70267e-06	0.000104004	7.08781	6.76764	6.87922	6.79515	7.00948	6.9942	8.58433	7.88282	8.51851	8.66528
20855_at	20855	6781	Stc1	stanniocalcin 1	3.18259e-07	1.20841e-05	1.68357	7.43338	2.00955e-05	0.000311458	6.6273	6.49001	6.56789	6.30057	6.38924	6.394	7.3985	7.20063	7.12654	7.50059
72119_at	72119	22974	Tpx2	TPX2, microtubule-associated protein homolog (Xenopus laevis)	3.20134e-07	1.21336e-05	-3.21779	-10.9337	5.93994e-07	2.5271e-05	9.94437	9.83869	9.88436	8.9305	9.02365	9.33937	7.93412	8.44239	8.48962	7.82923
57319_at	57319	10924	Smpdl3a	sphingomyelin phosphodiesterase, acid-like 3A	3.22902e-07	1.22166e-05	2.38408	9.58784	2.02999e-06	5.81208e-05	8.08705	8.14054	7.95128	8.42207	8.4613	8.40604	9.50315	8.92659	9.35073	9.41572
98170_at	98170	54972	Tmem132a	transmembrane protein 132A	3.23949e-07	1.22344e-05	-1.81296	-11.7033	3.11348e-07	1.66157e-05	8.82937	8.85979	8.90956	8.36674	8.38095	8.60804	8.03682	7.98885	7.91919	8.08316
16456_at	16456	50848	F11r	F11 receptor	3.27274e-07	1.2338e-05	1.84091	10.7257	7.12013e-07	2.81444e-05	9.65858	9.77368	9.67142	10.1703	10.0244	9.95869	10.6179	10.4296	10.5982	10.6733
216233_at	216233	8835	Socs2	suppressor of cytokine signaling 2	3.31749e-07	1.24845e-05	1.94515	10.8253	6.52599e-07	2.68478e-05	10.1403	10.1809	9.94759	10.8639	10.7139	10.6348	11.15	10.9447	10.9855	11.1215
18553_at	18553	5046	Pcsk6	proprotein convertase subtilisin/kexin type 6	3.32775e-07	1.25009e-05	-2.45859	-13.2711	9.30173e-08	7.69827e-06	8.59868	8.63981	8.87212	7.56076	7.74274	8.07403	7.25375	7.39381	7.55973	7.41963
333564_at	333564		Fndc3c1	fibronectin type III domain containing 3C1	3.33751e-07	1.25154e-05	-2.06791	-9.26414	2.78653e-06	7.16483e-05	6.08966	5.85403	6.19997	4.91525	4.95839	5.08695	4.90053	4.85405	5.23207	5.01048
100038947_at	100038947	10326	LOC100038947	signal-regulatory protein beta 1-like	3.36432e-07	1.2577e-05	3.01155	12.5241	1.62655e-07	1.09056e-05	3.62299	4.0353	3.44144	3.54846	4.27842	3.68935	5.41691	5.22449	5.36338	5.23479
381308_at	381308	3428	Mnda	myeloid cell nuclear differentiation antigen	3.36582e-07	1.2577e-05	1.94314	12.1828	2.12072e-07	1.28641e-05	4.33496	4.25984	4.18158	4.08676	4.46967	4.47814	5.27253	5.30135	5.14686	5.14644
13601_at	13601	1893	Ecm1	extracellular matrix protein 1	3.38966e-07	1.26062e-05	2.17493	9.2951	2.70235e-06	7.04891e-05	7.37312	7.50271	7.36222	7.69006	7.59125	7.56337	8.53275	8.24361	8.50017	8.80824
68278_at	68278	10212	Ddx39	DEAD (Asp-Glu-Ala-Asp) box polypeptide 39	3.39286e-07	1.26062e-05	-1.98893	-10.4273	9.28422e-07	3.36823e-05	8.17192	7.9655	8.15262	7.55596	7.59345	7.73623	7.16397	7.07515	6.92562	7.24644
77975_at	77975	757	Tmem50b	transmembrane protein 50B	3.39755e-07	1.26062e-05	2.59818	10.0712	1.28522e-06	4.19569e-05	9.56492	9.92299	9.74181	10.5697	10.4426	10.527	11.2931	10.8167	11.0032	11.3373
14127_at	14127	2207	Fcer1g	Fc receptor, IgE, high affinity I, gamma polypeptide	3.39879e-07	1.26062e-05	1.76357	9.60266	2.00117e-06	5.76854e-05	8.04913	8.09871	8.1382	8.29736	8.18781	8.09179	9.06115	8.75952	8.90053	8.92018
56520_at	56520	4833	Nme4	NME/NM23 nucleoside diphosphate kinase 4	3.4034e-07	1.26062e-05	-1.88894	-13.1285	1.03265e-07	8.25617e-06	7.46335	7.57518	7.57018	6.97261	7.14418	7.3405	6.59633	6.64021	6.62695	6.61446
19076_at	19076	5558	Prim2	DNA primase, p58 subunit	3.45506e-07	1.27508e-05	-2.0378	-10.3765	9.7196e-07	3.47267e-05	8.38817	8.03136	8.19611	7.56718	7.71084	7.73384	7.04976	7.20522	7.28921	7.188
50770_at	50770	23250	Atp11a	ATPase, class VI, type 11A	3.45787e-07	1.27508e-05	1.96669	11.0018	5.60111e-07	2.43677e-05	9.47476	9.68928	9.57248	10.386	10.1668	10.1563	10.4994	10.6759	10.4257	10.6149
20238_at	20238	6310	Atxn1	ataxin 1	3.46047e-07	1.27508e-05	1.8385	10.1126	1.23694e-06	4.08846e-05	8.40684	8.46872	8.29642	9.18912	9.07195	9.02581	9.11972	9.40089	9.28461	9.26478
20624_at	20624	9343	Eftud2	elongation factor Tu GTP binding domain containing 2	3.50099e-07	1.28777e-05	-1.95075	-11.2445	4.55515e-07	2.14944e-05	9.71205	9.63468	9.79797	9.02813	9.23005	9.28719	8.72985	8.80202	8.59865	8.8656
68275_at	68275	6117	Rpa1	replication protein A1	3.55373e-07	1.30423e-05	-1.89581	-10.7938	6.70769e-07	2.73706e-05	9.43471	9.37184	9.49747	8.68569	8.85254	8.90447	8.42572	8.68903	8.47393	8.44659
16551_at	16551	3832	Kif11	kinesin family member 11	3.56341e-07	1.30423e-05	-4.54963	-10.2217	1.11888e-06	3.78686e-05	9.99314	9.88257	9.93518	8.81616	9.07061	9.23253	7.33815	8.31176	7.86953	7.21722
17858_at	17858		Mx2	myxovirus (influenza virus) resistance 2	3.5642e-07	1.30423e-05	2.07014	10.0369	1.32681e-06	4.29178e-05	4.13846	4.0109	4.43777	4.33589	4.53328	4.23367	5.21946	5.37492	5.17363	5.25105
246133_at	246133	9992	Kcne2	potassium voltage-gated channel, Isk-related subfamily, gene 2	3.59085e-07	1.31019e-05	3.10741	10.3357	1.00853e-06	3.56261e-05	5.5035	5.77473	5.51718	6.10468	6.39692	6.08042	7.47415	6.83081	7.07324	7.47759
18861_at	18861	5395	Pms2	postmeiotic segregation increased 2 (S. cerevisiae)	3.593e-07	1.31019e-05	-1.76568	-11.1165	5.07746e-07	2.29314e-05	8.18336	8.12988	8.27776	7.67773	7.78596	7.90541	7.33748	7.43098	7.3317	7.40951
223870_at	223870	29843	Senp1	SUMO1/sentrin specific peptidase 1	3.60025e-07	1.31019e-05	-1.69234	-10.3316	1.01227e-06	3.56856e-05	8.48127	8.51832	8.61588	8.19068	8.25228	8.35926	7.78533	7.70703	7.79417	7.83295
22268_at	22268	7348	Upk1b	uroplakin 1B	3.60525e-07	1.31019e-05	2.15026	11.5228	3.61035e-07	1.83435e-05	7.88806	7.91392	7.72959	8.17304	8.46013	8.48141	8.7608	8.96357	8.94049	9.11584
17355_at	17355	4299	Aff1	AF4/FMR2 family, member 1	3.62405e-07	1.31262e-05	2.0546	11.5778	3.45053e-07	1.78308e-05	7.13478	7.44225	7.44062	8.14903	7.90815	7.83814	8.35411	8.37192	8.37875	8.4345
51886_at	51886	8880	Fubp1	far upstream element (FUSE) binding protein 1	3.62965e-07	1.31262e-05	-1.6552	-9.17233	3.05347e-06	7.63421e-05	11.1997	11.1318	11.2824	11.0552	11.0432	11.0578	10.3979	10.5598	10.4072	10.5433
67547_at	67547	64116	Slc39a8	solute carrier family 39 (metal ion transporter), member 8	3.63051e-07	1.31262e-05	1.94136	10.4944	8.74192e-07	3.24939e-05	9.17542	9.28466	9.22796	9.86531	9.84476	9.68898	10.2128	10.1511	10.0086	10.3545
12013_at	12013	571	Bach1	BTB and CNC homology 1	3.63973e-07	1.31371e-05	1.82584	9.98106	1.39765e-06	4.44625e-05	8.58268	8.72368	8.47011	8.88918	8.81463	8.96655	9.34046	9.45967	9.49548	9.55387
23834_at	23834	990	Cdc6	cell division cycle 6	3.67977e-07	1.32448e-05	-3.20206	-10.908	6.07355e-07	2.55749e-05	8.0538	7.85237	8.22459	6.93199	7.16026	7.36565	6.35111	6.76709	6.21157	6.06115
64209_at	64209	9709	Herpud1	homocysteine-inducible, endoplasmic reticulum stress-inducible, ubiquitin-like domain member 1	3.68207e-07	1.32448e-05	1.68349	9.60444	1.99775e-06	5.76654e-05	9.91533	10.0179	9.87335	10.1892	10.2109	10.1547	10.6192	10.632	10.6993	10.7957
11307_at	11307	9619	Abcg1	ATP-binding cassette, sub-family G (WHITE), member 1	3.71346e-07	1.33223e-05	1.75862	11.2818	4.41406e-07	2.11108e-05	7.74709	7.78273	7.6948	8.31546	8.12195	8.09841	8.54173	8.52114	8.51497	8.64409
107526_at	107526	55303	Gimap4	GTPase, IMAP family member 4	3.71617e-07	1.33223e-05	1.78333	9.92267	1.47615e-06	4.60606e-05	9.33662	9.39358	9.25064	9.67215	9.54439	9.52865	10.2214	10.0017	10.1682	10.2472
20514_at	20514	6510	Slc1a5	solute carrier family 1 (neutral amino acid transporter), member 5	3.72657e-07	1.3337e-05	1.91019	10.5403	8.39016e-07	3.14623e-05	8.84821	8.82616	8.70324	9.39489	9.19882	9.32165	9.65203	9.81126	9.58316	9.8476
22390_at	22390	7465	Wee1	WEE 1 homolog 1 (S. pombe)	3.73501e-07	1.33397e-05	-2.44853	-11.9444	2.56241e-07	1.45392e-05	10.1236	10.0038	10.1365	9.14915	9.41101	9.58706	8.71257	8.98206	8.91303	8.5403
13058_at	13058	1536	Cybb	cytochrome b-245, beta polypeptide	3.73992e-07	1.33397e-05	2.2919	9.90175	1.50543e-06	4.66993e-05	7.41452	7.60684	7.40986	8.05626	7.98808	8.08509	8.83429	8.52658	8.42234	8.87168
18438_at	18438	5025	P2rx4	purinergic receptor P2X, ligand-gated ion channel 4	3.76125e-07	1.33842e-05	2.46771	9.88343	1.53159e-06	4.69463e-05	7.11922	7.14318	7.12496	7.55523	7.58748	7.35902	8.34868	8.13073	8.39326	8.77908
18578_at	18578	5142	Pde4b	phosphodiesterase 4B, cAMP specific	3.76787e-07	1.33842e-05	1.83534	10.9393	5.91131e-07	2.51998e-05	7.26537	7.07648	7.01319	6.66771	7.12494	7.06916	7.99606	7.95901	8.02257	8.01519
319183_at	319183	8340	Hist1h2bj	histone cluster 1, H2bj	3.77135e-07	1.33842e-05	-3.12839	-10.432	9.24551e-07	3.35994e-05	11.244	11.3506	11.5009	10.3037	10.407	10.6263	9.5354	9.79565	10.1108	9.33407
76464_at	76464	57082	Casc5	cancer susceptibility candidate 5	3.82536e-07	1.35284e-05	-3.22326	-9.94991	1.43894e-06	4.53495e-05	9.40894	9.28242	9.33724	8.4729	8.58407	8.68479	7.48934	7.99703	7.84625	7.14034
229595_at	229595	54507	Adamtsl4	ADAMTS-like 4	3.82567e-07	1.35284e-05	1.98251	9.87495	1.54388e-06	4.7065e-05	6.76698	7.10945	6.94064	7.3705	7.45287	7.39666	7.79332	7.91591	7.93048	8.0785
21859_at	21859	7078	Timp3	tissue inhibitor of metalloproteinase 3	3.83114e-07	1.35284e-05	3.20981	10.6947	7.31735e-07	2.86038e-05	10.1304	10.4774	10.009	11.4236	11.0406	11.148	11.9877	11.4701	11.9801	12.0936
109212_at	109212	54478	Fam64a	family with sequence similarity 64, member A	3.94706e-07	1.39145e-05	-2.24051	-10.1642	1.17948e-06	3.94159e-05	8.92899	8.7303	8.81987	8.3044	8.2958	8.50071	7.71462	7.74118	7.81803	7.34029
15526_at	15526	3313	Hspa9	heat shock protein 9	3.96636e-07	1.39593e-05	-1.65908	-9.88414	1.53057e-06	4.69463e-05	10.7379	10.6634	10.7875	10.2928	10.329	10.3518	10.0877	9.96769	9.94838	9.99268
71643_at	71643	55345	4930422G04Rik	RIKEN cDNA 4930422G04 gene	4.01671e-07	1.41131e-05	-2.18361	-10.0125	1.35732e-06	4.36118e-05	7.43073	7.32118	7.59516	6.87272	7.01105	7.04541	6.11525	6.54192	6.39927	6.21255
233406_at	233406	9055	Prc1	protein regulator of cytokinesis 1	4.06351e-07	1.42539e-05	-3.40493	-10.4341	9.228e-07	3.35994e-05	9.9329	9.84403	9.83121	8.94025	9.13381	9.36907	7.8163	8.43742	8.34316	7.66227
53625_at	53625	10678	B3gnt2	UDP-GlcNAc:betaGal beta-1,3-N-acetylglucosaminyltransferase 2	4.07421e-07	1.42678e-05	1.90534	10.7646	6.88163e-07	2.76239e-05	7.46973	7.60391	7.4017	8.13161	8.27122	8.02405	8.33994	8.37656	8.57484	8.39417
66140_at	66140	348235	Ska2	spindle and kinetochore associated complex subunit 2	4.09959e-07	1.4333e-05	-1.9751	-12.4022	1.78687e-07	1.16019e-05	10.2923	10.1096	10.2719	9.56747	9.89116	9.89056	9.19312	9.2904	9.31036	9.18153
12298_at	12298	785	Cacnb4	calcium channel, voltage-dependent, beta 4 subunit	4.10799e-07	1.43387e-05	1.85382	10.2168	1.12389e-06	3.7917e-05	5.2997	5.52547	5.27195	5.8939	5.75813	5.74318	6.31292	6.16261	6.2275	6.3335
74596_at	74596	1040	Cds1	CDP-diacylglycerol synthase 1	4.13489e-07	1.44089e-05	2.2871	10.2599	1.08056e-06	3.71652e-05	7.56083	7.9973	7.51271	8.56158	8.33658	8.42758	8.80608	8.96821	8.98076	8.83991
22367_at	22367	7443	Vrk1	vaccinia related kinase 1	4.1753e-07	1.45258e-05	-1.82048	-10.8598	6.33262e-07	2.63077e-05	8.78205	8.70997	8.69603	8.21501	8.43072	8.42244	7.78367	7.96381	7.76806	7.93591
110074_at	110074	1854	Dut	deoxyuridine triphosphatase	4.32072e-07	1.50071e-05	-1.99964	-10.4657	8.96987e-07	3.31088e-05	9.2123	8.96264	9.20108	8.45472	8.63121	8.66252	8.18297	8.25048	8.10042	7.97168
19687_at	19687	5981	Rfc1	replication factor C (activator 1) 1	4.4307e-07	1.53639e-05	-1.78908	-9.89977	1.50824e-06	4.67178e-05	8.99745	8.87284	8.96524	8.36282	8.44342	8.46121	7.96062	8.24948	8.09569	8.10738
107435_at	107435	8520	Hat1	histone aminotransferase 1	4.47662e-07	1.54978e-05	-2.29678	-11.0668	5.29733e-07	2.35237e-05	9.97384	9.76314	9.82846	8.98362	9.30633	9.26986	8.53228	8.88049	8.72203	8.46041
16541_at	16541	9476	Napsa	napsin A aspartic peptidase	4.5081e-07	1.55813e-05	2.48443	9.8418	1.59291e-06	4.84898e-05	8.899	9.16191	8.68352	9.79281	9.65207	9.74012	10.3299	9.98481	10.1621	10.4457
22068_at	22068	7225	Trpc6	transient receptor potential cation channel, subfamily C, member 6	4.56528e-07	1.5739e-05	2.13808	10.0191	1.3489e-06	4.34994e-05	7.57515	7.53573	7.39561	8.11318	7.93356	7.97774	8.32162	8.63685	8.62333	8.78236
12741_at	12741	7122	Cldn5	claudin 5	4.56861e-07	1.5739e-05	1.94941	10.009	1.36165e-06	4.36449e-05	9.44714	9.64105	9.47496	9.99495	9.87616	10.0329	10.6081	10.283	10.4688	10.5655
216198_at	216198	255394	Tcp11l2	t-complex 11 (mouse) like 2	4.58984e-07	1.57865e-05	2.21362	9.56353	2.07821e-06	5.91646e-05	8.15912	8.36194	8.01294	8.49806	8.51539	8.63941	9.2762	9.07036	9.43415	9.50726
18619_at	18619	5179	Penk	preproenkephalin	4.6146e-07	1.58372e-05	3.83987	9.01642	3.57266e-06	8.54333e-05	8.03579	8.29109	7.74953	8.2735	8.48065	8.37352	10.2441	9.2972	10.0771	10.1383
20423_at	20423	6469	Shh	sonic hedgehog	4.61951e-07	1.58372e-05	-1.76874	-8.13888	9.01922e-06	0.000168659	9.2613	9.24003	9.18109	9.22311	9.27063	9.22931	8.38405	8.65219	8.33362	8.21436
229600_at	229600	79630	BC028528	cDNA sequence BC028528	4.63402e-07	1.58612e-05	2.02547	9.88892	1.52371e-06	4.69463e-05	8.2555	8.40015	8.18808	8.51605	8.58291	8.29969	9.31817	9.06842	9.47211	9.32164
26434_at	26434	23627	Prnd	prion protein dublet	4.64945e-07	1.58884e-05	-1.89677	-9.88682	1.52672e-06	4.69463e-05	8.46519	8.61516	8.7151	8.1925	8.27583	8.37784	7.85019	7.56816	7.63089	7.64922
114664_at	114664	51170	Hsd17b11	hydroxysteroid (17-beta) dehydrogenase 11	4.72387e-07	1.61018e-05	1.92323	9.39966	2.43781e-06	6.54678e-05	8.55312	8.5423	8.35789	8.83686	8.7963	8.77937	9.303	9.27675	9.5886	9.52868
14289_at	14289	2358	Fpr2	formyl peptide receptor 2	4.72879e-07	1.61018e-05	2.17296	10.9648	5.78237e-07	2.48501e-05	7.34858	7.44469	7.28132	7.898	8.22249	8.09647	8.48782	8.22131	8.59154	8.58666
14113_at	14113	2091	Fbl	fibrillarin	4.73472e-07	1.61018e-05	-2.07122	-9.60952	1.98799e-06	5.74618e-05	11.5559	11.3124	11.4895	11.0924	11.0005	11.1392	10.5592	10.5163	10.3631	10.1495
17919_at	17919	4645	Myo5b	myosin VB	4.78645e-07	1.62178e-05	1.70926	10.842	6.43164e-07	2.65111e-05	7.66843	7.73159	7.59573	8.36592	8.13414	8.2166	8.46892	8.41157	8.40679	8.47021
326623_at	326623	9966	Tnfsf15	tumor necrosis factor (ligand) superfamily, member 15	4.7884e-07	1.62178e-05	1.81661	9.69705	1.82782e-06	5.40867e-05	6.44378	6.37751	6.18639	7.06667	7.09443	6.95086	7.12234	7.33502	7.15695	7.18121
69774_at	69774		Ms4a6b	membrane-spanning 4-domains, subfamily A, member 6B	4.79516e-07	1.62178e-05	1.65846	7.38152	2.13605e-05	0.000325352	5.73003	5.88967	6.02979	5.72886	5.67854	5.77577	6.68948	6.49589	6.51362	6.7564
94353_at	94353		Hmgn3	high mobility group nucleosomal binding domain 3	4.79942e-07	1.62178e-05	-1.76814	-9.49877	2.21292e-06	6.13679e-05	7.35212	7.09412	7.24711	6.623	6.6429	6.60462	6.42949	6.3422	6.51995	6.35224
225027_at	225027	6432	Srsf7	serine/arginine-rich splicing factor 7	4.92785e-07	1.66109e-05	-1.77428	-10.3353	1.00891e-06	3.56261e-05	10.7293	10.6125	10.8049	10.1403	10.2633	10.3231	9.82577	9.83444	9.98578	9.91012
56012_at	56012	5224	Pgam2	phosphoglycerate mutase 2	4.93144e-07	1.66109e-05	2.38462	9.50571	2.19804e-06	6.11153e-05	6.12413	6.26062	6.1996	6.73359	6.68195	6.65477	7.52347	7.13864	7.31283	7.75046
14190_at	14190	10875	Fgl2	fibrinogen-like protein 2	4.94543e-07	1.66234e-05	2.0599	9.99433	1.38045e-06	4.4114e-05	5.94883	6.02741	6.04142	6.39163	6.58083	6.47512	6.94114	7.22005	7.17295	6.82561
20833_at	20833	6749	Ssrp1	structure specific recognition protein 1	4.95085e-07	1.66234e-05	-1.79918	-10.0844	1.26962e-06	4.16399e-05	10.1493	10.0709	10.1833	9.53071	9.44229	9.61961	9.29733	9.1527	9.43535	9.25183
18301_at	18301	53827	Fxyd5	FXYD domain-containing ion transport regulator 5	4.95913e-07	1.66249e-05	2.38178	9.16285	3.08257e-06	7.64572e-05	8.95866	9.07934	8.94043	9.36115	9.20532	9.2303	10.3434	9.8167	10.3308	10.4191
51810_at	51810	3192	Hnrnpu	heterogeneous nuclear ribonucleoprotein U	4.99215e-07	1.6686e-05	-1.60847	-9.75643	1.72718e-06	5.19059e-05	12.2195	12.1717	12.2541	11.8899	12.0043	11.9696	11.5382	11.5895	11.4766	11.5127
67689_at	67689	221	Aldh3b1	aldehyde dehydrogenase 3 family, member B1	5.01187e-07	1.6686e-05	2.38566	9.39958	2.43801e-06	6.54678e-05	6.92965	6.6649	6.56836	7.14199	7.17551	7.04181	8.07371	7.68717	7.89225	8.22551
12955_at	12955	1410	Cryab	crystallin, alpha B	5.02396e-07	1.6686e-05	2.17915	9.7449	1.74623e-06	5.23977e-05	9.8283	9.95485	9.7537	10.4976	10.3847	10.4707	11.0499	10.7124	10.8822	11.1972
14119_at	14119	2201	Fbn2	fibrillin 2	5.02628e-07	1.6686e-05	-3.01449	-8.92839	3.90764e-06	9.16845e-05	10.7611	10.7333	11.1048	10.6796	10.488	10.5975	9.12971	9.72919	9.29164	8.84254
22775_at	22775	284307	Zik1	zinc finger protein interacting with K protein 1	5.03036e-07	1.6686e-05	-1.83698	-10.9934	5.64167e-07	2.44513e-05	6.07495	5.99172	5.84758	5.20474	5.41623	5.46036	5.11139	5.1604	5.07433	5.03955
13614_at	13614	1906	Edn1	endothelin 1	5.03231e-07	1.6686e-05	3.0854	9.38285	2.47838e-06	6.63836e-05	7.16417	6.93394	6.53651	7.11767	7.21755	7.41987	8.46919	8.13355	8.59863	8.82036
76820_at	76820	81553	Fam49a	family with sequence similarity 49, member A	5.03249e-07	1.6686e-05	1.7421	10.7677	6.86274e-07	2.76239e-05	8.40381	8.46608	8.33931	8.92914	8.72551	8.90765	9.13579	9.20691	9.18288	9.28939
66977_at	66977	83540	Nuf2	NUF2, NDC80 kinetochore complex component, homolog (S. cerevisiae)	5.09662e-07	1.68722e-05	-3.20095	-10.777	6.80732e-07	2.76239e-05	9.37603	9.37439	9.42749	8.33218	8.77722	8.74906	7.52989	7.91558	8.01931	7.27006
22436_at	22436	7498	Xdh	xanthine dehydrogenase	5.1341e-07	1.69698e-05	2.8307	11.2277	4.6201e-07	2.17042e-05	7.705	7.8744	7.51831	8.81029	8.36071	8.44331	9.07138	9.54722	9.10021	9.0503
100041106_at	100041106		Gm3141	predicted gene 3141	5.19205e-07	1.71346e-05	-1.68542	-7.81532	1.29375e-05	0.000222129	10.6537	10.5057	10.4679	10.6909	10.7046	10.5558	9.6901	10.0103	9.70627	9.73528
212190_at	212190	127733	Ubxn10	UBX domain protein 10	5.22305e-07	1.72101e-05	2.76792	10.1019	1.2493e-06	4.11646e-05	5.99634	6.3913	5.75482	6.76984	6.4444	6.69652	7.6091	7.3151	7.7285	7.4765
114741_at	114741	11198	Supt16h	suppressor of Ty 16 homolog (S. cerevisiae)	5.24802e-07	1.72655e-05	-2.07262	-10.2774	1.06344e-06	3.67083e-05	10.2315	10.0016	10.1536	9.51722	9.7345	9.74408	8.99202	9.31657	9.02304	8.96175
17684_at	17684	10370	Cited2	Cbp/p300-interacting transactivator, with Glu/Asp-rich carboxy-terminal domain, 2	5.26927e-07	1.73085e-05	1.90512	9.30239	2.68292e-06	7.02249e-05	9.92638	10.1764	9.92797	10.3568	10.2947	10.2889	10.8602	10.7873	11.0483	11.0646
723833_at	723833		Mir300	microRNA 300	5.28102e-07	1.73203e-05	2.46344	9.44595	2.32983e-06	6.37754e-05	6.39238	6.73643	6.32319	7.40012	7.42416	7.43707	7.62914	7.58446	7.83274	8.08354
235587_at	235587	10039	Parp3	poly (ADP-ribose) polymerase family, member 3	5.32392e-07	1.7434e-05	1.82004	9.52981	2.1472e-06	6.02553e-05	6.89822	7.11283	6.81243	7.49091	7.49051	7.48657	7.80221	7.78495	7.72501	7.92347
70218_at	70218	146909	Kif18b	kinesin family member 18B	5.33758e-07	1.74406e-05	-2.41399	-9.68041	1.85715e-06	5.46896e-05	8.85524	8.83033	8.88816	8.24255	8.3215	8.43512	7.58199	7.70814	7.80647	7.17327
12492_at	12492	950	Scarb2	scavenger receptor class B, member 2	5.34242e-07	1.74406e-05	1.74785	10.3049	1.03717e-06	3.59742e-05	9.26723	9.22278	9.15815	9.67071	9.5708	9.46981	9.89943	10.0859	10.0913	10.0043
100048534_at	100048534	80217	Wdr96	WD repeat domain 96	5.38486e-07	1.75522e-05	2.11842	10.8508	6.38248e-07	2.64112e-05	5.82362	5.95294	5.72774	6.64514	6.37004	6.36949	6.71814	7.07095	6.87373	6.99563
231287_at	231287		Atp10d	ATPase, class V, type 10D	5.48899e-07	1.78641e-05	1.83282	9.52112	2.1654e-06	6.05254e-05	7.03862	6.98547	7.03281	7.55592	7.57247	7.59308	7.804	8.03811	7.72047	7.98703
16186_at	16186	3561	Il2rg	interleukin 2 receptor, gamma chain	5.50464e-07	1.78841e-05	2.20087	9.17925	3.0324e-06	7.61227e-05	7.8717	8.11544	7.98282	8.37175	8.31818	8.32667	9.15339	8.78556	9.23894	9.2958
66949_at	66949	286827	Trim59	tripartite motif-containing 59	5.51203e-07	1.78841e-05	-2.53726	-9.67878	1.86005e-06	5.46896e-05	9.10623	9.03803	9.13861	8.15864	8.30723	8.27278	7.51901	7.80803	8.11509	7.46977
381175_at	381175	80323	Ccdc68	coiled-coil domain containing 68	5.56191e-07	1.80184e-05	2.00197	10.3974	9.53829e-07	3.42521e-05	6.39491	6.21848	6.23461	6.71885	6.51785	6.39411	7.06395	7.38329	7.36725	7.30864
17345_at	17345	4288	Mki67	antigen identified by monoclonal antibody Ki 67	5.62967e-07	1.821e-05	-3.07503	-10.065	1.29265e-06	4.21134e-05	10.4172	10.3386	10.6109	9.64343	9.87447	10.0501	8.69575	9.12416	9.0415	8.37866
212892_at	212892	345895	Rsph4a	radial spoke head 4 homolog A (Chlamydomonas)	5.65504e-07	1.82642e-05	2.08343	10.6578	7.55965e-07	2.9349e-05	6.28737	6.57848	6.17725	7.09992	6.81272	7.03423	7.37251	7.35647	7.43019	7.50326
54635_at	54635	56034	Pdgfc	platelet-derived growth factor, C polypeptide	5.7114e-07	1.84019e-05	-1.63555	-9.76234	1.7175e-06	5.16884e-05	8.18491	8.05849	8.13862	7.41694	7.59776	7.45387	7.48162	7.40467	7.42721	7.35775
66259_at	66259	55450	Camk2n1	calcium/calmodulin-dependent protein kinase II inhibitor 1	5.72229e-07	1.84019e-05	1.74782	8.91573	3.95856e-06	9.22772e-05	7.60862	7.71487	7.65081	7.87174	7.81818	7.82828	8.44296	8.29802	8.64049	8.45517
108078_at	108078	4973	Olr1	oxidized low density lipoprotein (lectin-like) receptor 1	5.72371e-07	1.84019e-05	1.59447	9.72165	1.78536e-06	5.31271e-05	4.80931	4.76455	4.70589	5.02295	4.95594	5.08211	5.42256	5.4745	5.41358	5.42301
71151_at	71151	112479	Eri2	exoribonuclease 2	5.73377e-07	1.84063e-05	-2.0053	-9.71111	1.80342e-06	5.35142e-05	8.87005	8.65569	8.66068	8.08921	8.21726	8.18381	7.49944	7.82954	7.86318	7.69406
74107_at	74107	55165	Cep55	centrosomal protein 55	5.78733e-07	1.85501e-05	-2.46997	-10.7736	6.82754e-07	2.76239e-05	8.55266	8.46457	8.41378	7.60756	7.91805	7.97625	7.12392	7.2485	7.41822	6.84432
404710_at	404710	128239	Iqgap3	IQ motif containing GTPase activating protein 3	5.81279e-07	1.86036e-05	-2.82117	-9.37364	2.50091e-06	6.67339e-05	8.48538	8.41804	8.56331	7.86007	7.96246	8.03998	7.00858	7.37554	6.95195	6.51081
78767_at	78767	90141	Efcab11	EF-hand calcium binding domain 11	5.86719e-07	1.87493e-05	-2.22828	-10.1986	1.14282e-06	3.84333e-05	7.70195	7.34738	7.48866	6.86956	7.03194	7.15991	6.309	6.36601	6.5777	6.17425
67037_at	67037	100527963,11243	Pmf1	polyamine-modulated factor 1	5.88427e-07	1.8765e-05	-1.98254	-9.98932	1.38692e-06	4.41874e-05	7.47306	7.4085	7.68355	7.04555	7.04091	7.23514	6.44424	6.39941	6.67114	6.62366
16149_at	16149	972	Cd74	CD74 antigen (invariant polypeptide of major histocompatibility complex, class II antigen-associated)	5.88982e-07	1.8765e-05	2.016	9.5438	2.11828e-06	5.98118e-05	6.26582	6.55878	6.27422	7.02313	6.95634	6.94878	7.35834	7.28089	7.28289	7.59215
672511_at	672511	57674	Rnf213	ring finger protein 213	5.9381e-07	1.88905e-05	2.32789	9.27923	2.74514e-06	7.11034e-05	7.60175	7.63611	8.02642	8.20288	8.23156	8.13758	8.84756	9.25029	8.82244	8.9866
20778_at	20778	949	Scarb1	scavenger receptor class B, member 1	5.95818e-07	1.89259e-05	1.72485	8.90798	3.99011e-06	9.25942e-05	8.91266	8.96704	8.87225	9.09805	8.94599	9.0417	9.71996	9.5136	9.83393	9.73138
12560_at	12560	1001	Cdh3	cadherin 3	6.09258e-07	1.93239e-05	-2.20294	-9.74134	1.75217e-06	5.24341e-05	7.98099	8.06507	8.11376	7.39973	7.38518	7.5481	6.95474	7.11286	6.96512	6.57383
229722_at	229722	57535	5330417C22Rik	RIKEN cDNA 5330417C22 gene	6.22362e-07	1.971e-05	1.76645	10.6344	7.71738e-07	2.96903e-05	8.02115	7.94843	7.95966	8.46306	8.21444	8.30121	8.7423	8.88864	8.69773	8.85336
108911_at	108911	55920	Rcc2	regulator of chromosome condensation 2	6.33542e-07	2.00341e-05	-2.10135	-9.77572	1.6958e-06	5.11807e-05	10.865	10.8085	10.9312	10.3199	10.45	10.545	9.63662	10.0726	9.80866	9.62696
218977_at	218977	9787	Dlgap5	discs, large (Drosophila) homolog-associated protein 5	6.34491e-07	2.00342e-05	-3.20701	-9.95131	1.43706e-06	4.53495e-05	9.19605	8.97315	9.09473	8.05106	8.33392	8.39165	7.19203	7.77642	7.57791	6.94921
27407_at	27407	10061	Abcf2	ATP-binding cassette, sub-family F (GCN20), member 2	6.38729e-07	2.01306e-05	-1.85652	-9.46607	2.28452e-06	6.27783e-05	9.47338	9.4431	9.52518	9.04526	9.07272	9.1498	8.62879	8.75562	8.36873	8.57364
140494_at	140494	50617	Atp6v0a4	ATPase, H+ transporting, lysosomal V0 subunit A4	6.39445e-07	2.01306e-05	2.24295	9.57281	2.05966e-06	5.87321e-05	7.83207	8.04177	7.66626	8.86708	8.74371	8.65059	8.80015	9.26031	9.0343	8.9475
70574_at	70574	1368	Cpm	carboxypeptidase M	6.41263e-07	2.01579e-05	1.8989	10.1061	1.24435e-06	4.10654e-05	9.55078	9.6207	9.49033	10.2082	10.0218	10.0253	10.4147	10.3173	10.6479	10.5194
19655_at	19655	27316	Rbmx	RNA binding motif protein, X chromosome	6.48424e-07	2.03083e-05	-1.69806	-9.6761	1.86483e-06	5.47231e-05	10.3491	10.1329	10.1774	9.7532	9.76819	9.86167	9.42778	9.43221	9.52345	9.45044
226691_at	226691	3428	AI607873	expressed sequence AI607873	6.48869e-07	2.03083e-05	2.00047	9.03464	3.5073e-06	8.42508e-05	5.75064	5.73688	5.42433	5.91392	5.70462	5.69337	6.55363	6.82095	6.47809	6.70396
209645_at	209645	222389	Bend7	BEN domain containing 7	6.48921e-07	2.03083e-05	1.79517	10.4338	9.23049e-07	3.35994e-05	7.97617	8.19507	8.09675	8.59456	8.38461	8.37609	8.85217	8.93128	8.93382	9.02256
66607_at	66607		Ms4a4d	membrane-spanning 4-domains, subfamily A, member 4D	6.51979e-07	2.03739e-05	2.86577	9.39958	2.438e-06	6.54678e-05	5.34258	5.24096	5.17533	5.796	5.54896	5.78436	6.79529	6.29837	6.75392	7.12843
69660_at	69660	64114	Tmbim1	transmembrane BAX inhibitor motif containing 1	6.5996e-07	2.05929e-05	2.41179	10.2247	1.11585e-06	3.78265e-05	8.98944	9.0924	9.03517	9.79468	9.46694	9.60972	10.4334	9.97209	10.2414	10.5306
18263_at	18263	4953	Odc1	ornithine decarboxylase, structural 1	6.73809e-07	2.09941e-05	-1.87792	-9.41188	2.4088e-06	6.50131e-05	9.846	9.52687	9.71396	9.02989	8.91726	9.04645	8.87617	8.85544	8.78653	8.63964
381917_at	381917	55567	Dnahc3	dynein, axonemal, heavy chain 3	6.82007e-07	2.12183e-05	1.91797	9.88894	1.52367e-06	4.69463e-05	5.84846	6.0595	5.91111	6.68385	6.48598	6.53932	6.7289	6.91681	6.81309	7.04926
19668_at	19668	11317	Rbpjl	recombination signal binding protein for immunoglobulin kappa J region-like	6.8536e-07	2.12914e-05	1.72074	8.52407	5.95226e-06	0.000124738	8.08805	8.30097	8.06993	8.93132	8.89904	8.96923	8.97068	8.84921	8.84434	9.08188
20492_at	20492	7884	Slbp	stem-loop binding protein	6.88198e-07	2.13483e-05	-2.09457	-9.62006	1.96792e-06	5.69607e-05	9.22235	9.02086	9.04117	8.44867	8.27366	8.39571	8.06317	7.86513	8.28286	7.87159
74155_at	74155	54206	Errfi1	ERBB receptor feedback inhibitor 1	6.90931e-07	2.14017e-05	1.73594	9.59575	2.01455e-06	5.79921e-05	10.4595	10.5425	10.4052	10.9053	10.816	10.7748	11.2452	11.183	11.2059	11.4174
104721_at	104721	1653	Ddx1	DEAD (Asp-Glu-Ala-Asp) box polypeptide 1	6.93608e-07	2.14532e-05	-1.7051	-10.6918	7.33626e-07	2.86249e-05	10.8439	10.7609	10.848	10.2751	10.422	10.5122	10.0354	10.1303	10.0036	10.0205
80861_at	80861	79132	Dhx58	DEXH (Asp-Glu-X-His) box polypeptide 58	6.96939e-07	2.15248e-05	1.72299	9.70655	1.8113e-06	5.36728e-05	5.26149	5.20941	5.14137	5.58853	5.72113	5.62078	6.03673	6.02914	5.83688	6.04635
77569_at	77569	22998	Limch1	LIM and calponin homology domains 1	6.98451e-07	2.15401e-05	1.96547	10.7522	6.9564e-07	2.77207e-05	9.08225	9.07671	8.94997	9.71473	9.46521	9.43266	9.93603	10.0924	9.85486	10.1475
69189_at	69189	199675	1810033B17Rik	RIKEN cDNA 1810033B17 gene	7.00068e-07	2.15586e-05	1.99444	9.19953	2.9716e-06	7.51305e-05	6.55508	6.42341	6.36697	6.81088	6.81634	6.87492	7.3481	7.26896	7.4285	7.70291
69310_at	69310	135138	Pacrg	PARK2 co-regulated	7.07567e-07	2.17579e-05	1.60958	9.50251	2.20489e-06	6.12255e-05	6.56154	6.51945	6.49402	6.77106	6.60296	6.72951	7.25767	7.14772	7.2748	7.16331
13835_at	13835	2041	Epha1	Eph receptor A1	7.1052e-07	2.18171e-05	1.6832	9.00122	3.6282e-06	8.63714e-05	7.71395	7.72722	7.68656	7.95747	7.84328	7.86283	8.33085	8.37682	8.5613	8.55819
107823_at	107823	7468	Whsc1	Wolf-Hirschhorn syndrome candidate 1 (human)	7.13385e-07	2.18551e-05	-2.01364	-9.54931	2.10701e-06	5.96012e-05	9.01155	8.94328	9.20584	8.67993	8.53061	8.69562	7.96556	8.23142	8.11471	7.8519
231014_at	231014	222223	9330182L06Rik	RIKEN cDNA 9330182L06 gene	7.1382e-07	2.18551e-05	2.17356	9.43804	2.3479e-06	6.40219e-05	5.97707	6.34659	6.02457	6.87999	6.76041	6.79599	6.98946	7.33919	7.37079	7.25318
15366_at	15366	3161	Hmmr	hyaluronan mediated motility receptor (RHAMM)	7.36976e-07	2.25315e-05	-3.53335	-9.69029	1.83967e-06	5.43189e-05	8.12497	8.16577	8.23481	7.03834	7.20039	7.38413	5.90786	6.69885	6.66584	5.95251
93960_at	93960	85407	Nkd1	naked cuticle 1 homolog (Drosophila)	7.40398e-07	2.26035e-05	1.92116	10.2451	1.09527e-06	3.74282e-05	8.49535	8.76978	8.61476	9.30203	9.05911	9.11345	9.54277	9.45195	9.57621	9.70917
109979_at	109979	419	Art3	ADP-ribosyltransferase 3	7.46628e-07	2.27546e-05	2.11366	10.652	7.59822e-07	2.94303e-05	4.83074	5.03029	4.661	5.04905	5.26731	4.81857	5.77337	6.00114	6.01251	5.91384
226841_at	226841	79805	Vash2	vasohibin 2	7.49113e-07	2.27546e-05	-2.42408	-9.36273	2.52788e-06	6.72376e-05	7.40501	7.33292	7.46625	6.57239	6.65329	6.68444	5.86506	6.50656	6.11249	5.92529
105841_at	105841	22898	Dennd3	DENN/MADD domain containing 3	7.49373e-07	2.27546e-05	1.99981	10.6128	7.86639e-07	3.01164e-05	7.67392	7.85865	7.71916	8.53572	8.26481	8.26862	8.747	8.70583	8.59987	8.93686
21915_at	21915	1841	Dtymk	deoxythymidylate kinase	7.50097e-07	2.27546e-05	-1.78907	-11.0622	5.31828e-07	2.35237e-05	8.98811	8.86366	8.98746	8.36078	8.4035	8.6328	8.15221	8.00498	8.13763	8.13387
67847_at	67847	9627	Sncaip	synuclein, alpha interacting protein (synphilin)	7.50718e-07	2.27546e-05	-2.14436	-9.73268	1.76669e-06	5.27938e-05	8.61384	8.3882	8.55813	7.90273	7.78673	8.00203	7.1164	7.5221	7.55729	7.45422
93694_at	93694		Clec2d	C-type lectin domain family 2, member d	7.52114e-07	2.27643e-05	2.31813	10.7299	7.09399e-07	2.80935e-05	7.58696	7.55156	7.44297	8.05926	7.59424	7.68296	8.70467	8.45743	8.95874	8.79973
19340_at	19340	9545	Rab3d	RAB3D, member RAS oncogene family	7.53799e-07	2.27828e-05	1.78183	9.23079	2.88044e-06	7.34391e-05	7.15482	7.3406	7.09881	7.59632	7.58277	7.61584	7.92276	8.06027	8.16866	7.97705
231162_at	231162	54360	Cytl1	cytokine-like 1	7.57293e-07	2.28558e-05	-2.4645	-11.1822	4.80133e-07	2.23573e-05	8.00256	8.15628	8.24329	7.25288	7.64098	7.68921	6.76789	6.56093	6.91659	7.05346
14972_at	14972	3105	H2-K1	histocompatibility 2, K1, K region	7.58719e-07	2.28663e-05	2.98941	9.12121	3.21405e-06	7.89061e-05	8.48658	8.65711	8.17048	9.07379	9.09666	9.04422	10.1248	9.54518	10.0474	10.3053
234678_at	234678	80262	D230025D16Rik	RIKEN cDNA D230025D16 gene	7.62778e-07	2.29559e-05	1.67157	10.0115	1.35856e-06	4.36118e-05	9.3789	9.36074	9.29037	9.86376	9.74417	9.68586	9.98966	10.0764	10.1565	10.1125
57441_at	57441	51053	Gmnn	geminin	7.68027e-07	2.30646e-05	-1.67788	-9.56105	2.0832e-06	5.91646e-05	6.02194	5.94557	6.09781	5.31465	5.4859	5.43996	5.20418	5.26279	5.38799	5.24431
20510_at	20510	6505	Slc1a1	solute carrier family 1 (neuronal/epithelial high affinity glutamate transporter, system Xag), member 1	7.68565e-07	2.30646e-05	1.73311	9.25045	2.82468e-06	7.23657e-05	6.50441	6.61379	6.31576	6.96894	6.98682	6.95412	7.2037	7.27014	7.32014	7.30936
22321_at	22321	7407	Vars	valyl-tRNA synthetase	7.7247e-07	2.3149e-05	-1.77032	-9.4004	2.43604e-06	6.54678e-05	8.87576	8.95597	9.10679	8.44314	8.39998	8.50515	8.21393	8.26619	8.05251	8.09164
80718_at	80718	5874	Rab27b	RAB27b, member RAS oncogene family	7.74499e-07	2.3177e-05	1.7249	8.78793	4.51499e-06	0.000101441	7.57245	7.72924	7.52457	7.83001	7.71241	7.77858	8.2504	8.35237	8.50625	8.46881
11816_at	11816	348	Apoe	apolipoprotein E	7.80662e-07	2.33285e-05	2.08299	8.4311	6.57143e-06	0.000133377	10.3566	10.326	10.2083	10.4885	10.3293	10.4259	11.4604	10.988	11.3802	11.5399
14605_at	14605	1831	Tsc22d3	TSC22 domain family, member 3	7.84843e-07	2.34204e-05	2.53288	8.99741	3.64228e-06	8.64239e-05	8.38026	8.44864	8.16315	8.79688	8.72145	8.61778	9.67789	9.23475	9.82869	9.88011
21929_at	21929	7128	Tnfaip3	tumor necrosis factor, alpha-induced protein 3	7.87202e-07	2.34577e-05	1.75161	9.08494	3.33354e-06	8.14622e-05	6.46034	6.68207	6.45115	7.31018	7.34362	7.17555	7.35222	7.46297	7.22561	7.32483
13032_at	13032	1075	Ctsc	cathepsin C	7.89349e-07	2.34816e-05	1.86628	9.64091	1.92886e-06	5.62128e-05	10.8619	11.0319	10.8266	11.5717	11.4878	11.3979	11.8635	11.6267	11.9325	11.7989
13819_at	13819	2034	Epas1	endothelial PAS domain protein 1	7.90218e-07	2.34816e-05	2.49334	10.2254	1.11514e-06	3.78265e-05	8.64957	8.83334	8.83411	9.3171	8.83603	9.0333	10.1732	9.72329	10.1128	10.301
12237_at	12237	9184	Bub3	budding uninhibited by benzimidazoles 3 homolog (S. cerevisiae)	7.93164e-07	2.35075e-05	-1.69923	-10.0723	1.28393e-06	4.19569e-05	10.4389	10.4307	10.5217	9.92866	10.0855	10.1125	9.75803	9.59718	9.66664	9.76911
19041_at	19041	5493	Ppl	periplakin	7.9331e-07	2.35075e-05	1.77484	9.95968	1.42586e-06	4.5089e-05	7.52945	7.73698	7.52035	8.30609	8.09427	8.27749	8.47063	8.31973	8.45137	8.46034
15976_at	15976	3455	Ifnar2	interferon (alpha and beta) receptor 2	7.98326e-07	2.36231e-05	1.73308	9.24135	2.85035e-06	7.27881e-05	8.80971	8.7761	8.66349	9.02479	8.92164	8.823	9.55105	9.3845	9.66344	9.56504
71877_at	71877	114327	Efhc1	EF-hand domain (C-terminal) containing 1	8.01679e-07	2.36892e-05	1.81551	9.20576	2.95317e-06	7.50226e-05	7.78884	7.83659	7.69697	8.22067	8.18227	8.17945	8.63861	8.42211	8.75758	8.70241
21916_at	21916	7111	Tmod1	tropomodulin 1	8.04846e-07	2.37497e-05	2.20573	10.1337	1.21309e-06	4.03482e-05	7.51713	7.57705	7.21184	8.31181	8.00363	8.1946	8.45204	8.55847	8.79802	8.50767
216805_at	216805	201163	Flcn	folliculin	8.09049e-07	2.38188e-05	2.07126	9.19553	2.98347e-06	7.53406e-05	8.58333	8.63364	8.34802	8.99044	8.86869	8.95413	9.46011	9.76926	9.67614	9.36837
22036_at	22036	10293	Traip	TRAF-interacting protein	8.09437e-07	2.38188e-05	-1.78783	-9.31226	2.65687e-06	6.98862e-05	7.30314	7.48158	7.52455	6.86474	6.95285	6.9182	6.76051	6.56304	6.56666	6.50182
210530_at	210530	55214	Leprel1	leprecan-like 1	8.10582e-07	2.38194e-05	-1.63606	-9.74355	1.74849e-06	5.23977e-05	8.16214	8.18427	8.1835	7.77536	7.86327	7.93914	7.39959	7.51167	7.54537	7.40336
110082_at	110082	1767	Dnahc5	dynein, axonemal, heavy chain 5	8.12794e-07	2.38514e-05	1.80592	9.90579	1.49973e-06	4.65906e-05	6.15406	6.1758	6.13826	6.77642	6.60642	6.59583	6.8378	7.1571	7.00474	7.0181
20540_at	20540	9056	Slc7a7	solute carrier family 7 (cationic amino acid transporter, y+ system), member 7	8.224e-07	2.40998e-05	1.96975	10.3291	1.01456e-06	3.57068e-05	6.70386	7.03111	6.86485	7.53878	7.29457	7.2801	7.89496	7.72041	7.83328	7.94492
110052_at	110052	7913	Dek	DEK oncogene (DNA binding)	8.30384e-07	2.42971e-05	-1.79728	-10.1211	1.22734e-06	4.07582e-05	10.0114	9.96279	10.093	9.36205	9.52794	9.58551	9.03152	9.28202	9.24294	9.14086
74030_at	74030	54453	Rin2	Ras and Rab interactor 2	8.31424e-07	2.42971e-05	1.72211	9.15343	3.1118e-06	7.67517e-05	8.1488	8.21607	7.96104	8.50993	8.49135	8.49626	8.94566	8.86884	8.79848	8.96804
23876_at	23876	10516	Fbln5	fibulin 5	8.33428e-07	2.42977e-05	1.56947	9.30411	2.67835e-06	7.02249e-05	9.92006	9.94326	9.85561	10.2794	10.3557	10.3165	10.6077	10.5657	10.5097	10.5435
80905_at	80905	5429	Polh	polymerase (DNA directed), eta (RAD 30 related)	8.3374e-07	2.42977e-05	-2.02008	-10.0948	1.25751e-06	4.13709e-05	8.84135	8.75238	8.93256	8.22075	8.37514	8.50377	7.66187	8.04528	7.85554	7.72531
75750_at	75750	345274	Slc10a6	solute carrier family 10 (sodium/bile acid cotransporter family), member 6	8.35981e-07	2.43296e-05	2.704	9.2726	2.76325e-06	7.12226e-05	6.75725	6.83561	6.31515	7.36646	7.36717	7.22753	7.72397	8.30213	8.17951	8.0869
319180_at	319180	8339	Hist1h2bf	histone cluster 1, H2bf	8.37692e-07	2.43459e-05	-2.82527	-12.3517	1.85826e-07	1.19306e-05	9.79952	9.52849	9.69775	8.55408	9.09495	9.14239	8.34432	8.20265	8.2795	7.84964
78658_at	78658	23310	Ncapd3	non-SMC condensin II complex, subunit D3	8.39982e-07	2.4379e-05	-2.06242	-9.63893	1.93253e-06	5.62425e-05	9.38771	9.42451	9.51396	8.84419	8.97862	9.06862	8.13781	8.62901	8.43474	8.35034
17311_at	17311	4254	Kitl	kit ligand	8.44726e-07	2.44563e-05	1.72652	9.80643	1.6471e-06	4.9782e-05	8.97085	9.0945	9.11509	9.41543	9.19373	9.20998	9.86164	9.78132	9.77737	9.96882
17876_at	17876	50804	Myef2	myelin basic protein expression factor 2, repressor	8.44953e-07	2.44563e-05	-1.73824	-10.2495	1.09083e-06	3.73368e-05	8.82696	8.73593	8.81127	8.2829	8.45044	8.51275	7.88055	7.9532	8.06291	8.07185
108153_at	108153	11173	Adamts7	a disintegrin-like and metallopeptidase (reprolysin type) with thrombospondin type 1 motif, 7	8.4872e-07	2.45318e-05	-1.5582	-8.86183	4.18358e-06	9.57209e-05	7.74748	7.86256	7.77541	7.75846	7.60835	7.72977	7.12225	7.17352	7.21835	7.10766
54199_at	54199	9034	Ccrl2	chemokine (C-C motif) receptor-like 2	8.49887e-07	2.45321e-05	2.1716	9.41316	2.40577e-06	6.50131e-05	7.23822	7.6617	7.38965	7.97645	7.76161	7.79698	8.56387	8.64344	8.31904	8.68413
11541_at	11541	136	Adora2b	adenosine A2b receptor	8.55248e-07	2.46533e-05	2.14534	9.06681	3.39504e-06	8.25366e-05	6.57299	6.79151	6.35457	6.95502	6.99248	6.83074	7.47342	7.62048	7.87345	7.74334
75136_at	75136	728194,222967	Rsph10b2	radial spoke head 10 homolog B (Chlamydomonas)	8.56972e-07	2.46694e-05	1.76088	8.96819	3.75215e-06	8.85264e-05	6.60659	6.86052	6.75272	7.39382	7.35182	7.42584	7.41103	7.58301	7.55678	7.67661
21781_at	21781	7027	Tfdp1	transcription factor Dp 1	8.67841e-07	2.49161e-05	-1.82025	-10.8458	6.41022e-07	2.64744e-05	10.2111	10.2622	10.4022	9.59411	9.84823	9.86031	9.34737	9.41952	9.4286	9.51921
71712_at	71712	55332	Dram1	DNA-damage regulated autophagy modulator 1	8.69311e-07	2.49161e-05	1.70866	8.94706	3.83386e-06	9.01732e-05	11.0047	11.0848	10.9633	11.3209	11.2533	11.259	11.7847	11.6202	11.9118	11.8333
216987_at	216987	55813	Utp6	UTP6, small subunit (SSU) processome component, homolog (yeast)	8.69664e-07	2.49161e-05	-1.74091	-9.28394	2.73238e-06	7.10318e-05	8.62346	8.69559	8.7297	8.30411	8.32294	8.42291	7.85564	8.05713	7.85162	7.75346
27214_at	27214	10926	Dbf4	DBF4 homolog (S. cerevisiae)	8.70245e-07	2.49161e-05	-1.96213	-9.08962	3.31784e-06	8.1266e-05	8.68634	8.65321	8.80217	7.95865	8.01789	8.03483	7.695	7.66609	8.01262	7.55676
230376_at	230376	54801	Haus6	HAUS augmin-like complex, subunit 6	8.74326e-07	2.49991e-05	-2.24686	-9.34009	2.58488e-06	6.85429e-05	8.3991	8.03778	8.36028	7.47985	7.52792	7.63416	6.84745	7.33485	7.10032	7.10298
20460_at	20460	6491	Stil	Scl/Tal1 interrupting locus	8.82708e-07	2.52022e-05	-2.66611	-9.62004	1.96796e-06	5.69607e-05	8.53952	8.34767	8.58154	7.67118	7.86146	7.9826	6.92455	7.31827	7.29261	6.68272
320452_at	320452	283208	P4ha3	procollagen-proline, 2-oxoglutarate 4-dioxygenase (proline 4-hydroxylase), alpha polypeptide III	8.84691e-07	2.52022e-05	-1.82854	-9.49038	2.23106e-06	6.17902e-05	7.38552	7.20133	7.30892	6.79722	6.92348	6.95632	6.47874	6.33904	6.58943	6.29319
71960_at	71960	79784	Myh14	myosin, heavy polypeptide 14	8.84999e-07	2.52022e-05	1.86513	10.3467	9.98573e-07	3.54385e-05	8.64788	8.73795	8.68212	9.55482	9.26563	9.33306	9.55698	9.77412	9.52222	9.48502
66531_at	66531	56942	2310061C15Rik	RIKEN cDNA 2310061C15 gene	8.87421e-07	2.52373e-05	-1.84441	-11.642	3.27342e-07	1.71384e-05	8.44993	8.42701	8.58978	7.81363	8.15871	8.05814	7.6554	7.54443	7.58016	7.64729
68925_at	68925	26015	Rpap1	RNA polymerase II associated protein 1	8.90703e-07	2.52937e-05	-1.65348	-8.83563	4.29795e-06	9.75591e-05	8.11886	8.02412	8.06603	7.85553	7.94069	7.84131	7.32122	7.50145	7.30439	7.23826
100088_at	100088	1104	Rcc1	regulator of chromosome condensation 1	8.91793e-07	2.52937e-05	-1.85533	-9.30169	2.68477e-06	7.02249e-05	8.17947	7.98669	8.18835	7.6558	7.65995	7.76947	7.41103	7.17253	7.2358	7.07765
56741_at	56741	57722	Igdcc4	immunoglobulin superfamily, DCC subclass, member 4	8.98777e-07	2.54577e-05	-1.66712	-8.49792	6.11976e-06	0.000127277	6.82368	6.94239	6.99694	6.8204	6.74019	6.85402	6.2157	6.31691	6.15543	6.03982
319675_at	319675	85459	5830418K08Rik	RIKEN cDNA 5830418K08 gene	9.03212e-07	2.55381e-05	-1.52755	-8.9982	3.63936e-06	8.64239e-05	8.05116	8.03748	8.11681	7.82004	7.80965	7.79782	7.4566	7.4594	7.43774	7.47669
80880_at	80880	256949	Kank3	KN motif and ankyrin repeat domains 3	9.0477e-07	2.55381e-05	1.93303	9.29416	2.70485e-06	7.04891e-05	8.35558	8.35505	8.20852	8.88481	8.83737	8.76486	9.32127	9.08769	9.13333	9.46186
56312_at	56312	26471	Nupr1	nuclear protein 1	9.05993e-07	2.55381e-05	2.81541	9.94875	1.44052e-06	4.53495e-05	7.49419	7.52622	7.07524	8.09578	7.97138	7.66361	8.54624	8.95078	9.13922	8.78946
114142_at	114142		Foxp2	forkhead box P2	9.06436e-07	2.55381e-05	-1.82961	-8.4699	6.30495e-06	0.000129191	9.49845	9.4792	9.4627	9.32517	9.2718	9.37624	8.48563	8.712	8.80719	8.39096
50786_at	50786	90161	Hs6st2	heparan sulfate 6-O-sulfotransferase 2	9.12685e-07	2.568e-05	-1.66447	-9.47518	2.26433e-06	6.23044e-05	6.72961	6.70631	6.89014	6.29373	6.18861	6.3292	6.00835	6.10175	6.07013	5.98736
71846_at	71846	256126	Syce2	synaptonemal complex central element protein 2	9.17923e-07	2.57931e-05	-1.63874	-8.70359	4.92848e-06	0.00010776	7.9808	7.84439	7.9032	7.13354	7.16526	7.29162	7.15123	7.10597	7.34357	7.17975
68981_at	68981	6627	Snrpa1	small nuclear ribonucleoprotein polypeptide A'	9.25061e-07	2.59526e-05	-1.7585	-9.20227	2.96349e-06	7.51045e-05	9.06757	8.77131	9.01936	8.41135	8.39734	8.48291	8.18169	8.07583	8.18934	8.12673
20342_at	20342	8991	Selenbp2	selenium binding protein 2	9.2646e-07	2.59526e-05	2.04861	9.02048	3.55797e-06	8.51783e-05	7.45325	7.63341	7.28486	7.90854	7.92804	7.93018	8.31884	8.48889	8.42298	8.73199
72640_at	72640	92312	Mex3a	mex3 homolog A (C. elegans)	9.27291e-07	2.59526e-05	-2.54075	-11.2359	4.588e-07	2.16013e-05	8.94567	8.73215	8.96772	7.90239	8.24526	8.41138	7.55324	7.46287	7.81029	7.28501
117158_at	117158	117156	Scgb3a2	secretoglobin, family 3A, member 2	9.28497e-07	2.59526e-05	1.86355	9.83095	1.60932e-06	4.87793e-05	9.88355	9.77966	9.63758	10.4748	10.464	10.2631	10.627	10.7741	10.5217	10.7377
15040_at	15040	3133	H2-T23	histocompatibility 2, T region locus 23	9.31979e-07	2.60156e-05	2.61845	10.0465	1.31509e-06	4.26037e-05	6.80607	6.38679	7.08764	7.15895	6.69805	7.1979	8.20493	8.07813	8.27579	8.14181
14263_at	14263	2330	Fmo5	flavin containing monooxygenase 5	9.42952e-07	2.62873e-05	2.00317	10.4448	9.13982e-07	3.35607e-05	6.40421	6.48875	6.37934	6.72599	7.03497	6.76001	7.33712	7.23783	7.5687	7.53869
80888_at	80888	26353	Hspb8	heat shock protein 8	9.46559e-07	2.63532e-05	2.15799	8.88001	4.10617e-06	9.46653e-05	8.08515	8.24519	7.86871	8.48631	8.34896	8.36145	9.21735	8.96029	9.43431	9.08149
14964_at	14964	3105	H2-D1	histocompatibility 2, D region locus 1	9.4822e-07	2.63647e-05	2.08662	8.8298	4.32388e-06	9.79786e-05	8.1951	8.48832	8.26758	8.64736	8.68983	8.70125	9.47751	9.08656	9.37042	9.5574
67073_at	67073	55300	Pi4k2b	phosphatidylinositol 4-kinase type 2 beta	9.507e-07	2.63991e-05	1.8384	9.52458	2.15813e-06	6.04021e-05	9.02813	9.13137	8.91053	9.61433	9.53471	9.44041	9.73348	10.0309	9.88721	9.95058
17075_at	17075	4072	Epcam	epithelial cell adhesion molecule	9.53389e-07	2.64391e-05	-1.79648	-9.88222	1.53334e-06	4.69463e-05	9.58576	9.49706	9.46874	8.88086	9.02125	9.09869	8.67773	8.61683	8.83438	8.54677
70422_at	70422	57508	Ints2	integrator complex subunit 2	9.55327e-07	2.64582e-05	-2.02271	-10.4973	8.71897e-07	3.24655e-05	8.27837	8.16945	8.34724	7.67614	7.90948	8.03228	7.2494	7.36719	7.02306	7.3381
67139_at	67139	79003	Mis12	MIS12 homolog (yeast)	9.6497e-07	2.66904e-05	-1.81308	-9.87772	1.53985e-06	4.70554e-05	8.50486	8.32179	8.48686	7.99629	8.24397	8.20544	7.65993	7.67169	7.54242	7.44059
70572_at	70572	3843	Ipo5	importin 5	9.67375e-07	2.6722e-05	-1.89156	-9.44284	2.33692e-06	6.38045e-05	10.2307	10.1345	10.3077	9.68913	9.82157	9.86583	9.18262	9.53284	9.26837	9.21477
72657_at	72657	280636	2700094K13Rik	RIKEN cDNA 2700094K13 gene	9.70697e-07	2.67788e-05	-2.01606	-9.36904	2.51223e-06	6.69518e-05	8.87749	8.5762	8.9569	8.09859	8.05827	8.23246	7.65515	7.90001	7.89794	7.7359
353499_at	353499	147798	Tmc4	transmembrane channel-like gene family 4	9.73119e-07	2.68107e-05	1.65048	9.16699	3.06983e-06	7.6456e-05	8.71327	8.76902	8.60627	9.30969	9.1847	9.24636	9.40858	9.43985	9.3185	9.50917
58184_at	58184	9125	Rqcd1	rcd1 (required for cell differentiation) homolog 1 (S. pombe)	9.82302e-07	2.70286e-05	-1.94541	-9.83136	1.6087e-06	4.87793e-05	9.23577	9.1195	9.20876	8.47269	8.55655	8.71858	7.97499	8.32082	8.33802	8.25283
22169_at	22169	129607	Cmpk2	cytidine monophosphate (UMP-CMP) kinase 2, mitochondrial	9.86459e-07	2.71078e-05	2.13665	8.59608	5.51623e-06	0.00011746	6.79617	6.63665	6.86541	6.94334	7.08634	6.94381	7.77859	7.71457	7.6965	8.20553
69885_at	69885	79000	2610002D18Rik	RIKEN cDNA 2610002D18 gene	9.87905e-07	2.71124e-05	-1.83144	-9.15844	3.09622e-06	7.65429e-05	7.70177	7.54024	7.63371	7.24407	7.23285	7.14401	6.60243	6.94079	6.79948	6.64754
78781_at	78781	56829	Zc3hav1	zinc finger CCCH type, antiviral 1	9.93842e-07	2.724e-05	1.65097	9.53929	2.12757e-06	5.98631e-05	6.66676	6.67358	6.79844	7.12642	7.01265	7.15905	7.36823	7.51071	7.39368	7.47286
69693_at	69693	79983	Pof1b	premature ovarian failure 1B	9.95898e-07	2.72611e-05	2.21468	8.78495	4.52895e-06	0.000101647	5.1096	5.19735	5.40818	5.27596	5.04099	5.45839	6.17918	6.20385	6.43152	6.68928
17762_at	17762	4137	Mapt	microtubule-associated protein tau	1.0025e-06	2.73722e-05	2.04503	10.3511	9.94531e-07	3.53543e-05	6.95672	7.22469	6.96546	7.84638	7.62291	7.52348	8.16039	7.92451	8.02855	8.21496
114663_at	114663	3613	Impa2	inositol (myo)-1(or 4)-monophosphatase 2	1.00254e-06	2.73722e-05	-1.71814	-9.36015	2.53432e-06	6.72864e-05	8.2945	8.20657	8.29813	7.77957	7.90284	7.89696	7.5731	7.49055	7.55159	7.31554
117167_at	117167	79689	Steap4	STEAP family member 4	1.01352e-06	2.76365e-05	2.07918	9.65107	1.91013e-06	5.58206e-05	6.38712	6.61453	6.24651	7.14047	7.29272	7.0296	7.53423	7.32824	7.38305	7.65226
70354_at	70354	9728	Secisbp2l	SECIS binding protein 2-like	1.01757e-06	2.77111e-05	1.99395	10.3186	1.02429e-06	3.58706e-05	7.96184	8.1286	8.07471	8.7614	8.59471	8.44573	8.90235	9.25093	9.07049	8.96078
19716_at	19716		Bex1	brain expressed gene 1	1.01983e-06	2.7737e-05	-2.36924	-11.157	4.90512e-07	2.25678e-05	7.78171	7.46565	7.5961	6.64638	6.91524	7.12589	6.21425	6.6146	6.35736	6.28494
15903_at	15903	3399	Id3	inhibitor of DNA binding 3	1.0233e-06	2.77657e-05	-2.0375	-9.4792	2.25547e-06	6.22221e-05	9.17833	9.12382	9.27415	8.87833	8.64871	8.85401	8.24702	8.16234	7.8761	8.34054
211651_at	211651	2177	Fancd2	Fanconi anemia, complementation group D2	1.02363e-06	2.77657e-05	-3.02182	-10.1145	1.23478e-06	4.0877e-05	7.47801	7.31274	7.52284	6.32193	6.74941	6.73536	5.53595	6.15549	6.06135	5.50779
56459_at	56459	10055	Sae1	SUMO1 activating enzyme subunit 1	1.02482e-06	2.77657e-05	-1.7782	-9.54291	2.12011e-06	5.98118e-05	10.3422	10.1792	10.3473	9.67347	9.80055	9.84988	9.38755	9.36427	9.4654	9.61432
71804_at	71804	113115	Fam54a	family with sequence similarity 54, member A	1.02928e-06	2.78511e-05	-2.16134	-9.31734	2.64357e-06	6.97502e-05	7.46165	7.33421	7.47453	6.83024	7.02954	7.02809	6.1223	6.36709	6.60186	6.1016
66853_at	66853	57104	Pnpla2	patatin-like phospholipase domain containing 2	1.03319e-06	2.79167e-05	1.77419	9.16656	3.07115e-06	7.6456e-05	7.31367	7.35415	7.13075	7.61427	7.427	7.52547	8.07726	7.94292	8.15445	8.19877
12532_at	12532	995	Cdc25c	cell division cycle 25C	1.03553e-06	2.79167e-05	-3.52967	-9.57606	2.0532e-06	5.86268e-05	7.923	7.75016	7.91721	6.73962	7.15006	7.07075	5.95974	6.31122	6.32936	5.4011
319178_at	319178	3018	Hist1h2bb	histone cluster 1, H2bb	1.03566e-06	2.79167e-05	-3.30641	-9.2755	2.75533e-06	7.11792e-05	8.30568	7.82553	7.94247	6.80734	6.76601	7.0391	6.324	6.42288	6.62089	5.75319
19012_at	19012		Ppap2a	phosphatidic acid phosphatase type 2A	1.04384e-06	2.81016e-05	1.95819	8.4301	6.57851e-06	0.000133377	9.41795	9.39234	9.32919	9.60094	9.61768	9.54962	10.3956	10.0283	10.3781	10.5486
213603_at	213603	126969	Slc44a3	solute carrier family 44, member 3	1.05328e-06	2.83076e-05	1.93628	9.53521	2.136e-06	6.00204e-05	7.85114	7.79601	7.57063	8.27312	8.14036	8.04452	8.56312	8.73882	8.86096	8.60835
19252_at	19252	1843	Dusp1	dual specificity phosphatase 1	1.05417e-06	2.83076e-05	2.12241	9.26734	2.7777e-06	7.15082e-05	8.70499	8.90375	8.79003	9.25384	9.30133	9.42997	10.0858	9.57689	9.88797	9.95281
240185_at	240185	57608	9430020K01Rik	RIKEN cDNA 9430020K01 gene	1.05604e-06	2.8322e-05	1.82156	10.4773	8.87656e-07	3.28789e-05	9.49164	9.69978	9.65144	10.2019	9.94655	9.94027	10.3941	10.5157	10.4372	10.575
66634_at	66634	84515	Mcm8	minichromosome maintenance deficient 8 (S. cerevisiae)	1.06017e-06	2.83967e-05	-2.39559	-9.20281	2.96187e-06	7.51045e-05	6.99909	6.78707	7.18666	6.32112	6.39994	6.52781	5.54357	6.00507	5.84536	5.50409
51944_at	51944	90417	D2Ertd750e	DNA segment, Chr 2, ERATO Doi 750, expressed	1.0643e-06	2.84713e-05	-2.63609	-9.21075	2.93853e-06	7.47401e-05	9.26786	9.11399	9.25528	8.3967	8.47584	8.61074	7.9114	7.8022	8.10904	7.3319
14783_at	14783	2887	Grb10	growth factor receptor bound protein 10	1.07408e-06	2.86471e-05	-2.41103	-8.6874	5.01245e-06	0.000109258	12.203	12.1309	12.1901	11.7458	11.7606	11.8703	10.704	11.3317	10.8675	10.6056
12918_at	12918	1392	Crh	corticotropin releasing hormone	1.07567e-06	2.86471e-05	-2.6826	-8.6402	5.26627e-06	0.000113506	8.67688	8.66892	8.31768	8.09205	8.28019	8.32687	7.01601	7.34506	7.40143	6.68951
23912_at	23912	54509	Rhof	ras homolog gene family, member f	1.07614e-06	2.86471e-05	2.77516	9.15731	3.09972e-06	7.65429e-05	6.14307	6.78036	6.33453	7.64109	7.37762	7.54611	8.12806	7.68347	8.0857	7.71327
16420_at	16420	3694	Itgb6	integrin beta 6	1.07628e-06	2.86471e-05	1.95758	8.49337	6.1494e-06	0.000127347	7.5335	7.76718	7.48026	8.68308	8.5421	8.47111	8.50461	8.56203	8.36287	8.80701
234734_at	234734	16	Aars	alanyl-tRNA synthetase	1.07815e-06	2.86512e-05	-1.80105	-9.02604	3.53799e-06	8.47958e-05	9.37757	9.35864	9.45728	9.02654	9.02616	9.1376	8.56446	8.70275	8.32501	8.58083
27374_at	27374	10419	Prmt5	protein arginine N-methyltransferase 5	1.0804e-06	2.86512e-05	-1.6741	-10.3416	1.00317e-06	3.55422e-05	10.0108	9.9723	10.1049	9.38107	9.45173	9.63174	9.26949	9.24758	9.28967	9.33973
12338_at	12338	827	Capn6	calpain 6	1.08049e-06	2.86512e-05	-3.37785	-9.25927	2.80003e-06	7.19082e-05	10.7183	10.5075	10.5719	9.66781	9.95891	10.0103	8.603	9.41459	8.73683	8.4202
104884_at	104884	55775	Tdp1	tyrosyl-DNA phosphodiesterase 1	1.09185e-06	2.89163e-05	-1.79633	-12.2626	1.99207e-07	1.2341e-05	8.69922	8.6538	8.71911	8.00037	8.19717	8.3811	7.80122	7.89647	7.83954	7.84484
12400_at	12400	865	Cbfb	core binding factor beta	1.09937e-06	2.9079e-05	-1.60256	-9.76414	1.71456e-06	5.16733e-05	9.58743	9.51377	9.51437	9.0274	9.1517	9.20301	8.84591	8.89759	8.80572	8.88327
108105_at	108105	84002	B3gnt5	UDP-GlcNAc:betaGal beta-1,3-N-acetylglucosaminyltransferase 5	1.105e-06	2.91915e-05	-2.29265	-9.45505	2.30921e-06	6.33748e-05	7.25588	6.86681	7.16085	6.09807	6.33897	6.33659	5.91359	5.61153	5.98339	6.07779
545291_at	545291	60495	Hpse2	heparanase 2	1.10799e-06	2.92341e-05	-1.79134	-9.28256	2.73609e-06	7.10412e-05	7.89249	7.75341	7.84352	7.27624	7.36996	7.42306	6.7962	7.12335	7.04579	6.97431
68743_at	68743	54443	Anln	anillin, actin binding protein	1.11072e-06	2.92696e-05	-2.72746	-9.29838	2.69359e-06	7.03689e-05	9.41555	9.37231	9.43541	8.60611	8.80126	8.90552	7.75177	8.22749	8.21277	7.52642
12190_at	12190	675	Brca2	breast cancer 2	1.12314e-06	2.95601e-05	-1.9789	-10.4321	9.24463e-07	3.35994e-05	7.36693	7.28554	7.41929	6.74618	6.61921	6.95355	6.39606	6.20535	6.56828	6.29946
53896_at	53896	56301	Slc7a10	solute carrier family 7 (cationic amino acid transporter, y+ system), member 10	1.12557e-06	2.95875e-05	3.25513	9.31159	2.65863e-06	6.98862e-05	6.71866	7.27379	7.01172	8.3101	8.01182	8.03794	8.76336	8.41971	8.43972	9.14113
15505_at	15505	10808	Hsph1	heat shock 105kDa/110kDa protein 1	1.13076e-06	2.96871e-05	-1.70616	-8.68297	5.03569e-06	0.000109652	8.76359	8.79684	8.98699	8.69499	8.57834	8.64954	8.01187	8.19457	7.97363	8.1359
75429_at	75429		Fam183b	family with sequence similarity 183, member B	1.14824e-06	3.0068e-05	1.74251	8.88963	4.06586e-06	9.38382e-05	6.38387	6.27365	6.12039	6.65709	6.63008	6.65413	6.96466	6.98622	7.17166	7.12462
213469_at	213469	203190	Lgi3	leucine-rich repeat LGI family, member 3	1.14935e-06	3.0068e-05	1.67429	9.38022	2.48478e-06	6.6471e-05	10.1709	10.3964	10.2373	10.8984	10.7361	10.7672	11.0627	10.9863	10.9584	11.0493
74318_at	74318	84525	Hopx	HOP homeobox	1.14953e-06	3.0068e-05	2.08888	9.17263	3.05253e-06	7.63421e-05	8.98328	9.24744	8.69491	9.90082	9.77337	9.68354	9.97287	10.0449	10.1313	10.0684
11514_at	11514	114	Adcy8	adenylate cyclase 8	1.15181e-06	3.00906e-05	1.92381	8.51583	6.00453e-06	0.000125585	5.26885	5.36625	5.20396	5.37467	5.53915	5.48316	6.34127	6.16872	5.95142	6.39829
21973_at	21973	7153	Top2a	topoisomerase (DNA) II alpha	1.1545e-06	3.01237e-05	-3.45681	-8.99731	3.64264e-06	8.64239e-05	10.9177	10.7694	10.959	9.97634	10.1402	10.2353	8.85335	9.55433	9.25388	8.50119
19228_at	19228	5745	Pth1r	parathyroid hormone 1 receptor	1.16334e-06	3.03171e-05	-1.94802	-9.15779	3.09824e-06	7.65429e-05	8.74082	8.82673	8.91042	8.53475	8.37962	8.59947	8.09428	7.69223	7.7221	7.91699
71085_at	71085	84986	Arhgap19	Rho GTPase activating protein 19	1.17597e-06	3.06086e-05	-2.20638	-10.3559	9.90278e-07	3.53216e-05	8.86973	8.92578	9.12081	8.1287	8.33619	8.5169	7.64423	7.87287	8.06437	7.72024
17975_at	17975	4691	Ncl	nucleolin	1.18658e-06	3.08466e-05	-1.77753	-8.97498	3.72629e-06	8.80145e-05	10.6036	10.3952	10.6334	10.0456	10.0622	10.1169	9.56282	9.81415	9.7909	9.69081
56554_at	56554		Raet1d	retinoic acid early transcript delta	1.19214e-06	3.09533e-05	-3.02574	-11.1143	5.08697e-07	2.29314e-05	6.1447	5.72892	6.24138	4.61435	5.15247	5.18762	4.67785	4.30525	4.56822	4.23256
69719_at	69719	790	Cad	carbamoyl-phosphate synthetase 2, aspartate transcarbamylase, and dihydroorotase	1.19875e-06	3.10869e-05	-1.75127	-9.27444	2.75821e-06	7.11792e-05	8.36596	8.30596	8.59698	7.87376	7.82962	7.98605	7.65313	7.67146	7.5661	7.58706
75273_at	75273	27043	Pelp1	proline, glutamic acid and leucine rich protein 1	1.20444e-06	3.11961e-05	-1.72778	-9.7262	1.77763e-06	5.30261e-05	8.62048	8.66425	8.79683	8.32907	8.17557	8.38624	8.00331	7.91947	7.9018	7.79546
53890_at	53890	9733	Sart3	squamous cell carcinoma antigen recognized by T cells 3	1.20953e-06	3.12669e-05	-1.68212	-8.8946	4.0452e-06	9.34631e-05	8.15931	8.13996	8.19111	7.85043	7.99312	7.97794	7.30173	7.58995	7.34762	7.39698
233733_at	233733	374378	Galntl4	UDP-N-acetyl-alpha-D-galactosamine:polypeptide N-acetylgalactosaminyltransferase-like 4	1.21012e-06	3.12669e-05	1.69473	8.7434	4.72839e-06	0.000104355	8.16121	8.25141	7.97336	8.68644	8.71976	8.76031	8.88959	8.83856	8.84277	9.00034
66585_at	66585	9410	Snrnp40	small nuclear ribonucleoprotein 40 (U5)	1.21415e-06	3.13328e-05	-1.69268	-9.71395	1.79855e-06	5.34443e-05	8.80444	8.68598	8.82348	8.17518	8.38008	8.31341	8.05038	7.96502	7.92627	8.10456
399558_at	399558	23768	Flrt2	fibronectin leucine rich transmembrane protein 2	1.22199e-06	3.14967e-05	-2.29748	-11.0787	5.24384e-07	2.34391e-05	7.91291	7.78618	7.89662	6.96477	7.324	7.42587	6.45737	6.91289	6.71343	6.53834
235431_at	235431	10391	Coro2b	coronin, actin binding protein, 2B	1.23039e-06	3.16636e-05	1.64655	8.47565	6.26646e-06	0.000128775	7.5813	7.54329	7.56786	7.71656	7.49469	7.48219	8.30836	8.09652	8.38232	8.33144
212531_at	212531	83699	Sh3bgrl2	SH3 domain binding glutamic acid-rich protein like 2	1.23145e-06	3.16636e-05	-1.78798	-9.48233	2.24862e-06	6.21951e-05	8.68666	8.55115	8.82743	8.02038	8.09037	8.22761	7.81242	7.9161	7.92894	7.75313
72349_at	72349	1845	Dusp3	dual specificity phosphatase 3 (vaccinia virus phosphatase VH1-related)	1.23374e-06	3.16839e-05	1.88868	8.90327	4.00942e-06	9.28976e-05	7.41941	7.74977	7.44615	7.95021	7.8094	7.90252	8.51799	8.28345	8.48739	8.55153
14056_at	14056	2146	Ezh2	enhancer of zeste homolog 2 (Drosophila)	1.23658e-06	3.17183e-05	-1.8376	-9.88264	1.53274e-06	4.69463e-05	10.1591	9.98323	10.1606	9.49481	9.75478	9.64088	9.16102	9.32319	9.31686	9.08683
52563_at	52563	8697	Cdc23	CDC23 cell division cycle 23	1.23816e-06	3.17204e-05	-1.67287	-10.2661	1.07443e-06	3.70147e-05	9.9249	9.86262	9.92388	9.46109	9.63169	9.72506	9.1452	9.25704	9.11602	9.12431
78733_at	78733	10024	Troap	trophinin associated protein	1.24011e-06	3.17321e-05	-2.15713	-11.6009	3.38554e-07	1.75377e-05	8.30783	8.14634	8.18819	7.45119	7.79549	7.92676	7.12637	7.10505	7.27196	6.89892
214669_at	214669	83746	L3mbtl2	l(3)mbt-like 2 (Drosophila)	1.24187e-06	3.17389e-05	-1.83918	-11.31	4.3105e-07	2.08985e-05	7.75836	7.74058	7.7868	7.30555	7.42418	7.69483	6.90071	6.94091	6.73646	6.94403
68979_at	68979	25926	Nol11	nucleolar protein 11	1.24425e-06	3.17614e-05	-2.04218	-9.96415	1.41991e-06	4.4968e-05	8.83232	8.55581	8.68187	8.07815	8.40329	8.32289	7.55334	7.8886	7.57484	7.61441
68453_at	68453		Gpihbp1	GPI-anchored HDL-binding protein 1	1.25064e-06	3.18861e-05	2.21599	9.03502	3.50595e-06	8.42508e-05	7.47096	7.64082	7.50081	8.22179	8.06881	8.13642	8.85998	8.39003	8.54037	8.89664
105827_at	105827	347902	Amigo2	adhesion molecule with Ig like domain 2	1.26636e-06	3.22475e-05	1.84866	8.60148	5.48496e-06	0.000117029	6.92779	7.03242	6.94652	7.24827	7.29965	7.24229	7.97446	7.59932	7.82248	7.99442
66578_at	66578	54069	2610039C10Rik	RIKEN cDNA 2610039C10 gene	1.26786e-06	3.22475e-05	-1.97654	-11.2727	4.44798e-07	2.11412e-05	9.36667	9.23629	9.27858	8.34191	8.65261	8.74646	8.2872	8.15898	8.46921	8.31528
214444_at	214444	55755	Cdk5rap2	CDK5 regulatory subunit associated protein 2	1.27342e-06	3.23501e-05	-2.08181	-9.16192	3.08543e-06	7.64572e-05	8.5479	8.53417	8.6267	7.94759	8.07258	8.14695	7.27746	7.82	7.46011	7.4354
72022_at	72022	54733	Slc35f2	solute carrier family 35, member F2	1.27761e-06	3.24176e-05	-1.86494	-9.39125	2.45802e-06	6.59217e-05	6.95471	6.58796	6.67583	5.98036	6.19821	6.13019	5.91925	5.85108	5.81623	5.80671
16792_at	16792	7805	Laptm5	lysosomal-associated protein transmembrane 5	1.28062e-06	3.24551e-05	2.12017	9.04801	3.46018e-06	8.35927e-05	8.62271	8.79071	8.58922	9.08119	8.91449	9.13929	9.89591	9.46339	9.66692	9.94164
67967_at	67967	10714	Pold3	polymerase (DNA-directed), delta 3, accessory subunit	1.28958e-06	3.26136e-05	-1.80765	-8.96114	3.77918e-06	8.9065e-05	8.93402	8.82874	8.89751	8.28503	8.38861	8.3574	8.19623	8.00407	8.09248	7.81339
382253_at	382253	6792	Cdkl5	cyclin-dependent kinase-like 5	1.29102e-06	3.26136e-05	1.74995	10.0768	1.27859e-06	4.18695e-05	7.22509	7.35307	7.16412	7.96649	7.71953	7.74488	8.06735	8.12552	7.94684	8.08191
215303_at	215303	57172	Camk1g	calcium/calmodulin-dependent protein kinase I gamma	1.29149e-06	3.26136e-05	-1.70271	-9.07527	3.3662e-06	8.20709e-05	8.51288	8.37337	8.34516	8.10781	8.06627	8.2306	7.56085	7.71039	7.75197	7.54342
19062_at	19062	51763	Inpp5k	inositol polyphosphate 5-phosphatase K	1.2974e-06	3.27239e-05	1.6423	8.63522	5.29389e-06	0.000113806	8.85126	8.87853	8.76101	9.04146	9.08667	9.10521	9.5745	9.44748	9.46887	9.68413
57444_at	57444	3669	Isg20	interferon-stimulated protein	1.30255e-06	3.28148e-05	2.88617	8.413	6.69998e-06	0.00013468	7.54393	7.57415	7.48061	7.9977	7.84756	7.84334	9.26865	8.46373	9.03521	9.33156
14955_at	14955		H19	H19 fetal liver mRNA	1.30896e-06	3.29369e-05	-1.89756	-8.85529	4.21184e-06	9.60224e-05	13.1652	13.0397	13.0869	12.6932	12.7074	12.8241	12.1138	12.2692	12.3554	11.9205
50799_at	50799	10165	Slc25a13	solute carrier family 25 (mitochondrial carrier, adenine nucleotide translocator), member 13	1.33888e-06	3.36306e-05	-2.01765	-11.1281	5.02713e-07	2.28806e-05	8.59077	8.50577	8.56002	7.8762	8.14479	8.30201	7.41998	7.69399	7.62691	7.39586
18432_at	18432	10514	Mybbp1a	MYB binding protein (P160) 1a	1.3397e-06	3.36306e-05	-2.14333	-9.81042	1.64089e-06	4.9665e-05	9.62254	9.60233	9.72767	8.92756	9.11432	9.26234	8.44685	8.76701	8.28683	8.65984
67223_at	67223	51018	Rrp15	ribosomal RNA processing 15 homolog (S. cerevisiae)	1.35387e-06	3.3946e-05	-1.84425	-9.58818	2.02931e-06	5.81208e-05	7.87807	7.8711	7.85771	7.33726	7.53264	7.3139	7.10208	6.74941	7.03405	7.03346
108062_at	108062	1478	Cstf2	cleavage stimulation factor, 3' pre-RNA subunit 2	1.36566e-06	3.42011e-05	-1.56946	-9.08207	3.34318e-06	8.16036e-05	9.12796	9.10904	9.24554	8.79053	8.84831	8.91198	8.54488	8.51885	8.48169	8.50123
231329_at	231329	5431	Polr2b	polymerase (RNA) II (DNA directed) polypeptide B	1.37678e-06	3.44358e-05	-1.54758	-9.05158	3.44772e-06	8.35156e-05	10.184	10.0858	10.1172	9.80179	9.89518	9.92925	9.52249	9.49089	9.52824	9.45551
107747_at	107747	10840	Aldh1l1	aldehyde dehydrogenase 1 family, member L1	1.37828e-06	3.44358e-05	2.16642	9.56116	2.083e-06	5.91646e-05	5.91438	5.84027	5.8748	6.55534	6.25463	6.3513	6.98151	7.29435	6.7843	6.85357
73873_at	73873	84140	Fam161a	family with sequence similarity 161, member A	1.39593e-06	3.48358e-05	1.69476	9.19245	2.99267e-06	7.54246e-05	7.14667	7.1823	7.22248	7.58985	7.68753	7.53452	7.88455	7.86941	7.89956	8.11327
17829_at	17829		Muc1	mucin 1, transmembrane	1.3983e-06	3.4854e-05	1.9545	9.51353	2.18141e-06	6.08926e-05	10.1501	10.431	10.1357	11.0325	10.8298	10.7864	11.2733	11.0221	11.3105	11.2264
66468_at	66468	220134	Ska1	spindle and kinetochore associated complex subunit 1	1.42249e-06	3.54151e-05	-2.01995	-9.37566	2.49595e-06	6.66856e-05	6.27459	5.97815	6.27583	5.77699	5.52796	5.66317	5.02937	5.18335	5.36812	5.06875
68964_at	68964	80169	Ctc1	CTS telomere maintenance complex component 1	1.43252e-06	3.5623e-05	-1.76484	-10.4743	8.90038e-07	3.29097e-05	9.25376	9.27636	9.22454	8.61632	8.80674	8.91892	8.33834	8.47716	8.54763	8.35509
171580_at	171580	64780	Mical1	microtubule associated monoxygenase, calponin and LIM domain containing 1	1.43465e-06	3.56342e-05	-1.71214	-9.58836	2.02896e-06	5.81208e-05	8.84747	8.71338	8.90876	8.08209	8.1282	8.32889	7.98989	8.13535	8.09105	7.97619
70564_at	70564	84293	5730469M10Rik	RIKEN cDNA 5730469M10 gene	1.44889e-06	3.59456e-05	-1.68997	-8.82633	4.33935e-06	9.81194e-05	10.5155	10.3806	10.4399	9.88601	9.97835	9.89665	9.5825	9.61744	9.85552	9.68661
11931_at	11931	481	Atp1b1	ATPase, Na+/K+ transporting, beta 1 polypeptide	1.45146e-06	3.59673e-05	1.94148	9.1453	3.13725e-06	7.72895e-05	10.314	10.4342	10.1363	10.9451	10.7648	10.7991	11.253	11.0852	11.4532	11.2125
27053_at	27053	440	Asns	asparagine synthetase	1.45675e-06	3.60563e-05	-1.77702	-9.50638	2.19661e-06	6.11153e-05	9.16076	9.00947	9.22383	8.25501	8.49371	8.50897	8.36937	8.15329	8.30626	8.37867
17295_at	17295	4233	Met	met proto-oncogene	1.46588e-06	3.62382e-05	1.7515	10.4412	9.16939e-07	3.35994e-05	8.45507	8.55838	8.48758	8.95489	8.6331	8.7191	9.21909	9.40835	9.25341	9.34959
12606_at	12606	1050	Cebpa	CCAAT/enhancer binding protein (C/EBP), alpha	1.46752e-06	3.62382e-05	2.12482	9.62231	1.96367e-06	5.69607e-05	8.07785	8.32315	8.23156	8.79984	8.48601	8.50071	9.41126	9.00117	9.37981	9.37695
75563_at	75563	7802	Dnali1	dynein, axonemal, light intermediate polypeptide 1	1.47135e-06	3.62904e-05	1.97963	11.1234	5.04745e-07	2.28806e-05	7.07579	7.12012	7.08309	7.79207	7.37709	7.58505	8.2518	7.91329	8.08318	8.04486
21452_at	21452	6948	Tcn2	transcobalamin 2	1.49135e-06	3.67409e-05	1.86239	8.49699	6.12583e-06	0.000127277	9.50727	9.59895	9.55416	9.89415	9.81506	9.83643	10.5437	10.1717	10.445	10.6068
56070_at	56070	10915	Tcerg1	transcription elongation regulator 1 (CA150)	1.49499e-06	3.6788e-05	-1.57274	-8.77013	4.59902e-06	0.000102867	9.34054	9.255	9.367	8.92762	8.89903	8.95567	8.58407	8.6395	8.73376	8.71121
407800_at	407800	1842	Ecm2	extracellular matrix protein 2, female organ and adipocyte specific	1.49765e-06	3.68106e-05	2.0121	8.17907	8.63047e-06	0.000162826	6.15604	6.19455	5.89971	6.33323	6.29506	6.32927	6.83716	7.07501	7.07665	7.35593
76936_at	76936	4670	Hnrnpm	heterogeneous nuclear ribonucleoprotein M	1.50674e-06	3.69911e-05	-1.78778	-8.75764	4.659e-06	0.000103362	12.006	12.0436	12.0854	11.7194	11.9314	11.856	11.1131	11.4472	11.0899	11.1487
14862_at	14862	2949	Gstm1	glutathione S-transferase, mu 1	1.51071e-06	3.70457e-05	2.21388	8.87066	4.14581e-06	9.52683e-05	8.00479	8.27154	8.14736	8.56604	8.23067	8.32805	9.52407	8.94717	9.29328	9.34436
11658_at	11658	214	Alcam	activated leukocyte cell adhesion molecule	1.51284e-06	3.7055e-05	1.60746	9.21183	2.93537e-06	7.47401e-05	10.352	10.3879	10.2437	10.7793	10.6322	10.6629	10.9434	11.0784	11.0078	11.023
12567_at	12567	1019	Cdk4	cyclin-dependent kinase 4	1.51688e-06	3.71109e-05	-1.68367	-9.47947	2.25489e-06	6.22221e-05	12.1634	12.0683	12.1968	11.5986	11.6374	11.7927	11.4501	11.2737	11.4747	11.362
17918_at	17918	4644	Myo5a	myosin VA	1.54866e-06	3.78448e-05	-1.69074	-8.72026	4.84361e-06	0.000106564	7.71827	7.67799	7.96975	7.32772	7.35846	7.37644	7.08482	7.02053	7.00204	7.03887
83669_at	83669	11180	Wdr6	WD repeat domain 6	1.55162e-06	3.78734e-05	-2.28262	-8.92082	3.93804e-06	9.20918e-05	9.65332	9.66077	9.67026	9.22596	9.32919	9.57691	8.42875	8.85991	8.25937	8.24545
65221_at	65221	51296	Slc15a3	solute carrier family 15, member 3	1.5604e-06	3.80011e-05	1.62262	8.6572	5.17331e-06	0.000111958	6.68717	6.47376	6.57594	6.8895	6.79908	6.86193	7.30958	7.23557	7.20633	7.36293
15979_at	15979	3459	Ifngr1	interferon gamma receptor 1	1.56044e-06	3.80011e-05	1.68705	7.89472	1.18294e-05	0.000207303	9.10689	9.09302	9.02878	9.1861	9.19387	9.08243	9.83089	9.61666	9.84229	10.0081
20623_at	20623	54861	Snrk	SNF related kinase	1.56824e-06	3.81474e-05	1.73176	8.86677	4.16238e-06	9.53388e-05	9.92641	9.88474	9.65165	10.2307	10.1818	10.0938	10.513	10.6469	10.7089	10.5966
319757_at	319757	6608	Smo	smoothened homolog (Drosophila)	1.57826e-06	3.83471e-05	-1.84369	-9.24095	2.85147e-06	7.27881e-05	9.45185	9.45871	9.48206	9.08633	8.98344	9.21821	8.56134	8.81629	8.4486	8.46996
104776_at	104776	4329	Aldh6a1	aldehyde dehydrogenase family 6, subfamily A1	1.61893e-06	3.92901e-05	1.65056	8.67542	5.07559e-06	0.000110294	9.04611	9.18797	8.92446	9.4458	9.47922	9.48448	9.80001	9.84117	9.77935	9.69486
30944_at	30944	30832	Zfp354c	zinc finger protein 354C	1.6276e-06	3.94553e-05	-1.72981	-8.76394	4.62861e-06	0.000102971	8.70408	8.57288	8.81223	8.27768	8.38748	8.36807	7.93006	8.04643	7.86414	7.78278
23893_at	23893	64388	Grem2	gremlin 2 homolog, cysteine knot superfamily (Xenopus laevis)	1.6312e-06	3.94975e-05	1.74781	9.94004	1.45231e-06	4.54508e-05	6.89735	6.78472	7.00705	7.36337	7.10759	7.09821	7.62837	7.78555	7.66921	7.731
71963_at	71963	55038	Cdca4	cell division cycle associated 4	1.63551e-06	3.95565e-05	-1.57485	-9.33033	2.60987e-06	6.89469e-05	9.37322	9.36849	9.47317	8.89337	9.03154	9.05181	8.75615	8.70542	8.76535	8.77434
238726_at	238726	153643	Fam81b	family with sequence similarity 81, member B	1.65497e-06	3.99815e-05	1.83779	11.5686	3.47655e-07	1.78781e-05	4.92888	4.97183	4.96823	5.43344	5.13204	4.99486	5.7894	5.73656	5.86865	5.93511
218581_at	218581	55789	Depdc1b	DEP domain containing 1B	1.66478e-06	4.01728e-05	-2.0282	-9.12219	3.21088e-06	7.89061e-05	8.25327	8.2164	8.22522	7.50287	7.62912	7.73233	7.16202	7.48511	7.20111	6.94635
72776_at	72776	163786	Sass6	spindle assembly 6 homolog (C. elegans)	1.66992e-06	4.0251e-05	-1.9895	-8.7281	4.8042e-06	0.000105917	8.07101	7.66391	7.99869	7.25127	7.33722	7.34836	6.87691	7.05395	7.00741	6.76129
72027_at	72027	55630	Slc39a4	solute carrier family 39 (zinc transporter), member 4	1.68031e-06	4.04147e-05	1.71517	9.08586	3.33042e-06	8.14622e-05	7.7224	7.96205	7.77732	8.46872	8.28366	8.43037	8.72259	8.54556	8.54505	8.58991
94249_at	94249	57419	Slc24a3	solute carrier family 24 (sodium/potassium/calcium exchanger), member 3	1.68154e-06	4.04147e-05	1.57992	7.99076	1.06245e-05	0.000191413	6.64484	6.61517	6.65872	6.65834	6.74639	6.77548	7.29271	7.13363	7.36149	7.39645
194590_at	194590	9185	Reps2	RALBP1 associated Eps domain containing protein 2	1.68244e-06	4.04147e-05	1.9769	10.5493	8.32332e-07	3.13226e-05	6.23583	6.26571	6.12059	6.72206	6.28475	6.44541	7.28249	7.15018	6.99828	7.3155
104662_at	104662	55720	Tsr1	TSR1, 20S rRNA accumulation, homolog (yeast)	1.69518e-06	4.06747e-05	-2.10224	-9.29004	2.71592e-06	7.06906e-05	9.21907	9.10464	9.36017	8.61255	8.67328	8.88836	8.37921	7.89965	8.0831	8.23375
56191_at	56191	7216	Tro	trophinin	1.70702e-06	4.09126e-05	-1.61729	-9.44343	2.33558e-06	6.38045e-05	6.76119	6.77489	6.77097	6.38037	6.39469	6.56472	6.0977	6.17431	6.00866	6.0147
80285_at	80285	83666	Parp9	poly (ADP-ribose) polymerase family, member 9	1.71534e-06	4.10654e-05	1.83351	9.42863	2.36962e-06	6.44482e-05	6.99807	7.11257	7.02875	7.52809	7.32991	7.262	7.71149	7.90922	7.99977	8.04485
229003_at	229003	85441	BC006779	cDNA sequence BC006779	1.72244e-06	4.11889e-05	1.6335	9.01239	3.58728e-06	8.55898e-05	7.10466	7.14784	7.22287	7.62508	7.47958	7.56429	7.76593	7.88155	7.83396	7.97921
74685_at	74685		4930451C15Rik	RIKEN cDNA 4930451C15 gene	1.72538e-06	4.12126e-05	1.84154	8.76229	4.63655e-06	0.000102971	6.50452	6.76688	6.49869	7.05362	6.97881	7.10007	7.44538	7.31734	7.48195	7.64247
70719_at	70719	23526	Hmha1	histocompatibility (minor) HA-1	1.73145e-06	4.1311e-05	1.60497	8.76303	4.63299e-06	0.000102971	7.51639	7.44023	7.4499	8.1067	7.95008	8.01783	8.0144	8.17046	8.18973	8.22376
18115_at	18115		Nnt	nicotinamide nucleotide transhydrogenase	1.73438e-06	4.13143e-05	-1.79965	-8.29213	7.63125e-06	0.000148743	9.04399	9.00768	9.11559	8.81499	8.90672	9.02616	8.17655	8.46778	8.05007	8.1033
103712_at	103712	728392	6330403K07Rik	RIKEN cDNA 6330403K07 gene	1.73548e-06	4.13143e-05	-1.72644	-10.253	1.08731e-06	3.72764e-05	8.70041	8.49604	8.54239	7.97033	8.23123	8.21973	7.78253	7.80481	7.83434	7.75511
12617_at	12617	1060	Cenpc1	centromere protein C1	1.7542e-06	4.17129e-05	-1.63565	-8.8956	4.04103e-06	9.34631e-05	7.68069	7.58359	7.52049	7.17617	7.27946	7.16027	6.77652	6.95734	6.95022	6.85457
50528_at	50528	7113	Tmprss2	transmembrane protease, serine 2	1.77951e-06	4.22674e-05	1.68179	8.51243	6.02621e-06	0.00012579	7.64129	7.59105	7.41107	8.14351	8.14814	8.06783	8.29054	8.42169	8.17566	8.30615
93842_at	93842	57549	Igsf9	immunoglobulin superfamily, member 9	1.78867e-06	4.23725e-05	-2.00118	-8.76834	4.60758e-06	0.000102867	7.46272	7.26261	7.33274	6.84365	6.97442	7.03857	6.5256	6.52404	6.1274	6.19333
71962_at	71962	652968	Gatsl3	GATS protein-like 3	1.7887e-06	4.23725e-05	2.2505	8.36936	7.02109e-06	0.000139677	6.44494	6.5588	6.40483	6.79533	6.85876	6.90629	7.68311	7.20527	7.83071	7.76697
23881_at	23881	9908	G3bp2	GTPase activating protein (SH3 domain) binding protein 2	1.79312e-06	4.23725e-05	-1.64363	-8.56837	5.67975e-06	0.000119857	9.59566	9.51576	9.59244	9.21565	9.276	9.29327	8.86539	9.01064	8.7545	8.76043
238673_at	238673	195828	Zfp367	zinc finger protein 367	1.7941e-06	4.23725e-05	-1.94388	-8.70479	4.92229e-06	0.000107736	8.73661	8.85639	8.9107	8.33443	8.48924	8.42496	7.66076	8.07409	8.00472	7.72737
11792_at	11792	328	Apex1	apurinic/apyrimidinic endonuclease 1	1.79526e-06	4.23725e-05	-1.92652	-9.91799	1.48265e-06	4.61956e-05	9.76694	9.75965	9.86791	8.91065	9.12036	9.25982	9.00328	8.62332	8.86011	8.89918
13823_at	13823	23136	Epb4.1l3	erythrocyte protein band 4.1-like 3	1.79593e-06	4.23725e-05	-1.71617	-8.65608	5.17935e-06	0.000111974	8.02163	7.78977	8.07366	7.44759	7.40835	7.50036	7.15517	7.16101	7.30136	7.12667
230233_at	230233	8518	Ikbkap	inhibitor of kappa light polypeptide enhancer in B cells, kinase complex-associated protein	1.81583e-06	4.27943e-05	-1.88018	-8.20396	8.39889e-06	0.000159737	8.77478	8.7545	8.76658	8.46286	8.53946	8.51958	7.89015	8.12314	7.60956	7.74406
23917_at	23917	3614	Impdh1	inosine 5'-phosphate dehydrogenase 1	1.81934e-06	4.28293e-05	1.88251	8.1256	9.15177e-06	0.00017072	7.74209	7.74546	7.78439	7.99804	7.83671	7.94629	8.66607	8.36114	8.74398	8.86295
216190_at	216190	55198	Appl2	adaptor protein, phosphotyrosine interaction, PH domain and leucine zipper containing 2	1.82965e-06	4.29819e-05	1.8132	8.42883	6.58744e-06	0.00013343	8.40681	8.45181	8.23395	8.72246	8.70494	8.66182	9.0108	9.29109	9.38535	9.18938
320365_at	320365	10129	Fry	furry homolog (Drosophila)	1.82988e-06	4.29819e-05	1.73466	8.75293	4.68184e-06	0.00010376	6.35588	6.53212	6.38511	6.8279	6.74028	6.67543	7.04136	7.33517	7.20841	7.28272
14254_at	14254	2321	Flt1	FMS-like tyrosine kinase 1	1.83251e-06	4.2996e-05	1.61613	9.00611	3.61025e-06	8.60409e-05	8.18948	8.21563	8.06758	8.53563	8.37538	8.39189	8.79131	8.91075	8.91098	8.78801
26465_at	26465	7705	Zfp146	zinc finger protein 146	1.84089e-06	4.31447e-05	-1.59975	-9.17343	3.0501e-06	7.63421e-05	10.0269	9.95256	9.97929	9.56944	9.73895	9.6186	9.30153	9.3374	9.38304	9.20715
66725_at	66725	120892	Lrrk2	leucine-rich repeat kinase 2	1.84444e-06	4.31804e-05	2.09201	9.09381	3.30385e-06	8.10169e-05	8.06266	8.28652	8.12421	8.94448	8.84075	8.69231	9.08193	9.4981	9.03075	9.24538
26950_at	26950	7447	Vsnl1	visinin-like 1	1.85468e-06	4.33489e-05	1.8526	8.23412	8.12725e-06	0.000155689	7.53386	7.60858	7.67711	7.59927	7.76156	7.82951	8.58223	8.27544	8.38369	8.70831
69550_at	69550		Bst2	bone marrow stromal cell antigen 2	1.8576e-06	4.33489e-05	2.07531	8.00852	1.04166e-05	0.000188468	7.52406	7.57945	7.6569	7.65344	7.83392	7.77774	8.70531	8.32236	8.52476	8.94017
52668_at	52668		Ifi27l1	interferon, alpha-inducible protein 27 like 1	1.85778e-06	4.33489e-05	1.9048	8.76469	4.62502e-06	0.000102971	7.64104	7.67583	7.52503	8.10615	8.06444	7.94971	8.46072	8.44494	8.4222	8.81455
106795_at	106795	6941	Tcf19	transcription factor 19	1.86256e-06	4.34125e-05	-2.05684	-11.392	4.02473e-07	1.97389e-05	9.40737	9.38185	9.27792	8.43271	8.63443	8.91461	8.48057	8.19283	8.37833	8.19233
11668_at	11668	216	Aldh1a1	aldehyde dehydrogenase family 1, subfamily A1	1.86838e-06	4.35005e-05	1.77268	8.4635	6.34807e-06	0.000129698	9.284	9.28732	9.16531	9.55012	9.61794	9.57896	10.1235	9.9303	9.94098	10.2682
14461_at	14461	2624	Gata2	GATA binding protein 2	1.88071e-06	4.37395e-05	2.36225	9.41206	2.40836e-06	6.50131e-05	7.15909	7.22051	7.23353	7.89017	7.69451	7.49962	8.44269	8.04772	8.55832	8.65955
107607_at	107607	10392	Nod1	nucleotide-binding oligomerization domain containing 1	1.90704e-06	4.43032e-05	1.62342	8.61288	5.41955e-06	0.000115867	6.75609	6.7988	6.81233	7.09873	6.97949	6.95686	7.39844	7.59931	7.38403	7.55892
59010_at	59010	58472	Sqrdl	sulfide quinone reductase-like (yeast)	1.90948e-06	4.43111e-05	2.3858	8.17627	8.65698e-06	0.000163181	6.03208	5.79096	5.42484	6.14981	6.09259	6.00094	7.0143	6.69376	7.1378	7.2028
18102_at	18102	4830	Nme1	NME/NM23 nucleoside diphosphate kinase 1	1.92276e-06	4.45395e-05	-1.96701	-9.27719	2.7507e-06	7.11589e-05	8.66548	8.54067	8.80108	7.67427	7.97138	7.94502	7.66374	7.47859	7.73342	7.88312
72567_at	72567	9774	Bclaf1	BCL2-associated transcription factor 1	1.92494e-06	4.45395e-05	-1.59878	-8.42293	6.62914e-06	0.000133891	10.1507	9.92337	10.0278	9.79673	9.73617	9.80455	9.29694	9.42634	9.32761	9.3856
20383_at	20383	6428	Srsf3	serine/arginine-rich splicing factor 3	1.92731e-06	4.45395e-05	-2.06409	-8.99476	3.65209e-06	8.65513e-05	8.4505	8.1307	8.24481	7.89287	8.10553	7.80711	7.16487	7.43254	6.99309	7.31596
67138_at	67138	55008	Herc6	hect domain and RLD 6	1.92773e-06	4.45395e-05	1.5069	7.61625	1.62428e-05	0.000266154	6.09599	6.00445	6.16347	6.01429	6.17302	6.00663	6.60326	6.76151	6.63232	6.72127
16211_at	16211	3837	Kpnb1	karyopherin (importin) beta 1	1.95476e-06	4.51148e-05	-1.71717	-8.57468	5.64206e-06	0.000119778	10.4917	10.4151	10.7347	10.1203	10.0632	10.1282	9.72486	9.85563	9.77584	9.7347
14131_at	14131	2212	Fcgr3	Fc receptor, IgG, low affinity III	1.97388e-06	4.55065e-05	1.76893	8.30106	7.55777e-06	0.000147855	6.42003	6.17614	6.26566	6.51587	6.60707	6.53097	7.06774	6.92145	7.25261	7.19098
14375_at	14375	2547	Xrcc6	X-ray repair complementing defective repair in Chinese hamster cells 6	1.99422e-06	4.59033e-05	-1.87935	-8.91175	3.97472e-06	9.24794e-05	8.48616	8.13675	8.55077	7.72726	7.89044	7.89842	7.52479	7.49952	7.48798	7.45534
74838_at	74838	80155	Naa15	N(alpha)-acetyltransferase 15, NatA auxiliary subunit	1.99542e-06	4.59033e-05	-1.69401	-8.59752	5.50784e-06	0.000117399	9.47498	9.24657	9.45954	9.01619	8.94932	9.03663	8.52631	8.75909	8.62029	8.63257
241627_at	241627	79968	Wdr76	WD repeat domain 76	2.00909e-06	4.61678e-05	-2.72177	-8.94684	3.83471e-06	9.01732e-05	8.29989	8.07292	8.10764	7.23983	7.48691	7.55962	6.24492	7.07552	6.81263	6.61892
19217_at	19217	5732	Ptger2	prostaglandin E receptor 2 (subtype EP2)	2.01584e-06	4.62726e-05	1.86036	8.69999	4.947e-06	0.000107991	6.25808	6.22562	6.21357	6.73864	6.82061	6.88904	7.06113	6.9997	7.01872	7.39546
27362_at	27362	4189	Dnajb9	DnaJ (Hsp40) homolog, subfamily B, member 9	2.02194e-06	4.63365e-05	2.49205	7.77384	1.35609e-05	0.000231014	7.89659	7.90208	8.05555	8.22449	8.04761	7.98435	9.21158	8.74107	9.50234	9.50099
74568_at	74568	197259	Mlkl	mixed lineage kinase domain-like	2.023e-06	4.63365e-05	1.49236	8.22445	8.2133e-06	0.000156912	6.08681	5.99386	5.97299	6.01897	6.12	6.17648	6.56633	6.57384	6.61472	6.62948
20409_at	20409	26578	Ostf1	osteoclast stimulating factor 1	2.02724e-06	4.63497e-05	1.6799	8.61648	5.3991e-06	0.000115546	8.7094	8.97174	8.70974	9.23757	9.27076	9.17617	9.48121	9.53271	9.62927	9.55578
75472_at	75472	257177	1700009P17Rik	RIKEN cDNA 1700009P17 gene	2.02795e-06	4.63497e-05	1.71243	8.46755	6.32074e-06	0.000129389	5.82876	5.7355	5.62125	6.08063	6.02052	5.96788	6.49219	6.35113	6.50659	6.66149
71902_at	71902	55832	Cand1	cullin associated and neddylation disassociated 1	2.04281e-06	4.6639e-05	-1.5197	-8.5482	5.80214e-06	0.000121954	10.1088	10.0291	10.141	9.73317	9.69145	9.75337	9.52635	9.50305	9.49153	9.43747
108079_at	108079	5563	Prkaa2	protein kinase, AMP-activated, alpha 2 catalytic subunit	2.05049e-06	4.67639e-05	1.73221	8.38793	6.88247e-06	0.000137695	7.07776	6.90917	6.802	7.26485	7.17401	7.24207	7.61447	7.88503	7.66446	7.72844
19703_at	19703	5973	Renbp	renin binding protein	2.05708e-06	4.68638e-05	1.9925	9.64672	1.91812e-06	5.5977e-05	7.32548	7.3381	7.1213	7.86552	7.52993	7.75764	8.24692	8.02655	8.35529	8.38295
56526_at	56526	23157	Sept6	septin 6	2.07482e-06	4.72171e-05	-1.66015	-9.94223	1.44933e-06	4.54508e-05	7.81284	7.81179	7.78475	7.41139	7.23838	7.50412	7.01081	7.18458	7.0343	7.05135
233332_at	233332	170691	Adamts17	a disintegrin-like and metallopeptidase (reprolysin type) with thrombospondin type 1 motif, 17	2.09028e-06	4.75179e-05	1.75413	9.94181	1.4499e-06	4.54508e-05	8.67098	8.93421	8.74193	9.42322	9.13405	9.20839	9.62604	9.63015	9.55586	9.5764
234311_at	234311	55601	Ddx60	DEAD (Asp-Glu-Ala-Asp) box polypeptide 60	2.1054e-06	4.78105e-05	2.2233	8.29334	7.6212e-06	0.000148684	4.73195	4.85622	4.8891	5.18187	5.29016	5.20168	5.71391	6.28308	5.73545	6.10519
235559_at	235559	11073	Topbp1	topoisomerase (DNA) II binding protein 1	2.12077e-06	4.81078e-05	-2.45455	-8.80684	4.42756e-06	9.99006e-05	9.99482	9.77561	9.95795	9.16846	9.38607	9.45132	8.5003	9.01785	8.28037	8.56696
114332_at	114332	10894	Lyve1	lymphatic vessel endothelial hyaluronan receptor 1	2.12947e-06	4.82423e-05	1.5334	8.50987	6.04259e-06	0.000126008	10.142	10.186	10.0882	10.3712	10.259	10.3785	10.7515	10.8273	10.6814	10.7602
23947_at	23947	11043	Mid2	midline 2	2.13186e-06	4.82423e-05	1.51858	8.339	7.2544e-06	0.000143192	8.43755	8.45433	8.43874	8.69813	8.61342	8.63411	9.02833	9.03584	8.97472	9.14117
20308_at	20308		Ccl9	chemokine (C-C motif) ligand 9	2.13353e-06	4.82423e-05	1.79373	8.41514	6.68461e-06	0.000134613	6.07087	6.27635	6.28897	6.40356	6.55325	6.38229	7.15871	6.85454	7.1805	7.01677
20503_at	20503	9194	Slc16a7	solute carrier family 16 (monocarboxylic acid transporters), member 7	2.14501e-06	4.84503e-05	1.6573	7.20057	2.64954e-05	0.000384957	7.20528	7.23674	7.17318	7.26136	7.15007	7.13227	7.68193	8.05612	7.89945	8.06627
76441_at	76441	23500	Daam2	dishevelled associated activator of morphogenesis 2	2.14814e-06	4.84617e-05	-1.56635	-9.06625	3.39698e-06	8.25366e-05	7.78286	7.78645	7.72488	7.24536	7.41114	7.37103	7.03815	7.1704	7.15508	7.10307
227699_at	227699	23511	Nup188	nucleoporin 188	2.15009e-06	4.84617e-05	-1.72982	-8.835	4.30076e-06	9.75591e-05	8.9597	8.86746	9.02244	8.61743	8.52645	8.71952	8.06892	8.35161	8.07953	8.12374
69354_at	69354	55089	Slc38a4	solute carrier family 38, member 4	2.16205e-06	4.86795e-05	-2.71214	-8.53258	5.89886e-06	0.000123742	10.2147	9.98692	10.0798	9.38283	9.52767	9.64328	8.31079	9.13501	8.6512	8.38076
73569_at	73569	389136	Vgll3	vestigial like 3 (Drosophila)	2.1766e-06	4.8955e-05	2.75904	8.41434	6.69033e-06	0.000134613	6.21335	6.51956	6.52385	7.12856	7.17254	7.11216	8.11886	7.36642	7.84549	8.10843
14613_at	14613	2702	Gja5	gap junction protein, alpha 5	2.18373e-06	4.90633e-05	1.97063	9.42661	2.3743e-06	6.44489e-05	8.40839	8.52255	8.4401	9.12053	9.02063	8.81909	9.51206	9.21885	9.34215	9.63752
74413_at	74413	123036	Tc2n	tandem C2 domains, nuclear	2.2004e-06	4.93722e-05	2.21978	9.42599	2.37573e-06	6.44489e-05	8.19637	8.0065	8.05239	8.83372	8.57613	8.47491	8.94227	9.32858	9.47588	9.14982
217721_at	217721	55640	Mfsd7c	major facilitator superfamily domain containing 7C	2.20214e-06	4.93722e-05	1.8579	8.10934	9.31701e-06	0.000173213	7.10051	7.35901	7.19989	7.95833	7.93334	7.98004	7.97879	8.30988	7.93204	8.21438
208084_at	208084	80119	Pif1	PIF1 5'-to-3' DNA helicase homolog (S. cerevisiae)	2.21342e-06	4.95727e-05	-2.16975	-8.91133	3.97643e-06	9.24794e-05	7.54558	7.73825	7.44408	7.03928	7.35286	7.34403	6.20068	6.71406	6.55664	6.32838
93692_at	93692	2745	Glrx	glutaredoxin	2.22227e-06	4.97183e-05	1.98201	8.48366	6.21325e-06	0.000128304	7.65636	7.5198	7.50051	8.03179	7.89569	7.87618	8.71685	8.25437	8.47612	8.69506
73712_at	73712	93099	Dmkn	dermokine	2.23502e-06	4.99507e-05	1.60479	8.41626	6.67661e-06	0.000134593	6.54389	6.79287	6.65148	7.06313	7.08853	7.10537	7.40326	7.28184	7.33146	7.37551
215751_at	215751	116254	Ginm1	glycoprotein integral membrane 1	2.2387e-06	4.99804e-05	1.65738	7.79253	1.32761e-05	0.00022684	7.72128	7.64684	7.62342	7.75308	7.72476	7.84039	8.46788	8.16631	8.5024	8.41355
68943_at	68943	65018	Pink1	PTEN induced putative kinase 1	2.27916e-06	5.08301e-05	1.75069	8.44733	6.45853e-06	0.000131574	8.20796	8.25999	8.09908	8.53285	8.38095	8.49035	9.08257	8.80653	8.93797	9.14336
215446_at	215446	956	Entpd3	ectonucleoside triphosphate diphosphohydrolase 3	2.28732e-06	5.09585e-05	-1.56569	-9.16698	3.06984e-06	7.6456e-05	7.69683	7.72062	7.72419	7.36316	7.25627	7.44152	7.08435	6.98097	7.08037	7.11919
224792_at	224792	221395	Gpr116	G protein-coupled receptor 116	2.29047e-06	5.09749e-05	1.7737	8.5487	5.79905e-06	0.000121954	9.77652	9.91182	9.84908	10.3528	10.2477	10.256	10.505	10.8596	10.5741	10.7293
621699_at	621699		Gm6252	predicted gene 6252	2.2957e-06	5.10056e-05	1.38322	4.22769	0.00167976	0.00909972	7.09071	7.25152	7.10765	6.73359	6.48453	6.29359	7.38281	7.5111	7.78867	7.75722
18946_at	18946	5407	Pnliprp1	pancreatic lipase related protein 1	2.29666e-06	5.10056e-05	2.2323	7.62142	1.61462e-05	0.000264981	4.80414	4.68755	4.63011	4.93505	4.74718	4.75426	5.84163	5.70009	5.54742	6.27529
217057_at	217057	51651	Ptrh2	peptidyl-tRNA hydrolase 2	2.3125e-06	5.12685e-05	-1.6021	-8.49824	6.1177e-06	0.000127277	7.06746	7.0895	7.24987	6.66096	6.72202	6.74709	6.43505	6.43856	6.39286	6.55995
17313_at	17313	4256	Mgp	matrix Gla protein	2.31334e-06	5.12685e-05	1.51443	8.48207	6.22378e-06	0.000128372	10.1559	10.126	10.0928	10.3339	10.1665	10.141	10.7664	10.6641	10.7714	10.6906
59001_at	59001	54107	Pole3	polymerase (DNA directed), epsilon 3 (p17 subunit)	2.31616e-06	5.12773e-05	-1.53475	-8.47079	6.29895e-06	0.000129191	8.31668	8.18932	8.21252	7.82174	7.88303	7.88426	7.5929	7.66974	7.65832	7.56675
56620_at	56620	93978	Clec4n	C-type lectin domain family 4, member n	2.33603e-06	5.16633e-05	2.46831	7.60001	1.65502e-05	0.000269938	5.1675	5.08551	5.1759	5.17414	5.39355	5.20332	6.60017	6.11642	6.09279	6.83728
110351_at	110351	5909	Rap1gap	Rap1 GTPase-activating protein	2.34352e-06	5.17749e-05	1.84462	9.57683	2.05167e-06	5.86268e-05	6.7118	6.84887	6.70637	7.39547	7.09769	7.19495	7.55623	7.81024	7.67931	7.49598
67459_at	67459	4931	Nvl	nuclear VCP-like	2.35203e-06	5.19088e-05	-1.60669	-8.32846	7.33734e-06	0.000144361	9.12867	9.09207	9.10546	8.85372	8.82164	8.93161	8.27284	8.54883	8.3881	8.47456
27041_at	27041	10146	G3bp1	Ras-GTPase-activating protein SH3-domain binding protein 1	2.35735e-06	5.19722e-05	-2.32967	-9.67074	1.87443e-06	5.48529e-05	8.95504	9.08554	9.37726	8.56447	8.17958	8.54283	7.84288	8.01283	7.69821	8.12944
75556_at	75556	161502	1700026D08Rik	RIKEN cDNA 1700026D08 gene	2.36152e-06	5.20099e-05	1.6106	8.41786	6.6652e-06	0.000134491	6.93145	7.10287	6.83636	7.41072	7.37184	7.3475	7.70625	7.64208	7.60727	7.63754
319157_at	319157	8363	Hist1h4f	histone cluster 1, H4f	2.37315e-06	5.22118e-05	-4.06088	-9.5494	2.10683e-06	5.96012e-05	9.87695	9.79641	10.2028	9.05084	8.64307	9.37335	7.82296	8.49382	7.88571	7.35965
28036_at	28036	51574	Larp7	La ribonucleoprotein domain family, member 7	2.37725e-06	5.22477e-05	-1.89864	-10.4001	9.51445e-07	3.42245e-05	9.4193	9.17817	9.30033	8.60135	8.98903	8.83739	8.45891	8.24828	8.46237	8.32978
109242_at	109242	347240	Kif24	kinesin family member 24	2.39152e-06	5.25069e-05	-1.63519	-8.91562	3.95903e-06	9.22772e-05	6.96007	7.03742	6.93101	6.76799	6.5844	6.75698	6.27885	6.12755	6.36033	6.29303
108735_at	108735	375035	Sft2d2	SFT2 domain containing 2	2.39799e-06	5.25944e-05	1.61516	8.47673	6.25926e-06	0.000128752	9.24995	9.33935	9.20275	9.64958	9.57539	9.5528	9.9097	9.83708	10.0601	10.01
13024_at	13024		Ctla2a	cytotoxic T lymphocyte-associated protein 2 alpha	2.40488e-06	5.26909e-05	1.70791	6.18184	9.5973e-05	0.00101213	7.84357	7.91899	7.46393	7.58852	7.49258	7.53021	8.47732	8.30911	8.68512	8.61127
59048_at	59048	29071	C1galt1c1	C1GALT1-specific chaperone 1	2.41937e-06	5.29537e-05	1.86818	8.67766	5.06372e-06	0.000110149	7.99582	7.91875	7.87078	8.21968	8.41333	8.24925	8.79519	8.64805	8.7644	9.08045
24084_at	24084	27285	Tekt2	tektin 2	2.45603e-06	5.37006e-05	1.60935	8.34228	7.22878e-06	0.000143003	6.61015	6.5647	6.56054	6.87726	6.75411	6.76024	7.31253	7.09406	7.3517	7.28879
20556_at	20556		Slfn2	schlafen 2	2.46931e-06	5.38804e-05	1.98218	8.26719	7.84033e-06	0.000151979	6.72443	6.58396	6.50914	6.78271	6.99039	6.85432	7.75795	7.34192	7.45375	7.77967
14164_at	14164	2246	Fgf1	fibroblast growth factor 1	2.4699e-06	5.38804e-05	1.61719	9.16428	3.07816e-06	7.6456e-05	8.67933	8.65122	8.60706	9.11055	8.90939	8.95851	9.29732	9.24018	9.40209	9.4119
230379_at	230379	340485	Acer2	alkaline ceramidase 2	2.47649e-06	5.38804e-05	3.12364	8.25486	7.94601e-06	0.000153187	8.40889	8.27529	7.71324	8.88846	8.84868	8.80754	9.45421	10.2422	9.77422	9.62872
99031_at	99031	114880	Osbpl6	oxysterol binding protein-like 6	2.47681e-06	5.38804e-05	1.76045	10.027	1.3391e-06	4.32492e-05	7.82694	8.02062	7.81276	8.41133	8.12589	8.40458	8.73178	8.78559	8.64739	8.65418
238384_at	238384	123041	Slc24a4	solute carrier family 24 (sodium/potassium/calcium exchanger), member 4	2.47697e-06	5.38804e-05	2.03024	9.25585	2.80956e-06	7.20656e-05	7.17835	7.49644	7.28634	8.07494	7.92481	7.75795	8.14844	8.51348	8.25914	8.44257
319167_at	319167	8335	Hist1h2ag	histone cluster 1, H2ag	2.51013e-06	5.45457e-05	-1.74027	-9.97378	1.40718e-06	4.46317e-05	4.35276	4.54118	4.40971	3.63236	3.7327	3.97363	3.70271	3.56153	3.57997	3.69949
14055_at	14055	2145	Ezh1	enhancer of zeste homolog 1 (Drosophila)	2.52493e-06	5.48112e-05	1.5578	8.16079	8.80504e-06	0.000165798	8.60334	8.62375	8.52954	8.8475	8.83017	8.84402	9.12975	9.2892	9.31529	9.15935
215627_at	215627	728116	Zbtb8b	zinc finger and BTB domain containing 8b	2.54007e-06	5.50788e-05	2.83134	8.37214	7.00016e-06	0.000139522	5.93807	5.89568	5.77894	6.72598	6.59193	6.65823	7.05703	7.90071	7.16161	7.21128
67171_at	67171	128338	Dram2	DNA-damage regulated autophagy modulator 2	2.54394e-06	5.50788e-05	1.57048	8.0746	9.68102e-06	0.000177938	10.2496	10.2634	10.074	10.4019	10.4431	10.3834	10.746	10.8486	10.8967	10.9011
67242_at	67242	79833	Gemin6	gem (nuclear organelle) associated protein 6	2.54506e-06	5.50788e-05	-1.9852	-9.68965	1.8408e-06	5.43189e-05	8.61284	8.42747	8.60421	7.78351	8.14838	7.97252	7.74776	7.62925	7.36286	7.47592
11489_at	11489	8038	Adam12	a disintegrin and metallopeptidase domain 12 (meltrin alpha)	2.56516e-06	5.5434e-05	-1.79263	-8.0193	1.02926e-05	0.000187184	8.73982	8.7089	8.8897	8.49458	8.49025	8.53312	7.7493	8.14315	8.02086	7.80996
226251_at	226251	3983	Ablim1	actin-binding LIM protein 1	2.56912e-06	5.5434e-05	1.75363	8.62627	5.34385e-06	0.000114711	8.69447	8.98211	8.76541	9.35976	9.20169	9.3005	9.50063	9.68941	9.7362	9.58044
69860_at	69860	84285	Eif1ad	eukaryotic translation initiation factor 1A domain containing	2.56932e-06	5.5434e-05	-1.68667	-9.0732	3.37325e-06	8.21483e-05	9.03188	9.04274	9.20631	8.55348	8.67804	8.77112	8.38823	8.23456	8.2953	8.4399
236539_at	236539	26227	Phgdh	3-phosphoglycerate dehydrogenase	2.58502e-06	5.5716e-05	-2.04831	-8.27876	7.74253e-06	0.000150221	7.43358	7.90255	7.68655	7.21087	7.17215	7.2659	6.45553	6.63677	6.86223	6.62604
64381_at	64381	83661	Ms4a8a	membrane-spanning 4-domains, subfamily A, member 8A	2.58918e-06	5.57489e-05	2.1936	8.98814	3.67675e-06	8.70383e-05	5.47066	5.73336	5.50427	6.05734	6.04214	5.7246	6.47474	6.6049	6.68445	7.01035
68549_at	68549	151246	Sgol2	shugoshin-like 2 (S. pombe)	2.59646e-06	5.5824e-05	-2.90796	-8.42394	6.62196e-06	0.000133891	8.86205	8.8143	8.83082	7.98009	8.14376	8.22335	7.05719	7.7334	7.44093	6.76547
16362_at	16362	3659	Irf1	interferon regulatory factor 1	2.59919e-06	5.5824e-05	1.56594	8.30774	7.50338e-06	0.000146926	7.2514	7.44979	7.27866	7.67836	7.71628	7.70534	7.97061	8.02969	7.91117	7.99139
231670_at	231670	23014	Fbxo21	F-box protein 21	2.60203e-06	5.5824e-05	-1.6026	-8.55274	5.77432e-06	0.000121732	9.04561	8.98512	9.10652	8.7416	8.71265	8.85613	8.43486	8.45787	8.28108	8.28139
21454_at	21454	6950	Tcp1	t-complex protein 1	2.6032e-06	5.5824e-05	-1.55014	-8.36379	7.06334e-06	0.000139992	11.3435	11.2294	11.3182	10.8363	10.8589	10.9166	10.6373	10.7016	10.7439	10.5734
67121_at	67121	84930	Mastl	microtubule associated serine/threonine kinase-like	2.60726e-06	5.58545e-05	-2.86781	-8.46405	6.34433e-06	0.000129698	8.0201	7.77724	7.89161	6.94652	7.0431	7.17416	5.99585	6.68428	6.68907	5.98301
23796_at	23796	187	Aplnr	apelin receptor	2.62378e-06	5.61516e-05	-1.62827	-8.77816	4.56088e-06	0.000102147	10.1485	10.2634	10.3242	9.78693	9.90629	9.95215	9.52073	9.62634	9.43827	9.5833
72459_at	72459	27336	Htatsf1	HIV TAT specific factor 1	2.63276e-06	5.62868e-05	-1.56057	-8.18664	8.55934e-06	0.000161917	8.77548	8.72662	8.62804	8.44413	8.46769	8.528	8.02326	8.18874	8.0124	8.04555
53602_at	53602	3241	Hpcal1	hippocalcin-like 1	2.65883e-06	5.67868e-05	1.78768	8.15486	8.86246e-06	0.00016661	9.77053	9.84345	9.82776	10.1755	10.1299	10.1164	10.6018	10.4003	10.7862	10.7866
24015_at	24015	6059	Abce1	ATP-binding cassette, sub-family E (OABP), member 1	2.67625e-06	5.71014e-05	-1.62984	-8.36975	7.01819e-06	0.000139677	10.4068	10.2978	10.489	10.0216	10.0312	10.1075	9.77946	9.66277	9.56584	9.76282
56338_at	56338	10628	Txnip	thioredoxin interacting protein	2.68994e-06	5.73358e-05	1.77687	8.47114	6.29664e-06	0.000129191	11.0109	11.2326	10.8027	11.4224	11.3211	11.233	11.828	11.8292	11.8713	11.8921
11479_at	11479	91	Acvr1b	activin A receptor, type 1B	2.70385e-06	5.75743e-05	1.60507	8.08811	9.5377e-06	0.000176177	8.28813	8.25077	8.19135	8.47204	8.30564	8.38574	8.79754	8.96972	9.06557	8.85883
209086_at	209086	219285	Samd9l	sterile alpha motif domain containing 9-like	2.71664e-06	5.77886e-05	2.35787	8.62243	5.36543e-06	0.000114942	6.84376	7.01627	6.86886	7.33198	7.60054	7.38785	7.96975	8.48541	8.22737	7.8249
70426_at	70426	146279	Tekt5	tektin 5	2.72815e-06	5.79752e-05	2.20104	8.85813	4.19953e-06	9.58787e-05	6.48151	6.62984	6.4023	7.28708	7.00623	7.071	7.75398	7.28127	7.65354	7.83502
14004_at	14004	51142	Chchd2	coiled-coil-helix-coiled-coil-helix domain containing 2	2.73501e-06	5.80628e-05	-1.56623	-7.66003	1.54443e-05	0.000255839	11.2119	11.1451	11.1222	11.0184	11.1234	11.0392	10.5243	10.6775	10.415	10.4189
67698_at	67698	345757	Fam174a	family with sequence similarity 174, member A	2.7502e-06	5.83268e-05	1.65454	8.26124	7.89114e-06	0.000152545	7.27252	7.37108	7.52714	7.65876	7.71294	7.58557	8.08931	8.05735	8.06831	8.25772
18846_at	18846	55558	Plxna3	plexin A3	2.76202e-06	5.84456e-05	-1.62599	-7.93416	1.13175e-05	0.00020008	7.40922	7.4837	7.58563	7.34868	7.26062	7.38801	6.92096	6.8204	6.62458	6.79192
107272_at	107272	29968	Psat1	phosphoserine aminotransferase 1	2.76294e-06	5.84456e-05	-1.99756	-8.37636	6.96849e-06	0.000139022	10.7354	10.6002	10.6	10.1845	10.3127	10.4115	9.65393	9.93715	9.57595	9.36832
245537_at	245537	54413	Nlgn3	neuroligin 3	2.76408e-06	5.84456e-05	-1.63751	-8.55146	5.78213e-06	0.000121775	6.8883	6.81094	6.8546	6.35606	6.47026	6.48099	6.24986	6.22924	6.04172	6.02483
20682_at	20682	6662	Sox9	SRY-box containing gene 9	2.79287e-06	5.89867e-05	-1.83118	-8.83654	4.29394e-06	9.75591e-05	8.75776	8.79013	8.8945	8.12432	8.21749	8.36034	8.02123	8.04196	7.99579	7.68241
225997_at	225997	140803	Trpm6	transient receptor potential cation channel, subfamily M, member 6	2.79523e-06	5.89867e-05	1.60348	7.42738	2.02376e-05	0.000312973	7.10576	7.04635	6.93328	7.78971	7.68417	7.73631	7.63766	7.90708	7.62496	7.65673
23792_at	23792	8745	Adam23	a disintegrin and metallopeptidase domain 23	2.81369e-06	5.93171e-05	2.38299	8.02668	1.02085e-05	0.000186134	5.58788	5.73915	5.75241	6.02083	6.1482	5.95257	7.15243	6.56626	6.72848	7.23597
15162_at	15162	3055	Hck	hemopoietic cell kinase	2.81718e-06	5.93316e-05	2.30728	8.11113	9.29869e-06	0.000173121	6.52138	6.67307	6.24094	7.50728	7.52318	7.35465	8.01096	7.42401	7.51358	7.76015
67647_at	67647	9674	4930523C07Rik	RIKEN cDNA 4930523C07 gene	2.83225e-06	5.95588e-05	1.73034	8.61127	5.42873e-06	0.000115946	7.82612	7.98594	7.61203	8.39909	8.31182	8.22361	8.64182	8.55815	8.61929	8.60807
68147_at	68147		Gar1	GAR1 ribonucleoprotein homolog (yeast)	2.83359e-06	5.95588e-05	-1.83852	-8.5693	5.67418e-06	0.000119857	9.23338	9.147	9.31323	8.60694	8.73892	8.77936	8.53137	8.14718	8.24666	8.45854
26943_at	26943	10955	Serinc3	serine incorporator 3	2.83968e-06	5.96276e-05	1.555	8.28453	7.69433e-06	0.000149559	11.7173	11.9066	11.6889	12.1061	12.1147	12.0489	12.4063	12.4066	12.4212	12.4103
11607_at	11607	185	Agtr1a	angiotensin II receptor, type 1a	2.84557e-06	5.96921e-05	1.87894	8.07564	9.66994e-06	0.000177938	7.52381	7.62102	7.59888	7.95473	7.92974	7.90469	8.49941	8.17587	8.64845	8.59821
14711_at	14711	27232	Gnmt	glycine N-methyltransferase	2.86532e-06	6.0047e-05	2.60034	8.40311	6.77135e-06	0.000135728	5.74888	5.87146	5.72291	6.4311	6.13949	6.29635	7.23792	6.72006	7.02044	7.54186
330721_at	330721	341676	Nek5	NIMA (never in mitosis gene a)-related expressed kinase 5	2.87359e-06	6.01608e-05	1.65402	8.366	7.04652e-06	0.000139789	5.95381	5.89708	5.88558	6.2111	6.29735	6.31216	6.663	6.49728	6.57405	6.80156
74237_at	74237	10844	Tubgcp2	tubulin, gamma complex associated protein 2	2.89613e-06	6.05497e-05	-1.60994	-8.82386	4.35045e-06	9.82654e-05	8.88936	8.74086	8.7297	8.31408	8.42811	8.4956	8.04914	8.16901	8.03609	8.14698
17760_at	17760	4135	Mtap6	microtubule-associated protein 6	2.89788e-06	6.05497e-05	2.06174	9.43184	2.36218e-06	6.43284e-05	6.19721	6.39053	6.32612	7.07492	6.72053	6.80992	7.36061	7.13919	7.26125	7.60117
16170_at	16170	3603	Il16	interleukin 16	2.90301e-06	6.05614e-05	1.6239	8.57878	5.6177e-06	0.00011938	6.78476	6.77346	6.8707	7.38432	7.39683	7.23417	7.48046	7.46512	7.4208	7.66081
50490_at	50490	50507	Nox4	NADPH oxidase 4	2.90416e-06	6.05614e-05	1.93285	8.09097	9.5076e-06	0.000175774	7.91909	7.80516	7.67493	8.20935	8.18327	8.16396	8.43249	8.84074	8.81232	8.8866
328424_at	328424	283518	Kcnrg	potassium channel regulator	2.91834e-06	6.07973e-05	2.32452	9.05148	3.44806e-06	8.35156e-05	5.89958	5.74091	5.96618	6.62307	6.53419	6.26533	7.27293	6.69867	7.08378	7.23223
18143_at	18143	4862	Npas2	neuronal PAS domain protein 2	2.92364e-06	6.08478e-05	1.96567	9.47566	2.26326e-06	6.23044e-05	6.71261	6.71261	6.46191	7.22582	6.85401	7.01946	7.4159	7.55141	7.73358	7.71158
22385_at	22385	9031	Baz1b	bromodomain adjacent to zinc finger domain, 1B	2.92722e-06	6.08625e-05	-1.828	-7.9845	1.06988e-05	0.000192425	10.1155	10.1272	10.2566	9.86213	9.8374	9.85154	9.17779	9.59026	9.17244	9.20493
67332_at	67332	6634	Snrpd3	small nuclear ribonucleoprotein D3	2.94179e-06	6.11056e-05	-1.69293	-9.67447	1.86774e-06	5.47328e-05	10.4757	10.29	10.3835	9.90712	10.1708	9.92552	9.67137	9.68064	9.61338	9.5319
70387_at	70387	283237	Ttc9c	tetratricopeptide repeat domain 9C	2.97856e-06	6.18088e-05	-1.55919	-8.35001	7.16886e-06	0.00014195	9.48804	9.34904	9.50942	9.02006	9.09714	9.10568	8.73937	8.86703	8.85336	8.7754
72655_at	72655		Snhg5	small nucleolar RNA host gene 5	3.00544e-06	6.23056e-05	-1.71028	-10.4912	8.76717e-07	3.25307e-05	9.39485	9.30615	9.23569	8.69527	9.04197	8.91422	8.58134	8.50116	8.49929	8.57401
71780_at	71780	51477	Isyna1	myo-inositol 1-phosphate synthase A1	3.01667e-06	6.24713e-05	-1.57218	-8.78879	4.51097e-06	0.000101441	9.27001	9.34577	9.36107	8.99281	9.07517	9.1975	8.62261	8.76491	8.60739	8.69322
106248_at	106248	79691	Qtrtd1	queuine tRNA-ribosyltransferase domain containing 1	3.0231e-06	6.24713e-05	-1.85211	-8.57109	5.66348e-06	0.000119857	8.45395	8.4188	8.43476	7.97226	8.18973	8.18862	7.43877	7.7553	7.31714	7.63583
56371_at	56371	51343	Fzr1	fizzy/cell division cycle 20 related 1 (Drosophila)	3.02475e-06	6.24713e-05	-1.51565	-8.71316	4.87955e-06	0.000107133	9.74909	9.72747	9.7974	9.31823	9.44932	9.45078	9.20245	9.17196	9.13972	9.11782
237436_at	237436	283431	Gas2l3	growth arrest-specific 2 like 3	3.02523e-06	6.24713e-05	-2.43279	-8.86943	4.15106e-06	9.52854e-05	8.94687	8.90137	9.01308	8.18067	8.31185	8.55877	7.5288	7.90457	7.89846	7.25562
21917_at	21917	7112	Tmpo	thymopoietin	3.03815e-06	6.2677e-05	-1.85799	-8.78141	4.54558e-06	0.000101912	10.0607	9.963	10.0556	9.48015	9.68198	9.71868	8.99962	9.31816	9.24288	8.93766
109294_at	109294	80243	Prex2	phosphatidylinositol-3,4,5-trisphosphate-dependent Rac exchange factor 2	3.04491e-06	6.27554e-05	1.89878	9.4134	2.40522e-06	6.50131e-05	9.29623	9.4065	9.36889	10.1231	9.8632	9.8128	10.106	10.482	10.1805	10.3342
18030_at	18030	4783	Nfil3	nuclear factor, interleukin 3, regulated	3.0531e-06	6.28631e-05	1.77401	7.82283	1.28281e-05	0.000220966	7.47989	7.2298	7.27105	7.53664	7.55472	7.59681	8.24205	7.90434	8.21482	8.24408
270906_at	270906	55771	Prr11	proline rich 11	3.06265e-06	6.29983e-05	-2.07183	-8.31818	7.41922e-06	0.000145413	7.92227	7.9405	7.93468	7.35849	7.22595	7.35005	6.9504	6.78685	7.17322	6.54279
59013_at	59013	3187	Hnrnph1	heterogeneous nuclear ribonucleoprotein H1	3.11823e-06	6.40795e-05	-1.49122	-8.21375	8.30966e-06	0.000158467	12.1053	12.0102	12.1269	11.876	12.0569	11.9653	11.4959	11.5431	11.4867	11.4944
218203_at	218203	29116	Mylip	myosin regulatory light chain interacting protein	3.15362e-06	6.47439e-05	1.74909	8.09731	9.4414e-06	0.000175162	7.66841	7.67045	7.5691	7.98728	7.9206	7.99506	8.33564	8.64782	8.4942	8.26518
19205_at	19205	5725	Ptbp1	polypyrimidine tract binding protein 1	3.16405e-06	6.48685e-05	-1.74031	-9.4471	2.32721e-06	6.37754e-05	10.9818	10.9051	11.1581	10.514	10.4251	10.7125	10.3006	10.244	10.1887	10.1401
74102_at	74102	55032	Slc35a5	solute carrier family 35, member A5	3.16581e-06	6.48685e-05	1.52267	7.85511	1.23688e-05	0.000214626	8.21728	8.28345	8.11793	8.41464	8.33144	8.37534	8.84692	8.79113	8.72808	8.88662
12981_at	12981	1437	Csf2	colony stimulating factor 2 (granulocyte-macrophage)	3.18106e-06	6.5118e-05	1.6853	8.36759	7.03448e-06	0.000139681	5.00824	5.34573	5.10095	5.51923	5.55744	5.41393	5.92521	5.84198	5.92372	5.95379
67781_at	67781	3608	Ilf2	interleukin enhancer binding factor 2	3.18792e-06	6.51955e-05	-1.61312	-9.04223	3.48045e-06	8.38912e-05	9.45387	9.43301	9.5829	9.02404	8.97009	9.18334	8.79728	8.72883	8.88403	8.79206
93761_at	93761	6594	Smarca1	SWI/SNF related, matrix associated, actin dependent regulator of chromatin, subfamily a, member 1	3.20358e-06	6.54463e-05	-1.85327	-8.29523	7.60561e-06	0.000148608	9.19728	9.15203	9.23608	8.79046	9.01606	8.94813	8.05821	8.5195	8.39936	8.20125
110816_at	110816		Pwp2	PWP2 periodic tryptophan protein homolog (yeast)	3.20637e-06	6.54463e-05	-1.74502	-8.32748	7.34514e-06	0.000144361	7.63706	7.61224	7.57815	7.25449	7.47189	7.43537	6.96044	6.88195	6.56567	6.78672
245474_at	245474	1736	Dkc1	dyskeratosis congenita 1, dyskerin	3.23316e-06	6.59297e-05	-2.085	-8.67167	5.09553e-06	0.000110614	8.7451	8.55042	8.75586	7.95158	7.92847	8.17799	7.63951	7.29418	7.66344	7.85489
103733_at	103733	7283	Tubg1	tubulin, gamma 1	3.25403e-06	6.62307e-05	-1.56738	-8.21079	8.33653e-06	0.000158836	9.09215	9.07305	9.21994	8.52838	8.67239	8.60987	8.50377	8.36856	8.56423	8.4826
225049_at	225049	57217	Ttc7	tetratricopeptide repeat domain 7	3.25417e-06	6.62307e-05	1.55971	8.93834	3.86815e-06	9.08587e-05	6.73918	6.82448	6.81794	7.13926	7.05289	6.92108	7.46421	7.37724	7.40107	7.49694
76976_at	76976		Arxes2	adipocyte-related X-chromosome expressed sequence 2	3.26922e-06	6.64731e-05	1.85293	8.40127	6.78467e-06	0.000135867	6.85189	6.83069	6.87601	7.01742	7.19543	6.88838	7.44926	7.89227	7.77484	7.81657
24061_at	24061	8243	Smc1a	structural maintenance of chromosomes 1A	3.28589e-06	6.6748e-05	-1.58991	-8.47875	6.24577e-06	0.0001286	10.2238	10.1228	10.1827	9.77303	9.87748	9.922	9.46816	9.64136	9.41541	9.49759
58187_at	58187	9071	Cldn10	claudin 10	3.32044e-06	6.73853e-05	1.76003	7.86821	1.21876e-05	0.000212453	9.18055	9.23859	9.06966	9.4221	9.36792	9.25516	9.83205	9.96343	10.2236	9.86835
68465_at	68465	79602	Adipor2	adiponectin receptor 2	3.34073e-06	6.77322e-05	1.59697	8.21611	8.28827e-06	0.000158202	8.87189	8.92753	8.88428	9.04558	9.14446	8.93525	9.52288	9.42621	9.67264	9.64526
67678_at	67678	27258	Lsm3	LSM3 homolog, U6 small nuclear RNA associated (S. cerevisiae)	3.37749e-06	6.8412e-05	-1.85368	-10.5807	8.0943e-07	3.06787e-05	9.55704	9.38289	9.53459	8.52529	8.63844	8.97891	8.62493	8.55591	8.7268	8.49463
15384_at	15384	3182	Hnrnpab	heterogeneous nuclear ribonucleoprotein A/B	3.40058e-06	6.8769e-05	-1.61902	-8.57252	5.65493e-06	0.00011985	12.0176	12.0446	12.1073	11.6128	11.7811	11.6658	11.4684	11.2102	11.3637	11.3931
67155_at	67155	6595	Smarca2	SWI/SNF related, matrix associated, actin dependent regulator of chromatin, subfamily a, member 2	3.40312e-06	6.8769e-05	1.61569	9.14398	3.1414e-06	7.73018e-05	9.02906	9.08434	9.03687	9.52073	9.30748	9.31468	9.61705	9.77613	9.8098	9.7594
101943_at	101943	23450	Sf3b3	splicing factor 3b, subunit 3	3.40787e-06	6.8769e-05	-1.80557	-7.99341	1.05932e-05	0.000191011	10.7849	10.8268	10.8607	10.4606	10.5133	10.5782	9.87674	10.2609	9.80671	9.89872
56045_at	56045	25939	Samhd1	SAM domain and HD domain, 1	3.4081e-06	6.8769e-05	1.75881	8.09443	9.47137e-06	0.000175411	9.12572	9.09936	9.13964	9.55006	9.48693	9.51071	9.9692	9.71201	9.88729	10.1433
14241_at	14241	2300	Foxl1	forkhead box L1	3.41343e-06	6.8811e-05	-1.95827	-8.62497	5.35116e-06	0.000114752	7.0334	6.87476	6.93064	6.74868	6.60268	7.0058	6.09524	6.03771	6.08516	5.64974
71330_at	71330	55213	Rcbtb1	regulator of chromosome condensation (RCC1) and BTB (POZ) domain containing protein 1	3.43029e-06	6.90557e-05	-1.74986	-8.82711	4.33586e-06	9.81194e-05	9.13535	8.95345	8.99074	8.51386	8.74948	8.70567	8.17667	8.40795	8.10386	8.17867
12700_at	12700	1154	Cish	cytokine inducible SH2-containing protein	3.43209e-06	6.90557e-05	2.08585	9.72512	1.77947e-06	5.30261e-05	7.76339	7.90419	7.515	8.44312	8.05639	8.42067	8.83365	8.6003	8.81461	8.92064
56275_at	56275	10432	Rbm14	RNA binding motif protein 14	3.44465e-06	6.92427e-05	-1.61193	-8.22708	8.18985e-06	0.000156605	9.49135	9.55227	9.72381	9.23383	9.28058	9.35658	8.86809	8.94243	8.81652	8.98223
241694_at	241694	57186	Ralgapa2	Ral GTPase activating protein, alpha subunit 2 (catalytic)	3.4595e-06	6.94753e-05	2.01614	9.19989	2.97052e-06	7.51305e-05	7.49178	7.60375	7.66765	8.2185	7.92906	7.86857	8.40584	8.60594	8.49323	8.85857
17427_at	17427	55329	Mns1	meiosis-specific nuclear structural protein 1	3.47972e-06	6.98153e-05	-1.91989	-10.8062	6.63562e-07	2.71932e-05	6.84454	6.79345	6.95254	6.34654	6.29628	6.72788	5.9377	6.04702	5.94033	5.75608
29811_at	29811	57447	Ndrg2	N-myc downstream regulated gene 2	3.5071e-06	7.02909e-05	1.864	8.08662	9.55335e-06	0.000176313	9.96677	9.96387	9.61477	10.3193	10.367	10.3149	10.7474	10.5765	10.9211	10.7587
232889_at	232889	8605	Pla2g4c	phospholipase A2, group IVC (cytosolic, calcium-independent)	3.51007e-06	7.02909e-05	1.71647	9.03173	3.51765e-06	8.44036e-05	5.76723	5.74237	5.80349	6.00677	6.00996	6.24767	6.66792	6.64903	6.44301	6.42527
21354_at	21354	6890	Tap1	transporter 1, ATP-binding cassette, sub-family B (MDR/TAP)	3.51463e-06	7.03159e-05	1.63583	7.69879	1.47728e-05	0.00024762	6.71307	6.84656	6.95147	6.96669	7.03443	7.04953	7.41532	7.68979	7.59457	7.48655
50492_at	50492	7064	Thop1	thimet oligopeptidase 1	3.52492e-06	7.04552e-05	-1.77192	-8.986	3.68477e-06	8.71308e-05	7.37705	7.13755	7.27985	6.80722	6.73195	6.99555	6.47008	6.48087	6.26711	6.53895
52686_at	52686	339175	Mettl2	methyltransferase like 2	3.55443e-06	7.0978e-05	-1.53836	-8.66356	5.13894e-06	0.000111328	8.65141	8.59594	8.59271	8.2293	8.38902	8.38211	8.0215	8.03505	7.89861	8.00966
66090_at	66090	83719	Ypel3	yippee-like 3 (Drosophila)	3.56183e-06	7.10279e-05	2.15965	8.09272	9.48929e-06	0.000175589	8.68233	8.77542	8.5245	9.18329	9.00477	9.03522	9.89209	9.35864	9.88368	9.89741
76073_at	76073	84333	Pcgf5	polycomb group ring finger 5	3.56363e-06	7.10279e-05	1.4832	7.1913	2.67921e-05	0.000388266	6.99233	6.95465	6.91744	6.99818	7.03914	6.93218	7.4464	7.49958	7.66617	7.47283
218699_at	218699	54899	Pxk	PX domain containing serine/threonine kinase	3.57109e-06	7.11096e-05	1.76831	7.94249	1.12125e-05	0.000199461	8.22602	8.50549	8.49367	8.70971	8.51157	8.53295	9.24703	9.03099	9.3681	9.2787
68318_at	68318		Aph1c	anterior pharynx defective 1c homolog (C. elegans)	3.60289e-06	7.16755e-05	1.86253	9.27921	2.7452e-06	7.11034e-05	7.06913	7.1455	6.92886	7.52094	7.72792	7.40388	8.13537	7.96873	7.82731	7.83821
12527_at	12527	928	Cd9	CD9 antigen	3.65389e-06	7.2622e-05	1.61676	8.19948	8.44013e-06	0.000160378	10.3941	10.5668	10.3169	10.9741	10.9685	10.8528	11.1155	11.1567	11.1936	11.02
101100_at	101100	26140	Ttll3	tubulin tyrosine ligase-like family, member 3	3.66881e-06	7.2784e-05	1.6495	7.93782	1.12713e-05	0.000199837	6.92583	6.89271	6.76152	7.42327	7.42156	7.35999	7.51662	7.5004	7.52323	7.77627
105670_at	105670	1102	Rcbtb2	regulator of chromosome condensation (RCC1) and BTB (POZ) domain containing protein 2	3.66891e-06	7.2784e-05	-1.6212	-9.01295	3.58527e-06	8.55898e-05	8.91391	8.77047	8.88197	8.24942	8.49342	8.3396	8.05563	8.1477	8.2165	8.21305
56615_at	56615	4257	Mgst1	microsomal glutathione S-transferase 1	3.69609e-06	7.32544e-05	1.7976	7.69136	1.48991e-05	0.000249145	9.26136	9.4016	9.21863	9.5323	9.55944	9.46537	10.2381	9.85979	10.2988	10.1335
237823_at	237823	5198	Pfas	phosphoribosylformylglycinamidine synthase (FGAR amidotransferase)	3.73795e-06	7.40149e-05	-1.9626	-8.05738	9.86708e-06	0.000181149	8.596	8.54383	8.6486	8.19449	8.12896	8.28705	7.50316	7.95167	7.38018	7.59614
67553_at	67553	79807	Gstcd	glutathione S-transferase, C-terminal domain containing	3.74266e-06	7.4039e-05	-1.76456	-8.25046	7.98407e-06	0.000153641	7.85433	7.64674	7.8943	7.25283	7.33535	7.39688	6.96387	6.79836	7.14587	7.00341
106766_at	106766	55620	Stap2	signal transducing adaptor family member 2	3.75808e-06	7.42746e-05	2.03703	8.09638	9.45101e-06	0.000175187	7.65531	7.70761	7.62118	8.31517	8.22658	8.21704	8.89064	8.35922	8.57386	8.86407
433904_at	433904	132299	Ociad2	OCIA domain containing 2	3.77201e-06	7.44806e-05	-1.61114	-8.01265	1.03688e-05	0.000188086	8.20545	8.01988	8.07423	7.80387	7.87713	7.78441	7.40824	7.51118	7.46202	7.26226
20019_at	20019	25885	Polr1a	polymerase (RNA) I polypeptide A	3.79319e-06	7.48289e-05	-1.69299	-7.99851	1.05331e-05	0.00019009	8.37454	8.35603	8.60824	8.10692	8.0894	8.17423	7.57601	7.72835	7.61202	7.83453
100041948_at	100041948		Gm9800	predicted gene 9800	3.81115e-06	7.51134e-05	-1.61137	-7.98112	1.07391e-05	0.000192986	12.3201	12.3426	12.3338	11.8134	11.8809	11.8216	11.5776	11.6692	11.8131	11.4964
105372_at	105372	84135	Utp15	UTP15, U3 small nucleolar ribonucleoprotein, homolog (yeast)	3.88716e-06	7.65401e-05	-1.50681	-8.26003	7.9015e-06	0.000152606	8.32916	8.29603	8.26403	7.81251	7.79679	7.93038	7.71702	7.76177	7.72168	7.61618
626359_at	626359	56964	Wdr93	WD repeat domain 93	3.8914e-06	7.65526e-05	1.61935	7.57957	1.69462e-05	0.000274705	5.23112	5.33888	5.23749	5.46615	5.42351	5.46161	5.9934	5.75612	5.99895	6.09238
11811_at	11811	10930	Apobec2	apolipoprotein B mRNA editing enzyme, catalytic polypeptide 2	3.89896e-06	7.66301e-05	1.27913	4.76072	0.000729262	0.00477763	6.3016	6.29926	6.39271	6.15257	5.97256	5.95006	6.73884	6.58415	6.69083	6.7291
319172_at	319172	3013	Hist1h2ab	histone cluster 1, H2ab	3.91285e-06	7.68319e-05	-3.53635	-9.36216	2.52931e-06	6.72376e-05	9.02352	8.38238	8.88918	7.15651	7.33303	7.86709	6.6198	6.82978	7.43128	6.85923
56715_at	56715	27342	Rabgef1	RAB guanine nucleotide exchange factor (GEF) 1	3.93861e-06	7.72661e-05	1.51482	8.05663	9.87528e-06	0.000181149	7.96383	7.98318	7.87072	8.16939	8.25693	8.20563	8.52911	8.45317	8.55835	8.61173
22224_at	22224	9100	Usp10	ubiquitin specific peptidase 10	3.97878e-06	7.79819e-05	-1.80224	-9.04912	3.45628e-06	8.35927e-05	9.15465	9.05931	9.33092	8.65476	8.60136	8.88269	8.23667	8.48029	8.24696	8.3673
70799_at	70799	55125	Cep192	centrosomal protein 192	4.00612e-06	7.84451e-05	-2.16388	-7.95685	1.10339e-05	0.000197112	7.77265	7.70141	7.86121	7.24472	7.21639	7.31149	6.45667	7.06337	6.64154	6.4068
22225_at	22225	8078	Usp5	ubiquitin specific peptidase 5 (isopeptidase T)	4.01321e-06	7.85114e-05	-1.68524	-8.91827	3.94829e-06	9.22298e-05	9.16874	9.08794	9.18914	8.73456	8.64598	8.89805	8.36701	8.53925	8.24785	8.41599
15891_at	15891	3381	Ibsp	integrin binding sialoprotein	4.02629e-06	7.86947e-05	-1.96611	-10.2566	1.08375e-06	3.72148e-05	6.52121	6.5932	6.52675	5.94206	6.35431	6.39586	5.76043	5.46741	5.63507	5.39731
71236_at	71236	27156	Rtdr1	rhabdoid tumor deletion region gene 1	4.03281e-06	7.87495e-05	2.09187	7.85869	1.2319e-05	0.000213937	5.32789	5.30274	5.34921	5.78607	5.70053	5.69464	6.58218	6.21245	6.62948	6.06265
381903_at	381903	79053	Alg8	asparagine-linked glycosylation 8 (alpha-1,3-glucosyltransferase)	4.03969e-06	7.88111e-05	-1.75573	-8.25085	7.98069e-06	0.000153641	8.50973	8.39739	8.48068	7.95729	7.95926	8.09813	7.75283	7.4114	7.79368	7.61713
56375_at	56375	8702	B4galt4	UDP-Gal:betaGlcNAc beta 1,4-galactosyltransferase, polypeptide 4	4.08385e-06	7.95994e-05	1.75935	7.49917	1.86062e-05	0.000294847	6.94511	7.18943	7.16535	7.32623	7.29524	7.26078	7.93845	7.65891	7.99105	8.05715
77669_at	77669		Arhgef38	Rho guanine nucleotide exchange factor (GEF) 38	4.1001e-06	7.98427e-05	2.19405	7.941	1.12313e-05	0.000199628	6.22657	6.28939	6.0869	6.71868	6.59595	6.55107	7.25199	7.07117	7.20717	7.72832
24017_at	24017	11342	Rnf13	ring finger protein 13	4.10958e-06	7.99537e-05	1.69189	7.59161	1.67118e-05	0.000272052	8.46173	8.45979	8.25116	8.62062	8.60011	8.61343	9.04026	8.99622	9.29204	9.25946
21827_at	21827	7059	Thbs3	thrombospondin 3	4.15052e-06	8.06762e-05	-1.53295	-7.97895	1.07652e-05	0.000193289	7.8419	7.95475	7.93274	7.56129	7.60555	7.61853	7.18218	7.37254	7.34089	7.2743
78833_at	78833	64785	Gins3	GINS complex subunit 3 (Psf3 homolog)	4.17236e-06	8.10264e-05	-1.87003	-8.5689	5.67657e-06	0.000119857	7.29584	7.23367	7.48712	6.89291	6.65125	6.84517	6.3214	6.48308	6.64665	6.27886
50797_at	50797	9276	Copb2	coatomer protein complex, subunit beta 2 (beta prime)	4.17779e-06	8.10436e-05	-1.63531	-7.66492	1.53579e-05	0.000254806	10.7095	10.6223	10.6492	10.4031	10.4708	10.4552	9.87163	10.1772	9.86679	9.86343
71121_at	71121		4933407I18Rik	RIKEN cDNA 4933407I18 gene	4.1809e-06	8.10436e-05	2.67696	7.34774	2.22306e-05	0.000335709	5.63214	6.17222	5.98462	7.64352	7.2592	7.3924	7.10026	7.46849	6.97059	7.78589
20272_at	20272	6332	Scn7a	sodium channel, voltage-gated, type VII, alpha	4.19339e-06	8.12114e-05	1.64345	8.12542	9.15363e-06	0.00017072	11.7537	11.9558	11.7047	12.356	12.2319	12.2592	12.4173	12.6354	12.4955	12.5456
17245_at	17245	56890	Mdm1	transformed mouse 3T3 cell double minute 1	4.20396e-06	8.13419e-05	-1.5894	-9.30924	2.6648e-06	6.99617e-05	8.09234	8.09256	8.09622	7.78041	7.68407	7.95425	7.36385	7.36931	7.50431	7.45849
330450_at	330450	55711	Far2	fatty acyl CoA reductase 2	4.23059e-06	8.17162e-05	-1.71349	-8.51449	6.01306e-06	0.00012564	6.26996	6.03573	6.04643	5.51688	5.69668	5.70757	5.49363	5.26575	5.27104	5.3358
13990_at	13990	56916	Smarcad1	SWI/SNF-related, matrix-associated actin-dependent regulator of chromatin, subfamily a, containing DEAD/H box 1	4.23644e-06	8.17162e-05	-1.5963	-7.55333	1.74696e-05	0.000280613	9.52986	9.4535	9.63426	9.38158	9.42099	9.32663	8.84879	8.85744	8.71752	9.02515
70266_at	70266	883	Ccbl1	cysteine conjugate-beta lyase 1	4.23675e-06	8.17162e-05	1.661	7.49118	1.87805e-05	0.000296943	7.86795	7.7522	7.64656	7.92249	7.73821	7.8802	8.59443	8.32195	8.39996	8.62309
16363_at	16363	3660	Irf2	interferon regulatory factor 2	4.23874e-06	8.17162e-05	1.67889	8.90913	3.98541e-06	9.25866e-05	7.95313	7.70482	7.84877	8.28371	8.00856	8.12991	8.59469	8.53459	8.68618	8.5254
407790_at	407790	56901	Ndufa4l2	NADH dehydrogenase (ubiquinone) 1 alpha subcomplex, 4-like 2	4.26119e-06	8.20743e-05	1.99925	8.69956	4.94922e-06	0.000107991	8.50516	8.44776	8.46646	8.95342	8.56918	8.69599	9.32024	9.22507	9.67796	9.6172
17864_at	17864	4603	Mybl1	myeloblastosis oncogene-like 1	4.26616e-06	8.20955e-05	-1.89087	-8.64436	5.24335e-06	0.000113127	6.39745	6.18931	6.36317	5.64118	5.65935	5.89316	5.49394	5.25484	5.59508	5.22349
270685_at	270685	25902	Mthfd1l	methylenetetrahydrofolate dehydrogenase (NADP+ dependent) 1-like	4.27196e-06	8.21325e-05	-1.82606	-7.94851	1.11373e-05	0.000198389	7.71489	7.49724	7.88629	7.29397	7.22082	7.27429	6.70693	7.00886	6.75307	6.86987
71706_at	71706	283537	Slc46a3	solute carrier family 46, member 3	4.28978e-06	8.24004e-05	1.58818	8.15069	8.90309e-06	0.000167225	6.74998	6.83887	6.60103	6.82128	6.81676	7.01343	7.41052	7.3247	7.38104	7.48186
16328_at	16328	11190	Cep250	centrosomal protein 250	4.303e-06	8.25793e-05	-1.54376	-7.3562	2.20092e-05	0.000333077	7.39612	7.42219	7.4454	7.26516	7.29996	7.32751	6.8023	6.94623	6.78625	6.62732
19122_at	19122	5621	Prnp	prion protein	4.31054e-06	8.26493e-05	1.46007	7.8128	1.29745e-05	0.000222475	9.13615	9.09295	9.07101	9.33123	9.34359	9.3369	9.69795	9.60127	9.60914	9.67458
20612_at	20612	6614	Siglec1	sialic acid binding Ig-like lectin 1, sialoadhesin	4.32188e-06	8.27917e-05	1.58734	7.83415	1.2665e-05	0.000219226	6.37055	6.29564	6.32933	6.55339	6.62406	6.60128	7.15146	6.95559	6.85504	7.01694
229937_at	229937	54680	Znhit6	zinc finger, HIT type 6	4.34185e-06	8.30991e-05	-1.50474	-8.19125	8.51635e-06	0.000161392	8.63926	8.60461	8.63598	8.33358	8.40159	8.48623	8.01837	8.06892	7.94951	8.10715
108927_at	108927	10186	Lhfp	lipoma HMGIC fusion partner	4.35867e-06	8.33458e-05	1.9467	7.76734	1.36614e-05	0.000232034	7.8475	8.0439	7.94078	8.30593	8.32802	8.33317	9.04654	8.54339	8.99583	8.98919
75062_at	75062	10946	Sf3a3	splicing factor 3a, subunit 3	4.38625e-06	8.37627e-05	-1.56395	-8.32818	7.33954e-06	0.000144361	9.65877	9.72573	9.82173	9.2054	9.35252	9.34207	9.14336	8.98987	9.13807	9.0906
107815_at	107815		Scml2	sex comb on midleg-like 2 (Drosophila)	4.38838e-06	8.37627e-05	-1.91044	-10.183	1.15931e-06	3.88931e-05	6.80759	6.9317	6.87575	6.11394	6.33427	6.55741	5.78113	6.04372	5.83474	6.07276
723881_at	723881		Mir543	microRNA 543	4.43066e-06	8.44936e-05	2.0762	7.50938	1.83859e-05	0.000292229	4.82948	5.19578	5.3055	6.27725	6.03266	6.11863	6.04325	6.20041	5.95948	6.45833
170676_at	170676	23089	Peg10	paternally expressed 10	4.47976e-06	8.53531e-05	-1.53736	-7.94806	1.11428e-05	0.000198389	8.02313	7.94344	8.15575	7.46728	7.60459	7.46954	7.4335	7.39712	7.37609	7.48295
217684_at	217684	9766	4933426M11Rik	RIKEN cDNA 4933426M11 gene	4.50907e-06	8.58345e-05	1.6814	9.1644	3.07778e-06	7.6456e-05	8.49766	8.51267	8.42275	9.15594	8.86787	8.95282	9.32489	9.27796	9.07493	9.2217
15469_at	15469	3276	Prmt1	protein arginine N-methyltransferase 1	4.54085e-06	8.63618e-05	-1.85044	-8.48134	6.22863e-06	0.000128372	9.4681	9.38093	9.4333	8.68942	8.65404	8.91615	8.75462	8.28615	8.59178	8.48777
67337_at	67337	1477	Cstf1	cleavage stimulation factor, 3' pre-RNA, subunit 1	4.5673e-06	8.67869e-05	-1.45306	-7.90864	1.16459e-05	0.000204935	8.70898	8.64802	8.71032	8.32078	8.29322	8.35941	8.11695	8.13577	8.17796	8.16966
72278_at	72278	9236	Ccpg1	cell cycle progression 1	4.58216e-06	8.69912e-05	1.58827	7.72552	1.43283e-05	0.000241314	8.49252	8.45029	8.24977	8.66578	8.64415	8.59084	8.95228	9.11168	9.14535	9.05858
237211_at	237211	2187	Fancb	Fanconi anemia, complementation group B	4.58638e-06	8.69935e-05	-1.72768	-8.01517	1.03398e-05	0.000187863	7.77187	7.62043	7.7207	7.12229	7.01599	7.18036	6.9165	6.72504	6.86812	7.12845
105727_at	105727	81539	Slc38a1	solute carrier family 38, member 1	4.59489e-06	8.70769e-05	-2.09496	-7.93895	1.1257e-05	0.000199837	8.85392	8.62687	8.80217	8.14234	8.16594	8.25337	7.43843	7.95009	7.87251	7.4519
12549_at	12549	57514	Arhgap31	Rho GTPase activating protein 31	4.60221e-06	8.71376e-05	1.6098	8.49478	6.14024e-06	0.000127347	9.25269	9.40524	9.45367	9.89077	9.70006	9.75181	10.0581	9.99403	10.0196	10.1622
58523_at	58523	55250	Elp2	elongator acetyltransferase complex subunit 2	4.60678e-06	8.71464e-05	-2.15185	-8.45296	6.41984e-06	0.000130912	10.259	10.238	10.1907	9.63947	9.87067	10.0121	8.96294	9.51942	8.96046	8.96774
114301_at	114301	54873	Palmd	palmdelphin	4.64023e-06	8.77007e-05	1.87135	8.1407	9.0012e-06	0.00016847	7.56338	7.84816	7.45827	8.11454	8.06098	7.91952	8.53837	8.34702	8.55034	8.69133
12508_at	12508	963	Cd53	CD53 antigen	4.67002e-06	8.81851e-05	2.24616	7.42676	2.02525e-05	0.000312976	7.5546	7.52438	7.48264	7.83563	7.76446	7.81965	8.83694	8.18774	8.67965	8.94
545091_at	545091	144983	Gm5803	predicted gene 5803	4.70636e-06	8.87921e-05	-1.68488	-8.66848	5.11259e-06	0.00011087	8.15013	7.98778	8.18077	7.78677	7.54705	7.6363	7.357	7.30336	7.49972	7.25202
234865_at	234865	55746	Nup133	nucleoporin 133	4.76812e-06	8.98773e-05	-1.56712	-8.26209	7.88384e-06	0.000152543	9.14777	9.00457	9.20974	8.69047	8.55741	8.72191	8.48299	8.5132	8.50492	8.39639
237847_at	237847	146760	Rtn4rl1	reticulon 4 receptor-like 1	4.82227e-06	9.07478e-05	1.86547	8.84138	4.27258e-06	9.72322e-05	6.73775	6.82401	6.68843	7.24953	6.94615	6.92486	7.65469	7.41499	7.65803	7.84334
320181_at	320181	163479	Fndc7	fibronectin type III domain containing 7	4.82286e-06	9.07478e-05	1.53156	7.65194	1.55886e-05	0.000257941	5.82154	5.76109	5.80141	6.26469	6.2597	6.26037	6.44631	6.50598	6.41826	6.25752
27276_at	27276	58473	Plekhb1	pleckstrin homology domain containing, family B (evectins) member 1	4.82746e-06	9.07537e-05	1.57488	7.89705	1.17985e-05	0.000206933	6.54851	6.74873	6.53967	6.9775	6.97506	7.03599	7.17663	7.27063	7.27021	7.35997
98386_at	98386	3930	Lbr	lamin B receptor	4.83375e-06	9.07914e-05	-2.18365	-7.72815	1.42853e-05	0.000240973	10.4453	10.3309	10.348	9.89935	9.92387	10.0281	9.15635	9.68942	9.02729	9.01002
27273_at	27273	5166	Pdk4	pyruvate dehydrogenase kinase, isoenzyme 4	4.86262e-06	9.12528e-05	2.3972	7.81252	1.29787e-05	0.000222475	6.33342	6.47324	5.74624	6.69768	6.63912	6.80065	7.20847	7.55433	7.62189	7.4954
231713_at	231713	80018	Naa25	N(alpha)-acetyltransferase 25, NatB auxiliary subunit	4.87179e-06	9.13438e-05	-1.73524	-8.02423	1.02364e-05	0.000186481	8.10459	7.95545	8.13841	7.75645	7.71434	7.90961	7.22484	7.48683	7.09911	7.25429
13803_at	13803	8507	Enc1	ectodermal-neural cortex 1	4.8777e-06	9.13738e-05	-1.62898	-7.93802	1.12687e-05	0.000199837	9.25293	9.17079	9.27844	8.87332	8.87155	8.79047	8.69777	8.36212	8.51382	8.52991
14261_at	14261	2326	Fmo1	flavin containing monooxygenase 1	4.90458e-06	9.17962e-05	1.80796	7.87463	1.20997e-05	0.000211515	8.71921	8.82077	8.59278	9.13868	9.20236	9.21193	9.63087	9.39341	9.42878	9.78489
12497_at	12497	955	Entpd6	ectonucleoside triphosphate diphosphohydrolase 6	4.91816e-06	9.19691e-05	-1.73184	-9.04576	3.46805e-06	8.36875e-05	8.51266	8.6191	8.49056	7.98303	8.26216	8.23929	7.68659	7.92046	7.62149	7.75232
23882_at	23882	10912	Gadd45g	growth arrest and DNA-damage-inducible 45 gamma	4.94287e-06	9.23498e-05	1.75107	7.41908	2.0436e-05	0.000315351	8.90359	8.91397	8.56545	9.54014	9.56104	9.47165	9.75038	9.53215	9.68613	9.45807
17112_at	17112	4071	Tm4sf1	transmembrane 4 superfamily member 1	4.94938e-06	9.23898e-05	1.71472	7.96497	1.09344e-05	0.000195664	9.0979	9.24213	8.92031	9.43627	9.53435	9.40859	9.85224	9.744	9.85097	10.0219
23943_at	23943	23344	Esyt1	extended synaptotagmin-like protein 1	4.96951e-06	9.26839e-05	1.48114	8.03257	1.01421e-05	0.000185242	8.81082	8.82373	8.9139	9.1459	9.02786	9.11424	9.4313	9.44384	9.35844	9.43254
214944_at	214944	79817	Mob3b	MOB kinase activator 3B	4.98125e-06	9.28212e-05	1.516	7.62877	1.601e-05	0.000263561	6.96476	6.89196	6.95285	7.14529	6.99801	7.06159	7.42896	7.48069	7.64041	7.58874
27205_at	27205		Podxl	podocalyxin-like	5.00363e-06	9.31564e-05	1.67096	9.33361	2.60145e-06	6.88904e-05	9.38023	9.49689	9.48549	9.85685	9.51495	9.71406	10.2624	10.0943	10.1378	10.2802
21685_at	21685	7008	Tef	thyrotroph embryonic factor	5.05587e-06	9.40462e-05	1.49736	7.45145	1.96741e-05	0.000307486	8.10947	8.27989	8.19313	8.81713	8.74157	8.68839	8.71137	8.83723	8.84344	8.7154
69327_at	69327	138162	1700007K13Rik	RIKEN cDNA 1700007K13 gene	5.07207e-06	9.42648e-05	2.1837	8.92454	3.92306e-06	9.18825e-05	7.11744	7.00238	6.82051	7.65711	7.2176	7.44924	8.12232	7.77465	8.28398	8.21601
52530_at	52530	55651	Nhp2	NHP2 ribonucleoprotein homolog (yeast)	5.08557e-06	9.44329e-05	-1.79071	-7.86778	1.21935e-05	0.000212453	8.56829	8.44548	8.6385	8.00638	8.04061	8.0978	7.88629	7.44671	7.68845	7.79184
18755_at	18755	5583	Prkch	protein kinase C, eta	5.09433e-06	9.45127e-05	1.52106	7.81108	1.29999e-05	0.000222658	8.40382	8.27626	8.25984	8.5998	8.50369	8.5606	8.89471	8.84451	8.91496	9.0195
19106_at	19106	5610	Eif2ak2	eukaryotic translation initiation factor 2-alpha kinase 2	5.1066e-06	9.46576e-05	1.44791	6.86341	3.99914e-05	0.000525293	7.48056	7.33346	7.50629	7.28386	7.48781	7.40108	7.9174	7.92092	8.02465	8.03693
140580_at	140580	9844	Elmo1	engulfment and cell motility 1	5.14474e-06	9.52209e-05	1.54045	8.63478	5.29629e-06	0.000113806	8.66183	8.66935	8.66772	9.07134	8.89755	8.87481	9.20507	9.25784	9.33756	9.35317
60364_at	60364	29980	Donson	downstream neighbor of SON	5.14598e-06	9.52209e-05	-1.77478	-8.64753	5.22596e-06	0.000112867	6.91254	6.98653	7.08919	6.4473	6.72939	6.59756	6.00826	6.37356	6.14687	6.12779
13036_at	13036	1512	Ctsh	cathepsin H	5.17707e-06	9.57126e-05	2.49845	7.93166	1.13493e-05	0.000200381	10.3839	10.6251	10.2694	11.1526	10.9462	10.9605	11.9448	11.2355	11.8491	11.8847
213649_at	213649	128272	Arhgef19	Rho guanine nucleotide exchange factor (GEF) 19	5.19958e-06	9.60448e-05	-1.69815	-9.33243	2.60449e-06	6.88904e-05	7.51128	7.29908	7.39082	7.03989	7.00996	7.3257	6.7518	6.60398	6.61242	6.5817
71795_at	71795		Pitpnc1	phosphatidylinositol transfer protein, cytoplasmic 1	5.21096e-06	9.61713e-05	1.49634	8.11573	9.25175e-06	0.000172398	8.08437	8.16806	8.08164	8.52319	8.39883	8.43053	8.63573	8.67581	8.69484	8.76404
67276_at	67276	90459	Eri1	exoribonuclease 1	5.22721e-06	9.63872e-05	-2.05008	-7.86491	1.2233e-05	0.000212791	8.62046	8.58267	8.52878	8.05634	8.19887	8.25704	7.23388	7.86429	7.6217	7.36659
212285_at	212285	116984	Arap2	ArfGAP with RhoGAP domain, ankyrin repeat and PH domain 2	5.27461e-06	9.71767e-05	1.81454	8.90265	4.01196e-06	9.28976e-05	7.53412	7.55293	7.35779	8.05438	7.73682	7.94775	8.32402	8.39948	8.14576	8.48483
58233_at	58233	55466	Dnaja4	DnaJ (Hsp40) homolog, subfamily A, member 4	5.28294e-06	9.72456e-05	1.46592	7.8682	1.21876e-05	0.000212453	7.95398	7.84934	7.88998	8.13998	8.20045	8.11346	8.41977	8.43764	8.50516	8.4368
76527_at	76527	146433	Il34	interleukin 34	5.30906e-06	9.76009e-05	2.07238	9.63514	1.93959e-06	5.63704e-05	6.39894	6.68607	6.52925	7.24372	7.06807	6.76669	7.63114	7.34292	7.62244	7.75001
208194_at	208194	9941	Exog	endo/exonuclease (5'-3'), endonuclease G-like	5.31146e-06	9.76009e-05	-1.74827	-8.45702	6.39208e-06	0.000130471	7.70362	7.80376	7.80999	7.32515	7.2112	7.45826	6.79787	7.17696	6.89506	6.97212
15413_at	15413	3215	Hoxb5	homeobox B5	5.33233e-06	9.78996e-05	-1.58303	-8.31836	7.41779e-06	0.000145413	8.10142	8.02212	8.04005	7.40672	7.55661	7.62287	7.47657	7.27139	7.33416	7.4758
231070_at	231070	3638	Insig1	insulin induced gene 1	5.34329e-06	9.80158e-05	1.84176	7.93637	1.12896e-05	0.000199994	9.04395	9.06061	9.18719	9.34853	9.51935	9.49584	10.1456	9.72312	9.88524	10.1232
75597_at	75597	91942	Ndufaf2	NADH dehydrogenase (ubiquinone) 1 alpha subcomplex, assembly factor 2	5.3564e-06	9.81714e-05	-1.53209	-7.76551	1.369e-05	0.000232225	7.54009	7.33634	7.41997	7.05143	7.02364	7.06775	6.81035	6.7419	6.89699	6.82282
65967_at	65967	60678	Eefsec	eukaryotic elongation factor, selenocysteine-tRNA-specific	5.37704e-06	9.84146e-05	-1.54247	-8.74524	4.71938e-06	0.000104264	8.8959	8.97481	9.05084	8.55122	8.61295	8.76729	8.35489	8.3655	8.35147	8.32784
11565_at	11565	122622	Adssl1	adenylosuccinate synthetase like 1	5.37897e-06	9.84146e-05	1.52705	6.76275	4.53423e-05	0.000573533	6.39621	6.48496	6.25236	6.36294	6.31936	6.45365	7.00422	6.82861	7.02514	7.09588
233902_at	233902	54620	Fbxl19	F-box and leucine-rich repeat protein 19	5.3952e-06	9.85637e-05	-1.41564	-7.28998	2.38087e-05	0.000355236	7.88822	7.90131	7.88078	7.75399	7.77114	7.81261	7.45266	7.3703	7.38582	7.34364
244329_at	244329	79648	Mcph1	microcephaly, primary autosomal recessive 1	5.39642e-06	9.85637e-05	-1.53265	-8.20465	8.39263e-06	0.000159737	7.63451	7.65099	7.71438	7.36619	7.21902	7.23829	6.99192	7.12826	7.10721	6.97002
81600_at	81600	27159	Chia	chitinase, acidic	5.40299e-06	9.85987e-05	3.48218	7.35071	2.21528e-05	0.000334772	5.29062	5.77334	5.40527	6.00775	5.86603	5.73545	7.20934	6.61278	7.26372	7.86359
74127_at	74127	144501	Krt80	keratin 80	5.41919e-06	9.86547e-05	2.14894	7.58443	1.68511e-05	0.000273791	6.49291	6.81745	6.57777	7.05217	6.88722	6.86291	7.76763	7.53928	7.48153	8.08889
104099_at	104099	3680	Itga9	integrin alpha 9	5.41948e-06	9.86547e-05	1.63674	8.71027	4.89426e-06	0.000107344	9.1259	9.12388	9.23133	9.64677	9.4097	9.44902	9.85779	9.881	9.74324	9.99517
72194_at	72194	84961	Fbxl20	F-box and leucine-rich repeat protein 20	5.42003e-06	9.86547e-05	1.56092	7.32355	2.28773e-05	0.000343784	8.79448	8.76002	8.59199	8.86337	8.85549	8.90495	9.22834	9.35025	9.49123	9.36043
171543_at	171543	90427	Bmf	BCL2 modifying factor	5.45651e-06	9.92336e-05	1.67201	7.08584	3.04333e-05	0.000427864	8.73618	8.68311	8.74262	8.86572	8.80255	8.84839	9.33526	9.36019	9.73622	9.37915
230908_at	230908	23435	Tardbp	TAR DNA binding protein	5.48006e-06	9.95764e-05	-1.53398	-7.46567	1.9349e-05	0.000303967	10.3585	10.2778	10.407	10.1564	10.2776	10.1844	9.60091	9.86102	9.75498	9.69658
53610_at	53610	4841	Nono	non-POU-domain-containing, octamer binding protein	5.5156e-06	0.000100136	-2.0808	-8.14211	8.9873e-06	0.000168359	8.56383	8.0736	8.10458	7.76376	7.7574	7.54239	7.38126	7.20177	7.03378	7.19492
269378_at	269378	191	Ahcy	S-adenosylhomocysteine hydrolase	5.55681e-06	0.000100798	-1.58732	-5.55121	0.000227908	0.00194592	6.43571	6.50428	6.07071	5.16874	5.38959	4.92052	5.76628	5.47372	5.78892	5.68008
20462_at	20462	6434	Tra2b	transformer 2 beta homolog (Drosophila)	5.5745e-06	0.000100996	-1.5906	-8.28857	7.66071e-06	0.000149043	11.2232	11.2625	11.4132	11.1706	11.0393	10.9525	10.6972	10.5298	10.6816	10.6149
102141_at	102141	83891	Snx25	sorting nexin 25	5.57723e-06	0.000100996	1.81611	8.18017	8.62016e-06	0.000162777	8.36366	8.51255	8.3384	9.01946	8.84412	8.82278	9.02531	9.40374	9.21216	9.39704
23849_at	23849	1316	Klf6	Kruppel-like factor 6	5.58478e-06	0.000101046	1.64596	8.85458	4.21489e-06	9.60224e-05	8.72108	8.92968	8.75827	9.27543	9.01369	9.0495	9.52038	9.56436	9.42609	9.58346
114249_at	114249	255743	Npnt	nephronectin	5.61017e-06	0.000101419	1.87304	7.96229	1.09671e-05	0.000196084	10.0798	10.1811	10.0311	10.6208	10.4523	10.4664	11.151	10.6853	11.0341	11.1017
236920_at	236920	9754	Stard8	START domain containing 8	5.662e-06	0.00010223	1.44193	7.53821	1.77791e-05	0.000284291	7.76881	7.87245	7.86871	8.04933	7.98584	7.9895	8.39922	8.33259	8.38175	8.34726
70454_at	70454	91687	Cenpl	centromere protein L	5.66469e-06	0.00010223	-2.10135	-9.67819	1.8611e-06	5.46896e-05	7.92908	7.65912	7.69569	6.76697	7.23231	7.16572	6.43228	6.71221	6.84841	6.75486
19264_at	19264	5788	Ptprc	protein tyrosine phosphatase, receptor type, C	5.68793e-06	0.000102562	1.87739	8.79719	4.47195e-06	0.000100795	6.51505	6.52984	6.43276	7.04218	6.8701	6.68899	7.19722	7.47676	7.2915	7.6069
12469_at	12469	10694	Cct8	chaperonin containing Tcp1, subunit 8 (theta)	5.70374e-06	0.000102759	-1.48853	-8.25592	7.93684e-06	0.000153149	10.4402	10.3996	10.4407	10.0924	10.2645	10.1701	9.92282	9.84813	9.81102	9.82783
18974_at	18974	5427	Pole2	polymerase (DNA directed), epsilon 2 (p59 subunit)	5.72049e-06	0.000102964	-2.12364	-8.29466	7.61032e-06	0.000148608	7.38307	7.41319	7.52193	6.40911	6.74463	6.67802	6.44024	5.92938	6.49764	6.47695
18993_at	18993	5455	Pou3f3	POU domain, class 3, transcription factor 3	5.72484e-06	0.000102964	-1.43086	-5.66964	0.000192932	0.00171678	6.47614	6.42673	6.45945	6.71644	6.53537	6.74533	6.16191	5.86305	5.84427	5.85471
67203_at	67203	54820	Nde1	nuclear distribution gene E homolog 1 (A nidulans)	5.76832e-06	0.000103659	-1.58075	-7.86919	1.2174e-05	0.000212453	8.81427	8.59108	8.74343	8.30353	8.39485	8.40067	8.0159	7.98204	8.17182	8.05758
207818_at	207818	57228	Smagp	small cell adhesion glycoprotein	5.79332e-06	0.00010402	2.42806	7.45313	1.96354e-05	0.000307476	8.43268	8.54216	8.31348	8.87156	8.67743	8.77106	9.84029	9.14245	9.8347	9.90752
13120_at	13120	1580	Cyp4b1	cytochrome P450, family 4, subfamily b, polypeptide 1	5.84984e-06	0.000104945	2.92101	7.30726	2.33242e-05	0.00034973	7.40443	7.67359	7.38797	7.95197	7.82664	7.77416	9.30761	8.5184	8.69513	9.43563
70784_at	70784	51285	Rasl12	RAS-like, family 12	5.87339e-06	0.000105201	1.60315	7.27197	2.43254e-05	0.000361164	8.21728	8.2819	8.22009	8.39904	8.35788	8.43693	8.75528	8.81934	9.0904	8.99401
12227_at	12227	7832	Btg2	B cell translocation gene 2, anti-proliferative	5.87978e-06	0.000105201	1.60186	8.08283	9.59338e-06	0.000176897	9.24259	9.4282	9.13188	9.62909	9.77619	9.63745	9.93576	9.99035	9.9755	9.907
59308_at	59308	51705	Emcn	endomucin	5.88126e-06	0.000105201	1.8869	7.65054	1.56137e-05	0.000257963	10.0109	10.1131	9.98959	10.4565	10.3366	10.3471	11.0144	10.6022	11.1122	11.0383
216643_at	216643	2568	Gabrp	gamma-aminobutyric acid (GABA) A receptor, pi	5.88395e-06	0.000105201	2.43776	8.49309	6.15123e-06	0.000127347	5.74211	5.77593	5.7547	6.25528	6.60271	6.21887	7.19398	6.62843	6.89643	7.34938
13204_at	13204	1665	Dhx15	DEAH (Asp-Glu-Ala-His) box polypeptide 15	5.89359e-06	0.000105255	-1.49202	-8.16012	8.81145e-06	0.000165798	11.3815	11.2792	11.3938	11.0061	11.1668	11.1095	10.7309	10.809	10.7767	10.7828
71514_at	71514	6421	Sfpq	splicing factor proline/glutamine rich (polypyrimidine tract binding protein associated)	5.89768e-06	0.000105255	-1.77101	-7.21725	2.59704e-05	0.000379289	11.2797	11.2444	11.4328	11.1403	11.1205	11.1021	10.6923	10.4581	10.1989	10.5915
403205_at	403205	155465	Agr3	anterior gradient 3	5.90436e-06	0.000105255	2.03414	7.9273	1.14048e-05	0.000201193	4.23806	4.36946	4.2311	4.63921	4.25835	4.49483	5.23578	4.96006	5.40567	5.55388
51793_at	51793	23564	Ddah2	dimethylarginine dimethylaminohydrolase 2	5.90686e-06	0.000105255	-1.58162	-8.75067	4.6928e-06	0.000103894	9.56113	9.44979	9.45467	8.97069	9.08035	9.21556	8.79773	8.87281	8.73826	8.89791
83490_at	83490	118788	Pik3ap1	phosphoinositide-3-kinase adaptor protein 1	5.9422e-06	0.000105796	1.52931	7.66826	1.52991e-05	0.00025403	6.9974	6.98863	6.91677	7.48153	7.53586	7.40331	7.6689	7.5652	7.44122	7.6379
12562_at	12562	1003	Cdh5	cadherin 5	5.95417e-06	0.00010592	1.43795	7.78263	1.34261e-05	0.000229217	10.7003	10.7565	10.6877	10.9542	10.8765	10.8243	11.2368	11.256	11.2367	11.2269
57756_at	57756	9457	Fhl5	four and a half LIM domains 5	5.96795e-06	0.000106076	1.8728	8.03078	1.01622e-05	0.000185449	5.27689	5.73156	5.60675	6.16491	6.0172	5.96463	6.28137	6.49833	6.53162	6.4994
57376_at	57376	6605	Smarce1	SWI/SNF related, matrix associated, actin dependent regulator of chromatin, subfamily e, member 1	5.98301e-06	0.000106255	-1.57021	-8.23638	8.10729e-06	0.000155447	10.6398	10.6687	10.7126	10.3158	10.5213	10.4855	10.0268	9.95501	10.1616	9.93775
269437_at	269437	23007	Plch1	phospholipase C, eta 1	6.00928e-06	0.000106632	-1.72139	-7.89992	1.17605e-05	0.000206608	6.6677	6.70468	6.83544	6.22482	6.29545	6.37163	5.85863	6.17365	5.79469	5.96054
217344_at	217344	79651	Rhbdf2	rhomboid 5 homolog 2 (Drosophila)	6.02629e-06	0.000106844	1.48315	7.71818	1.4449e-05	0.000242768	8.16545	8.33896	8.26672	8.83592	8.67773	8.75699	8.86187	8.82951	8.77654	8.84054
52653_at	52653	134492	Nudcd2	NudC domain containing 2	6.09371e-06	0.000107949	-1.60198	-7.54291	1.76823e-05	0.000283171	9.66029	9.59266	9.66611	8.90466	9.09433	9.00522	9.02821	8.75829	8.93553	9.09683
18628_at	18628	8863	Per3	period homolog 3 (Drosophila)	6.13769e-06	0.000108638	1.76665	9.53934	2.12747e-06	5.98631e-05	6.77643	6.90314	6.8416	7.5677	7.32165	7.19398	7.74951	7.6273	7.49971	7.75766
20088_at	20088	6229	Rps24	ribosomal protein S24	6.20246e-06	0.000109692	-1.68124	-8.28104	7.72347e-06	0.000149988	8.34109	8.39368	8.2736	7.87539	7.90097	8.08437	7.71092	7.69848	7.43477	7.48433
104458_at	104458	5917	Rars	arginyl-tRNA synthetase	6.20887e-06	0.000109714	-1.61941	-8.42326	6.62678e-06	0.000133891	10.0045	9.91461	9.99452	9.5332	9.76775	9.63284	9.30726	9.22367	9.14743	9.41324
77113_at	77113	11275	Klhl2	kelch-like 2, Mayven (Drosophila)	6.23812e-06	0.000110139	1.53313	7.25252	2.48965e-05	0.000367584	7.49333	7.60234	7.63948	7.74189	7.7281	7.75877	8.06271	8.13659	8.27658	8.29586
68184_at	68184	8562	Denr	density-regulated protein	6.26022e-06	0.000110387	-1.51457	-8.19847	8.44944e-06	0.000160411	9.23501	9.09469	9.2309	8.87561	8.7105	8.83525	8.62973	8.59884	8.5421	8.58563
59029_at	59029	10213	Psmd14	proteasome (prosome, macropain) 26S subunit, non-ATPase, 14	6.26256e-06	0.000110387	-1.53063	-9.05118	3.4491e-06	8.35156e-05	10.0987	10.0944	10.1459	9.60281	9.85929	9.71001	9.46982	9.49271	9.54039	9.49231
71733_at	71733	56241	Susd2	sushi domain containing 2	6.28445e-06	0.00011068	2.12147	6.94077	3.63426e-05	0.000488244	7.80334	7.90945	7.63217	8.89337	8.79444	8.84891	8.58693	9.29061	8.67589	8.8244
246102_at	246102	25914	Rttn	rotatin	6.30738e-06	0.000110992	-1.89029	-7.91823	1.15213e-05	0.00020308	7.28014	7.39504	7.43305	6.76705	6.87379	6.95923	6.23258	6.75366	6.43343	6.33485
16648_at	16648	3839	Kpna3	karyopherin (importin) alpha 3	6.34204e-06	0.000111509	-1.54347	-8.02058	1.02779e-05	0.000187077	8.67777	8.65223	8.77781	8.10215	8.28358	8.24204	8.01653	8.18956	8.09169	8.0044
21681_at	21681		Alyref	Aly/REF export factor	6.38669e-06	0.000112115	-1.66949	-8.13432	9.06456e-06	0.000169357	10.0749	10.1456	10.2126	9.52455	9.73997	9.61278	9.49912	9.19179	9.43829	9.47478
240084_at	240084	54535	Cchcr1	coiled-coil alpha-helical rod protein 1	6.38704e-06	0.000112115	-1.50424	-7.36336	2.18237e-05	0.00033098	7.30258	7.24234	7.26907	7.10301	7.13196	7.24699	6.71613	6.79661	6.66588	6.53941
12577_at	12577		Cdkn1c	cyclin-dependent kinase inhibitor 1C (P57)	6.39684e-06	0.000112194	-1.73282	-7.74386	1.40316e-05	0.00023745	11.5746	11.455	11.5727	11.0956	11.1615	11.2269	10.5826	10.9737	10.7795	10.5966
212517_at	212517	55779	Wdr52	WD repeat domain 52	6.42651e-06	0.000112621	1.61384	6.61586	5.45852e-05	0.000655239	6.85978	6.96719	6.79906	7.59364	7.63459	7.64715	7.52442	7.77575	7.34313	7.59358
14068_at	14068	2155	F7	coagulation factor VII	6.44103e-06	0.000112782	1.54713	7.86653	1.22106e-05	0.000212576	6.02078	6.02274	6.01776	6.21842	6.35941	6.30473	6.66342	6.77647	6.51493	6.63328
244653_at	244653	54768	Hydin	HYDIN, axonemal central pair apparatus protein	6.44701e-06	0.000112793	1.79825	8.23223	8.144e-06	0.000155869	6.17994	6.27807	6.10931	6.94325	6.75634	6.68205	6.83199	7.25653	6.9996	7.02937
19258_at	19258	5775	Ptpn4	protein tyrosine phosphatase, non-receptor type 4	6.47069e-06	0.000113114	1.65301	8.85861	4.19747e-06	9.58787e-05	7.79234	7.79348	7.88638	8.15409	7.78137	7.89884	8.55206	8.39597	8.59878	8.64084
14579_at	14579	2669	Gem	GTP binding protein (gene overexpressed in skeletal muscle)	6.51033e-06	0.000113713	2.00607	8.18759	8.55045e-06	0.000161893	6.90444	6.8683	6.38783	7.36648	7.2399	7.06861	7.65892	7.77715	7.66368	7.8622
71919_at	71919	79657	Rpap3	RNA polymerase II associated protein 3	6.53048e-06	0.000113952	-1.73262	-7.96514	1.09322e-05	0.000195664	8.34568	8.25728	8.15557	7.71952	7.81529	7.90343	7.29078	7.68143	7.40291	7.44415
18640_at	18640	5208	Pfkfb2	6-phosphofructo-2-kinase/fructose-2,6-biphosphatase 2	6.53474e-06	0.000113952	1.71866	9.84002	1.59559e-06	4.85018e-05	8.3864	8.4092	8.39655	9.06243	8.69783	8.77696	9.16062	9.14112	9.07781	9.32367
72612_at	72612	54969	2700029M09Rik	RIKEN cDNA 2700029M09 gene	6.55007e-06	0.000114125	-1.73002	-8.40907	6.72824e-06	0.00013512	8.4116	8.34796	8.50712	7.84902	8.10587	7.92639	7.74273	7.46837	7.53109	7.76632
11966_at	11966	526	Atp6v1b2	ATPase, H+ transporting, lysosomal V1 subunit B2	6.62047e-06	0.000115257	1.6004	7.43356	2.00912e-05	0.000311458	10.619	10.6091	10.4617	10.7997	10.7879	10.6896	11.2726	11.0432	11.3231	11.3173
72515_at	72515	23160	Wdr43	WD repeat domain 43	6.70328e-06	0.000116554	-1.69899	-7.72323	1.43658e-05	0.000241753	9.49751	9.42283	9.67758	9.05695	9.13523	9.16629	8.90118	8.67997	8.61125	8.87428
17691_at	17691		Sik1	salt inducible kinase 1	6.70599e-06	0.000116554	1.61057	7.7613	1.37556e-05	0.000233152	9.88513	9.93166	9.69572	10.2224	10.1196	10.2227	10.4788	10.4302	10.6624	10.5326
16432_at	16432	9445	Itm2b	integral membrane protein 2B	6.73507e-06	0.000116964	1.50922	7.51064	1.83589e-05	0.000292019	11.481	11.5498	11.4145	11.7267	11.6762	11.6167	12.1295	11.9535	12.1505	12.0649
216344_at	216344	23011	Rab21	RAB21, member RAS oncogene family	6.74614e-06	0.00011706	1.59668	6.98464	3.44346e-05	0.000468318	9.33179	9.314	9.24072	9.4415	9.36943	9.28872	9.92877	9.75411	10.1301	10.0444
11720_at	11720	4143	Mat1a	methionine adenosyltransferase I, alpha	6.75535e-06	0.000117124	-1.57145	-7.43359	2.00906e-05	0.000311458	7.42607	7.30163	7.44316	7.147	7.17103	7.25157	6.86071	6.5653	6.78781	6.7282
73296_at	73296	22836	Rhobtb3	Rho-related BTB domain containing 3	6.7657e-06	0.000117208	-1.58583	-7.836	1.26385e-05	0.000218947	8.98587	8.91495	8.90662	8.56109	8.57867	8.45521	8.18215	8.29719	8.43149	8.15662
69241_at	69241	5433	Polr2d	polymerase (RNA) II (DNA directed) polypeptide D	6.78892e-06	0.000117448	-1.57109	-7.44935	1.97225e-05	0.00030793	8.38272	8.38529	8.39637	7.83165	7.9123	7.85399	7.53706	7.84963	7.81883	7.71974
433323_at	433323	130367	Sgpp2	sphingosine-1-phosphate phosphotase 2	6.79067e-06	0.000117448	2.41407	7.3287	2.27379e-05	0.000342638	6.66104	6.68193	6.37922	6.8926	6.99372	6.98689	7.86556	7.52477	7.58762	8.29655
22163_at	22163	7293	Tnfrsf4	tumor necrosis factor receptor superfamily, member 4	6.83937e-06	0.000118082	1.97805	8.76849	4.60684e-06	0.000102867	6.60753	6.6886	6.4663	7.17046	7.20416	6.85251	7.7394	7.38699	7.72898	7.40258
58875_at	58875	11112	Hibadh	3-hydroxyisobutyrate dehydrogenase	6.83955e-06	0.000118082	1.57102	7.20013	2.65093e-05	0.000384957	9.46106	9.33833	9.45099	9.57626	9.60906	9.59233	9.99785	9.90509	10.192	10.1641
67963_at	67963	10577	Npc2	Niemann Pick type C2	6.84404e-06	0.000118082	1.58254	7.80039	1.31583e-05	0.00022519	10.7608	10.9717	10.7692	11.3055	11.1888	11.2066	11.4986	11.3769	11.5527	11.5622
12722_at	12722		Clca1	chloride channel calcium activated 1	6.85805e-06	0.000118184	2.70563	7.46305	1.94084e-05	0.000304598	5.24406	5.73011	5.87783	6.06844	6.22892	6.0755	7.25458	6.83756	6.69015	7.40945
21912_at	21912	7102	Tspan7	tetraspanin 7	6.86113e-06	0.000118184	1.87158	6.80685	4.29088e-05	0.000551644	10.6276	10.6953	10.5968	10.7458	10.7301	10.7775	11.6113	11.1846	11.4846	11.8251
621893_at	621893	317772	Hist2h2ab	histone cluster 2, H2ab	6.88168e-06	0.000118442	-2.07079	-8.04492	1.00042e-05	0.000183197	7.47306	7.42319	7.17003	6.38478	6.46123	6.71205	6.54999	6.10566	6.45306	6.07594
13589_at	13589	22919	Mapre1	microtubule-associated protein, RP/EB family, member 1	6.93209e-06	0.000119213	-1.56325	-7.71275	1.45389e-05	0.000243892	10.0181	9.94757	9.96475	9.60721	9.65873	9.71741	9.2533	9.50761	9.25006	9.30345
546840_at	546840	388633	Ldlrad1	low density lipoprotein receptor class A domain containing 1	6.95973e-06	0.000119591	1.63603	7.68677	1.49777e-05	0.000249553	7.05283	7.20115	6.89712	7.50359	7.52683	7.42808	7.88956	7.68239	7.69378	7.7881
77128_at	77128	153222	A930001N09Rik	RIKEN cDNA A930001N09 gene	7.05763e-06	0.000121175	2.10139	8.03671	1.00957e-05	0.000184553	7.59396	7.68908	7.46284	8.21176	7.93852	8.15959	8.44952	9.01236	8.4868	8.60397
72568_at	72568	286826	Lin9	lin-9 homolog (C. elegans)	7.12823e-06	0.000122288	-1.44632	-7.55848	1.73654e-05	0.000279788	7.25849	7.18889	7.19591	6.8126	6.76988	6.85893	6.65386	6.75725	6.6521	6.6636
19652_at	19652	5935	Rbm3	RNA binding motif protein 3	7.13529e-06	0.000122293	-1.36227	-5.20589	0.00037467	0.00286264	9.16646	9.20828	9.08352	9.53955	9.28899	9.40358	8.83133	8.74791	8.53806	8.69772
110821_at	110821	5095	Pcca	propionyl-Coenzyme A carboxylase, alpha polypeptide	7.14647e-06	0.000122293	1.34353	5.95085	0.000130914	0.00128292	7.39187	7.50585	7.43419	7.37135	7.304	7.41264	7.88965	7.92519	7.85078	7.81509
74326_at	74326	10236	Hnrnpr	heterogeneous nuclear ribonucleoprotein R	7.14911e-06	0.000122293	-1.52229	-8.38643	6.89353e-06	0.000137786	9.90516	9.84303	9.98187	9.39293	9.51591	9.60627	9.31836	9.30558	9.34666	9.24716
11535_at	11535	133	Adm	adrenomedullin	7.1529e-06	0.000122293	3.14202	8.87667	4.12026e-06	9.4867e-05	6.50431	6.26587	5.76876	7.34575	6.78411	6.69845	7.43084	7.85898	7.97613	8.10114
14104_at	14104	2194	Fasn	fatty acid synthase	7.15739e-06	0.000122293	1.86606	8.63545	5.2926e-06	0.000113806	9.51451	9.80925	9.94912	10.5396	10.2073	10.2759	10.6859	10.7665	10.5769	10.6392
14219_at	14219	1490	Ctgf	connective tissue growth factor	7.20043e-06	0.000122929	2.52036	9.03574	3.50339e-06	8.42508e-05	9.02599	9.12895	8.7322	10.0085	9.68854	9.43859	9.95578	10.5232	10.4843	10.1862
12814_at	12814	1301	Col11a1	collagen, type XI, alpha 1	7.27876e-06	0.000124167	-1.69365	-7.58061	1.69258e-05	0.000274583	7.36011	7.16232	7.08947	6.8879	6.91676	7.04923	6.5509	6.50869	6.47867	6.23505
74552_at	74552	57185	Nipal3	NIPA-like domain containing 3	7.29986e-06	0.000124427	1.51716	7.21524	2.6033e-05	0.000379864	7.94203	7.81075	7.72093	8.00319	8.0009	7.92135	8.38787	8.33384	8.52419	8.46211
59015_at	59015	23279	Nup160	nucleoporin 160	7.32529e-06	0.000124707	-1.66985	-7.69345	1.48635e-05	0.000248746	9.60205	9.50717	9.62509	9.21805	9.36683	9.40343	8.73576	9.07037	8.71569	8.80661
78586_at	78586	55133	Srbd1	S1 RNA binding domain 1	7.32809e-06	0.000124707	-1.60411	-7.56106	1.73137e-05	0.000279592	7.87018	7.81576	7.76227	7.47989	7.45608	7.5323	6.96204	7.3096	7.09639	7.15029
66580_at	66580	51575	Esf1	ESF1, nucleolar pre-rRNA processing protein, homolog (S. cerevisiae)	7.33638e-06	0.000124748	-1.49435	-7.5242	1.80713e-05	0.000288097	8.66851	8.48603	8.58392	8.26963	8.25324	8.25372	7.95991	7.94263	8.06469	8.03673
56644_at	56644	64581	Clec7a	C-type lectin domain family 7, member a	7.36892e-06	0.000125201	1.69847	7.94989	1.11202e-05	0.000198319	5.76848	6.00716	6.0301	6.31385	6.45691	6.26961	6.6072	6.70691	6.61886	6.86858
14852_at	14852	2935	Gspt1	G1 to S phase transition 1	7.3905e-06	0.000125467	-1.7673	-7.56254	1.7284e-05	0.000279339	10.0696	10.1865	10.3119	9.74044	9.73822	9.8073	9.21094	9.6315	9.32558	9.27964
14725_at	14725	4036	Lrp2	low density lipoprotein receptor-related protein 2	7.41808e-06	0.000125834	1.79001	7.18331	2.70509e-05	0.000391213	6.02545	5.65697	5.89997	6.12727	6.06774	6.00354	6.45858	6.70796	6.76339	6.87376
241116_at	241116	255101	Ccdc108	coiled-coil domain containing 108	7.42694e-06	0.000125869	1.64195	7.18094	2.71279e-05	0.000391703	7.37725	7.67318	7.2967	8.15149	8.06019	8.2389	8.1454	8.11982	8.1223	8.29951
381678_at	381678	55063	Zcwpw1	zinc finger, CW type with PWWP domain 1	7.43916e-06	0.000125869	-1.89954	-7.67678	1.51502e-05	0.000251952	7.80919	7.47822	7.32787	7.09757	7.10684	7.26752	6.57408	6.77926	6.66441	6.47261
30877_at	30877	26354	Gnl3	guanine nucleotide binding protein-like 3 (nucleolar)	7.44098e-06	0.000125869	-1.65226	-7.5625	1.72848e-05	0.000279339	8.30971	8.06866	8.26269	7.52155	7.70184	7.57901	7.51314	7.29621	7.57795	7.56708
381280_at	381280	55355	Hjurp	Holliday junction recognition protein	7.44393e-06	0.000125869	-2.28312	-7.15698	2.79224e-05	0.000400265	10.2782	10.1423	10.1928	9.81488	9.94098	9.92926	8.84675	9.45915	9.04234	8.55927
227399_at	227399	23262	Ppip5k2	diphosphoinositol pentakisphosphate kinase 2	7.45971e-06	0.000126036	-1.71858	-7.74006	1.40925e-05	0.00023829	8.95509	8.74206	9.01015	8.36678	8.49225	8.49697	8.08327	8.33241	8.01858	8.04667
14538_at	14538	2651	Gcnt2	glucosaminyl (N-acetyl) transferase 2, I-branching enzyme	7.46943e-06	0.000126099	1.8691	8.49162	6.16091e-06	0.000127347	6.86877	6.88922	6.89747	7.44981	7.11813	7.33466	7.80371	7.67265	7.59112	8.04163
319176_at	319176	8338	Hist2h2ac	histone cluster 2, H2ac	7.47852e-06	0.000126108	-2.09121	-7.85882	1.23171e-05	0.000213937	11.1386	10.939	11.0154	10.3437	10.2804	10.5215	9.86931	10.1073	10.2263	9.59373
15186_at	15186	3067	Hdc	histidine decarboxylase	7.48182e-06	0.000126108	4.22272	6.85979	4.01713e-05	0.000526364	6.7144	6.70638	6.7324	7.1235	6.97267	6.93865	8.85632	7.96421	8.36696	9.5207
78177_at	78177	22981	Ninl	ninein-like	7.49761e-06	0.000126273	-1.53692	-8.36782	7.03272e-06	0.000139681	6.59491	6.62785	6.56917	6.18127	6.40167	6.2899	6.03487	6.02783	5.97578	5.86509
109154_at	109154	9761	Mlec	malectin	7.52391e-06	0.000126616	-1.52746	-7.79764	1.31994e-05	0.000225711	9.60736	9.63126	9.70925	9.3151	9.31131	9.43412	9.13534	8.93198	8.98795	9.09101
15959_at	15959	3437	Ifit3	interferon-induced protein with tetratricopeptide repeats 3	7.5375e-06	0.000126744	2.29436	8.14636	8.94551e-06	0.000167873	4.08634	4.17129	4.33267	4.1719	4.6698	4.1394	4.98303	5.48953	5.35641	5.67811
70998_at	70998	84295	Phf6	PHD finger protein 6	7.58231e-06	0.000127396	-2.34527	-7.76694	1.36677e-05	0.000232034	9.637	9.44695	9.55244	8.81993	8.6998	8.95394	7.87091	8.69951	8.39089	8.18413
66898_at	66898	55971	Baiap2l1	BAI1-associated protein 2-like 1	7.59635e-06	0.000127531	1.82019	7.62284	1.61198e-05	0.000264752	7.61316	7.3164	7.42545	7.86819	7.69426	7.68227	8.21932	8.11346	8.38479	8.5312
76491_at	76491	84836	Abhd14b	abhydrolase domain containing 14b	7.61541e-06	0.00012775	1.59795	7.55559	1.74239e-05	0.000280303	8.00307	7.96529	7.74435	8.32567	8.3266	8.39872	8.69431	8.47833	8.54559	8.61243
68774_at	68774	64231	Ms4a6d	membrane-spanning 4-domains, subfamily A, member 6D	7.63415e-06	0.000127963	1.68441	7.26087	2.46496e-05	0.000364536	6.04783	6.00213	6.17424	5.93762	6.03693	6.26415	6.75812	6.63168	6.84413	7.04901
170643_at	170643	55243	Kirrel	kin of IRRE like (Drosophila)	7.69187e-06	0.000128744	-1.81074	-8.1054	9.35754e-06	0.000173758	8.67815	8.58069	8.76133	8.16387	8.22152	8.42224	7.74678	8.07788	7.6402	7.77208
83814_at	83814	23327	Nedd4l	neural precursor cell expressed, developmentally down-regulated gene 4-like	7.69292e-06	0.000128744	1.61176	8.00299	1.04809e-05	0.000189318	10.1421	10.2074	10.0075	10.8166	10.5747	10.6671	10.7069	10.8737	10.9168	10.7315
12442_at	12442	9133	Ccnb2	cyclin B2	7.7321e-06	0.000129298	-2.13327	-8.07437	9.68343e-06	0.000177938	10.2446	10.2463	10.2731	9.42925	9.75413	9.63135	8.98735	9.26987	9.47894	8.82144
216197_at	216197	10970	Ckap4	cytoskeleton-associated protein 4	7.75533e-06	0.000129584	-1.61719	-8.26396	7.8679e-06	0.000152374	9.54253	9.56308	9.68514	9.37324	9.17669	9.16326	8.94976	8.83156	8.79424	9.0313
13136_at	13136	1604	Cd55	CD55 antigen	7.76361e-06	0.00012962	2.02328	6.3194	8.00425e-05	0.000880967	6.25955	6.04496	6.32494	6.17417	6.03192	6.25087	7.01112	6.85487	7.53345	7.41838
67483_at	67483	138255	1700028P14Rik	RIKEN cDNA 1700028P14 gene	7.79604e-06	0.000130059	1.92109	7.4864	1.88857e-05	0.000298299	5.2497	5.4042	5.48843	5.71598	5.83231	5.78931	6.24264	6.01042	6.50441	6.49098
68092_at	68092	22916	Ncbp2	nuclear cap binding protein subunit 2	7.80305e-06	0.000130073	-1.51435	-8.51731	5.9951e-06	0.000125512	9.42361	9.42103	9.53673	9.10707	9.34293	9.18484	8.86302	8.88451	8.86648	8.83667
69035_at	69035	51304	Zdhhc3	zinc finger, DHHC domain containing 3	7.95169e-06	0.000132447	2.08038	7.68653	1.49818e-05	0.000249553	9.19783	9.53346	9.41987	10.0126	9.81283	9.8613	10.5916	10.1273	10.3273	10.678
20773_at	20773	9517	Sptlc2	serine palmitoyltransferase, long chain base subunit 2	7.96945e-06	0.000132638	1.51932	7.48374	1.89443e-05	0.000298864	9.33392	9.33257	9.29112	9.66704	9.634	9.6643	9.94341	9.96401	9.76269	10.009
212111_at	212111	3632	Inpp5a	inositol polyphosphate-5-phosphatase A	8.02526e-06	0.000133463	1.63986	7.27276	2.43022e-05	0.000361074	9.11761	9.17603	8.99374	9.3205	9.23653	9.34964	9.76672	9.60116	9.93636	9.9164
57276_at	57276	23584	Vsig2	V-set and immunoglobulin domain containing 2	8.14659e-06	0.000135374	1.66449	7.96536	1.09296e-05	0.000195664	9.42609	9.51401	9.27348	10.1157	9.86421	9.98686	10.2527	10.0018	10.0778	10.2249
14999_at	14999	3109	H2-DMb1	histocompatibility 2, class II, locus Mb1	8.16347e-06	0.000135548	1.02355	0.390003	0.704565	0.812564	5.16964	5.21391	5.20453	5.7775	6.40483	6.14134	5.20453	5.30539	5.3092	5.08867
20200_at	20200	6277	S100a6	S100 calcium binding protein A6 (calcyclin)	8.17121e-06	0.00013557	1.68641	8.7258	4.81574e-06	0.000106062	7.83103	7.75672	7.73097	8.2445	7.97613	8.2491	8.37255	8.66681	8.4807	8.57341
17898_at	17898	58498	Myl7	myosin, light polypeptide 7, regulatory	8.20007e-06	0.000135891	2.20451	7.30777	2.33101e-05	0.00034973	8.32606	7.99404	7.84768	8.07574	8.42486	8.27026	9.23009	8.79339	9.35759	9.38695
20130_at	20130	6237	Rras	Harvey rat sarcoma oncogene, subgroup R	8.20338e-06	0.000135891	2.41787	7.20953	2.62118e-05	0.000381946	9.25033	9.34845	9.06051	9.67263	9.4853	9.53083	10.6863	9.9209	10.583	10.6753
79456_at	79456	9401	Recql4	RecQ protein-like 4	8.22106e-06	0.000136078	-1.47394	-7.51102	1.83508e-05	0.000292019	6.52094	6.47846	6.44173	6.2148	6.32365	6.32976	6.00623	5.92479	5.92975	5.81725
50772_at	50772	5597	Mapk6	mitogen-activated protein kinase 6	8.36925e-06	0.000138423	-1.44874	-7.45234	1.96534e-05	0.000307486	8.91682	8.93282	8.96428	8.62666	8.61826	8.65341	8.38029	8.4693	8.4386	8.32056
16981_at	16981	54674	Lrrn3	leucine rich repeat protein 3, neuronal	8.4128e-06	0.000139011	-2.03181	-7.82597	1.27827e-05	0.000220511	6.95894	6.58946	6.89614	5.97663	6.07049	6.25154	5.99871	5.94354	5.5314	5.67978
66455_at	66455	245812	Cnpy4	canopy 4 homolog (zebrafish)	8.41796e-06	0.000139011	-1.59826	-7.50729	1.84308e-05	0.000292723	9.13961	8.99454	8.96975	8.67235	8.77894	8.737	8.31079	8.52186	8.37545	8.21489
17289_at	17289	10461	Mertk	c-mer proto-oncogene tyrosine kinase	8.46399e-06	0.000139662	1.6713	7.43688	2.00131e-05	0.000311458	8.32244	8.42073	8.11188	8.77069	8.76175	8.723	8.90909	9.12688	8.92732	9.14671
57750_at	57750	55759	Wdr12	WD repeat domain 12	8.47098e-06	0.000139669	-1.91588	-8.49674	6.12745e-06	0.000127277	7.37372	7.10445	7.5111	6.74595	7.05049	7.11062	6.25844	6.35404	6.41416	6.56226
54004_at	54004		Diap2	diaphanous homolog 2 (Drosophila)	8.54377e-06	0.00014076	1.57455	9.19203	2.99391e-06	7.54246e-05	8.13377	8.14675	8.17269	8.60607	8.29211	8.40426	8.72901	8.80361	8.88063	8.80717
14420_at	14420	2581	Galc	galactosylceramidase	8.57392e-06	0.000141147	1.741	8.34116	7.2375e-06	0.000143042	6.96244	7.04326	7.21109	7.54169	7.23603	7.28096	7.78253	7.77203	8.05629	7.87449
70110_at	70110	3430	Ifi35	interferon-induced protein 35	8.64225e-06	0.000142129	2.02352	7.47767	1.90794e-05	0.00030077	7.10656	7.10193	7.17738	7.49022	7.34625	7.57057	8.1937	7.85087	7.97457	8.48304
67371_at	67371	112495	Gtf3c6	general transcription factor IIIC, polypeptide 6, alpha	8.64704e-06	0.000142129	-1.77962	-8.7085	4.90332e-06	0.000107432	7.75254	7.70034	7.73492	7.00184	7.22774	7.35157	6.68142	7.03407	7.01814	6.82892
16000_at	16000	3479	Igf1	insulin-like growth factor 1	8.69796e-06	0.000142856	-1.53895	-7.74588	1.39994e-05	0.000237094	9.23394	9.16937	9.21512	9.04779	8.91792	9.1361	8.55511	8.63739	8.69108	8.44209
209497_at	209497	84187	Tmem164	transmembrane protein 164	8.71021e-06	0.000142946	1.62587	7.61637	1.62406e-05	0.000266154	9.29911	9.46162	9.37855	9.73696	9.57376	9.57977	10.1041	9.90121	10.0682	10.2368
27965_at	27965	51324	Spg21	spastic paraplegia 21 homolog (human)	8.74022e-06	0.000143328	1.52798	5.78381	0.00016461	0.0015263	8.27862	8.2975	8.31066	8.22608	8.20933	8.1571	8.89688	8.62761	9.07154	8.99517
326620_at	326620	8370	Hist1h4b	histone cluster 1, H4b	8.76193e-06	0.000143572	-3.67784	-7.46008	1.9476e-05	0.000305432	9.15764	9.88053	8.82362	8.22014	8.03517	8.17251	7.28384	7.99403	7.23211	7.24714
94275_at	94275	9500	Maged1	melanoma antigen, family D, 1	8.79269e-06	0.000143965	-1.53604	-7.84559	1.25023e-05	0.000216765	10.4652	10.4425	10.4877	10.0737	10.0581	10.2092	9.76942	9.92645	9.93892	9.73808
15896_at	15896	3384	Icam2	intercellular adhesion molecule 2	8.80203e-06	0.000144007	1.90087	7.8987	1.17767e-05	0.000206721	7.6757	7.82866	7.73761	8.22239	7.91587	7.9623	8.6812	8.3828	8.66373	8.9233
74513_at	74513	81831	Neto2	neuropilin (NRP) and tolloid (TLL)-like 2	8.83469e-06	0.000144421	-1.84038	-7.59127	1.67183e-05	0.000272052	5.78737	6.04292	6.21775	5.27211	5.16114	5.41878	4.95802	5.19554	5.11358	5.29842
225348_at	225348	134430	Wdr36	WD repeat domain 36	8.84102e-06	0.000144421	-1.47759	-7.82929	1.27347e-05	0.000220073	9.11184	9.11865	9.22444	8.82853	8.74594	8.89479	8.63783	8.58834	8.52864	8.60036
17765_at	17765	22823	Mtf2	metal response element binding transcription factor 2	8.85715e-06	0.000144574	-1.57424	-7.73743	1.41349e-05	0.000238817	9.45879	9.20979	9.31345	8.91731	9.04351	9.06845	8.57525	8.74998	8.70831	8.66596
66940_at	66940	51246	Shisa5	shisa homolog 5 (Xenopus laevis)	8.93387e-06	0.000145691	1.67523	7.08911	3.03125e-05	0.000427181	9.67099	9.76353	9.54481	9.90466	9.87416	9.86269	10.4487	10.1517	10.4419	10.5551
68421_at	68421	55788	Lmbrd1	LMBR1 domain containing 1	8.94516e-06	0.000145691	1.45923	7.07027	3.10147e-05	0.000432809	7.95869	7.90579	7.88785	7.99059	8.0911	8.04484	8.33242	8.49561	8.47438	8.54116
170762_at	170762	9631	Nup155	nucleoporin 155	8.94626e-06	0.000145691	-2.25577	-7.4184	2.04524e-05	0.000315375	9.22652	9.11504	9.27482	8.66836	8.74972	8.90849	7.79924	8.52187	7.89487	7.77906
56490_at	56490	26137	Zbtb20	zinc finger and BTB domain containing 20	9.00611e-06	0.000146553	1.89279	8.29019	7.64726e-06	0.000148918	7.02602	7.18965	7.36153	7.9092	7.58056	7.8115	7.9314	8.24747	8.01155	8.25876
231452_at	231452	55153	Sdad1	SDA1 domain containing 1	9.03816e-06	0.000146921	-1.61967	-7.68791	1.49581e-05	0.000249553	7.61646	7.52875	7.73604	7.21315	7.20106	7.34398	6.95371	6.90324	6.78212	7.0806
16337_at	16337	3643	Insr	insulin receptor	9.04257e-06	0.000146921	1.44323	7.5035	1.85124e-05	0.0002938	9.24448	9.20781	9.21376	9.52094	9.48809	9.43366	9.7133	9.79864	9.7999	9.69043
192652_at	192652	124997	Wdr81	WD repeat domain 81	9.09152e-06	0.000147603	1.43166	7.40539	2.07679e-05	0.000319542	7.25969	7.21199	7.20858	7.50059	7.52587	7.47957	7.79796	7.77082	7.7199	7.68724
11637_at	11637	204	Ak2	adenylate kinase 2	9.12648e-06	0.000148057	-1.54411	-7.40158	2.08612e-05	0.00032028	9.80101	9.60155	9.70112	9.37215	9.32838	9.36912	9.12373	9.10135	9.14362	8.92834
105148_at	105148	3376	Iars	isoleucine-tRNA synthetase	9.14848e-06	0.000148301	-1.54984	-7.22607	2.56971e-05	0.000377039	9.53481	9.49405	9.68176	9.37487	9.33004	9.31776	9.02111	8.98835	8.77049	8.96849
12704_at	12704	11113	Cit	citron	9.16828e-06	0.000148508	-1.95292	-7.33917	2.24575e-05	0.000338652	7.84952	7.75721	7.9618	7.50651	7.41604	7.58329	6.57073	7.16451	7.02069	6.74181
67683_at	67683	51260	2610029G23Rik	RIKEN cDNA 2610029G23 gene	9.20558e-06	0.000148998	-1.63876	-8.43787	6.5241e-06	0.000132655	8.204	8.3571	8.35677	7.68223	7.90942	7.94254	7.64644	7.43456	7.64575	7.64256
70247_at	70247	5707	Psmd1	proteasome (prosome, macropain) 26S subunit, non-ATPase, 1	9.23529e-06	0.000149272	-1.53952	-8.40811	6.73515e-06	0.00013513	10.2751	10.2884	10.3473	9.90588	10.0843	10.1569	9.72632	9.73231	9.69091	9.57054
107271_at	107271	8565	Yars	tyrosyl-tRNA synthetase	9.23661e-06	0.000149272	-1.50923	-7.40993	2.06572e-05	0.00031807	8.91899	8.79325	8.8213	8.41352	8.45785	8.48543	8.19821	8.33719	8.13921	8.32265
12010_at	12010	567	B2m	beta-2 microglobulin	9.30805e-06	0.000150312	1.48165	7.12642	2.89724e-05	0.000412803	11.4088	11.3284	11.2957	11.2712	11.4314	11.4755	11.9147	11.787	12.0191	11.9189
20529_at	20529	1317	Slc31a1	solute carrier family 31, member 1	9.31848e-06	0.000150366	1.56422	8.04744	9.9763e-06	0.000182844	8.90856	8.77435	8.80015	9.17741	8.93689	8.9825	9.42276	9.38969	9.47538	9.6004
73674_at	73674	84128	Wdr75	WD repeat domain 75	9.35229e-06	0.000150797	-1.70832	-7.60649	1.64268e-05	0.000268628	8.54398	8.44403	8.76827	8.00736	8.11872	8.16645	7.95937	7.661	7.78019	7.8601
22174_at	22174	7301	Tyro3	TYRO3 protein tyrosine kinase 3	9.51643e-06	0.000153244	-1.47661	-8.24345	8.04519e-06	0.000154396	8.16501	8.23244	8.15709	7.97155	7.79582	7.98632	7.63232	7.6494	7.61407	7.59547
15525_at	15525	3308	Hspa4	heat shock protein 4	9.52151e-06	0.000153244	-1.48594	-7.52693	1.80139e-05	0.000287612	9.85198	9.77556	9.89339	9.53789	9.59924	9.49341	9.33834	9.24	9.17309	9.32153
171531_at	171531	79083	Mlph	melanophilin	9.52574e-06	0.000153244	1.56052	8.5349	5.88437e-06	0.00012356	6.88844	6.89642	6.78746	7.21809	7.10922	6.92997	7.44961	7.53237	7.43121	7.58278
75939_at	75939	201725	4930579G24Rik	RIKEN cDNA 4930579G24 gene	9.55298e-06	0.000153565	-1.65157	-7.40195	2.08523e-05	0.00032028	7.98151	8.05907	8.04264	7.54838	7.49793	7.59268	7.46048	7.05037	7.3416	7.33404
15115_at	15115	3035	Hars	histidyl-tRNA synthetase	9.57696e-06	0.000153834	-1.46553	-7.34502	2.23023e-05	0.000336553	8.64455	8.61153	8.7565	8.29067	8.29274	8.33617	8.12096	8.15429	8.03585	8.16839
30937_at	30937	29995	Lmcd1	LIM and cysteine-rich domains 1	9.59097e-06	0.000153942	1.52719	7.67329	1.5211e-05	0.000252765	6.99485	6.87229	6.866	7.16606	6.92425	7.03465	7.52926	7.39296	7.5839	7.5784
98660_at	98660	477	Atp1a2	ATPase, Na+/K+ transporting, alpha 2 polypeptide	9.61762e-06	0.000154253	1.93857	7.9347	1.13106e-05	0.00020008	7.66385	7.88569	7.52659	8.33564	8.11685	8.39735	8.47818	8.87303	8.49527	8.7338
71909_at	71909	23354	Haus5	HAUS augmin-like complex, subunit 5	9.66126e-06	0.000154836	-2.23197	-9.18451	3.0165e-06	7.59034e-05	8.2533	7.69313	7.81622	6.89138	7.38871	7.35259	6.74432	6.89613	6.71279	6.77255
16854_at	16854	3958	Lgals3	lectin, galactose binding, soluble 3	9.6694e-06	0.000154849	1.83267	7.56693	1.71961e-05	0.00027833	8.10081	8.4249	8.07467	8.90318	8.71116	8.78098	9.19402	8.83167	9.14754	9.13172
224674_at	224674	54020	Slc37a1	solute carrier family 37 (glycerol-3-phosphate transporter), member 1	9.69867e-06	0.000155201	1.63569	7.07896	3.06888e-05	0.000430313	7.66405	7.80036	7.58995	8.24906	8.34525	8.28064	8.24133	8.61039	8.38494	8.32625
13617_at	13617	1909	Ednra	endothelin receptor type A	9.76423e-06	0.000156132	-1.77736	-7.02709	3.2691e-05	0.00045034	11.3448	11.4228	11.4011	11.1044	11.1825	11.2245	10.378	10.8932	10.5136	10.3933
73212_at	73212	84310	3110082I17Rik	RIKEN cDNA 3110082I17 gene	9.77825e-06	0.000156238	-1.4764	-7.39533	2.10154e-05	0.000322414	8.25048	8.15572	8.12944	7.88701	7.8578	7.82166	7.72153	7.57719	7.55123	7.61376
50781_at	50781	27122	Dkk3	dickkopf homolog 3 (Xenopus laevis)	9.89168e-06	0.000157931	1.4696	7.32349	2.28789e-05	0.000343784	8.09905	7.99184	7.95373	8.38144	8.37258	8.34287	8.49978	8.62143	8.63157	8.52915
57258_at	57258	64328	Xpo4	exportin 4	1.00934e-05	0.00016103	-1.747	-7.37389	2.15539e-05	0.000327827	8.81091	8.62861	8.8697	8.30764	8.31605	8.39386	7.92593	8.22864	7.87012	7.81216
65106_at	65106	10550	Arl6ip5	ADP-ribosylation factor-like 6 interacting protein 5	1.02055e-05	0.000162697	1.58327	7.30403	2.34141e-05	0.000350582	8.77756	8.83469	8.64895	8.98298	9.05778	8.92766	9.38822	9.2457	9.52742	9.49686
21406_at	21406	6938	Tcf12	transcription factor 12	1.02144e-05	0.000162717	-1.45263	-7.38579	2.12532e-05	0.000324185	10.1439	10.0132	10.128	9.79261	9.73862	9.80633	9.51023	9.55211	9.6205	9.54505
69237_at	69237	23560	Gtpbp4	GTP binding protein 4	1.02339e-05	0.000162904	-1.50365	-7.82068	1.28594e-05	0.000221325	9.11959	9.07118	9.25237	8.73802	8.8586	8.90666	8.60815	8.57789	8.52678	8.53075
54161_at	54161	22820	Copg	coatomer protein complex, subunit gamma	1.0259e-05	0.000163182	-1.49979	-7.41434	2.05503e-05	0.000316654	10.0113	9.99803	9.99208	9.74866	9.78864	9.90262	9.40684	9.55863	9.30891	9.37682
13139_at	13139	1606	Dgka	diacylglycerol kinase, alpha	1.03091e-05	0.000163855	1.60899	7.39022	2.11426e-05	0.000323194	8.52041	8.66196	8.46528	8.98181	8.94999	8.89041	9.09738	9.3491	9.14119	9.34515
626834_at	626834	26085	Klk13	kallikrein related-peptidase 13	1.03324e-05	0.000164103	2.14736	6.92493	3.70591e-05	0.000496316	6.68143	6.50282	6.37757	6.79113	6.59751	6.79815	7.61422	7.20931	7.59815	7.98809
67880_at	67880	51181	Dcxr	dicarbonyl L-xylulose reductase	1.03792e-05	0.000164722	1.91937	7.39405	2.10472e-05	0.000322456	8.68649	8.79008	8.57897	9.24491	9.12151	9.21821	9.83289	9.27129	9.62999	9.7204
14453_at	14453	2620	Gas2	growth arrest specific 2	1.04181e-05	0.000165216	-1.42837	-6.91865	3.73478e-05	0.00049892	6.97257	6.80675	6.9726	6.48943	6.46331	6.45396	6.39629	6.43255	6.38303	6.40777
50790_at	50790	2182	Acsl4	acyl-CoA synthetase long-chain family member 4	1.05145e-05	0.000166619	1.53139	7.27753	2.41646e-05	0.000359786	8.63277	8.71321	8.6678	9.00559	9.01656	9.0281	9.28534	9.4025	9.1165	9.32658
18212_at	18212	4915	Ntrk2	neurotrophic tyrosine kinase, receptor, type 2	1.06471e-05	0.000168595	1.58722	8.14216	8.98683e-06	0.000168359	4.80397	4.79897	4.75537	4.93072	5.06967	4.73794	5.38393	5.51591	5.32722	5.57072
268970_at	268970	79822	Arhgap28	Rho GTPase activating protein 28	1.06562e-05	0.000168613	-1.74815	-7.4571	1.95442e-05	0.000306274	8.83791	8.69926	8.96064	8.34471	8.35358	8.47854	7.84452	8.25394	8.06302	7.92772
109032_at	109032	3431	Sp110	Sp110 nuclear body protein	1.07374e-05	0.000169771	1.99954	7.38514	2.12696e-05	0.0003242	6.78151	6.24587	6.21243	7.46802	7.54582	7.17546	7.54816	7.3732	7.27395	7.53608
68519_at	68519	2009	Eml1	echinoderm microtubule associated protein like 1	1.0847e-05	0.000171377	-1.44708	-6.85679	4.03213e-05	0.000526364	9.34413	9.45273	9.39045	9.28363	9.23649	9.27322	8.81791	8.92516	8.94551	8.75635
11758_at	11758	9588	Prdx6	peroxiredoxin 6	1.08706e-05	0.000171621	2.0737	6.74223	4.65252e-05	0.000583963	9.5907	9.50066	9.44604	9.78135	9.58569	9.55334	10.6862	10.0744	10.5776	10.8213
66422_at	66422	79077	Dctpp1	dCTP pyrophosphatase 1	1.09454e-05	0.000172631	-1.82646	-7.7261	1.43187e-05	0.000241314	8.68944	8.52715	8.80787	8.10586	8.06771	8.29832	8.05306	7.65499	7.65523	7.84001
27756_at	27756	57819	Lsm2	LSM2 homolog, U6 small nuclear RNA associated (S. cerevisiae)	1.09509e-05	0.000172631	-1.5566	-7.0069	3.3508e-05	0.00045891	7.98123	8.02297	8.20476	7.40303	7.46503	7.5576	7.46431	7.30535	7.57602	7.37841
232223_at	232223	114112	Txnrd3	thioredoxin reductase 3	1.09878e-05	0.000173085	1.46725	7.1265	2.89698e-05	0.000412803	7.35993	7.3317	7.26414	7.53903	7.44332	7.50245	7.73704	7.91409	7.9122	7.91765
20446_at	20446	10610	St6galnac2	ST6 (alpha-N-acetyl-neuraminyl-2,3-beta-galactosyl-1,3)-N-acetylgalactosaminide alpha-2,6-sialyltransferase 2	1.10973e-05	0.000174679	1.83649	7.65013	1.56212e-05	0.000257963	8.5474	8.73138	8.63804	9.32597	9.16771	9.09541	9.64552	9.19475	9.59085	9.59676
381318_at	381318	25936	Nsl1	NSL1, MIND kinetochore complex component, homolog (S. cerevisiae)	1.11713e-05	0.000175713	-2.37269	-7.29936	2.35444e-05	0.000352285	7.67139	7.57632	7.61957	6.94129	7.03209	7.13114	6.24443	6.58764	6.69456	5.82652
227620_at	227620	91373	Uap1l1	UDP-N-acteylglucosamine pyrophosphorylase 1-like 1	1.11969e-05	0.000175887	1.65451	7.22264	2.5803e-05	0.000377808	7.47673	7.53585	7.48614	7.74382	7.62105	7.787	8.42626	7.99578	8.19503	8.25514
100038363_at	100038363		F630028O10Rik	RIKEN cDNA F630028O10 gene	1.11989e-05	0.000175887	1.53311	7.47127	1.92226e-05	0.000302577	6.90626	7.02254	7.09247	7.58376	7.40834	7.48643	7.49883	7.62414	7.65522	7.71557
21816_at	21816	7051	Tgm1	transglutaminase 1, K polypeptide	1.12509e-05	0.000176457	1.79627	6.58722	5.66141e-05	0.000675269	7.2543	7.45046	7.28228	8.18729	8.10605	8.18455	8.47961	8.03968	7.9137	8.21021
56437_at	56437	6236	Rrad	Ras-related associated with diabetes	1.12519e-05	0.000176457	1.64155	7.4238	2.03229e-05	0.000313835	7.22177	6.96755	6.95936	7.45607	7.43292	7.32212	7.77608	7.60236	7.80277	7.88385
67144_at	67144	55631	Lrrc40	leucine rich repeat containing 40	1.12626e-05	0.000176495	-1.82838	-8.92412	3.92475e-06	9.18825e-05	8.73201	8.8557	8.81318	8.08319	8.34529	8.49898	7.70179	8.10655	7.96702	7.91828
74245_at	74245	1486	Ctbs	chitobiase, di-N-acetyl-	1.13027e-05	0.000176992	1.41757	6.53718	6.03558e-05	0.000708061	6.88	6.85267	6.78324	6.87128	6.90961	6.92923	7.32077	7.23657	7.36428	7.44131
70683_at	70683	27340	Utp20	UTP20, small subunit (SSU) processome component, homolog (yeast)	1.13377e-05	0.00017733	-1.64204	-7.36632	2.17475e-05	0.000330087	8.16422	8.11856	8.42548	7.6952	7.7712	7.824	7.42925	7.63581	7.44361	7.58841
65102_at	65102	60491	Nif3l1	Ngg1 interacting factor 3-like 1 (S. pombe)	1.1341e-05	0.00017733	-1.61691	-7.45121	1.96796e-05	0.000307486	8.70949	8.60948	8.71163	8.25982	8.10455	8.21649	8.07818	7.84639	7.84824	8.14036
105246_at	105246	65980	Brd9	bromodomain containing 9	1.13928e-05	0.000178008	-1.58596	-6.91698	3.74248e-05	0.00049932	8.70848	8.74667	8.66678	8.50101	8.60591	8.5199	7.95844	8.26754	7.87424	8.0387
71904_at	71904	164091	Paqr7	progestin and adipoQ receptor family member VII	1.14255e-05	0.000178382	1.62253	7.20643	2.63096e-05	0.000382844	6.99436	6.85662	6.65983	7.20176	7.16701	7.19173	7.59865	7.56557	7.38384	7.6074
210297_at	210297	57631	Lrch2	leucine-rich repeats and calponin homology (CH) domain containing 2	1.14335e-05	0.000178382	-1.88172	-7.27501	2.42373e-05	0.000360422	6.39943	6.32711	6.69473	5.90333	5.82218	5.92814	5.43776	5.71574	5.7479	5.33864
67484_at	67484	80820	Eepd1	endonuclease/exonuclease/phosphatase family domain containing 1	1.14529e-05	0.000178553	1.9577	7.17869	2.72015e-05	0.00039232	5.97402	6.30279	6.44	6.68859	6.54764	6.59446	7.2709	7.0131	7.0813	7.47369
66058_at	66058	55365	Tmem176a	transmembrane protein 176A	1.14757e-05	0.000178776	1.66665	6.94926	3.59645e-05	0.000484412	9.52086	9.59024	9.52175	9.80322	9.70073	9.69527	10.3487	9.98288	10.3727	10.3848
319162_at	319162	92815	Hist3h2a	histone cluster 3, H2a	1.15272e-05	0.000179447	-1.65765	-8.00294	1.04814e-05	0.000189318	9.5102	9.2667	9.43179	8.68554	8.83409	8.97962	8.66698	8.66211	8.82032	8.54655
19736_at	19736	5999	Rgs4	regulator of G-protein signaling 4	1.16096e-05	0.000180597	2.10587	7.07276	3.0921e-05	0.000432318	6.50327	6.4435	6.27067	6.74729	6.80304	6.83575	7.07673	7.78901	7.59981	7.37265
268930_at	268930	9088	Pkmyt1	protein kinase, membrane associated tyrosine/threonine 1	1.16212e-05	0.000180645	-1.61711	-7.27839	2.41398e-05	0.00035967	8.45987	8.46055	8.61172	8.15927	8.12363	8.21822	7.99514	7.64958	7.87073	7.73686
50706_at	50706	10631	Postn	periostin, osteoblast specific factor	1.16904e-05	0.000181479	1.57149	7.17616	2.72846e-05	0.000392984	9.98355	10.0017	9.76042	10.2441	10.2133	10.1977	10.4779	10.6034	10.7004	10.4929
71449_at	71449	51603	Mettl13	methyltransferase like 13	1.1692e-05	0.000181479	-1.80403	-7.21871	2.59247e-05	0.000379066	7.37458	7.53604	7.53301	7.15861	7.07067	7.22573	6.80195	6.82974	6.4204	6.42163
68201_at	68201	91057	Ccdc34	coiled-coil domain containing 34	1.20164e-05	0.000186377	-1.67062	-6.98218	3.45384e-05	0.00046878	9.04911	8.81275	8.98103	8.26529	8.26003	8.37964	8.21643	7.99274	8.42243	8.17856
57314_at	57314	51497	Th1l	TH1-like homolog (Drosophila)	1.20454e-05	0.000186691	-1.52356	-8.33846	7.2586e-06	0.000143192	9.263	9.29757	9.17684	8.88058	8.85944	9.09263	8.6806	8.59487	8.58872	8.68975
20867_at	20867	10963	Stip1	stress-induced phosphoprotein 1	1.20738e-05	0.000186828	-1.67989	-7.681	1.50771e-05	0.000250934	10.3693	10.3569	10.5064	9.92479	9.80493	10.0319	9.72867	9.41646	9.75709	9.72809
620750_at	620750		Gm6177	predicted gene 6177	1.20793e-05	0.000186828	-1.67537	-7.54707	1.7597e-05	0.000282018	5.87374	5.64037	5.83987	5.35171	5.25595	5.13784	4.90311	5.1231	4.92921	5.19791
67971_at	67971	51673	Tppp3	tubulin polymerization-promoting protein family member 3	1.20807e-05	0.000186828	2.13667	7.486	1.88945e-05	0.000298299	7.75832	7.8082	7.59216	8.3437	8.06708	8.20041	8.84864	8.39231	8.84561	9.09813
76633_at	76633	83938	1700112E06Rik	RIKEN cDNA 1700112E06 gene	1.2144e-05	0.000187669	1.76681	7.36625	2.17493e-05	0.000330087	6.0729	5.91641	6.11709	6.54683	6.39901	6.42997	6.84696	6.61031	7.08936	6.85023
22259_at	22259	10062	Nr1h3	nuclear receptor subfamily 1, group H, member 3	1.22381e-05	0.000188985	1.48937	7.65156	1.55955e-05	0.000257941	7.75912	7.71007	7.82188	7.89712	7.79497	8.0305	8.35896	8.23011	8.37336	8.38864
237806_at	237806	1770	Dnahc9	dynein, axonemal, heavy chain 9	1.22731e-05	0.000189388	1.8087	8.78952	4.50757e-06	0.000101441	6.16203	6.31178	6.28717	7.01408	6.86882	6.60611	6.92972	7.30036	7.04186	7.14252
12630_at	12630	3426	Cfi	complement component factor i	1.24384e-05	0.000191799	-2.3124	-7.51383	1.82909e-05	0.000291375	6.63114	6.0097	6.54933	5.20936	5.60603	5.22943	5.4446	4.92179	5.23357	5.20256
14348_at	14348	10690	Fut9	fucosyltransferase 9	1.24622e-05	0.000192026	-1.5884	-7.32745	2.27719e-05	0.000342905	4.59581	4.46134	4.70397	4.05248	4.1623	4.17809	3.76165	3.95375	4.03385	3.92881
17342_at	17342	4286	Mitf	microphthalmia-associated transcription factor	1.24825e-05	0.0001922	1.6666	8.57222	5.65675e-06	0.00011985	4.74448	4.72083	4.74645	5.23221	4.88748	5.02056	5.27679	5.56191	5.52955	5.51138
231507_at	231507	51316	Plac8	placenta-specific 8	1.25406e-05	0.000192954	1.87881	6.52812	6.10617e-05	0.00071397	5.02388	4.55578	5.03192	4.87395	5.04799	4.99849	5.59308	5.74696	5.73975	6.06528
246256_at	246256	2215,2214	Fcgr4	Fc receptor, IgG, low affinity IV	1.26084e-05	0.000193857	1.49259	6.38893	7.30951e-05	0.000821138	4.36891	4.34246	4.35262	4.38005	4.37928	4.16773	4.94949	4.72793	4.95256	5.0784
11735_at	11735	288	Ank3	ankyrin 3, epithelial	1.27315e-05	0.000195608	1.63123	7.63582	1.58805e-05	0.000261633	7.68899	7.64503	7.77202	8.1494	7.97752	7.94831	8.25785	8.58404	8.45109	8.32078
100038347_at	100038347	400451	Fam174b	family with sequence similarity 174, member B	1.28406e-05	0.000197141	1.57071	8.00941	1.04062e-05	0.000188442	8.51286	8.45958	8.50246	8.86998	8.6248	8.62591	9.18407	8.98076	9.23504	9.1606
56503_at	56503	54851	Ankrd49	ankyrin repeat domain 49	1.28671e-05	0.000197404	-1.44529	-7.06718	3.11316e-05	0.000433938	7.83999	7.80218	7.8205	7.28665	7.31691	7.42644	7.16277	7.33142	7.3579	7.29864
20666_at	20666	6664	Sox11	SRY-box containing gene 11	1.29549e-05	0.000198607	-1.5349	-7.13592	2.86417e-05	0.000409192	8.72329	8.63838	8.73143	8.25523	8.26922	8.17355	7.9637	8.21351	8.16124	7.96442
233806_at	233806	57146	Tmem159	transmembrane protein 159	1.29863e-05	0.000198945	1.49099	6.43635	6.87307e-05	0.000781438	8.4193	8.31983	8.188	8.40892	8.36305	8.38532	8.9976	8.7322	8.90125	8.90998
217430_at	217430	130814	Pqlc3	PQ loop repeat containing	1.30332e-05	0.000199519	1.53255	6.96683	3.5196e-05	0.000476426	6.38373	6.39878	6.57081	6.62363	6.58935	6.42975	7.16212	7.04642	6.91436	7.14223
21975_at	21975	7156	Top3a	topoisomerase (DNA) III alpha	1.31408e-05	0.000200881	-1.4683	-7.29402	2.36944e-05	0.000353779	7.91805	7.85501	7.87827	7.36059	7.43945	7.51551	7.40973	7.39263	7.28311	7.22596
51897_at	51897	9776	Atg13	autophagy related 13	1.31415e-05	0.000200881	1.4236	7.1712	2.74478e-05	0.000394798	9.02644	9.05953	8.94341	9.16225	9.08167	9.22476	9.4643	9.51347	9.54889	9.55227
634731_at	634731	64420	Susd1	sushi domain containing 1	1.31506e-05	0.000200881	-1.54965	-8.44639	6.46502e-06	0.00013158	7.63225	7.50131	7.52734	7.2926	7.46844	7.16774	6.84695	7.00071	6.92862	6.91079
21762_at	21762	5708	Psmd2	proteasome (prosome, macropain) 26S subunit, non-ATPase, 2	1.3191e-05	0.000201353	-1.68519	-7.54962	1.7545e-05	0.00028161	10.6366	10.5641	10.7025	10.2237	10.4222	10.4723	9.83187	10.1139	9.6963	9.8562
381293_at	381293	9928	Kif14	kinesin family member 14	1.34077e-05	0.000204513	-1.67056	-7.6865	1.49824e-05	0.000249553	6.03543	6.30004	6.26817	5.74441	5.62144	5.85796	5.61503	5.32175	5.43851	5.47194
18572_at	18572	22984	Pdcd11	programmed cell death 11	1.34945e-05	0.000205689	-1.47895	-6.74437	4.64006e-05	0.00058309	8.20106	8.11657	8.31286	8.03081	8.09266	8.10536	7.76665	7.63503	7.53546	7.64486
68792_at	68792	27286	Srpx2	sushi-repeat-containing protein, X-linked 2	1.35048e-05	0.000205699	1.56228	7.03652	3.23168e-05	0.000446612	8.14065	8.13642	7.91956	8.52817	8.56002	8.50656	8.66663	8.58203	8.74198	8.84742
15114_at	15114	9001	Hap1	huntingtin-associated protein 1	1.35757e-05	0.0002066	-1.55021	-7.7146	1.45081e-05	0.000243568	7.28954	7.14499	7.17446	6.74453	6.90706	6.93822	6.50748	6.54191	6.71753	6.50998
236312_at	236312	3428	Pyhin1	pyrin and HIN domain family, member 1	1.35884e-05	0.0002066	2.04894	6.99509	3.39964e-05	0.000463203	3.80522	3.93938	4.28982	4.37262	4.26648	4.43208	4.89294	4.7913	5.31829	5.17941
66235_at	66235	9086	Eif1ax	eukaryotic translation initiation factor 1A, X-linked	1.35933e-05	0.0002066	-1.47908	-7.8937	1.1843e-05	0.000207369	10.1123	10.0662	10.0838	9.71371	9.86011	9.65945	9.55424	9.55047	9.55719	9.42518
66419_at	66419	65003	Mrpl11	mitochondrial ribosomal protein L11	1.36286e-05	0.000206989	-1.58054	-8.86685	4.16205e-06	9.53388e-05	8.57053	8.48672	8.61649	8.08804	7.94606	8.28191	7.8656	7.98476	7.90077	7.8386
12416_at	12416	84733	Cbx2	chromobox 2	1.37214e-05	0.000208249	-1.59042	-7.21402	2.6071e-05	0.000380155	8.61096	8.43197	8.60296	8.12193	8.03576	8.14888	8.06605	7.77335	7.88213	7.78524
12359_at	12359	847	Cat	catalase	1.37334e-05	0.000208282	1.4277	7.01498	3.31785e-05	0.000456167	9.82898	9.84574	9.72535	9.97272	10.0343	9.98679	10.3474	10.3209	10.2341	10.3533
21417_at	21417	6935	Zeb1	zinc finger E-box binding homeobox 1	1.37984e-05	0.000208977	1.43284	6.88605	3.88843e-05	0.000514863	8.25171	8.26916	8.19498	8.40623	8.27152	8.3644	8.81827	8.79874	8.76855	8.63914
51786_at	51786	53981	Cpsf2	cleavage and polyadenylation specific factor 2	1.3799e-05	0.000208977	-1.40841	-7.13393	2.87105e-05	0.000409898	8.60054	8.64076	8.61517	8.32889	8.26779	8.27765	8.19113	8.08925	8.12796	8.08862
14767_at	14767	10316	Nmur1	neuromedin U receptor 1	1.38254e-05	0.000209155	1.72551	8.01449	1.03477e-05	0.000187863	6.13202	6.0247	6.10275	6.35508	6.5286	6.18392	6.908	6.69092	6.79027	7.07853
71998_at	71998	399512	Slc25a35	solute carrier family 25, member 35	1.38305e-05	0.000209155	1.77814	7.62763	1.6031e-05	0.000263703	5.68803	5.89277	5.73046	5.96277	6.18461	5.85345	6.67075	6.34609	6.57601	6.78571
20438_at	20438		Siah1b	seven in absentia 1B	1.3883e-05	0.000209717	-1.50508	-7.49324	1.87353e-05	0.000296466	7.01359	7.11082	7.03796	6.71097	6.80195	6.64065	6.51507	6.39002	6.37389	6.57093
21961_at	21961	7145	Tns1	tensin 1	1.38875e-05	0.000209717	1.77737	8.24741	8.01059e-06	0.000153872	9.29512	9.49835	9.41035	10.1191	9.76587	9.90309	10.3085	10.0596	10.1282	10.4103
28169_at	28169	56894	Agpat3	1-acylglycerol-3-phosphate O-acyltransferase 3	1.39334e-05	0.000210262	1.71814	7.10292	2.98091e-05	0.000421605	8.19804	8.33085	8.26583	8.62456	8.48789	8.46349	9.16568	8.78369	8.96997	9.22643
72290_at	72290	134353	Lsm11	U7 snRNP-specific Sm-like protein LSM11	1.39824e-05	0.00021085	-1.42212	-7.0095	3.34016e-05	0.00045828	7.22951	7.37025	7.30611	7.07005	7.07919	7.1053	6.74917	6.83704	6.8241	6.76806
66865_at	66865	23203	Pmpca	peptidase (mitochondrial processing) alpha	1.408e-05	0.000212017	-1.42493	-7.25674	2.47716e-05	0.000365994	9.715	9.78025	9.76211	9.50532	9.59644	9.65547	9.25673	9.30635	9.2172	9.18414
404634_at	404634	55506	H2afy2	H2A histone family, member Y2	1.40805e-05	0.000212017	-1.85894	-6.79743	4.34164e-05	0.000556145	8.48975	7.99477	8.49123	7.60846	7.38568	7.46123	7.50475	7.31387	7.60227	7.35619
21808_at	21808	7042	Tgfb2	transforming growth factor, beta 2	1.40949e-05	0.000212017	-1.4101	-6.40494	7.15895e-05	0.000806371	9.04043	9.1365	9.10912	9.14554	8.99812	9.18224	8.63819	8.65337	8.63701	8.46367
218215_at	218215	255488	Rnf144b	ring finger protein 144B	1.40997e-05	0.000212017	1.64351	7.23761	2.53447e-05	0.00037316	6.92393	7.03832	6.89662	7.1663	7.19741	7.32923	7.7255	7.6146	7.46461	7.85153
56405_at	56405	11072	Dusp14	dual specificity phosphatase 14	1.42152e-05	0.0002136	2.27569	7.06112	3.13621e-05	0.000435431	8.18746	8.19319	8.07705	8.71842	8.58775	8.5619	9.48197	8.77848	9.42391	9.55252
330260_at	330260	5445	Pon2	paraoxonase 2	1.4278e-05	0.000214392	1.6384	7.00908	3.34187e-05	0.00045828	8.67762	8.81661	8.8092	9.06168	8.90004	8.89954	9.51336	9.2511	9.46337	9.66769
17896_at	17896	4635	Myl4	myosin, light polypeptide 4	1.43165e-05	0.000214814	2.20547	6.8456	4.0886e-05	0.000531443	8.00595	7.83715	7.75026	7.98387	8.25312	8.09779	8.95097	8.52568	9.09893	9.34368
68724_at	68724	127829	Arl8a	ADP-ribosylation factor-like 8A	1.43263e-05	0.000214814	1.82154	5.80388	0.00016011	0.0014957	8.39523	8.51553	8.4869	8.47093	8.3714	8.36965	9.38082	8.85485	9.50472	9.49533
66385_at	66385	5510	Ppp1r7	protein phosphatase 1, regulatory (inhibitor) subunit 7	1.4355e-05	0.000215092	-1.52413	-7.43123	2.01464e-05	0.000312019	9.76764	9.64573	9.69067	9.28689	9.44493	9.39322	9.08956	9.24128	9.0323	9.00185
21841_at	21841	7072	Tia1	cytotoxic granule-associated RNA binding protein 1	1.44312e-05	0.000216025	-2.07316	-6.76805	4.50425e-05	0.000571104	9.93846	9.73177	9.83189	9.47632	9.52843	9.58117	8.41977	9.22215	8.62443	8.74724
320292_at	320292	153020	Rasgef1b	RasGEF domain family, member 1B	1.44377e-05	0.000216025	1.88859	7.60869	1.63851e-05	0.000268278	7.10518	7.26263	6.8863	7.73009	7.49672	7.46579	7.74286	8.13914	7.98156	8.14154
433702_at	433702	4686	Ncbp1	nuclear cap binding protein subunit 1	1.44739e-05	0.000216415	-1.4923	-7.05737	3.15056e-05	0.000437138	9.28862	9.27494	9.43703	8.96797	8.99384	8.96313	8.80559	8.64811	8.71746	8.85181
56264_at	56264	56265	Cpxm1	carboxypeptidase X 1 (M14 family)	1.45174e-05	0.000216911	-1.57192	-7.7781	1.34955e-05	0.000230216	7.7432	7.66878	7.61898	7.37319	7.36645	7.60136	6.93861	7.09923	7.14107	6.90871
27357_at	27357	2992	Gyg	glycogenin	1.45561e-05	0.000217336	1.64995	6.51451	6.21379e-05	0.000722566	10.5133	10.4694	10.4712	10.6519	10.6088	10.5628	11.2878	10.8839	11.3251	11.2887
101739_at	101739	11168	Psip1	PC4 and SFRS1 interacting protein 1	1.45677e-05	0.000217356	-1.64199	-7.29854	2.35673e-05	0.000352379	9.27156	8.98064	9.34738	8.63993	8.80663	8.72677	8.50395	8.40632	8.48839	8.56824
18708_at	18708	5295	Pik3r1	phosphatidylinositol 3-kinase, regulatory subunit, polypeptide 1 (p85 alpha)	1.4658e-05	0.00021855	1.62665	7.93374	1.13228e-05	0.00020008	9.05715	8.91895	8.95656	9.39535	9.25181	9.10127	9.53499	9.77871	9.79064	9.60126
54364_at	54364	10556	Rpp30	ribonuclease P/MRP 30 subunit (human)	1.47321e-05	0.0002195	-1.54614	-7.90754	1.16604e-05	0.000205019	8.01726	8.03415	8.07904	7.51381	7.72851	7.71902	7.32617	7.33098	7.4447	7.54673
110083_at	110083	201625	Dnahc12	dynein, axonemal, heavy chain 12	1.47849e-05	0.000219924	1.97904	7.24654	2.50754e-05	0.000369709	6.49289	6.60984	6.4917	7.49253	7.29219	7.20284	7.17412	7.81258	7.39913	7.60595
13018_at	13018	10664	Ctcf	CCCTC-binding factor	1.47874e-05	0.000219924	-1.49137	-7.81887	1.28857e-05	0.000221418	9.86424	9.77942	9.84463	9.38693	9.57029	9.5701	9.24677	9.33822	9.16428	9.25844
329828_at	329828	57462	AI464131	expressed sequence AI464131	1.47917e-05	0.000219924	1.54498	7.21966	2.58955e-05	0.0003789	6.83268	6.86071	6.58993	7.03457	7.11099	6.97003	7.31722	7.44135	7.45445	7.35732
231380_at	231380	55236	Uba6	ubiquitin-like modifier activating enzyme 6	1.48098e-05	0.000220039	-1.67341	-6.91563	3.74874e-05	0.00049984	9.15983	9.0598	9.12347	8.81918	8.80409	8.82471	8.22064	8.65113	8.35969	8.21212
228889_at	228889	55661	Ddx27	DEAD (Asp-Glu-Ala-Asp) box polypeptide 27	1.48272e-05	0.000220143	-1.46751	-7.10928	2.958e-05	0.000418925	8.52768	8.4293	8.59717	8.17795	8.21489	8.24605	7.96994	7.96552	7.87482	8.0497
18045_at	18045	4801	Nfyb	nuclear transcription factor-Y beta	1.48608e-05	0.000220431	-1.73504	-7.53362	1.78744e-05	0.000285599	8.84089	8.75596	8.94	8.40766	8.69177	8.62069	7.82379	8.27124	8.08797	7.99106
14455_at	14455		Gas5	growth arrest specific 5	1.48674e-05	0.000220431	-1.71224	-7.0079	3.3467e-05	0.000458644	9.85976	9.82936	9.88913	9.50332	9.64995	9.6402	9.15101	8.9122	8.87812	9.3434
75957_at	75957		Mir17hg	MIR17 host gene 1 (non-protein coding)	1.49083e-05	0.000220882	-1.57175	-7.07763	3.07385e-05	0.000430725	6.0903	6.10651	6.24892	6.06861	5.89025	5.93222	5.64146	5.44695	5.32114	5.56225
209268_at	209268	3547	Igsf1	immunoglobulin superfamily, member 1	1.49737e-05	0.000221697	1.50092	7.02968	3.25875e-05	0.000449792	5.30749	5.53879	5.35907	5.73429	5.72267	5.72638	6.03429	6.00465	5.88071	6.03902
14764_at	14764	11251	Gpr44	G protein-coupled receptor 44	1.51192e-05	0.000223637	1.67769	7.50065	1.8574e-05	0.000294557	5.82139	6.19375	5.84033	6.61062	6.37624	6.45096	6.74709	6.77705	6.63218	6.67404
11732_at	11732	56172	Ank	progressive ankylosis	1.51259e-05	0.000223637	1.50874	8.01104	1.03874e-05	0.000188262	7.45829	7.57571	7.51199	7.91774	7.72103	7.68373	8.19903	8.09746	8.04457	8.09241
320046_at	320046		F730043M19Rik	RIKEN cDNA F730043M19 gene	1.51709e-05	0.000224146	1.67663	8.49217	6.15727e-06	0.000127347	6.32437	6.55426	6.22003	6.84575	6.85019	6.5372	7.13132	7.10254	7.15136	7.08845
17869_at	17869	4609	Myc	myelocytomatosis oncogene	1.51891e-05	0.000224237	-2.12347	-7.07325	3.09026e-05	0.000432318	8.39687	8.70291	8.8778	8.08806	8.0109	8.11766	7.87211	7.29552	7.38521	7.71505
11973_at	11973	529	Atp6v1e1	ATPase, H+ transporting, lysosomal V1 subunit E1	1.51982e-05	0.000224237	1.41618	5.99456	0.000123376	0.00122515	8.92533	8.8121	8.72024	8.79187	8.81461	8.85651	9.31105	9.20147	9.42095	9.3525
73545_at	73545	388701	1700094D03Rik	RIKEN cDNA 1700094D03 gene	1.52301e-05	0.000224552	1.58077	7.06382	3.12591e-05	0.000434856	7.91479	8.0433	7.817	8.43406	8.45116	8.34194	8.44598	8.72141	8.66329	8.5065
238831_at	238831	23398	Ppwd1	peptidylprolyl isomerase domain and WD repeat containing 1	1.52586e-05	0.000224815	-1.42023	-6.86068	4.01271e-05	0.000526364	8.94533	8.88159	8.94988	8.50913	8.54771	8.47357	8.35719	8.496	8.4672	8.35316
19886_at	19886	6098	Ros1	Ros1 proto-oncogene	1.53501e-05	0.000226007	2.33572	7.22618	2.56938e-05	0.000377039	5.62578	5.75933	5.68082	6.24074	6.30435	6.02785	6.94791	6.75453	6.47912	7.33608
54611_at	54611	5139	Pde3a	phosphodiesterase 3A, cGMP inhibited	1.55897e-05	0.000229374	1.54971	7.3164	2.30724e-05	0.000346446	7.37886	7.34955	7.52794	7.67252	7.38644	7.49091	7.92739	8.15938	7.99144	8.1212
74525_at	74525	57613	8430419L09Rik	RIKEN cDNA 8430419L09 gene	1.56328e-05	0.000229849	-1.50091	-6.85639	4.03413e-05	0.000526364	8.00884	8.00952	8.02196	7.78503	7.9073	7.84898	7.33075	7.61226	7.42033	7.32824
21974_at	21974	7155	Top2b	topoisomerase (DNA) II beta	1.57125e-05	0.00023086	-1.47481	-7.52419	1.80715e-05	0.000288097	9.85709	9.70212	9.78932	9.49349	9.36879	9.53649	9.21149	9.29937	9.17603	9.20498
21677_at	21677	8463	Tead2	TEA domain family member 2	1.573e-05	0.000230958	-1.57875	-7.91503	1.15627e-05	0.000203641	9.50927	9.48755	9.64775	9.11681	9.01103	9.27212	9.00978	8.77783	8.84428	8.92237
231805_at	231805	29992	Pilra	paired immunoglobin-like type 2 receptor alpha	1.57645e-05	0.000231304	1.89242	6.8851	3.893e-05	0.000514863	6.04951	6.02763	6.17272	6.38873	6.36751	6.47093	7.13934	6.68848	6.84793	7.27093
21898_at	21898	7099	Tlr4	toll-like receptor 4	1.58573e-05	0.000232505	1.91586	6.61787	5.44462e-05	0.000654355	5.6826	5.41879	5.3249	5.54848	5.59024	5.75858	6.05909	6.67188	6.49634	6.39142
11770_at	11770	2167	Fabp4	fatty acid binding protein 4, adipocyte	1.59515e-05	0.000233724	2.60251	6.77269	4.47812e-05	0.000569496	5.69366	5.53895	5.44248	5.71895	5.98364	5.94743	6.63712	7.11537	7.38584	6.43272
235130_at	235130	170689	Adamts15	a disintegrin-like and metallopeptidase (reprolysin type) with thrombospondin type 1 motif, 15	1.60041e-05	0.000234333	1.79273	6.84663	4.08335e-05	0.000531086	6.52987	6.77499	6.62332	6.98585	6.92169	6.93521	7.48214	7.78184	7.25544	7.3806
230996_at	230996	54991	9430015G10Rik	RIKEN cDNA 9430015G10 gene	1.60321e-05	0.000234579	-1.52764	-7.00344	3.36501e-05	0.000459964	8.6333	8.70529	8.77603	8.49996	8.51949	8.407	8.05284	8.27194	8.05983	7.97735
384864_at	384864		Gm1943	WD repeat domain 70 pseudogene	1.60461e-05	0.000234623	-1.62127	-6.86749	3.97895e-05	0.00052329	10.1746	10.2904	10.3261	10.0073	10.2209	10.2167	9.57771	9.79923	9.47517	9.38642
68479_at	68479	84844	Phf5a	PHD finger protein 5A	1.61192e-05	0.00023553	-1.45752	-7.77024	1.36164e-05	0.00023172	10.2402	10.2335	10.2708	9.89958	10.1007	9.9551	9.67031	9.70182	9.66288	9.78087
66375_at	66375	51635	Dhrs7	dehydrogenase/reductase (SDR family) member 7	1.61683e-05	0.000236085	1.55032	6.46189	6.6497e-05	0.000763203	8.48488	8.67727	8.36245	8.55285	8.63606	8.64719	9.01585	9.0686	9.24031	9.24721
68816_at	68816	51645	Ppil1	peptidylprolyl isomerase (cyclophilin)-like 1	1.61905e-05	0.000236245	-1.78113	-7.83069	1.27145e-05	0.000219904	8.13442	8.23912	8.20427	7.88256	7.56846	7.66043	7.58671	7.10492	7.40022	7.30849
11430_at	11430	51	Acox1	acyl-Coenzyme A oxidase 1, palmitoyl	1.6265e-05	0.000237169	1.431	7.08486	3.04696e-05	0.000428089	8.79203	8.79253	8.66022	9.02652	8.92551	8.97745	9.21852	9.32004	9.24957	9.2764
26364_at	26364	976	Cd97	CD97 antigen	1.63516e-05	0.000238268	1.44372	6.76704	4.5099e-05	0.000571479	10.1315	10.142	10.0417	10.3079	10.2501	10.2589	10.7074	10.5206	10.6014	10.7045
56224_at	56224	10098	Tspan5	tetraspanin 5	1.64071e-05	0.000238912	1.46221	6.10922	0.000105732	0.00109169	8.07882	8.2152	8.16981	8.17064	8.22791	8.13647	8.63794	8.66149	8.89509	8.6021
30795_at	30795	2287	Fkbp3	FK506 binding protein 3	1.64434e-05	0.000239276	-1.80276	-7.16442	2.76731e-05	0.00039696	8.46436	8.24706	8.44286	7.61757	7.71995	7.84583	7.49155	7.27579	7.81388	7.51857
26410_at	26410	1326	Map3k8	mitogen-activated protein kinase kinase kinase 8	1.65016e-05	0.000239959	1.67029	7.07623	3.07907e-05	0.000431172	6.75702	6.90947	6.74807	7.20905	7.08122	7.15982	7.46233	7.34106	7.59531	7.75568
97541_at	97541		Qars	glutaminyl-tRNA synthetase	1.67912e-05	0.000243939	-1.47937	-6.81707	4.23649e-05	0.000546641	10.5067	10.471	10.3846	10.2324	10.2587	10.3206	9.84332	10.038	9.88947	9.77643
218461_at	218461	8622	Pde8b	phosphodiesterase 8B	1.67984e-05	0.000243939	1.51533	7.57881	1.69612e-05	0.000274738	7.11681	7.30944	7.11471	7.52294	7.36161	7.55574	7.78293	7.70619	7.80579	7.83354
106565_at	106565	65989	Dlk2	delta-like 2 homolog (Drosophila)	1.68383e-05	0.000244351	1.39941	6.55884	5.87042e-05	0.000693679	6.60323	6.67048	6.65432	7.23035	7.15156	7.06762	7.22704	7.1362	7.07476	7.06738
13138_at	13138	1605	Dag1	dystroglycan 1	1.69317e-05	0.000245539	1.57141	7.47169	1.92132e-05	0.000302577	9.77092	9.90182	9.83136	10.2274	10.0275	10.0331	10.5721	10.2981	10.5379	10.527
69928_at	69928	378708,100526739	Apitd1	apoptosis-inducing, TAF9-like domain 1	1.70349e-05	0.000246776	-1.7402	-8.38447	6.9081e-06	0.000137947	7.13442	7.06084	7.32476	6.62684	6.57451	6.92704	6.49543	6.20606	6.42229	6.37445
66356_at	66356	400506	2310008H09Rik	RIKEN cDNA 2310008H09 gene	1.70403e-05	0.000246776	-1.57803	-7.26339	2.45754e-05	0.000363857	8.17895	8.05984	8.05294	7.81986	7.75583	7.95405	7.55435	7.55557	7.34325	7.28762
12521_at	12521	3732	Cd82	CD82 antigen	1.70552e-05	0.000246823	1.44124	7.11029	2.95439e-05	0.000418925	10.4333	10.5313	10.3398	10.7212	10.6942	10.6117	10.9444	10.9484	10.9591	11.0042
20103_at	20103	6193	Rps5	ribosomal protein S5	1.71068e-05	0.0002474	-1.48016	-7.59677	1.66124e-05	0.000270744	12.3909	12.3055	12.3281	12.1458	12.0051	12.2228	11.7285	11.8814	11.7746	11.7142
70178_at	70178	58489	Fam108c	family with sequence similarity 108, member C	1.71476e-05	0.000247782	1.87055	6.85911	4.02052e-05	0.000526364	9.10427	9.25397	9.16079	9.5568	9.40405	9.40938	10.2941	9.68626	10.1186	10.1444
233071_at	233071	115703	Arhgap33	Rho GTPase activating protein 33	1.71587e-05	0.000247782	-1.44872	-7.062	3.13284e-05	0.000435249	6.83458	6.81077	6.74981	6.73524	6.59327	6.59292	6.37137	6.18815	6.208	6.28142
68632_at	68632	80177	Myct1	myc target 1	1.71683e-05	0.000247782	1.47789	6.85822	4.02497e-05	0.000526364	7.49679	7.4193	7.2913	7.60813	7.65941	7.6082	7.93746	7.86273	8.03379	8.03283
258216_at	258216	390162	Olfr1034	olfactory receptor 1034	1.7186e-05	0.000247869	1.73023	7.58251	1.68887e-05	0.000274192	5.55225	5.29413	5.17378	6.07565	5.78807	5.87634	5.97836	6.25561	6.18466	6.12622
269470_at	269470	10885	Wdr3	WD repeat domain 3	1.72144e-05	0.00024811	-1.55951	-6.81201	4.26332e-05	0.000549769	8.48959	8.5062	8.39243	8.21387	8.3398	8.25616	7.81809	8.02594	7.65011	7.77004
104625_at	104625	57472	Cnot6	CCR4-NOT transcription complex, subunit 6	1.72314e-05	0.000248186	-1.76751	-6.90548	3.79602e-05	0.000505507	10.7627	10.7064	10.7955	10.3688	10.4025	10.4762	9.69799	10.2521	9.79087	9.93042
20815_at	20815	6732	Srpk1	serine/arginine-rich protein specific kinase 1	1.72682e-05	0.000248547	-1.46528	-6.91973	3.72979e-05	0.000498568	9.72452	9.70429	9.89628	9.41767	9.40604	9.43382	9.15553	9.27775	9.18956	9.27895
57913_at	57913	55367	Lrdd	leucine-rich and death domain containing	1.73218e-05	0.000249149	-1.77338	-7.22479	2.57367e-05	0.000377359	6.99155	6.78125	7.22849	6.50956	6.72007	6.61909	6.35261	6.15652	6.16937	6.04663
22171_at	22171	7298	Tyms	thymidylate synthase	1.75217e-05	0.000251742	-2.65768	-6.89089	3.86517e-05	0.000513426	7.84493	8.01409	8.09495	6.74392	6.75843	6.98487	6.53821	5.84944	6.86504	6.846
12972_at	12972	1429	Cryz	crystallin, zeta	1.75258e-05	0.000251742	-1.61027	-6.8076	4.28684e-05	0.00055153	8.21388	8.04451	7.92038	7.7833	7.88077	7.81056	7.53793	7.34303	7.40622	7.2019
12819_at	12819	1306	Col15a1	collagen, type XV, alpha 1	1.76191e-05	0.000252838	-1.64179	-6.42491	6.97572e-05	0.000790346	8.50568	8.58408	8.63803	8.51237	8.41493	8.42012	7.83766	8.13128	7.82028	7.60901
20229_at	20229	6303	Sat1	spermidine/spermine N1-acetyl transferase 1	1.7626e-05	0.000252838	1.5217	7.24796	2.50328e-05	0.000369339	8.92435	8.94425	8.74064	8.99583	9.18036	8.99038	9.3857	9.43809	9.57972	9.50238
80287_at	80287	9582	Apobec3	apolipoprotein B mRNA editing enzyme, catalytic polypeptide 3	1.77695e-05	0.000254725	1.63669	6.88654	3.88605e-05	0.000514863	7.9616	8.03697	7.93165	8.31162	8.26793	8.31256	8.45647	8.62216	8.8809	8.75894
245020_at	245020	80723	Tmem22	transmembrane protein 22	1.78066e-05	0.000255035	2.13543	7.36902	2.16782e-05	0.000329481	6.65585	6.69176	6.72635	7.08881	7.19618	6.8034	7.49195	7.5426	8.16356	7.84379
12579_at	12579	1030	Cdkn2b	cyclin-dependent kinase inhibitor 2B (p15, inhibits CDK4)	1.7819e-05	0.000255035	2.10534	7.49319	1.87364e-05	0.000296466	7.20505	7.3241	6.97871	8.0662	7.73728	7.78087	8.52911	7.91967	8.12209	8.35709
242474_at	242474	23731	Tmem245	transmembrane 245	1.78273e-05	0.000255035	1.57887	7.32558	2.28224e-05	0.000343422	8.34243	8.45401	8.45585	8.8058	8.64151	8.60974	8.87039	9.15876	9.13668	9.1248
16898_at	16898	6187	Rps2	ribosomal protein S2	1.78405e-05	0.000255052	-1.39435	-6.9585	3.55579e-05	0.0004804	13.067	13.0359	13.1061	12.8804	12.8275	12.9173	12.5873	12.6007	12.632	12.54
21412_at	21412	6943	Tcf21	transcription factor 21	1.78864e-05	0.000255535	1.78609	7.02808	3.26516e-05	0.00045009	10.9271	11.1531	10.7749	11.3544	11.2803	11.1537	11.8024	11.5317	11.9512	11.869
13612_at	13612	10085	Edil3	EGF-like repeats and discoidin I-like domains 3	1.79142e-05	0.000255757	1.44273	7.06986	3.10302e-05	0.000432809	6.82849	6.68666	6.804	6.95379	6.69147	6.71865	7.21747	7.31067	7.33515	7.34584
72572_at	72572	65244	Spats2	spermatogenesis associated, serine-rich 2	1.7926e-05	0.000255757	-1.84598	-6.88817	3.87823e-05	0.000514837	9.27882	9.12787	9.27634	8.81488	8.79598	8.88012	8.05726	8.68334	8.32837	8.23713
67103_at	67103	22949	Ptgr1	prostaglandin reductase 1	1.80338e-05	0.000257122	-1.57551	-6.87164	3.95849e-05	0.00052157	8.85914	8.6954	8.63344	8.48549	8.71672	8.61564	8.1604	7.95972	8.21747	7.94953
72668_at	72668	387640	Skida1	SKI/DACH domain containing 1	1.80538e-05	0.000257233	-1.53001	-7.2241	2.57579e-05	0.000377409	6.75648	6.82476	7.04221	6.49504	6.29824	6.3352	6.22466	6.25484	6.29934	6.28466
235320_at	235320	7704	Zbtb16	zinc finger and BTB domain containing 16	1.82541e-05	0.000259842	2.00684	7.29556	2.36512e-05	0.000353383	8.83579	9.04329	8.38688	9.72137	9.38216	9.52015	9.64599	9.91519	9.7191	9.84623
69639_at	69639	11340	Exosc8	exosome component 8	1.82614e-05	0.000259842	-1.61805	-8.10905	9.31999e-06	0.000173213	8.7448	8.69846	8.70293	7.97693	8.24824	8.29361	7.97317	7.89953	8.20587	7.98808
270120_at	270120	120114	Fat3	FAT tumor suppressor homolog 3 (Drosophila)	1.82897e-05	0.00026007	1.78048	7.09379	3.0141e-05	0.000425732	5.54618	5.72848	5.73968	6.15137	6.06246	5.97118	6.28392	6.47361	6.43133	6.78864
72649_at	72649	84928	Tmem209	transmembrane protein 209	1.83522e-05	0.000260784	-1.77181	-7.28047	2.408e-05	0.000359031	9.72939	9.59892	9.63044	9.08171	9.23968	9.30753	8.6156	9.12871	8.78325	8.73539
231887_at	231887	11333	Pdap1	PDGFA associated protein 1	1.84042e-05	0.000261347	-1.46587	-6.91787	3.73837e-05	0.000499085	8.42786	8.33032	8.40751	8.06672	8.05471	8.09631	7.88155	7.78162	7.95077	7.72513
109079_at	109079	22929	Sephs1	selenophosphate synthetase 1	1.84169e-05	0.000261352	-1.52404	-7.18904	2.68651e-05	0.000389058	9.90184	9.83836	9.95409	9.4538	9.49838	9.60198	9.38942	9.17405	9.19289	9.39256
78943_at	78943	2081	Ern1	endoplasmic reticulum (ER) to nucleus signalling 1	1.84711e-05	0.000261947	1.74606	7.39113	2.11199e-05	0.000323081	7.27068	7.34501	7.43599	7.77824	7.47671	7.604	8.18958	7.88813	8.15235	8.35653
75590_at	75590	1852	Dusp9	dual specificity phosphatase 9	1.8509e-05	0.000262307	-1.68718	-6.99712	3.39119e-05	0.000462349	7.26642	7.16083	7.22311	6.69725	6.80446	6.78611	6.72891	6.27685	6.48507	6.31543
224170_at	224170	9666	Dzip3	DAZ interacting protein 3, zinc finger	1.85404e-05	0.000262578	-1.59231	-7.17733	2.72461e-05	0.000392696	8.72142	8.55842	8.67353	8.20095	8.28398	8.36437	7.76909	8.02225	8.11281	8.00054
272589_at	272589	219899	Tbcel	tubulin folding cofactor E-like	1.85583e-05	0.000262655	1.62079	6.7267	4.74427e-05	0.000594071	8.37486	8.40335	8.24639	8.61256	8.53781	8.58076	8.86923	8.96821	9.28183	9.00673
55949_at	55949	1933	Eef1b2	eukaryotic translation elongation factor 1 beta 2	1.85879e-05	0.000262898	-1.46191	-7.16547	2.7638e-05	0.00039696	10.8619	10.7316	10.8503	10.653	10.528	10.5257	10.2794	10.3596	10.238	10.1893
75786_at	75786	9793	Ckap5	cytoskeleton associated protein 5	1.86078e-05	0.000263005	-1.96244	-6.84421	4.0957e-05	0.000531713	9.79066	9.69014	9.85629	9.29949	9.36462	9.37984	8.60033	9.20908	8.79323	8.52824
75580_at	75580	57659	Zbtb4	zinc finger and BTB domain containing 4	1.86959e-05	0.000264073	1.67085	7.60623	1.64319e-05	0.000268628	6.77839	6.92722	6.73585	7.26901	7.0041	7.20976	7.62514	7.37836	7.71746	7.48269
14228_at	14228	2288	Fkbp4	FK506 binding protein 4	1.87646e-05	0.000264867	-1.6006	-7.36199	2.1859e-05	0.000331277	10.0756	10.073	10.2211	9.75869	9.65814	9.8681	9.60572	9.36597	9.28994	9.50288
12021_at	12021	580	Bard1	BRCA1 associated RING domain 1	1.88237e-05	0.000265524	-1.42749	-7.15559	2.79693e-05	0.000400396	6.44969	6.51466	6.52533	6.20522	6.21115	6.09874	6.05912	5.95406	5.99595	5.92104
244864_at	244864	143903	Layn	layilin	1.88454e-05	0.000265653	1.65465	6.19534	9.42688e-05	0.00100012	6.77716	6.91751	6.61131	6.88261	6.76839	6.86882	7.43648	7.23823	7.63268	7.65615
27979_at	27979	8662	Eif3b	eukaryotic translation initiation factor 3, subunit B	1.89463e-05	0.000266898	-1.92447	-6.84974	4.06762e-05	0.000529577	10.7934	10.7204	10.955	10.4396	10.4234	10.5934	9.79375	10.2767	9.66655	9.70238
67895_at	67895	5464	Ppa1	pyrophosphatase (inorganic) 1	1.90012e-05	0.000267494	-1.96938	-7.5859	1.68225e-05	0.000273537	8.60011	8.59649	8.86258	7.73803	7.95671	8.13404	7.93039	7.47462	7.50992	7.8818
22063_at	22063	7220	Trpc1	transient receptor potential cation channel, subfamily C, member 1	1.91506e-05	0.000269419	1.57947	6.94985	3.59384e-05	0.000484368	7.77202	7.66677	7.68275	8.03008	7.9766	8.07698	8.13981	8.47575	8.46091	8.36869
53861_at	53861		Zranb2	zinc finger, RAN-binding domain containing 2	1.91777e-05	0.00026962	-1.45649	-6.8567	4.03261e-05	0.000526364	8.89695	8.87347	8.93818	8.66741	8.72324	8.79677	8.272	8.5078	8.31668	8.33464
238276_at	238276	9495	Akap5	A kinase (PRKA) anchor protein 5	1.93173e-05	0.000271403	1.64849	5.82817	0.000154838	0.00145984	10.4211	10.7304	10.4176	11.5944	11.3317	11.3744	11.1026	11.5419	11.18	11.1378
140483_at	140483	3176	Hnmt	histamine N-methyltransferase	1.93614e-05	0.000271842	1.60089	6.62628	5.38669e-05	0.00064956	4.02194	4.10773	4.06823	4.21071	4.24415	4.3102	4.73927	4.53412	4.69847	4.9745
53817_at	53817	7919	Ddx39b	DEAD (Asp-Glu-Ala-Asp) box polypeptide 39B	1.95533e-05	0.000274354	-1.48598	-7.24179	2.5218e-05	0.000371553	11.7765	11.7144	11.7083	11.3647	11.3947	11.5173	11.2802	11.0924	11.0613	11.2033
15213_at	15213	23462	Hey1	hairy/enhancer-of-split related with YRPW motif 1	1.96619e-05	0.000275582	1.55612	8.04101	1.00476e-05	0.000183833	7.91359	8.11902	7.94197	8.50784	8.46957	8.23721	8.59515	8.64883	8.70398	8.57817
100504234_at	100504234	80129	Gm221	predicted gene 221	1.96668e-05	0.000275582	1.71035	6.79369	4.36198e-05	0.000557738	5.37834	5.45596	5.39018	5.95963	5.93523	5.92662	5.97264	6.47589	6.14723	6.08555
321006_at	321006	9730	Vprbp	Vpr (HIV-1) binding protein	1.97997e-05	0.000277261	-1.55433	-7.08825	3.03444e-05	0.000427181	9.01695	9.0026	9.0604	8.6796	8.85809	8.81837	8.26492	8.59998	8.33253	8.34161
81018_at	81018	55905	Rnf114	ring finger protein 114	1.98238e-05	0.000277261	1.38849	6.60137	5.56015e-05	0.000664802	10.0154	10.0163	10.039	10.1674	10.1532	10.1926	10.4896	10.4181	10.5787	10.4976
652925_at	652925	79161	4930420K17Rik	RIKEN cDNA 4930420K17 gene	1.98259e-05	0.000277261	3.90909	6.82133	4.21403e-05	0.000544406	8.74881	9.10412	8.88175	9.82158	9.72101	9.61336	11.1228	9.86658	10.9578	11.2388
20893_at	20893	8553	Bhlhe40	basic helix-loop-helix family, member e40	1.99045e-05	0.000278177	1.86684	10.1564	1.18798e-06	3.96374e-05	6.92039	6.89384	6.83857	6.74563	7.204	7.35756	7.6933	7.96395	7.80397	7.66005
228869_at	228869	57727	Ncoa5	nuclear receptor coactivator 5	1.99736e-05	0.000278959	-1.48292	-6.75192	4.59626e-05	0.000578959	9.07411	9.05356	9.12291	8.84296	8.85718	8.91624	8.66091	8.40665	8.41	8.56763
14165_at	14165	2255	Fgf10	fibroblast growth factor 10	2.00218e-05	0.000279424	1.45624	6.07427	0.000110804	0.0011363	7.9782	7.9566	7.9799	7.966	7.94962	8.06772	8.30812	8.52906	8.63888	8.55897
14694_at	14694	10399	Gnb2l1	guanine nucleotide binding protein (G protein), beta polypeptide 2 like 1	2.00333e-05	0.000279424	-1.42952	-6.55217	5.92078e-05	0.000697561	12.1881	12.1379	12.0857	11.9893	11.9714	12.0464	11.5801	11.7632	11.5703	11.5659
101861_at	101861	92105	Ints4	integrator complex subunit 4	2.01818e-05	0.000281292	-1.58687	-7.20359	2.63995e-05	0.000383889	8.80174	8.5279	8.65477	8.28618	8.35972	8.48801	7.88667	8.13843	7.94608	8.01506
114143_at	114143	533	Atp6v0b	ATPase, H+ transporting, lysosomal V0 subunit B	2.01938e-05	0.000281292	1.9538	6.67968	5.03412e-05	0.000619025	9.66304	9.75806	9.6415	10.044	9.95257	10.041	10.787	10.1905	10.7287	10.8266
69068_at	69068	56892	1810011O10Rik	RIKEN cDNA 1810011O10 gene	2.02565e-05	0.000281956	1.72998	6.65406	5.20006e-05	0.000632293	9.3435	9.41968	9.01049	9.5642	9.52793	9.48928	9.9125	9.95367	10.2726	10.0709
16002_at	16002	3481	Igf2	insulin-like growth factor 2	2.02754e-05	0.000281956	-1.64594	-7.11546	2.93593e-05	0.000417754	11.8148	11.7399	11.8185	11.2656	11.294	11.4348	11.1514	10.8148	11.2435	11.046
16907_at	16907	84823	Lmnb2	lamin B2	2.02814e-05	0.000281956	-1.83384	-7.46545	1.93539e-05	0.000303967	8.1722	8.17006	8.45182	7.67467	7.92484	7.97137	7.54103	7.54461	7.31704	7.14286
227937_at	227937	8502	Pkp4	plakophilin 4	2.03026e-05	0.000282067	-1.42499	-7.07242	3.09338e-05	0.000432318	9.11397	9.05196	9.1585	8.76753	8.76958	8.87014	8.51514	8.63557	8.629	8.60852
100689_at	100689	10417	Spon2	spondin 2, extracellular matrix protein	2.03188e-05	0.000282106	1.5699	7.1925	2.67535e-05	0.000387972	7.62573	7.64134	7.53907	8.0405	7.93936	8.12538	8.21548	8.10359	8.43949	8.23441
69454_at	69454	9022	Clic3	chloride intracellular channel 3	2.0376e-05	0.000282715	1.92743	7.00345	3.365e-05	0.000459964	9.22693	9.51651	9.24706	10.1456	9.91786	10.1519	10.5119	9.96718	10.1669	10.4231
56403_at	56403	10492	Syncrip	synaptotagmin binding, cytoplasmic RNA interacting protein	2.05266e-05	0.000284618	-1.50846	-6.94504	3.61518e-05	0.000486008	10.4555	10.3939	10.5658	10.3277	10.2155	10.1912	9.90017	9.99146	9.726	9.89147
72117_at	72117	80218	Naa50	N(alpha)-acetyltransferase 50, NatE catalytic subunit	2.05998e-05	0.000285446	-1.55218	-7.98481	1.06951e-05	0.000192425	10.5172	10.4489	10.519	9.76879	10.0715	10.0367	9.74706	9.92017	9.96754	9.79857
15211_at	15211	3073	Hexa	hexosaminidase A	2.06274e-05	0.000285642	1.59792	6.39747	7.22881e-05	0.000812503	9.14541	9.03852	8.95664	9.13603	9.16711	9.23902	9.79741	9.44685	9.81964	9.80421
20193_at	20193	6271	S100a1	S100 calcium binding protein A1	2.07895e-05	0.000287618	2.00128	7.06392	3.12554e-05	0.000434856	7.57369	7.70895	7.34576	8.17058	7.93893	8.03852	8.54404	8.2271	8.50639	8.85845
58246_at	58246	84912	Slc35b4	solute carrier family 35, member B4	2.07972e-05	0.000287618	-1.45389	-7.39399	2.10486e-05	0.000322456	9.19176	9.14397	9.11551	8.79989	8.87322	8.98664	8.54395	8.70696	8.5983	8.58911
269702_at	269702	10198	Mphosph9	M-phase phosphoprotein 9	2.08242e-05	0.000287803	-1.65453	-7.22973	2.55847e-05	0.000376171	7.46203	7.53567	7.73821	7.27586	7.15655	7.06547	6.91923	7.01796	6.7397	6.73038
83410_at	83410	23283	Cstf2t	cleavage stimulation factor, 3' pre-RNA subunit 2, tau	2.08574e-05	0.000288073	-1.86621	-6.6558	5.18863e-05	0.000631612	8.50239	8.44352	8.42231	8.12423	8.36584	8.23164	7.34158	7.94095	7.3031	7.54742
73341_at	73341	9459	Arhgef6	Rac/Cdc42 guanine nucleotide exchange factor (GEF) 6	2.09063e-05	0.000288561	1.63103	8.59026	5.55017e-06	0.000118064	7.44699	7.55819	7.41061	7.98433	7.60563	7.81396	8.03493	8.22545	8.26038	8.18553
18626_at	18626	5187	Per1	period homolog 1 (Drosophila)	2.09272e-05	0.000288662	1.52302	6.80168	4.31865e-05	0.000553869	8.6227	8.62857	8.34334	8.91098	8.89925	8.91298	9.21032	9.0574	9.15143	9.15457
14747_at	14747	1240	Cmklr1	chemokine-like receptor 1	2.09939e-05	0.000289387	1.73036	7.15638	2.79426e-05	0.000400283	7.73576	7.90088	7.81614	8.21057	7.97437	8.16924	8.67307	8.31648	8.6315	8.78001
100038561_at	100038561		B230104I21Rik	RIKEN cDNA B230104I21 gene	2.10071e-05	0.000289387	-1.37459	-5.23402	0.000359576	0.00276829	7.58269	7.54779	7.47491	7.59919	7.72297	7.61418	7.23215	7.11284	6.91229	7.03116
56399_at	56399	10270	Akap8	A kinase (PRKA) anchor protein 8	2.11299e-05	0.000290889	-1.40118	-6.71546	4.81187e-05	0.000600053	9.83448	9.69539	9.723	9.53867	9.60947	9.57271	9.28398	9.25494	9.21672	9.30513
69274_at	69274	10217	Ctdspl	CTD (carboxy-terminal domain, RNA polymerase II, polypeptide A) small phosphatase-like	2.11931e-05	0.000291425	1.69746	7.64633	1.56895e-05	0.000258688	8.29533	8.55858	8.42256	8.98771	8.68452	8.81769	9.1812	8.99297	9.24007	9.33587
64058_at	64058	64065	Perp	PERP, TP53 apoptosis effector	2.11963e-05	0.000291425	1.77405	6.99153	3.41447e-05	0.000464926	7.7055	7.53313	7.53385	7.62791	7.92027	7.83643	8.25139	8.18951	8.60576	8.58483
54636_at	54636	11152	Wdr45	WD repeat domain 45	2.12413e-05	0.000291854	1.76695	6.8347	4.14445e-05	0.000537384	9.6365	9.87209	9.47272	10.1891	10.1366	10.2227	10.5538	10.2204	10.5352	10.6227
19245_at	19245	11156	Ptp4a3	protein tyrosine phosphatase 4a3	2.12814e-05	0.000292216	1.89658	6.9664	3.52142e-05	0.000476426	8.52104	8.55646	8.51718	9.01605	8.7927	8.87824	9.67503	9.05407	9.5551	9.46394
23874_at	23874	10056	Farsb	phenylalanyl-tRNA synthetase, beta subunit	2.13094e-05	0.000292411	-1.43132	-7.30553	2.33723e-05	0.000350205	9.7725	9.66767	9.75031	9.37009	9.53701	9.4586	9.22135	9.23533	9.1518	9.24379
15117_at	15117	3037	Has2	hyaluronan synthase 2	2.1402e-05	0.000293492	-1.60975	-7.82626	1.27784e-05	0.000220511	7.00608	6.74545	6.87733	6.38223	6.51517	6.68005	6.17259	6.32154	6.12683	6.14415
11472_at	11472	88	Actn2	actinin alpha 2	2.14404e-05	0.00029361	1.66056	7.2709	2.43563e-05	0.000361371	6.66653	6.42898	6.44009	6.79807	7.00327	6.80359	7.09789	7.31918	7.40832	7.14334
30878_at	30878	8862	Apln	apelin	2.14522e-05	0.00029361	1.49985	6.52905	6.09886e-05	0.000713509	7.4402	7.66546	7.72849	7.66299	7.76871	7.78932	8.30104	8.12245	8.1477	8.2276
52331_at	52331	8987	Stbd1	starch binding domain 1	2.14522e-05	0.00029361	1.77249	6.73713	4.68248e-05	0.000586681	7.48357	7.34935	7.15812	7.67407	7.63759	7.71274	8.27386	7.85418	8.31344	8.16424
20912_at	20912	6814	Stxbp3a	syntaxin binding protein 3A	2.1607e-05	0.000295363	1.5181	7.46563	1.935e-05	0.000303967	8.30123	8.2838	8.34375	8.71349	8.77832	8.56379	8.83195	8.81972	8.934	9.05054
207920_at	207920	54845	Esrp1	epithelial splicing regulatory protein 1	2.16082e-05	0.000295363	-1.495	-6.92302	3.71469e-05	0.000497177	9.37986	9.25681	9.40362	8.98367	9.01414	9.08273	8.63765	8.78279	8.89798	8.74166
73149_at	73149		Clec4a3	C-type lectin domain family 4, member a3	2.16726e-05	0.000296052	1.54013	6.64164	5.28262e-05	0.00063956	5.61575	5.83839	5.791	5.98804	5.98979	5.93928	6.18264	6.41482	6.47397	6.41011
11669_at	11669	217	Aldh2	aldehyde dehydrogenase 2, mitochondrial	2.17558e-05	0.000296963	1.42471	7.44742	1.97671e-05	0.000308399	10.526	10.5361	10.4467	10.854	10.7171	10.671	11.0209	10.9857	11.0361	11.0135
319182_at	319182		Hist1h2bh	histone cluster 1, H2bh	2.17673e-05	0.000296963	-1.91851	-7.43366	2.0089e-05	0.000311458	9.3087	9.02244	9.33448	8.40636	8.65014	8.7403	8.10318	8.56742	8.32746	8.10459
270162_at	270162	55531	Elmod1	ELMO/CED-12 domain containing 1	2.18007e-05	0.000297227	1.80951	6.78627	4.40262e-05	0.000561579	5.16856	5.33493	5.28065	5.54357	5.58047	5.3562	6.08942	5.81603	6.09488	6.41209
72230_at	72230	148156	Zfp558	zinc finger protein 558	2.18762e-05	0.000298065	-1.55909	-7.18057	2.71402e-05	0.000391703	6.67485	6.46241	6.47488	6.07193	6.09071	6.24288	5.77588	5.85544	6.0268	5.92997
64929_at	64929	8796	Scel	sciellin	2.1893e-05	0.000298102	2.11997	6.63778	5.30855e-05	0.000641965	5.47751	5.49292	5.55426	5.83267	5.85198	5.94238	6.7478	6.20996	6.33711	6.95082
68988_at	68988	26121	Prpf31	PRP31 pre-mRNA processing factor 31 homolog (yeast)	2.19465e-05	0.000298479	-1.62617	-7.35478	2.20461e-05	0.000333399	9.03641	9.00518	8.99989	8.49556	8.5444	8.72413	8.44481	8.10938	8.21945	8.44682
110911_at	110911	8760	Cds2	CDP-diacylglycerol synthase (phosphatidate cytidylyltransferase) 2	2.19489e-05	0.000298479	1.47166	6.86907	3.97111e-05	0.000522831	8.96383	8.94813	8.7735	9.17291	9.06484	9.03748	9.37561	9.5554	9.43011	9.4535
56448_at	56448		Cyp2d22	cytochrome P450, family 2, subfamily d, polypeptide 22	2.19651e-05	0.000298509	1.54958	6.67701	5.05119e-05	0.000620044	8.41186	8.34197	8.03781	8.5185	8.53026	8.53563	8.86591	8.93757	8.94399	8.86936
65962_at	65962	9351	Slc9a3r2	solute carrier family 9 (sodium/hydrogen exchanger), member 3 regulator 2	2.20033e-05	0.000298735	2.19746	6.73714	4.68238e-05	0.000586681	8.71974	8.73037	8.70047	9.21803	9.03051	9.11908	10.0474	9.32395	9.78567	10.1252
50995_at	50995	10054	Uba2	ubiquitin-like modifier activating enzyme 2	2.20099e-05	0.000298735	-1.40024	-6.82921	4.17287e-05	0.000540147	10.0231	10.0211	10.0802	9.61887	9.66495	9.7253	9.62436	9.48188	9.5558	9.5586
59057_at	59057	7572	Zfp191	zinc finger protein 191	2.20718e-05	0.000299382	-1.43936	-6.53775	6.03116e-05	0.000707935	8.7716	8.7217	8.67767	8.54988	8.61562	8.55077	8.13725	8.3537	8.14729	8.14491
15516_at	15516	3326	Hsp90ab1	heat shock protein 90 alpha (cytosolic), class B member 1	2.21198e-05	0.000299816	-1.465	-6.66547	5.12544e-05	0.000625962	12.3769	12.3558	12.4019	12.1932	12.1365	12.1752	11.8056	11.969	11.8441	11.6759
51869_at	51869	55183	Rif1	Rap1 interacting factor 1 homolog (yeast)	2.21321e-05	0.000299816	-1.66355	-6.80297	4.31171e-05	0.000553315	9.05118	8.84027	9.03007	8.64434	8.56377	8.62277	8.00835	8.45175	8.28855	8.18614
104732_at	104732	283643	4930427A07Rik	RIKEN cDNA 4930427A07 gene	2.22373e-05	0.00030105	-1.87182	-6.99886	3.38394e-05	0.000461794	7.61636	7.74048	7.76194	7.13525	7.08956	7.28413	7.16483	6.7663	6.64291	6.56126
74646_at	74646	80176	Spsb1	splA/ryanodine receptor domain and SOCS box containing 1	2.23937e-05	0.000302933	1.54179	6.24454	8.83249e-05	0.000954765	7.34262	7.453	7.36209	7.44079	7.49448	7.5304	8.02447	7.79022	8.20801	7.99222
231238_at	231238	23231	Sel1l3	sel-1 suppressor of lin-12-like 3 (C. elegans)	2.24051e-05	0.000302933	-1.64519	-7.03878	3.22276e-05	0.000445696	6.87269	6.82304	7.13695	6.49073	6.65561	6.52461	6.17678	6.40773	6.21246	6.11694
12933_at	12933	1400	Crmp1	collapsin response mediator protein 1	2.2424e-05	0.000302996	-1.41875	-6.85792	4.02649e-05	0.000526364	6.78024	6.7196	6.74785	6.4229	6.48843	6.48868	6.34022	6.22501	6.15793	6.25018
21453_at	21453	6949	Tcof1	Treacher Collins Franceschetti syndrome 1, homolog	2.25173e-05	0.000304062	-1.60916	-7.43025	2.01695e-05	0.000312148	8.20094	8.1399	8.34747	7.65873	7.86802	7.88414	7.62279	7.54728	7.35583	7.64002
26399_at	26399	5608	Map2k6	mitogen-activated protein kinase kinase 6	2.25609e-05	0.000304457	-1.79294	-7.16965	2.74994e-05	0.000395271	8.11321	7.92238	8.26639	7.50215	7.74758	7.61908	7.16026	7.34682	7.46978	7.04675
78308_at	78308	56927	Gpr108	G protein-coupled receptor 108	2.2583e-05	0.000304562	1.42503	6.05426	0.000113825	0.00115525	8.06731	8.23883	8.12424	8.16129	8.19459	8.23107	8.6923	8.50653	8.66513	8.74987
224405_at	224405	116159	Cyyr1	cysteine and tyrosine-rich protein 1	2.2602e-05	0.000304623	2.33454	6.87605	3.93692e-05	0.000519375	7.80922	8.104	7.92559	8.52911	8.39196	8.22531	9.37469	8.63182	9.11317	9.44519
230866_at	230866	23065	Emc1	ER membrane protein complex subunit 1	2.26524e-05	0.000304816	-1.61122	-6.77309	4.47586e-05	0.000569496	9.22219	9.24012	9.21192	9.03675	8.95178	9.17451	8.40867	8.79104	8.36904	8.53909
381110_at	381110	151393	Fam82a1	family with sequence similarity 82, member A1	2.26544e-05	0.000304816	1.5474	6.87245	3.95449e-05	0.000521368	8.14457	8.25096	8.16555	8.54862	8.43653	8.49448	8.80909	8.63864	8.81035	8.99083
20347_at	20347	7869	Sema3b	sema domain, immunoglobulin domain (Ig), short basic domain, secreted, (semaphorin) 3B	2.26594e-05	0.000304816	1.53056	6.77157	4.4844e-05	0.000569611	7.17489	7.37102	7.23186	7.5808	7.60863	7.5643	7.97119	7.83374	7.71224	7.9697
67134_at	67134	10528	Nop56	NOP56 ribonucleoprotein homolog (yeast)	2.26957e-05	0.000305111	-2.12405	-7.21707	2.59758e-05	0.000379289	10.2178	10.1751	10.2909	9.4915	9.58454	9.82437	9.3453	8.67945	9.02889	9.40276
242291_at	242291	54928	Impad1	inositol monophosphatase domain containing 1	2.28561e-05	0.000307072	-1.46592	-6.68615	4.99315e-05	0.000615086	9.76801	9.66296	9.74354	9.32687	9.32876	9.35002	9.05695	9.29429	9.23463	9.09587
623534_at	623534	347736	Nme9	NME/NM23 family member 9	2.28751e-05	0.000307133	1.91661	7.07001	3.10245e-05	0.000432809	5.73562	5.47428	5.82684	6.16686	6.40678	6.23359	6.64007	6.33027	6.58054	6.89376
28018_at	28018	56061	Ubfd1	ubiquitin family domain containing 1	2.29736e-05	0.000308259	-1.55689	-6.78772	4.39468e-05	0.000560904	9.53654	9.47886	9.61783	9.20147	9.26733	9.29796	8.75367	9.11777	8.86853	8.86229
14281_at	14281	2353	Fos	FBJ osteosarcoma oncogene	2.30165e-05	0.00030864	1.58992	6.71964	4.78662e-05	0.000597609	6.56714	6.65361	6.39643	6.84617	6.85775	6.79446	7.13205	7.06862	7.22655	7.39872
14732_at	14732	57678	Gpam	glycerol-3-phosphate acyltransferase, mitochondrial	2.30747e-05	0.000309224	1.57212	6.88548	3.89117e-05	0.000514863	9.91711	9.9993	9.98311	10.5065	10.3858	10.3801	10.4392	10.8115	10.5551	10.6469
232413_at	232413	160364	Clec12a	C-type lectin domain family 12, member a	2.31298e-05	0.000309767	1.61835	6.63376	5.33575e-05	0.000644519	5.60256	5.52027	5.51393	5.74209	5.8213	5.66956	6.47558	6.0575	6.11472	6.27774
213019_at	213019	64236	Pdlim2	PDZ and LIM domain 2	2.32494e-05	0.000311172	2.19792	6.89639	3.83897e-05	0.000510535	8.0216	8.14096	8.09817	8.78302	8.57802	8.64705	9.34083	8.68965	9.25767	9.48854
17913_at	17913	4641	Myo1c	myosin IC	2.33447e-05	0.00031225	1.44896	7.7687	1.36404e-05	0.000231942	9.62564	9.68561	9.59467	10.2265	9.95035	10.1525	10.2032	10.1744	10.1328	10.172
333789_at	333789	55728	N4bp2	NEDD4 binding protein 2	2.34007e-05	0.000312802	-1.51917	-6.61002	5.49926e-05	0.000659382	8.4708	8.34345	8.56533	8.25625	8.20708	8.23297	7.82082	7.99591	7.70638	7.89904
109672_at	109672	1528	Cyb5	cytochrome b-5	2.36344e-05	0.000315726	1.52091	6.28902	8.32986e-05	0.000910654	9.70257	9.72548	9.71561	9.77977	9.83545	9.61509	10.1831	10.1575	10.4429	10.4663
18162_at	18162	4883	Npr3	natriuretic peptide receptor 3	2.38162e-05	0.000317955	2.25634	7.08866	3.03294e-05	0.000427181	9.0745	8.82477	8.63981	9.60259	9.59225	9.3201	9.67605	10.412	10.0631	9.87003
19259_at	19259	84867	Ptpn5	protein tyrosine phosphatase, non-receptor type 5	2.38558e-05	0.000318283	-1.40656	-6.12462	0.000103577	0.0010752	7.09149	7.16695	7.08374	7.08167	7.06387	7.2655	6.68864	6.65018	6.67647	6.46288
22057_at	22057	10140	Tob1	transducer of ErbB-2.1	2.39124e-05	0.000318838	1.65669	6.79639	4.3473e-05	0.000556533	9.04965	9.16555	9.06973	9.49716	9.43044	9.38238	9.89729	9.60471	10.0407	9.71513
13244_at	13244	8560	Degs1	degenerative spermatocyte homolog 1 (Drosophila)	2.39433e-05	0.000319049	1.55334	6.3444	7.74663e-05	0.000860381	9.15334	9.35322	9.25026	9.39807	9.43704	9.37925	9.68703	9.90336	10.0768	9.8661
80986_at	80986	26586	Ckap2	cytoskeleton associated protein 2	2.40066e-05	0.000319691	-2.32009	-7.00524	3.35763e-05	0.000459549	8.05532	7.70322	7.85814	7.05739	7.19593	7.3663	6.46672	6.82255	7.03187	6.19948
66168_at	66168	2907	Grina	glutamate receptor, ionotropic, N-methyl D-aspartate-associated protein 1 (glutamate binding)	2.40455e-05	0.000319804	2.2159	6.47635	6.52672e-05	0.000751939	8.1946	8.24972	8.15862	8.55624	8.42175	8.56215	9.4849	8.75083	9.43503	9.58801
70099_at	70099	10051	Smc4	structural maintenance of chromosomes 4	2.40511e-05	0.000319804	-1.90578	-6.88643	3.88659e-05	0.000514863	10.0677	10.0061	10.0235	9.44218	9.6034	9.61545	8.83163	9.45118	9.17433	8.8614
72416_at	72416	10128	Lrpprc	leucine-rich PPR-motif containing	2.40912e-05	0.000319804	-1.67459	-6.82595	4.18985e-05	0.000541944	8.71133	8.76839	8.85538	8.46175	8.37623	8.53532	7.87477	8.31391	7.88244	8.02681
107350_at	107350		AW112010	expressed sequence AW112010	2.41084e-05	0.000319804	1.76314	7.08728	3.03802e-05	0.000427401	4.20946	4.51339	4.42688	4.70019	4.7986	4.51685	4.95039	5.39226	5.17389	5.27539
66875_at	66875	54823	Swt1	SWT1 RNA endoribonuclease homolog (S. cerevisiae)	2.41226e-05	0.000319804	1.51064	6.59317	5.61859e-05	0.000671032	7.74519	7.64442	7.59854	7.84615	7.81877	7.66655	8.09588	8.36539	8.36441	8.19271
15312_at	15312	3150	Hmgn1	high mobility group nucleosomal binding domain 1	2.41329e-05	0.000319804	-1.58001	-6.45342	6.72292e-05	0.000768277	10.058	9.70948	9.89848	9.92035	9.75997	9.70971	9.38324	9.19455	9.25575	9.09409
72333_at	72333	23022	Palld	palladin, cytoskeletal associated protein	2.41352e-05	0.000319804	1.47973	7.66309	1.53902e-05	0.000255142	7.7114	7.75305	7.86132	8.1938	7.97605	7.98827	8.26822	8.37248	8.36335	8.36142
12583_at	12583	1036	Cdo1	cysteine dioxygenase 1, cytosolic	2.41359e-05	0.000319804	1.56539	5.5131	0.000240563	0.00202576	8.81424	8.78877	8.61474	8.72038	8.65056	8.44213	9.3371	9.09422	9.55068	9.52655
94254_at	94254	81554	Wbscr16	Williams-Beuren syndrome chromosome region 16 homolog (human)	2.41883e-05	0.000320221	-1.47504	-8.32531	7.36235e-06	0.000144565	7.82526	7.78791	7.83988	7.48984	7.61082	7.80897	7.28858	7.23793	7.24022	7.26106
100038725_at	100038725	387119	Gm9766	predicted gene 9766	2.41976e-05	0.000320221	1.57524	6.25479	8.71386e-05	0.000944834	7.28731	7.1544	7.29677	7.40853	7.26305	7.35614	7.7094	7.80592	7.93319	8.1295
29820_at	29820	55504	Tnfrsf19	tumor necrosis factor receptor superfamily, member 19	2.42174e-05	0.000320284	-1.6158	-6.66738	5.11307e-05	0.000625105	9.62333	9.47287	9.44361	9.18002	9.25879	9.25097	8.7138	9.08396	8.73667	8.72332
13511_at	13511	1829	Dsg2	desmoglein 2	2.42823e-05	0.000320941	-1.87052	-6.43257	6.90686e-05	0.000784221	7.34497	7.408	7.36224	7.06924	7.12254	7.2208	6.3827	6.89498	6.22868	6.26269
68655_at	68655		Fndc1	fibronectin type III domain containing 1	2.43371e-05	0.000321466	1.44532	5.82195	0.00015617	0.00146936	8.23844	8.21842	8.28398	8.13555	8.30235	8.23811	8.76217	8.74537	8.96903	8.6153
193452_at	193452	7738	Zfp184	zinc finger protein 184 (Kruppel-like)	2.43991e-05	0.000322084	-1.4091	-6.76503	4.52133e-05	0.000572585	5.6361	5.53915	5.46559	5.20629	5.10764	5.19818	5.01749	5.07064	5.051	5.07564
66711_at	66711	51119	Sbds	Shwachman-Bodian-Diamond syndrome homolog (human)	2.44518e-05	0.000322578	1.4543	6.03761	0.000116406	0.00117219	8.50236	8.28189	8.25832	8.44428	8.40422	8.39675	8.93136	8.74749	8.91311	8.96679
54445_at	54445	81622	Unc93b1	unc-93 homolog B1 (C. elegans)	2.44766e-05	0.000322704	1.76307	6.71154	4.8357e-05	0.000601429	7.29208	7.2725	7.08443	7.57181	7.60985	7.49268	8.17602	7.69135	8.10396	8.12859
234878_at	234878	84451	BC021891	cDNA sequence BC021891	2.45521e-05	0.000323498	-1.4647	-6.85883	4.02195e-05	0.000526364	6.30974	6.2096	6.26443	5.91468	6.02091	5.98314	5.58305	5.81899	5.66987	5.76188
85305_at	85305	3735	Kars	lysyl-tRNA synthetase	2.45741e-05	0.000323586	-1.43401	-7.03603	3.2336e-05	0.000446612	9.24731	9.11896	9.22544	8.76945	8.61563	8.82072	8.67505	8.60356	8.74195	8.68912
104175_at	104175	388228	Sbk1	SH3-binding kinase 1	2.46231e-05	0.000324031	-1.57105	-6.86869	3.97299e-05	0.000522831	6.95179	6.94847	7.13035	6.6292	6.62215	6.50843	6.51346	6.22993	6.24091	6.43863
232227_at	232227	9922	Iqsec1	IQ motif and Sec7 domain 1	2.48062e-05	0.000326238	1.56702	7.26634	2.44891e-05	0.000363087	8.04367	8.26401	8.25317	8.67716	8.49421	8.4761	8.91649	8.68723	8.89577	8.84344
26365_at	26365	634	Ceacam1	carcinoembryonic antigen-related cell adhesion molecule 1	2.48377e-05	0.00032645	1.7416	6.79966	4.32956e-05	0.000554933	7.31297	7.43739	7.25986	7.94433	7.81206	7.96712	8.17779	8.08553	7.85855	8.38515
70546_at	70546	51201	Zdhhc2	zinc finger, DHHC domain containing 2	2.49844e-05	0.000328174	-1.61057	-5.92736	0.000135168	0.00131367	7.75187	7.86553	7.9513	7.1215	7.06784	7.15373	6.98173	7.00351	7.45863	7.18797
12556_at	12556	1014	Cdh16	cadherin 16	2.51148e-05	0.000329537	-1.52472	-5.61709	0.000207686	0.0018146	9.37169	9.36099	9.26958	9.34716	9.31582	9.46187	8.65565	8.96376	8.77264	8.46812
232086_at	232086	129303	Tmem150a	transmembrane protein 150A	2.51193e-05	0.000329537	2.47402	6.50433	6.29571e-05	0.000729312	7.87042	8.08603	7.77869	8.33576	8.39086	8.30542	9.39769	8.60143	9.14839	9.57417
11727_at	11727	283	Ang	angiogenin, ribonuclease, RNase A family, 5	2.52648e-05	0.000331241	1.81626	6.24184	8.86403e-05	0.000956711	6.7657	6.99077	6.92813	7.03213	7.02923	7.12666	7.61068	7.76743	7.47857	8.10185
227696_at	227696	254295	Phyhd1	phytanoyl-CoA dioxygenase domain containing 1	2.54541e-05	0.000333516	1.68362	6.83403	4.14787e-05	0.000537498	7.19962	7.11584	7.06427	7.54042	7.45391	7.59208	7.97547	7.65717	7.74971	8.09278
269959_at	269959	57188	Adamtsl3	ADAMTS-like 3	2.55306e-05	0.000334312	1.53731	7.08315	3.0533e-05	0.000428697	5.79803	6.07714	5.93504	6.23698	6.27033	6.07608	6.4905	6.62543	6.63591	6.48778
13669_at	13669	8661	Eif3a	eukaryotic translation initiation factor 3, subunit A	2.55551e-05	0.000334426	-1.44447	-6.60141	5.55987e-05	0.000664802	10.8202	10.7367	10.8633	10.5871	10.5818	10.5645	10.2134	10.4216	10.2327	10.2304
19153_at	19153	57716	Prx	periaxin	2.56024e-05	0.000334838	2.2814	6.70432	4.87994e-05	0.000605335	6.62905	6.7078	6.56051	7.24775	7.20959	7.12224	8.07953	7.40095	7.52354	8.14285
74355_at	74355	23347	Smchd1	SMC hinge domain containing 1	2.56342e-05	0.000335047	-1.45805	-6.67723	5.04974e-05	0.000620044	9.24819	9.22536	9.35236	9.00809	8.99928	8.97387	8.62202	8.83087	8.80167	8.66391
22134_at	22134		Tgoln1	trans-golgi network protein	2.56862e-05	0.00033552	1.63332	7.20786	2.62645e-05	0.000382451	9.24042	9.27093	9.19162	9.75638	9.70318	9.53078	9.87655	10.1312	9.73516	9.99747
235461_at	235461	54629	Fam63b	family with sequence similarity 63, member B	2.57548e-05	0.000336199	1.78275	7.54175	1.77061e-05	0.000283338	6.99453	6.883	7.03369	7.41088	7.01094	7.05393	7.50284	7.90678	7.94216	7.83165
110075_at	110075	651	Bmp3	bone morphogenetic protein 3	2.57699e-05	0.000336199	1.65657	6.41064	7.10612e-05	0.000802544	7.61339	7.86602	7.77456	7.99262	7.86346	7.78996	8.47675	8.22505	8.49392	8.6986
58208_at	58208	64919	Bcl11b	B cell leukemia/lymphoma 11B	2.58318e-05	0.000336799	-1.53781	-6.2144	9.19164e-05	0.000982559	7.00822	7.04882	7.07319	6.87005	6.98173	6.95477	6.58777	6.55597	6.23745	6.27507
12552_at	12552	1009	Cdh11	cadherin 11	2.59471e-05	0.000338094	-1.38034	-6.70662	4.86581e-05	0.00060429	11.7327	11.7367	11.7144	11.4901	11.5776	11.5419	11.2632	11.3165	11.2754	11.194
66395_at	66395	79026	Ahnak	AHNAK nucleoprotein (desmoyokin)	2.60443e-05	0.000339153	1.62646	7.8193	1.28795e-05	0.000221418	8.90386	9.12109	9.11678	9.86584	9.51948	9.5581	9.71804	9.88755	9.63231	9.76019
434215_at	434215	2615	Lrrc32	leucine rich repeat containing 32	2.60666e-05	0.000339234	1.4678	6.12273	0.000103838	0.00107654	6.68208	6.8694	6.75351	6.76583	6.89349	6.83932	7.45249	7.15582	7.37287	7.29867
233765_at	233765	144100	Plekha7	pleckstrin homology domain containing, family A member 7	2.61641e-05	0.000340294	-1.40001	-7.1739	2.73589e-05	0.000393786	6.67355	6.68029	6.70737	6.44445	6.43141	6.59255	6.24835	6.19615	6.17142	6.18976
11484_at	11484	443	Aspa	aspartoacylase	2.62191e-05	0.000340801	1.82195	6.68908	4.97469e-05	0.00061365	4.84818	4.85492	5.00762	5.29102	5.37641	5.30203	5.88387	5.6549	5.45421	6.02556
56075_at	56075	23590	Pdss1	prenyl (solanesyl) diphosphate synthase, subunit 1	2.62378e-05	0.000340834	-1.60809	-6.96447	3.52981e-05	0.000477256	7.22321	7.11302	7.27735	6.75205	6.78325	6.92056	6.48596	6.36352	6.45613	6.74848
66882_at	66882	9689	Bzw1	basic leucine zipper and W2 domains 1	2.63495e-05	0.000342075	-1.77831	-6.51095	6.24228e-05	0.000725481	11.2913	11.2216	11.3162	10.9311	10.9849	10.9994	10.281	10.8208	10.3698	10.2352
73072_at	73072	80164	BC068157	cDNA sequence BC068157	2.63886e-05	0.000342263	-1.39447	-6.68889	4.97593e-05	0.00061365	6.25789	6.24811	6.18785	5.99411	5.95376	6.00411	5.8245	5.69342	5.77615	5.7097
57753_at	57753	64318	Noc3l	nucleolar complex associated 3 homolog (S. cerevisiae)	2.63962e-05	0.000342263	-1.69192	-6.50107	6.32218e-05	0.000731956	7.74195	7.53843	7.92132	7.43095	7.47429	7.50278	6.93283	7.05928	6.75864	7.15395
107770_at	107770	53345	Tm6sf2	transmembrane 6 superfamily member 2	2.6428e-05	0.0003423	1.50929	7.18416	2.7023e-05	0.000391077	6.21548	6.17892	6.44093	6.81958	6.61415	6.66283	6.83492	6.91996	6.89886	6.85282
217835_at	217835	79890	Rin3	Ras and Rab interactor 3	2.64373e-05	0.0003423	1.77228	7.22726	2.56607e-05	0.000377027	7.29751	7.55724	7.45121	7.94799	7.73129	7.6479	8.4456	7.99222	8.23461	8.34816
66938_at	66938	79729	1700029G01Rik	RIKEN cDNA 1700029G01 gene	2.64476e-05	0.0003423	2.19828	6.55242	5.91888e-05	0.000697561	6.68744	6.78756	6.66899	7.12464	6.89349	7.08485	8.05192	7.44401	7.5644	8.20631
12489_at	12489		Cd33	CD33 antigen	2.65136e-05	0.000342782	1.75016	6.7051	4.87512e-05	0.000605092	7.14072	7.39885	6.97965	7.6475	7.72908	7.75758	8.17448	7.92943	7.77225	8.05701
21824_at	21824	7056	Thbd	thrombomodulin	2.65172e-05	0.000342782	1.47588	6.79515	4.35403e-05	0.000557059	10.1556	10.1567	10.0147	10.1846	10.3697	10.257	10.6092	10.8118	10.596	10.6609
319236_at	319236	85363	Trim12c	tripartite motif-containing 12C	2.6567e-05	0.000343063	2.17324	7.12681	2.89589e-05	0.000412803	5.17453	5.25593	5.03719	5.4941	5.82646	5.48345	6.06215	6.61744	5.91143	6.41494
319876_at	319876	22837	Cobll1	Cobl-like 1	2.65713e-05	0.000343063	1.43732	6.88654	3.88607e-05	0.000514863	8.61429	8.62183	8.62489	8.85113	8.63542	8.71146	9.04422	9.08799	9.22429	9.21013
98238_at	98238	55379	Lrrc59	leucine rich repeat containing 59	2.66778e-05	0.000344206	-1.57643	-6.79122	4.37545e-05	0.000559058	9.93349	9.9305	9.98722	9.57363	9.56588	9.67762	9.45683	9.12457	9.15235	9.41142
51797_at	51797	1503	Ctps	cytidine 5'-triphosphate synthase	2.66923e-05	0.000344206	-1.66154	-6.76147	4.54155e-05	0.000574034	8.12845	8.02675	8.2484	7.93112	7.75688	7.83977	7.50244	7.45039	7.11497	7.5159
140474_at	140474		Muc4	mucin 4	2.67959e-05	0.000345331	1.62805	6.62256	5.41224e-05	0.0006519	6.20451	6.36761	6.34204	6.65276	6.64701	6.63185	6.80022	6.9585	6.99978	7.24442
73656_at	73656		Ms4a6c	membrane-spanning 4-domains, subfamily A, member 6C	2.69715e-05	0.000347383	1.90756	6.10696	0.000106052	0.00109393	6.89365	6.82986	6.84647	6.95672	7.06238	7.00094	7.98651	7.36812	7.64122	8.05527
380928_at	380928	4008	Lmo7	LIM domain only 7	2.70277e-05	0.000347896	1.8545	6.04784	0.000114813	0.00116167	9.2837	9.67809	9.1725	10.541	10.2645	10.2969	10.0371	10.5892	10.1835	10.2756
76263_at	76263	373156	Gstk1	glutathione S-transferase kappa 1	2.71829e-05	0.000349681	1.70376	6.48661	6.44099e-05	0.00074368	9.07067	9.0794	8.97176	9.26249	9.28887	9.09984	9.91138	9.47626	9.80887	9.9926
223664_at	223664	9684	Lrrc14	leucine rich repeat containing 14	2.72863e-05	0.000350798	-1.36104	-6.25258	8.73932e-05	0.000946822	8.14532	8.23247	8.11984	8.07417	8.05122	8.16056	7.78168	7.71445	7.69799	7.69202
69171_at	69171	27013	1810031K17Rik	RIKEN cDNA 1810031K17 gene	2.73754e-05	0.000351593	1.48899	6.26841	8.55879e-05	0.000931835	7.9549	7.90277	7.80764	8.02327	7.94191	8.04743	8.26811	8.44882	8.54264	8.57712
20732_at	20732	6692	Spint1	serine protease inhibitor, Kunitz type 1	2.73814e-05	0.000351593	1.47801	7.05236	3.16982e-05	0.000439235	8.66988	8.72193	8.53283	8.9649	8.80765	8.96091	9.25159	9.095	9.23099	9.2463
56452_at	56452	23594	Orc6	origin recognition complex, subunit 6	2.74459e-05	0.000352208	-1.47562	-6.33148	7.87864e-05	0.00087076	9.26836	9.22101	9.26968	8.59756	8.7604	8.72443	8.73276	8.47653	8.7343	8.80297
12263_at	12263	717	C2	complement component 2 (within H-2S)	2.74721e-05	0.000352331	1.73387	6.71429	4.81898e-05	0.000600234	5.39136	5.11174	5.41561	5.50076	5.57782	5.69659	5.9033	5.99936	6.1441	6.34163
100217427_at	100217427		Snord52	small nucleolar RNA, C/D box 52	2.751e-05	0.000352604	-1.83709	-7.23548	2.54092e-05	0.00037385	6.21396	6.5828	6.52205	5.8814	5.62085	5.93506	5.56926	5.32776	5.57186	5.77982
12367_at	12367	836	Casp3	caspase 3	2.75424e-05	0.000352806	-1.49848	-6.82401	4.19998e-05	0.000542922	8.97822	9.03442	9.04164	8.45918	8.62664	8.58768	8.36365	8.56568	8.51	8.28253
71371_at	71371	84159	Arid5b	AT rich interactive domain 5B (MRF1-like)	2.75818e-05	0.000353098	1.46761	6.85629	4.03462e-05	0.000526364	9.46127	9.45875	9.36011	9.71997	9.56829	9.56709	9.84536	9.96497	10.0806	10.0224
14595_at	14595	2683	B4galt1	UDP-Gal:betaGlcNAc beta 1,4- galactosyltransferase, polypeptide 1	2.80074e-05	0.000358329	1.55201	6.79083	4.37758e-05	0.000559058	10.213	10.2414	10.156	10.5496	10.4236	10.3951	10.9167	10.606	10.9301	10.8759
751524_at	751524		Mir496	microRNA 496	2.81681e-05	0.000360168	1.71155	7.10944	2.95742e-05	0.000418925	5.57259	5.52629	5.55575	5.99522	6.2859	6.13487	6.16366	6.34804	6.16011	6.59187
219072_at	219072	54930	Haus4	HAUS augmin-like complex, subunit 4	2.81918e-05	0.000360252	-1.52539	-7.82538	1.27912e-05	0.000220511	7.79788	7.80043	7.70456	7.24705	7.52702	7.45874	7.24348	7.11281	7.2193	7.05254
20677_at	20677	6659	Sox4	SRY-box containing gene 4	2.82997e-05	0.000361199	-1.93301	-6.57666	5.73826e-05	0.000681865	9.46419	9.51927	9.57609	9.12855	9.07241	9.22136	8.36542	9.00367	8.30261	8.49595
101612_at	101612	83743	Grwd1	glutamate-rich WD repeat containing 1	2.82999e-05	0.000361199	-1.95143	-6.62395	5.40268e-05	0.000651119	7.92313	7.81715	8.12466	7.456	7.44053	7.52604	7.18288	6.70436	6.7394	7.26868
215653_at	215653	9770	Rassf2	Ras association (RalGDS/AF-6) domain family member 2	2.8328e-05	0.00036134	1.60556	8.87582	4.12387e-06	9.4867e-05	7.58158	7.68387	7.53464	8.13865	7.72755	7.89745	8.21889	8.22978	8.37173	8.31198
210035_at	210035	23306	Tmem194	transmembrane protein 194	2.83465e-05	0.000361359	-1.76539	-7.02888	3.26197e-05	0.000449943	8.46912	8.44982	8.42115	7.8703	8.05216	8.11799	7.39357	7.91806	7.67708	7.45905
109785_at	109785	5238	Pgm3	phosphoglucomutase 3	2.87583e-05	0.000366387	-1.62387	-6.86047	4.01373e-05	0.000526364	8.53047	8.53044	8.49645	8.10328	8.20423	8.29624	7.9671	7.63182	7.65862	7.9837
68520_at	68520	79038	Zfyve21	zinc finger, FYVE domain containing 21	2.88486e-05	0.000367317	1.75708	6.95252	3.58207e-05	0.000483089	8.47679	8.49875	8.22897	8.8359	8.56555	8.73217	9.22996	8.9339	9.28501	9.39148
15042_at	15042		H2-T24	histocompatibility 2, T region locus 24	2.88819e-05	0.000367519	1.82781	6.06889	0.000111608	0.00114178	5.22159	4.90868	5.40522	5.36596	5.33113	5.30239	5.98016	6.04006	5.8147	6.36107
28114_at	28114	54888	Nsun2	NOL1/NOP2/Sun domain family member 2	2.89354e-05	0.00036798	-1.46814	-6.78221	4.42508e-05	0.000563766	8.82547	8.66725	8.76433	8.30303	8.28624	8.42471	8.33681	8.13004	8.13385	8.18868
216443_at	216443	4141	Mars	methionine-tRNA synthetase	2.89916e-05	0.000368473	-1.51062	-6.66945	5.09972e-05	0.000624553	9.08855	9.01464	9.14725	8.83608	8.79444	8.92818	8.52542	8.63694	8.30948	8.46639
99100_at	99100	22995	Cep152	centrosomal protein 152	2.9021e-05	0.000368614	-1.59464	-6.98146	3.4569e-05	0.000468895	7.04897	6.91844	7.09279	6.63122	6.81026	6.85809	6.17224	6.51054	6.42929	6.25793
19718_at	19718	5982	Rfc2	replication factor C (activator 1) 2	2.90375e-05	0.000368614	-1.55356	-7.35895	2.19379e-05	0.000332236	9.08239	9.05308	9.23025	8.49356	8.61377	8.77674	8.54735	8.36124	8.60395	8.42856
723934_at	723934		Mir376b	microRNA 376b	2.91707e-05	0.000369885	1.9613	6.40749	7.13526e-05	0.000805407	4.22929	4.30134	4.49333	4.68122	4.65283	4.68455	4.91365	5.34208	5.27274	5.64804
70233_at	70233	10421	Cd2bp2	CD2 antigen (cytoplasmic tail) binding protein 2	2.91725e-05	0.000369885	-1.42111	-6.8549	4.04164e-05	0.000526955	8.03022	8.04612	8.12647	7.75916	7.89294	7.86052	7.5044	7.65874	7.55487	7.52177
100041194_at	100041194	113146	Ahnak2	AHNAK nucleoprotein 2	2.92931e-05	0.000371192	1.97587	7.10662	2.96754e-05	0.000419995	5.68864	5.70916	5.54139	5.96695	6.22846	5.8749	6.19809	6.7656	6.76077	6.72426
57436_at	57436	23710	Gabarapl1	gamma-aminobutyric acid (GABA) A receptor-associated protein-like 1	2.9368e-05	0.000371918	1.57625	5.82515	0.000155483	0.00146475	8.11858	7.86374	7.87185	7.92137	8.06712	7.90721	8.37926	8.63288	8.82572	8.57845
209357_at	209357	2967	Gtf2h3	general transcription factor IIH, polypeptide 3	2.94101e-05	0.000372229	-1.39335	-6.51901	6.17802e-05	0.000719592	8.654	8.52847	8.61658	8.20733	8.22524	8.27353	8.16137	8.04094	8.16084	8.12184
29815_at	29815	8412	Bcar3	breast cancer anti-estrogen resistance 3	2.94547e-05	0.000372571	1.57589	6.61593	5.45805e-05	0.000655239	7.57325	7.53464	7.32775	7.64594	7.75484	7.77484	8.20832	7.95827	8.0867	8.2807
107045_at	107045	51520	Lars	leucyl-tRNA synthetase	2.95499e-05	0.000373552	-1.64159	-6.53633	6.04216e-05	0.000708319	9.20284	9.12643	9.19103	8.83255	8.93742	8.91455	8.26891	8.75046	8.43113	8.3355
11610_at	11610	57085	Agtrap	angiotensin II, type I receptor-associated protein	2.96869e-05	0.000374852	1.54778	6.49655	6.35901e-05	0.000735818	7.30509	7.39705	7.36839	7.6034	7.63342	7.56839	7.93141	7.77091	8.12589	8.09452
21771_at	21771	84916	Cirh1a	cirrhosis, autosomal recessive 1A (human)	2.96881e-05	0.000374852	-1.43237	-6.66539	5.12599e-05	0.000625962	9.33087	9.25783	9.45634	8.93107	8.99179	9.0321	8.87491	8.75756	8.82584	8.86782
65972_at	65972	10437	Ifi30	interferon gamma inducible protein 30	2.97161e-05	0.000374982	1.68621	6.06367	0.000112393	0.00114699	9.5887	9.59432	9.42424	9.64488	9.71338	9.63157	10.4744	9.94385	10.2868	10.4062
238896_at	238896	166979	Cdc20b	cell division cycle 20B	2.98157e-05	0.000376016	-1.48145	-6.18944	9.50088e-05	0.00100547	7.57483	7.65736	7.55626	7.57505	7.47427	7.73922	6.93994	7.12345	7.17479	6.85783
15510_at	15510	3329	Hspd1	heat shock protein 1 (chaperonin)	3.01603e-05	0.000380135	-1.49351	-6.80297	4.31167e-05	0.000553315	10.7357	10.7253	10.9474	10.1245	10.3747	10.2782	10.2864	10.2283	10.2738	10.1166
80859_at	80859	64332	Nfkbiz	nuclear factor of kappa light polypeptide gene enhancer in B cells inhibitor, zeta	3.03346e-05	0.000382104	1.63842	8.33155	7.31295e-06	0.00014413	7.65237	7.57051	7.49668	8.32374	8.38583	7.95827	8.11789	8.35222	8.30192	8.36244
75465_at	75465	83657	Dynlrb2	dynein light chain roadblock-type 2	3.05161e-05	0.000384162	1.44167	6.60407	5.54107e-05	0.00066402	8.45215	8.4676	8.45119	8.75515	8.80421	8.81792	8.93561	8.92722	9.14114	8.92296
18035_at	18035	4792	Nfkbia	nuclear factor of kappa light polypeptide gene enhancer in B cells inhibitor, alpha	3.06218e-05	0.00038514	1.79188	6.93977	3.63873e-05	0.000488244	9.11246	9.31549	8.99041	9.8151	9.88573	9.60857	10.0983	9.67352	10.0467	10.0892
22138_at	22138	7273	Ttn	titin	3.06302e-05	0.00038514	1.74435	6.70136	4.89819e-05	0.000606889	6.16921	5.97195	6.08015	6.42078	6.48531	6.29734	6.60824	7.14203	6.90885	6.80412
50709_at	50709		Hist1h1e	histone cluster 1, H1e	3.07388e-05	0.000386277	-1.80519	-6.69993	4.90701e-05	0.000606917	11.2632	11.0686	11.2037	10.4741	10.3774	10.6233	10.1893	10.071	10.6635	10.3204
68498_at	68498	441631	Tspan11	tetraspanin 11	3.07829e-05	0.000386581	1.6134	7.554	1.7456e-05	0.000280606	7.49373	7.73913	7.67391	8.11807	7.80172	7.9164	8.34063	8.2149	8.27384	8.475
78801_at	78801	122481	Ak7	adenylate kinase 7	3.07995e-05	0.000386581	1.61399	6.74513	4.63562e-05	0.000582877	6.88689	7.01763	6.56547	7.38931	7.22074	7.34879	7.46915	7.52456	7.56182	7.5475
103963_at	103963	6184	Rpn1	ribophorin I	3.09071e-05	0.000387702	-1.43341	-6.6514	5.21767e-05	0.000633505	9.88934	9.67138	9.8071	9.38971	9.44275	9.48708	9.21239	9.29596	9.27579	9.30451
214791_at	214791	56256	Sertad4	SERTA domain containing 4	3.10272e-05	0.000388354	-1.59712	-7.69742	1.47961e-05	0.000247814	8.41621	8.14243	8.27951	7.76018	8.04296	8.03623	7.54664	7.59161	7.72527	7.56244
208426_at	208426	654502	Iqcj	IQ motif containing J	3.10308e-05	0.000388354	-1.15817	-2.495	0.0313219	0.088506	4.72765	4.4828	4.55375	4.98931	4.86537	5.10398	4.38892	4.38887	4.4543	4.28234
52696_at	52696	11130	Zwint	ZW10 interactor	3.10402e-05	0.000388354	-1.46773	-7.55748	1.73856e-05	0.000279901	9.30473	9.26419	9.28655	8.8122	8.91081	9.06336	8.75844	8.61751	8.76373	8.78113
17955_at	17955	4676	Nap1l4	nucleosome assembly protein 1-like 4	3.10465e-05	0.000388354	-1.43594	-6.62636	5.38616e-05	0.00064956	10.32	10.2952	10.3921	10.0916	10.0165	10.0546	9.9332	9.70663	9.77208	9.83572
50926_at	50926	9987	Hnrpdl	heterogeneous nuclear ribonucleoprotein D-like	3.10507e-05	0.000388354	-1.49131	-6.34361	7.75462e-05	0.000860381	10.2764	10.2596	10.2379	10.0702	10.1554	10.0615	9.70826	9.80979	9.7286	9.45548
13838_at	13838	2043	Epha4	Eph receptor A4	3.11789e-05	0.000389728	-1.59605	-6.52622	6.12109e-05	0.000714925	8.65185	8.70279	8.79064	8.45517	8.47601	8.6263	7.96224	8.27842	7.83464	8.05471
14652_at	14652	2740	Glp1r	glucagon-like peptide 1 receptor	3.13366e-05	0.000391468	1.47821	5.61661	0.000207824	0.00181485	8.40472	8.59904	8.3528	8.50413	8.45051	8.37914	9.00676	8.9983	8.84649	9.20565
432508_at	432508	11052	Cpsf6	cleavage and polyadenylation specific factor 6	3.14003e-05	0.000391851	-1.43748	-6.12086	0.000104099	0.00107824	10.0701	9.91936	10.0922	9.94638	9.88304	9.92232	9.44123	9.66263	9.44282	9.464
224132_at	224132	84925	Dirc2	disrupted in renal carcinoma 2 (human)	3.14139e-05	0.000391851	1.42923	5.95742	0.00012975	0.00127699	8.56392	8.68711	8.61774	8.69337	8.72994	8.66033	9.19372	8.96511	9.13265	9.24922
69574_at	69574	134147	Cmbl	carboxymethylenebutenolidase-like (Pseudomonas)	3.14228e-05	0.000391851	1.50048	6.7109	4.83965e-05	0.000601429	7.13212	7.00096	6.84712	7.44168	7.31733	7.36021	7.553	7.50591	7.68628	7.58271
11980_at	11980	10396	Atp8a1	ATPase, aminophospholipid transporter (APLT), class I, type 8A, member 1	3.1471e-05	0.000392221	1.54651	7.19652	2.66245e-05	0.000386365	9.8084	9.87237	9.90512	10.4731	10.3047	10.2165	10.3527	10.6513	10.4205	10.5239
83815_at	83815	55166	Cenpq	centromere protein Q	3.15465e-05	0.000392811	-2.12208	-6.5058	6.28379e-05	0.000729105	8.10244	7.80647	8.01076	6.88343	7.08595	7.1483	6.34995	7.06465	7.15246	6.87887
66446_at	66446	23016	Exosc7	exosome component 7	3.15651e-05	0.000392811	1.52347	6.46695	6.60639e-05	0.00075913	7.94973	8.04277	7.94139	8.4534	8.42061	8.39444	8.62188	8.3989	8.53882	8.76079
224742_at	224742	23	Abcf1	ATP-binding cassette, sub-family F (GCN20), member 1	3.15739e-05	0.000392811	-1.53889	-6.30012	8.20931e-05	0.000900729	9.10019	9.11542	9.12953	8.92418	8.92374	9.03992	8.51948	8.69932	8.26029	8.45983
66930_at	66930	92565	Fank1	fibronectin type 3 and ankyrin repeat domains 1	3.16858e-05	0.000393971	1.69552	7.12559	2.90014e-05	0.000412939	5.81355	6.14593	6.15118	6.44782	6.74797	6.59122	6.68163	6.7706	6.98702	6.77093
723875_at	723875		Mir485	microRNA 485	3.17208e-05	0.000394175	1.89611	7.0169	3.31006e-05	0.000455687	6.00662	6.43889	6.4142	7.00938	7.03317	6.74216	7.01197	7.26095	7.12239	7.45705
319622_at	319622	162073	Itpripl2	inositol 1,4,5-triphosphate receptor interacting protein-like 2	3.1787e-05	0.000394602	1.40581	6.19795	9.39426e-05	0.000997175	8.58182	8.57342	8.56145	8.70911	8.71234	8.6787	9.07416	8.97287	8.99448	9.2018
68870_at	68870	158067	Ak8	adenylate kinase 8	3.17924e-05	0.000394602	1.901	6.52257	6.14983e-05	0.000717491	6.81458	6.54509	6.30545	6.9352	6.87475	7.00812	7.52009	7.1848	7.50909	7.72288
65963_at	65963	28959	Tmem176b	transmembrane protein 176B	3.18729e-05	0.000395265	1.4005	6.09552	0.000107689	0.00110811	10.954	10.9717	10.9875	11.0995	11.068	11.0428	11.4847	11.2986	11.5211	11.5127
69479_at	69479	441054	1700029J07Rik	RIKEN cDNA 1700029J07 gene	3.18831e-05	0.000395265	1.72701	6.53603	6.04446e-05	0.000708319	6.01057	6.11166	5.95621	6.4409	6.38602	6.417	6.70803	6.52812	7.04002	6.93323
78372_at	78372	79622	Snrnp25	small nuclear ribonucleoprotein 25 (U11/U12)	3.20298e-05	0.000396445	-1.50764	-7.05255	3.16909e-05	0.000439235	8.14047	7.96934	8.01296	7.69068	7.62291	7.82265	7.47333	7.48991	7.29808	7.52987
665386_at	665386		Gm7614	predicted gene 7614	3.20324e-05	0.000396445	-1.86151	-6.4275	6.95235e-05	0.000788541	11.6118	11.1309	11.5128	11.0415	11.0677	11.1224	10.296	10.5408	10.8005	10.4621
52898_at	52898	440400	Rnasek	ribonuclease, RNase K	3.20344e-05	0.000396445	1.57977	5.99935	0.000122578	0.00122042	9.99844	10.1367	10.0474	10.2139	10.1319	10.1504	10.8254	10.4147	10.8319	10.7753
97114_at	97114	8355	Hist2h3c2	histone cluster 2, H3c2	3.22072e-05	0.00039835	-2.93441	-9.51139	2.18595e-06	6.09391e-05	6.33342	6.61647	6.88968	4.95618	5.60821	5.98787	4.90663	5.40812	4.76906	5.14484
18383_at	18383	4982	Tnfrsf11b	tumor necrosis factor receptor superfamily, member 11b (osteoprotegerin)	3.23843e-05	0.000400307	1.73836	6.97707	3.47559e-05	0.000471128	6.26344	6.55242	6.33641	6.95759	7.0788	6.8029	6.91548	7.35754	7.20799	7.23206
13717_at	13717		Eln	elastin	3.268e-05	0.000403662	1.62215	6.57409	5.75709e-05	0.00068268	11.8836	12.1666	11.8211	12.7024	12.4814	12.5345	12.6091	12.8594	12.5725	12.5915
16985_at	16985	4046	Lsp1	lymphocyte specific 1	3.26938e-05	0.000403662	-1.43401	-6.76452	4.52417e-05	0.000572603	10.0598	9.97497	10.0929	9.76594	9.77349	9.89404	9.54181	9.40108	9.57595	9.56783
217262_at	217262	10350	Abca9	ATP-binding cassette, sub-family A (ABC1), member 9	3.27866e-05	0.000404572	-1.8942	-6.98351	3.44823e-05	0.000468318	7.61947	7.43231	7.61175	6.96164	7.20128	7.27954	6.35723	6.99341	6.54253	6.57088
622434_at	622434	26084	Arhgef26	Rho guanine nucleotide exchange factor (GEF) 26	3.28107e-05	0.000404634	1.54054	6.83794	4.12776e-05	0.000535547	7.80884	7.97304	7.95856	8.61006	8.44697	8.34883	8.43628	8.64817	8.40686	8.64615
11556_at	11556	155	Adrb3	adrenergic receptor, beta 3	3.29052e-05	0.000405562	1.63181	6.43431	6.89128e-05	0.000782871	5.69729	5.7912	5.7025	6.0374	5.99081	6.02416	6.34416	6.29368	6.33988	6.72771
66409_at	66409	26156	Rsl1d1	ribosomal L1 domain containing 1	3.30621e-05	0.00040726	-1.54887	-7.26066	2.46557e-05	0.000364536	10.192	9.92137	10.0824	9.47719	9.59912	9.74787	9.4007	9.35341	9.46253	9.53038
13367_at	13367	1729	Diap1	diaphanous homolog 1 (Drosophila)	3.3098e-05	0.000407465	1.55353	6.57677	5.73745e-05	0.000681865	7.73349	7.67343	7.613	7.983	7.92136	7.83901	8.31609	8.08529	8.46946	8.3418
239017_at	239017	55753	Ogdhl	oxoglutarate dehydrogenase-like	3.32404e-05	0.000408893	-1.56766	-6.65557	5.19015e-05	0.000631612	6.34129	6.13396	6.2246	5.98702	6.05382	5.88552	5.66293	5.66412	5.64546	5.35285
68552_at	68552	201895	1110003E01Rik	RIKEN cDNA 1110003E01 gene	3.32641e-05	0.000408893	1.63715	6.8075	4.28739e-05	0.00055153	9.49249	9.46696	9.31315	9.61351	9.83069	9.67663	10.2225	9.95175	10.0159	10.3279
71778_at	71778	51088	Klhl5	kelch-like 5 (Drosophila)	3.32719e-05	0.000408893	1.43404	6.49299	6.38822e-05	0.000738392	8.22964	8.42757	8.38865	8.45744	8.25394	8.4801	8.80351	8.818	8.91609	8.94223
208846_at	208846	23002	Daam1	dishevelled associated activator of morphogenesis 1	3.33451e-05	0.000409556	1.4191	6.56197	5.84696e-05	0.000691687	8.7401	8.71943	8.66113	8.87347	8.6675	8.82597	9.14576	9.20116	9.33729	9.15659
445007_at	445007	79902	Nup85	nucleoporin 85	3.33719e-05	0.000409646	-1.61309	-6.91167	3.7671e-05	0.000501972	8.44772	8.41533	8.55799	7.90234	8.0282	8.12304	7.91753	7.57494	7.69178	7.92551
104001_at	104001	6252	Rtn1	reticulon 1	3.35036e-05	0.000411026	1.44743	5.48722	0.000249582	0.00209008	6.67833	6.65124	6.81199	6.66827	6.75622	6.60084	7.38126	7.2558	7.3104	7.02469
93747_at	93747	1892	Echs1	enoyl Coenzyme A hydratase, short chain, 1, mitochondrial	3.35687e-05	0.000411405	1.48268	5.76917	0.000167978	0.00154657	8.90194	8.9282	8.83151	8.98994	8.87546	8.87649	9.51965	9.20127	9.57231	9.50254
105377_at	105377	84250	Ankrd32	ankyrin repeat domain 32	3.35734e-05	0.000411405	-1.6407	-6.58357	5.68785e-05	0.000677776	7.30735	7.02463	7.15651	6.80569	6.72161	6.82052	6.27737	6.67686	6.47434	6.35183
69524_at	69524	90952	Esam	endothelial cell-specific adhesion molecule	3.37191e-05	0.000412952	1.58385	6.44209	6.82221e-05	0.000776753	9.33845	9.37547	9.26633	9.60223	9.55007	9.62452	10.0696	9.75559	9.93021	10.1744
15364_at	15364		Hmga2	high mobility group AT-hook 2	3.38951e-05	0.000414639	-1.45429	-7.14672	2.82704e-05	0.000404159	8.11341	8.09699	8.23295	7.87912	7.84444	8.05279	7.66941	7.62328	7.5163	7.6217
13400_at	13400	1760	Dmpk	dystrophia myotonica-protein kinase	3.3896e-05	0.000414639	1.59788	6.59563	5.60101e-05	0.00066931	8.27753	8.43703	8.40476	8.71824	8.78197	8.67151	9.126	8.83122	8.98574	9.22973
67052_at	67052	10403	Ndc80	NDC80 homolog, kinetochore complex component (S. cerevisiae)	3.41578e-05	0.000417502	-2.16961	-6.86381	3.99714e-05	0.000525293	8.23887	8.05529	8.16153	7.36721	7.70767	7.54982	7.13498	7.15237	7.26456	6.46785
21877_at	21877	7083	Tk1	thymidine kinase 1	3.41731e-05	0.000417502	-1.76929	-8.7139	4.87578e-06	0.000107133	7.88237	7.95952	7.86421	7.21491	7.53429	7.71589	7.03306	7.29779	6.9187	7.04101
74111_at	74111	9904	Rbm19	RNA binding motif protein 19	3.42003e-05	0.000417502	-1.67262	-6.95745	3.5604e-05	0.000480472	7.19704	7.25449	7.54389	6.80707	6.93167	7.05004	6.62333	6.5511	6.44345	6.7556
22201_at	22201	7317	Uba1	ubiquitin-like modifier activating enzyme 1	3.42088e-05	0.000417502	-1.62503	-6.32577	7.93772e-05	0.000876376	11.869	11.852	11.8285	11.5696	11.6586	11.7084	10.9787	11.4595	11.0864	11.0206
18221_at	18221	10726	Nudc	nuclear distribution gene C homolog (Aspergillus)	3.42805e-05	0.000418135	-1.45531	-6.32955	7.89854e-05	0.000872505	9.74814	9.63486	9.72866	9.5372	9.50674	9.49133	9.33657	9.14924	9.08837	9.06322
19177_at	19177	5695	Psmb7	proteasome (prosome, macropain) subunit, beta type 7	3.44749e-05	0.000420265	-1.41854	-6.72135	4.77634e-05	0.000597029	10.5586	10.3601	10.4345	10.0629	10.1466	10.1865	9.9251	9.94742	9.97482	9.94811
230082_at	230082	65083	Nol6	nucleolar protein family 6 (RNA-associated)	3.45439e-05	0.000420864	-1.52967	-6.61299	5.47853e-05	0.000657269	7.92526	8.00726	8.25193	7.72943	7.70501	7.81512	7.46798	7.51595	7.35844	7.47314
66656_at	66656	1936	Eef1d	eukaryotic translation elongation factor 1 delta (guanine nucleotide exchange protein)	3.45874e-05	0.000421152	-1.3776	-6.68385	5.0077e-05	0.000616133	8.34201	8.44086	8.37506	8.27873	8.15705	8.17251	7.93124	7.88774	7.95205	7.92588
233802_at	233802	55623	Thumpd1	THUMP domain containing 1	3.47372e-05	0.000422732	-1.52641	-6.72022	4.78317e-05	0.000597529	7.60792	7.38637	7.61025	7.08407	7.18292	7.23052	7.04635	6.98241	6.8557	6.81744
18145_at	18145	4864	Npc1	Niemann Pick type C1	3.47653e-05	0.000422832	1.79559	7.014	3.32183e-05	0.000456418	8.89734	8.92512	9.0393	9.5476	9.34959	9.26125	9.54321	10.0718	9.85539	9.67298
19826_at	19826	10921	Rnps1	ribonucleic acid binding protein S1	3.48346e-05	0.000423432	-1.7537	-7.55874	1.73602e-05	0.000279788	9.77419	9.51357	9.62718	9.09437	9.29532	9.49643	9.06565	8.6821	8.70662	8.84027
320709_at	320709	84216	Tmem117	transmembrane protein 117	3.49136e-05	0.000424008	1.41018	6.54995	5.93759e-05	0.00069852	5.77564	5.85339	5.75429	5.98325	5.78276	5.90313	6.32339	6.3811	6.24476	6.20823
73690_at	73690	11010	Glipr1	GLI pathogenesis-related 1 (glioma)	3.4922e-05	0.000424008	1.57575	6.47974	6.49824e-05	0.000749882	5.43452	5.37672	5.30657	5.57937	5.69351	5.59313	6.0917	5.76912	6.06115	6.16588
320225_at	320225	57828	Catsperg1	cation channel, sperm-associated, gamma 1	3.49616e-05	0.000424207	1.59992	6.217	9.16006e-05	0.000980173	6.33434	6.27182	6.19437	6.90114	7.22998	6.97309	6.64094	7.02781	7.02994	7.04666
104806_at	104806	57697	Fancm	Fanconi anemia, complementation group M	3.49785e-05	0.000424207	-1.75778	-6.55187	5.92303e-05	0.000697561	7.0683	6.95406	7.31666	6.61941	6.66198	6.73336	6.07475	6.56125	6.33054	6.21825
234699_at	234699	23644	Edc4	enhancer of mRNA decapping 4	3.50832e-05	0.000425233	-1.52269	-6.31451	8.05571e-05	0.00088571	8.58752	8.56293	8.4828	8.3758	8.35421	8.52825	7.88417	8.17636	7.84916	7.81461
723913_at	723913		Mir412	microRNA 412	3.52105e-05	0.000426532	1.57722	7.55999	1.73351e-05	0.000279724	4.90281	5.02023	4.83814	5.38095	5.0671	5.25535	5.56108	5.43802	5.59366	5.713
67468_at	67468	23531	Mmd	monocyte to macrophage differentiation-associated	3.52421e-05	0.000426671	1.65779	5.70838	0.000182775	0.00164715	8.43588	8.62724	8.53836	8.60165	8.61389	8.46249	9.37513	8.88245	9.36229	9.38189
100038411_at	100038411		Gm15998	predicted gene 15998	3.53363e-05	0.000427449	1.83945	7.08987	3.02847e-05	0.000427181	6.14546	6.4203	6.08571	6.79253	6.55928	6.45295	7.23785	6.79092	7.1401	7.20474
94223_at	94223	54487	Dgcr8	DiGeorge syndrome critical region gene 8	3.53467e-05	0.000427449	-1.67891	-6.71085	4.83993e-05	0.000601429	9.0836	9.01526	9.17947	8.76985	8.74465	8.97348	8.51751	8.30655	8.05076	8.4678
212439_at	212439	79098	AA986860	expressed sequence AA986860	3.53877e-05	0.0004277	1.92297	7.08238	3.05615e-05	0.000428813	7.45262	7.82302	7.34038	8.28224	7.93574	8.18041	8.60109	8.28165	8.37537	8.6923
448850_at	448850	9326	Znhit3	zinc finger, HIT type 3	3.56996e-05	0.000431224	-1.50649	-6.45439	6.71452e-05	0.000767731	7.35222	7.29867	7.26141	6.98936	7.03625	7.03138	6.51562	6.88295	6.69111	6.74013
22359_at	22359	7436	Vldlr	very low density lipoprotein receptor	3.58798e-05	0.000433154	1.50625	7.09261	3.01842e-05	0.000426058	9.77507	9.86163	9.71364	10.2971	10.0895	10.1117	10.2458	10.4926	10.4144	10.3384
71752_at	71752	2976	Gtf3c2	general transcription factor IIIC, polypeptide 2, beta	3.59625e-05	0.000433905	-1.38046	-6.16769	9.77962e-05	0.00102676	9.54823	9.51005	9.52819	9.43133	9.3735	9.47787	9.04787	9.13165	8.94255	9.12499
64339_at	64339	64838	Fndc4	fibronectin type III domain containing 4	3.62448e-05	0.000437062	-1.60052	-6.40355	7.17182e-05	0.000806592	7.55497	7.60351	7.67578	7.1526	7.11706	7.09114	6.97966	6.64774	6.94948	7.11835
12070_at	12070	27018	Ngfrap1	nerve growth factor receptor (TNFRSF16) associated protein 1	3.62986e-05	0.000437462	-1.35373	-6.11711	0.000104621	0.00108233	9.89178	9.77819	9.89986	9.47959	9.48437	9.45763	9.40428	9.47079	9.40683	9.39985
56786_at	56786	56674	Tmem9b	TMEM9 domain family, member B	3.63491e-05	0.000437681	1.84576	6.49513	6.37069e-05	0.000736768	9.0884	9.32503	9.15803	9.51341	9.57716	9.35663	10.2405	9.69641	10.0399	10.2667
12564_at	12564	1006	Cdh8	cadherin 8	3.63581e-05	0.000437681	-1.79181	-5.88496	0.000143226	0.00137371	7.55619	7.61101	7.64155	7.49195	7.4663	7.73165	6.58582	7.12325	6.83891	6.39515
230103_at	230103	4882	Npr2	natriuretic peptide receptor 2	3.64364e-05	0.000438315	1.38309	6.24269	8.85408e-05	0.000956299	8.61334	8.66636	8.6179	9.12157	9.01635	9.0285	9.13595	8.97999	9.12053	9.15933
230753_at	230753	9967	Thrap3	thyroid hormone receptor associated protein 3	3.64521e-05	0.000438315	-1.5703	-6.33761	7.81574e-05	0.000865236	10.4219	10.2677	10.385	10.1593	10.1856	10.3749	9.7643	9.85072	9.43601	9.7503
80517_at	80517	64224	Herpud2	HERPUD family member 2	3.66743e-05	0.000440737	1.4937	6.4589	6.67548e-05	0.000764919	9.0813	9.05836	9.09968	9.33741	9.17135	9.19645	9.72262	9.46243	9.79237	9.63692
77125_at	77125	90865	Il33	interleukin 33	3.67748e-05	0.000441694	3.02308	6.1804	9.61568e-05	0.00101256	6.72561	6.91925	6.48896	7.11943	7.22593	6.99088	8.40733	7.88988	7.72311	8.93215
67153_at	67153	79621	Rnaseh2b	ribonuclease H2, subunit B	3.68758e-05	0.000442656	-1.60933	-7.27487	2.42413e-05	0.000360422	8.55189	8.43857	8.63322	7.80042	7.99401	8.13971	7.81104	7.67287	8.00593	7.91681
67186_at	67186	6181	Rplp2	ribosomal protein, large P2	3.71e-05	0.000444872	-1.44927	-7.14951	2.81755e-05	0.000403075	11.2463	11.3368	11.2266	10.8292	10.8748	11.0388	10.8225	10.7537	10.6575	10.7025
19704_at	19704	5976	Upf1	UPF1 regulator of nonsense transcripts homolog (yeast)	3.71024e-05	0.000444872	-1.48759	-6.93995	3.63795e-05	0.000488244	9.26384	9.23212	9.35864	9.16325	8.94752	9.13794	8.64427	8.82923	8.59609	8.76984
75717_at	75717	8065	Cul5	cullin 5	3.71765e-05	0.000445508	-1.54399	-6.4603	6.6634e-05	0.000763948	8.95793	8.81984	8.94152	8.68998	8.59956	8.6047	8.18924	8.51868	8.1933	8.19433
19263_at	19263	5787	Ptprb	protein tyrosine phosphatase, receptor type, B	3.74614e-05	0.000448668	1.53508	7.11291	2.94501e-05	0.000418484	9.16586	9.26568	9.30618	9.7198	9.4874	9.6664	9.77731	10.0397	9.79234	9.83663
56209_at	56209	51573	Gde1	glycerophosphodiester phosphodiesterase 1	3.75483e-05	0.000449385	1.96689	6.56923	5.79297e-05	0.000686441	9.258	9.49592	9.32943	9.89856	9.72627	9.68383	10.4598	9.87496	10.5051	10.4365
56716_at	56716	64223	Mlst8	MTOR associated protein, LST8 homolog (S. cerevisiae)	3.75637e-05	0.000449385	-1.54463	-6.66758	5.11179e-05	0.000625105	8.64319	8.59052	8.69497	8.31547	8.40362	8.51923	7.97475	8.04819	7.81661	8.19924
12628_at	12628	3075	Cfh	complement component factor h	3.75867e-05	0.000449407	1.5004	6.31899	8.00859e-05	0.000880987	7.54746	7.34691	7.23653	7.6131	7.58227	7.62285	7.88286	8.0955	7.91955	7.96542
207911_at	207911	2847	Mchr1	melanin-concentrating hormone receptor 1	3.76541e-05	0.000449959	1.59981	6.40349	7.17241e-05	0.000806592	6.39074	6.6029	6.69798	6.81934	6.8996	6.82743	7.1695	7.44175	7.08693	7.26698
328580_at	328580	85378	Tubgcp6	tubulin, gamma complex associated protein 6	3.77444e-05	0.000450784	-1.34618	-5.8219	0.00015618	0.00146936	7.69965	7.76076	7.73942	7.6976	7.68429	7.64546	7.2486	7.38314	7.22881	7.35196
246179_at	246179	2218	Fktn	fukutin	3.78274e-05	0.000451521	-1.62138	-6.56196	5.84703e-05	0.000691687	8.08872	8.03429	8.22794	7.82347	8.04396	8.13281	7.27434	7.56449	7.22965	7.58362
23908_at	23908	9653	Hs2st1	heparan sulfate 2-O-sulfotransferase 1	3.8007e-05	0.000453409	1.40562	6.37381	7.45488e-05	0.000833931	9.08364	9.07546	8.96653	9.46985	9.37664	9.44082	9.52256	9.55377	9.43144	9.62199
380921_at	380921	160851	Dgkh	diacylglycerol kinase, eta	3.81037e-05	0.000454251	1.58275	7.00145	3.37325e-05	0.000460793	7.57011	7.5514	7.69602	8.20906	8.02932	7.96068	8.17364	8.36974	8.10411	8.40864
108013_at	108013	56853	Celf4	CUGBP, Elav-like family member 4	3.81205e-05	0.000454251	-1.55765	-6.43614	6.87497e-05	0.000781438	6.61528	6.3104	6.37816	6.1858	6.31376	6.4345	5.93732	5.82887	5.64649	5.77726
239743_at	239743	89857	Klhl6	kelch-like 6 (Drosophila)	3.81492e-05	0.000454324	-1.42906	-7.01243	3.32822e-05	0.000457	7.76604	7.80034	7.82623	7.46263	7.66444	7.59877	7.2171	7.21665	7.35419	7.337
23971_at	23971	9061	Papss1	3'-phosphoadenosine 5'-phosphosulfate synthase 1	3.8179e-05	0.000454324	-1.75795	-6.7611	4.54362e-05	0.000574034	9.63241	9.50084	9.60728	9.11856	9.40691	9.34214	8.60751	9.10409	8.71646	8.57766
210762_at	210762	145376	Ppp1r36	protein phosphatase 1, regulatory subunit 36	3.81909e-05	0.000454324	1.61546	6.63839	5.30444e-05	0.000641834	7.15851	7.18785	7.07223	7.45619	7.24645	7.42251	7.74019	7.6174	8.04147	7.89474
17390_at	17390	4313	Mmp2	matrix metallopeptidase 2	3.8249e-05	0.000454759	-1.41649	-5.56082	0.000224832	0.00192621	11.1125	11.1515	11.1575	11.0741	11.1624	11.1602	10.6027	10.8537	10.5468	10.5255
268527_at	268527	9687	Greb1	gene regulated by estrogen in breast cancer protein	3.85623e-05	0.000458228	-1.44419	-5.51961	0.000238349	0.00201031	6.39307	6.3228	6.45224	6.42908	6.33678	6.55224	5.79825	6.02589	5.93657	5.652
59025_at	59025	9097	Usp14	ubiquitin specific peptidase 14	3.88108e-05	0.000460922	-1.41932	-6.52308	6.14577e-05	0.000717412	8.92357	8.82515	8.97355	8.46177	8.5552	8.58033	8.32945	8.34405	8.47584	8.45879
70999_at	70999	79829	Naa40	N(alpha)-acetyltransferase 40, NatD catalytic subunit, homolog (S. cerevisiae)	3.8875e-05	0.000461425	-1.52887	-6.47541	6.53468e-05	0.000752447	8.40709	8.4091	8.48053	7.97485	8.02148	8.07489	7.63969	7.83592	7.75065	8.0264
56464_at	56464	8722	Ctsf	cathepsin F	3.8911e-05	0.000461594	1.58463	6.01266	0.000120393	0.00120433	7.56066	7.5472	7.43659	7.70107	7.63306	7.64541	8.30337	7.88393	8.17295	8.31906
66825_at	66825	54546	Rnf186	ring finger protein 186	3.90584e-05	0.000463083	2.0743	6.26617	8.58419e-05	0.000933161	6.60538	6.79166	6.57132	7.06541	6.95022	7.02315	7.84544	7.24192	7.58956	8.04845
381438_at	381438		Gm5148	predicted gene 5148	3.92406e-05	0.000464983	1.58597	6.28794	8.34173e-05	0.000911482	6.23951	6.33621	6.18624	6.20277	6.26331	6.48527	6.8404	6.68798	7.10769	7.01118
70645_at	70645	11339	Oip5	Opa interacting protein 5	3.92662e-05	0.000465027	-2.11759	-6.69355	4.94672e-05	0.000611472	7.00218	6.56062	6.5651	5.67111	5.912	6.02976	5.33135	5.78493	5.94585	5.41718
109331_at	109331	56254	Rnf20	ring finger protein 20	3.93595e-05	0.000465757	-1.76384	-5.99457	0.000123374	0.00122515	9.25504	9.29488	9.20219	9.02531	9.09414	9.21583	8.23199	8.84054	8.19747	8.36327
110960_at	110960	6897	Tars	threonyl-tRNA synthetase	3.93853e-05	0.000465757	-1.46384	-6.73756	4.67994e-05	0.000586681	8.39204	8.39803	8.47841	8.0201	8.16191	8.15605	7.99382	7.81111	7.74951	7.92733
28200_at	28200	10901	Dhrs4	dehydrogenase/reductase (SDR family) member 4	3.93938e-05	0.000465757	-1.52128	-6.92722	3.69549e-05	0.000495233	9.45508	9.37119	9.35463	8.97011	9.12728	9.18359	8.88123	8.63137	8.71579	8.9094
12828_at	12828	1285	Col4a3	collagen, type IV, alpha 3	3.96228e-05	0.000468203	1.71851	6.96952	3.50798e-05	0.000475215	6.82843	7.0615	6.85429	7.60757	7.32713	7.38415	7.76414	7.75162	7.41194	7.83535
20530_at	20530	1318	Slc31a2	solute carrier family 31, member 2	3.97266e-05	0.000469168	1.49411	6.33928	7.79869e-05	0.000864178	7.98771	8.05998	7.90782	8.14962	8.23905	8.10467	8.63955	8.42683	8.46486	8.71239
17865_at	17865	4605	Mybl2	myeloblastosis oncogene-like 2	3.9879e-05	0.000470705	-2.22556	-6.68464	5.00268e-05	0.000615873	8.15411	7.93235	8.45149	7.51977	7.84047	7.57951	7.31043	7.03085	7.16046	6.55729
70439_at	70439	8148	Taf15	TAF15 RNA polymerase II, TATA box binding protein (TBP)-associated factor	3.99968e-05	0.000471533	-1.41433	-6.94546	3.61332e-05	0.000486008	9.36661	9.36619	9.49232	9.11677	9.2862	9.127	8.94615	8.8803	8.93045	8.87984
75533_at	75533	8382	Nme5	NME/NM23 family member 5	4.00113e-05	0.000471533	1.7187	6.24256	8.85571e-05	0.000956299	7.34683	6.95585	7.07655	7.40567	7.4068	7.28469	7.97189	7.61741	7.97911	8.06114
16783_at	16783	3916	Lamp1	lysosomal-associated membrane protein 1	4.00158e-05	0.000471533	1.58311	6.50794	6.26649e-05	0.000727497	10.1904	10.2732	10.2153	10.5062	10.3001	10.2337	10.9827	10.6125	10.9823	10.9482
19128_at	19128	5627	Pros1	protein S (alpha)	4.00947e-05	0.0004722	1.44732	6.21117	9.231e-05	0.000985772	9.23793	9.18304	9.14576	9.38374	9.38035	9.36267	9.60136	9.71524	9.89211	9.66604
56188_at	56188	5348	Fxyd1	FXYD domain-containing ion transport regulator 1	4.01779e-05	0.000472916	1.55804	6.76896	4.49912e-05	0.000570884	8.36655	8.47387	8.37651	8.68887	8.46997	8.68464	9.15671	8.83658	9.008	9.15956
18481_at	18481	5063	Pak3	p21 protein (Cdc42/Rac)-activated kinase 3	4.02292e-05	0.000473257	-1.82539	-7.54822	1.75735e-05	0.000281854	5.94217	6.23702	6.31106	5.50157	5.64673	5.92224	5.41691	5.06738	5.39932	5.30548
217995_at	217995	55127	Heatr1	HEAT repeat containing 1	4.04437e-05	0.000475257	-1.75491	-6.33754	7.81641e-05	0.000865236	8.73276	8.59832	8.84822	8.33234	8.3918	8.3681	7.96574	7.97381	7.54531	8.12756
236573_at	236573	163351	Gbp9	guanylate-binding protein 9	4.04635e-05	0.000475257	1.96373	6.69166	4.95853e-05	0.000612217	6.79725	6.84123	6.84703	7.00712	7.32887	7.00674	7.69933	8.18291	7.45583	7.77376
80909_at	80909	729438	Gatsl2	GATS protein-like 2	4.04665e-05	0.000475257	1.61514	9.18294	3.02125e-06	7.59325e-05	7.07147	7.10499	7.1791	7.41631	6.95766	7.41192	7.86233	7.69917	7.84387	7.83249
71242_at	71242	202051	Spata24	spermatogenesis associated 24	4.0999e-05	0.000481244	-1.39728	-6.18458	9.56248e-05	0.00100947	7.21316	7.19721	7.20538	7.02231	7.057	7.04379	6.81775	6.57754	6.75686	6.72772
320799_at	320799	23051	Zhx3	zinc fingers and homeoboxes 3	4.10771e-05	0.000481648	1.49256	6.67633	5.05552e-05	0.000620215	7.74635	7.76579	7.68581	7.93635	7.70219	7.92576	8.27437	8.13997	8.42695	8.38515
16414_at	16414	3689	Itgb2	integrin beta 2	4.10789e-05	0.000481648	1.60634	6.43134	6.91784e-05	0.000785047	6.95667	6.89508	6.78195	7.13228	7.22496	7.23028	7.70583	7.5742	7.29087	7.64893
69684_at	69684	80755	Aarsd1	alanyl-tRNA synthetase domain containing 1	4.1262e-05	0.000483528	-1.52754	-6.57397	5.75801e-05	0.00068268	7.78211	7.57743	7.63296	7.2179	7.20785	7.34485	7.19684	6.91786	6.95983	7.12921
56508_at	56508	11069	Rapgef4	Rap guanine nucleotide exchange factor (GEF) 4	4.12928e-05	0.000483597	1.84105	6.55684	5.88547e-05	0.00069507	6.45832	6.59317	6.65718	7.0597	7.01584	6.86143	7.15054	7.70096	7.27698	7.60994
67917_at	67917	85364	Zcchc3	zinc finger, CCHC domain containing 3	4.13136e-05	0.000483597	-1.45734	-6.45526	6.70699e-05	0.000767329	8.27137	8.0865	8.23034	7.80303	7.89412	7.85324	7.70819	7.74898	7.62544	7.52699
100038570_at	100038570		Gm11744	predicted gene 11744	4.15845e-05	0.0004865	1.56004	5.48342	0.000250937	0.00209893	6.27458	6.54642	6.28342	7.307	7.10306	7.06214	7.24579	7.06691	6.80392	6.90556
19274_at	19274	5797	Ptprm	protein tyrosine phosphatase, receptor type, M	4.16496e-05	0.000486901	1.546	7.72974	1.42594e-05	0.000240727	9.79565	9.98531	9.86079	10.3863	10.187	10.0555	10.5298	10.437	10.4523	10.6188
22035_at	22035	8743	Tnfsf10	tumor necrosis factor (ligand) superfamily, member 10	4.16648e-05	0.000486901	1.61713	6.38656	7.33209e-05	0.000822802	7.26975	7.44082	7.14326	7.61698	7.67859	7.62357	7.804	8.19267	7.89725	8.00957
109065_at	109065	55172	1110034A24Rik	RIKEN cDNA 1110034A24 gene	4.17585e-05	0.000487728	-1.55392	-6.57477	5.75212e-05	0.00068268	7.22094	7.32643	7.21593	6.98896	6.83807	6.94506	6.65463	6.79924	6.5969	6.3986
381522_at	381522	100499483	E230008N13Rik	RIKEN cDNA E230008N13 gene	4.20694e-05	0.000491088	1.40896	6.37185	7.47393e-05	0.000835621	6.0333	6.10276	6.00533	6.50606	6.39543	6.41438	6.42577	6.62737	6.51952	6.58867
20257_at	20257	11075	Stmn2	stathmin-like 2	4.22037e-05	0.000492369	1.63155	6.04267	0.000115615	0.00116597	7.21087	7.31538	7.32937	7.11746	7.46904	7.25713	7.91615	7.78899	7.91419	8.2978
21778_at	21778	374618	Tex9	testis expressed gene 9	4.22256e-05	0.000492369	-1.48395	-7.06227	3.13181e-05	0.000435249	7.10175	7.1023	7.14898	6.8068	6.742	6.97294	6.51399	6.40175	6.61972	6.64541
327958_at	327958	83394	Pitpnm3	PITPNM family member 3	4.26207e-05	0.000496478	1.61439	6.65373	5.20223e-05	0.000632293	6.99321	7.29936	7.20538	7.63731	7.54061	7.75026	7.9639	7.69784	7.7717	7.9951
243937_at	243937	9745	Zfp536	zinc finger protein 536	4.26249e-05	0.000496478	-1.60509	-5.95614	0.000129976	0.00127739	6.38526	6.02267	6.38972	6.0616	6.1824	6.19338	5.46078	5.76016	5.47974	5.65059
18645_at	18645	5217	Pfn2	profilin 2	4.26955e-05	0.000497027	-1.68228	-8.24858	8.00047e-06	0.000153817	8.36629	8.25209	8.26962	7.65891	8.01397	8.07847	7.50897	7.50396	7.7455	7.40525
209039_at	209039	23371	Tenc1	tensin like C1 domain-containing phosphatase	4.27942e-05	0.000497902	1.52737	7.0652	3.12066e-05	0.000434696	8.94925	9.0772	8.99022	9.3867	9.16839	9.38706	9.74851	9.4868	9.53759	9.68197
64085_at	64085	64084	Clstn2	calsyntenin 2	4.29156e-05	0.000499041	1.65327	7.38818	2.11933e-05	0.000323736	7.4575	7.57992	7.60964	8.02005	7.72677	7.66487	8.08114	8.45782	8.21481	8.32297
217216_at	217216	78995	BC030867	cDNA sequence BC030867	4.29602e-05	0.000499285	-1.46147	-6.95809	3.5576e-05	0.0004804	6.80282	6.63672	6.79434	6.18357	6.31442	6.42861	6.2354	6.27601	6.13861	6.14186
19181_at	19181	5701	Psmc2	proteasome (prosome, macropain) 26S subunit, ATPase 2	4.3032e-05	0.000499846	-1.476	-6.62003	5.42967e-05	0.000653256	9.39967	9.38946	9.42085	9.05492	8.94716	9.10183	8.9466	8.65056	8.8522	8.90016
723862_at	723862		Mir409	microRNA 409	4.30764e-05	0.000500087	2.19629	6.58037	5.71108e-05	0.000680162	5.32231	5.48999	4.89597	6.0194	5.77735	6.02883	6.25769	6.36657	6.08372	6.76962
65246_at	65246	23039	Xpo7	exportin 7	4.31812e-05	0.000501029	-1.46423	-6.45521	6.70738e-05	0.000767329	9.02972	8.9173	9.01692	8.6586	8.63579	8.72958	8.28047	8.57845	8.44067	8.43987
209387_at	209387		Trim30d	tripartite motif-containing 30D	4.34361e-05	0.000503711	1.68896	7.68828	1.49518e-05	0.000249553	4.03346	4.28357	4.16774	4.40437	4.21381	4.64807	4.9859	4.70683	4.95199	5.02017
98432_at	98432	23239	Phlpp1	PH domain and leucine rich repeat protein phosphatase 1	4.36674e-05	0.000506117	1.47346	7.26432	2.45483e-05	0.00036371	7.2859	7.22691	7.36731	7.50962	7.12264	7.3526	7.76956	7.89483	7.80965	7.93488
14345_at	14345	2526	Fut4	fucosyltransferase 4	4.36987e-05	0.000506203	1.65399	6.77498	4.46527e-05	0.000568544	6.26952	6.56607	6.39187	7.09062	7.11879	6.83639	7.24499	7.06539	6.93705	7.28646
23928_at	23928	10319	Lamc3	laminin gamma 3	4.38611e-05	0.000507806	1.41869	6.17766	9.65081e-05	0.00101475	6.61138	6.80616	6.69821	7.27263	7.15508	7.11598	7.30666	7.25568	7.13996	7.13828
55990_at	55990	2327	Fmo2	flavin containing monooxygenase 2	4.39518e-05	0.000508456	1.96712	5.92264	0.00013604	0.00132094	10.7219	11.0276	10.6079	11.7319	11.6791	11.6261	11.5491	12.2094	11.603	11.6236
227541_at	227541	57118	Camk1d	calcium/calmodulin-dependent protein kinase ID	4.39653e-05	0.000508456	1.45597	6.60293	5.54913e-05	0.000664577	6.15471	6.22497	6.31835	6.35784	6.38776	6.53323	6.63654	6.78009	6.8289	6.84991
52705_at	52705	11103	Krr1	KRR1, small subunit (SSU) processome component, homolog (yeast)	4.41093e-05	0.000509755	-1.44316	-6.56098	5.85437e-05	0.000692168	8.86554	8.68576	8.79359	8.4476	8.53524	8.58503	8.19127	8.2843	8.17787	8.35632
66871_at	66871	144402	Cpne8	copine VIII	4.41256e-05	0.000509755	1.45981	5.74576	0.000173519	0.00158668	6.93103	7.10305	7.07688	7.15717	7.04664	6.9749	7.46839	7.46392	7.61802	7.76674
75973_at	75973		Ccdc162	coiled-coil domain containing 162	4.42461e-05	0.000510867	1.68598	7.01606	3.31348e-05	0.000455862	5.00389	5.15936	5.17506	5.68847	5.38732	5.52339	5.59348	5.89529	5.92419	6.02579
66622_at	66622	55148	Ubr7	ubiquitin protein ligase E3 component n-recognin 7 (putative)	4.43679e-05	0.000511888	-1.48275	-6.41894	7.02997e-05	0.000795326	8.9254	8.71268	8.78689	8.33438	8.42644	8.4515	8.26105	8.33087	8.28925	8.07709
20848_at	20848	6774	Stat3	signal transducer and activator of transcription 3	4.43828e-05	0.000511888	1.49104	7.11017	2.95483e-05	0.000418925	9.00202	8.9802	8.89927	9.50625	9.31003	9.26485	9.41349	9.66563	9.53368	9.52606
109019_at	109019	64859	Nabp1	nucleic acid binding protein 1	4.4462e-05	0.000512523	2.03629	6.48661	6.44095e-05	0.00074368	6.82876	6.99126	6.39764	7.37001	7.15753	7.17903	7.44136	7.9009	7.99799	7.74488
66106_at	66106	23676	Smpx	small muscle protein, X-linked	4.45466e-05	0.000512951	-2.05993	-6.75705	4.56679e-05	0.000576619	7.28136	6.89186	7.30869	6.34913	6.66126	6.63398	5.8845	5.86649	6.24645	6.44022
212880_at	212880	9879	Ddx46	DEAD (Asp-Glu-Ala-Asp) box polypeptide 46	4.45476e-05	0.000512951	-1.47583	-6.23187	8.9816e-05	0.000966937	9.66168	9.59487	9.64418	9.39904	9.43527	9.50862	8.92235	9.27308	9.01694	9.05359
53893_at	53893	11164	Nudt5	nudix (nucleoside diphosphate linked moiety X)-type motif 5	4.46394e-05	0.000513729	-1.59652	-7.77364	1.3564e-05	0.000231014	8.45479	8.29755	8.36874	7.75405	8.10698	8.02543	7.52134	7.79485	7.75379	7.71592
11690_at	11690	241	Alox5ap	arachidonate 5-lipoxygenase activating protein	4.49508e-05	0.000517011	1.54726	6.26756	8.56839e-05	0.000932401	8.11652	8.11688	7.89166	8.2178	8.33274	8.24057	8.70767	8.7379	8.45275	8.78061
107513_at	107513	6745	Ssr1	signal sequence receptor, alpha	4.49887e-05	0.000517011	-1.35041	-6.51556	6.20545e-05	0.000721992	10.8011	10.8275	10.8002	10.4898	10.5871	10.5677	10.36	10.3951	10.3791	10.3707
67422_at	67422	79947	Dhdds	dehydrodolichyl diphosphate synthase	4.49978e-05	0.000517011	-1.34754	-6.16449	9.82136e-05	0.00103063	9.4801	9.50537	9.44047	9.31489	9.38283	9.4458	9.0461	9.05538	8.98026	9.09675
16480_at	16480	3728	Jup	junction plakoglobin	4.50342e-05	0.000517149	1.53988	6.6643	5.13309e-05	0.000626468	9.2333	9.36041	9.30107	9.67991	9.47889	9.5569	10.0411	9.81885	9.76027	10.045
266793_at	266793		Snord87	small nucleolar RNA, C/D box 87	4.5135e-05	0.000518026	-1.78482	-6.64542	5.25734e-05	0.000637592	6.018	5.66748	5.73372	5.19232	5.19012	5.41016	4.71142	5.18345	4.88773	5.08704
13198_at	13198	1649	Ddit3	DNA-damage inducible transcript 3	4.52168e-05	0.000518683	1.43443	7.38729	2.12156e-05	0.000323844	5.94167	5.96211	5.98402	6.11451	6.31513	6.34894	6.40505	6.483	6.50474	6.5367
106585_at	106585	23253	Ankrd12	ankyrin repeat domain 12	4.53111e-05	0.000519484	1.51272	6.02101	0.000119042	0.00119476	6.16622	6.37363	6.48216	6.85161	6.8661	6.84455	6.75933	6.96577	7.01152	7.02288
56031_at	56031	10450	Ppie	peptidylprolyl isomerase E (cyclophilin E)	4.54008e-05	0.000520231	-1.41657	-6.71875	4.79198e-05	0.000597925	7.59127	7.56214	7.53746	7.26941	7.37166	7.4575	6.97537	7.08097	7.01621	7.16578
230935_at	230935	55735	Dnajc11	DnaJ (Hsp40) homolog, subfamily C, member 11	4.55485e-05	0.000521641	-1.42742	-6.53263	6.0709e-05	0.000710631	8.45751	8.39328	8.41962	8.09766	8.04476	8.17344	7.97089	7.83036	7.81315	8.01615
106618_at	106618	197335	Wdr90	WD repeat domain 90	4.56287e-05	0.000522278	-1.66105	-6.71495	4.815e-05	0.000600091	7.7551	7.65905	7.82476	7.32823	7.51079	7.61683	6.85218	7.29695	6.88703	6.9829
19362_at	19362	10635	Rad51ap1	RAD51 associated protein 1	4.58151e-05	0.000524128	-1.8146	-6.45066	6.74695e-05	0.000769777	6.98511	6.55598	7.00722	6.19473	6.04523	6.29698	5.82025	6.24855	5.91874	5.99357
17748_at	17748		Mt1	metallothionein 1	4.59476e-05	0.000525206	1.82438	6.13675	0.000101912	0.00106208	10.0034	10.1618	9.61788	10.2641	10.0953	10.0317	10.9157	10.5106	10.9561	10.8276
110109_at	110109	4839	Nop2	NOP2 nucleolar protein homolog (yeast)	4.59589e-05	0.000525206	-1.70644	-6.47726	6.51907e-05	0.000751875	8.31397	8.17879	8.26875	7.83276	7.74456	7.91572	7.65368	7.63678	7.14095	7.44736
192678_at	192678	283349	Rassf3	Ras association (RalGDS/AF-6) domain family member 3	4.6055e-05	0.00052602	1.46723	5.69575	0.000186023	0.00166827	7.85029	7.90787	7.93138	7.9919	7.97857	7.93702	8.4759	8.21919	8.61527	8.46207
66849_at	66849	5504	Ppp1r2	protein phosphatase 1, regulatory (inhibitor) subunit 2	4.61572e-05	0.000526465	1.53549	7.43625	2.0028e-05	0.000311458	8.41032	8.40115	8.39636	8.82999	8.90584	8.60923	9.02468	9.16389	9.01155	8.87022
213053_at	213053	23516	Slc39a14	solute carrier family 39 (zinc transporter), member 14	4.61669e-05	0.000526465	-1.35616	-6.35773	7.61292e-05	0.000848474	7.20302	7.19052	7.2218	7.14684	7.00266	7.121	6.79644	6.8081	6.70097	6.7546
234683_at	234683	79767	Elmo3	engulfment and cell motility 3	4.61685e-05	0.000526465	1.5242	6.32283	7.96833e-05	0.000878719	7.07465	7.32052	7.20385	7.61122	7.55901	7.63316	7.94491	7.63061	7.78233	7.86832
21956_at	21956	7139	Tnnt2	troponin T2, cardiac	4.62352e-05	0.000526942	1.8619	8.18247	8.59852e-06	0.000162513	8.64668	8.25598	8.16302	8.45733	9.00601	8.5567	9.20856	9.23234	9.31201	9.31452
74769_at	74769	5291	Pik3cb	phosphatidylinositol 3-kinase, catalytic, beta polypeptide	4.64129e-05	0.000528683	1.56255	6.52694	6.11539e-05	0.000714654	8.10246	8.16023	8.08973	8.53917	8.37956	8.44665	8.80696	8.72592	8.53781	8.94614
217340_at	217340	114804	Rnf157	ring finger protein 157	4.64622e-05	0.00052896	-1.47006	-6.29968	8.21407e-05	0.000900784	6.34247	6.48972	6.51289	6.16738	6.24373	6.19121	6.06246	5.8789	5.78618	5.83478
107869_at	107869	1491	Cth	cystathionase (cystathionine gamma-lyase)	4.65049e-05	0.000529079	1.64627	6.37778	7.41642e-05	0.00083096	7.18573	7.28715	7.25089	7.69265	7.65116	7.5867	8.03538	7.7582	7.7965	8.20732
56749_at	56749	1723	Dhodh	dihydroorotate dehydrogenase	4.65226e-05	0.000529079	-1.36006	-5.77016	0.000167747	0.00154592	7.33275	7.25137	7.27862	7.21466	7.24143	7.1883	6.89156	6.81149	6.73058	6.93519
234964_at	234964	159989	Ccdc67	coiled-coil domain containing 67	4.66261e-05	0.000529972	-1.41174	-6.32254	7.97139e-05	0.000878719	7.80626	7.66531	7.71695	7.50054	7.64684	7.58814	7.24068	7.34503	7.19739	7.14199
67973_at	67973	10199	Mphosph10	M-phase phosphoprotein 10 (U3 small nucleolar ribonucleoprotein)	4.69167e-05	0.000532788	-1.60512	-6.93462	3.66191e-05	0.000491044	8.26245	8.1565	8.47808	7.9386	7.68244	7.90493	7.67264	7.69728	7.45288	7.65481
56295_at	56295	25994	Higd1a	HIG1 domain family, member 1A	4.69242e-05	0.000532788	1.48502	6.70026	4.90498e-05	0.000606917	6.54105	6.81431	6.64857	7.09716	7.01353	6.91054	7.19247	7.19051	7.3361	7.24749
67085_at	67085	282966	1700024G13Rik	RIKEN cDNA 1700024G13 gene	4.71228e-05	0.000534715	1.7548	6.20225	9.34083e-05	0.000993994	5.75374	6.14037	6.01365	6.20741	6.32837	6.24503	6.73553	6.58827	7.0896	6.69309
218454_at	218454	10184	Lhfpl2	lipoma HMGIC fusion partner-like 2	4.71449e-05	0.000534715	-1.51904	-6.37777	7.41655e-05	0.00083096	9.07491	9.1214	9.11882	8.84735	8.76182	8.88304	8.30381	8.64322	8.62333	8.40949
381979_at	381979	84446	Brsk1	BR serine/threonine kinase 1	4.71739e-05	0.000534715	-1.42656	-6.28445	8.38011e-05	0.000915203	7.62212	7.47318	7.44616	7.25737	7.24044	7.28422	7.11489	6.9875	6.90708	6.99635
68721_at	68721	64776	1110032A03Rik	RIKEN cDNA 1110032A03 gene	4.72033e-05	0.000534715	1.50217	4.99455	0.000512185	0.00365745	9.01687	9.12595	8.87702	8.93997	8.92027	8.94948	9.57737	9.3006	9.6965	9.77141
12983_at	12983	1439	Csf2rb	colony stimulating factor 2 receptor, beta, low-affinity (granulocyte-macrophage)	4.722e-05	0.000534715	1.62757	6.40357	7.17164e-05	0.000806592	6.06284	6.46788	6.24812	6.42325	6.57632	6.59382	6.93207	6.94482	6.83527	7.15595
70350_at	70350	10409	Basp1	brain abundant, membrane attached signal protein 1	4.72845e-05	0.000534894	-1.52725	-6.24734	8.79992e-05	0.000952703	9.00378	8.8706	8.84368	8.50268	8.45758	8.48113	8.44307	8.07547	8.38239	8.25938
213054_at	213054	126626	Gabpb2	GA repeat binding protein, beta 2	4.72864e-05	0.000534894	-1.45028	-6.26341	8.61536e-05	0.00093607	8.72545	8.69782	8.74336	8.50864	8.54485	8.66226	8.22324	8.26239	7.98396	8.25659
53608_at	53608	9064	Map3k6	mitogen-activated protein kinase kinase kinase 6	4.7431e-05	0.000536243	1.82059	6.84942	4.06925e-05	0.000529577	7.00577	7.25896	6.75356	7.61684	7.28608	7.45404	7.96067	8.023	7.65083	7.87953
11593_at	11593	175	Aga	aspartylglucosaminidase	4.74778e-05	0.000536486	1.36456	5.43449	0.000269098	0.00221499	7.94662	7.83283	7.75654	7.91035	7.80232	7.80369	8.30055	8.18776	8.40768	8.27903
233908_at	233908		Fus	fusion, derived from t(12;16) malignant liposarcoma (human)	4.76652e-05	0.000538317	-1.46184	-5.95526	0.000130131	0.00127739	10.374	10.2069	10.4017	9.79837	9.83796	9.8685	9.85399	9.58562	9.81684	9.85577
70599_at	70599	6744	Ssfa2	sperm specific antigen 2	4.80258e-05	0.000542101	1.45885	6.20063	9.36091e-05	0.000995523	7.97271	8.02846	7.9508	8.17124	8.22516	8.1306	8.34612	8.64387	8.60714	8.50142
23945_at	23945	11343	Mgll	monoglyceride lipase	4.80819e-05	0.000542445	1.55666	6.32315	7.96509e-05	0.000878719	7.90816	8.10704	8.061	8.39781	8.31596	8.35689	8.65221	8.51856	8.5803	8.88662
67035_at	67035	11080	Dnajb4	DnaJ (Hsp40) homolog, subfamily B, member 4	4.82648e-05	0.000544219	1.5725	6.27306	8.50661e-05	0.00092663	9.37439	9.30639	9.11252	9.55388	9.566	9.46069	9.76594	9.82331	10.1226	9.94869
20716_at	20716	12	Serpina3n	serine (or cysteine) peptidase inhibitor, clade A, member 3N	4.84131e-05	0.0005456	2.05434	5.69499	0.000186221	0.00166827	4.78961	4.89838	4.7193	4.73026	4.92596	4.99058	5.68762	5.4114	6.33144	5.78066
56040_at	56040		Rplp1	ribosomal protein, large, P1	4.85394e-05	0.000546733	-1.39999	-6.44451	6.80084e-05	0.000775091	12.6019	12.5946	12.5943	12.4265	12.3373	12.4856	12.1588	12.1889	11.9872	12.1029
244585_at	244585	23322	Rpgrip1l	Rpgrip1-like	4.8782e-05	0.000549174	-1.38226	-5.58163	0.000218321	0.00188568	7.54934	7.45088	7.56091	7.53376	7.44097	7.48118	6.91901	7.19679	7.01669	7.07024
75687_at	75687	79567	Fam65a	family with sequence similarity 65, member A	4.88419e-05	0.000549296	1.38619	6.19497	9.43148e-05	0.00100012	8.01337	8.05748	8.09829	8.24461	8.20231	8.26649	8.58616	8.41082	8.52024	8.58738
67493_at	67493	79066	Mettl16	methyltransferase like 16	4.88447e-05	0.000549296	-1.45491	-6.64179	5.28165e-05	0.00063956	8.45639	8.37318	8.56461	8.08193	8.15788	8.25229	7.81262	7.95402	7.91751	8.01231
12461_at	12461	10576	Cct2	chaperonin containing Tcp1, subunit 2 (beta)	4.90981e-05	0.000551852	-1.36919	-6.35449	7.64518e-05	0.000851621	11.3913	11.3988	11.3898	11.1069	11.1645	11.1819	10.9147	10.9287	11.0331	10.879
70097_at	70097	23328	Sash1	SAM and SH3 domain containing 1	4.91845e-05	0.00055253	1.39025	6.15527	9.94258e-05	0.00104181	8.69652	8.64518	8.78374	8.90506	8.90044	8.85657	9.10701	9.2511	9.12625	9.24925
547176_at	547176	340554	Zc3h12b	zinc finger CCCH-type containing 12B	4.92347e-05	0.000552801	-1.41191	-5.70558	0.000183491	0.0016522	6.32967	6.16716	6.40576	6.30727	6.32144	6.17839	5.83296	5.70708	5.75551	5.92169
93843_at	93843	139728	Pnck	pregnancy upregulated non-ubiquitously expressed CaM kinase	4.94711e-05	0.000555162	-1.41805	-5.95929	0.00012942	0.00127477	6.78848	6.95214	6.7673	6.69291	6.9115	6.80233	6.37226	6.22695	6.4467	6.28208
103466_at	103466	51559	Nt5dc3	5'-nucleotidase domain containing 3	4.97435e-05	0.000557922	1.59552	6.44547	6.79241e-05	0.000774546	7.24384	7.44175	7.28502	7.61232	7.43194	7.30538	7.74837	8.03373	8.15836	8.02955
11546_at	11546	10038	Parp2	poly (ADP-ribose) polymerase family, member 2	4.9794e-05	0.000558194	-1.49618	-7.62613	1.60588e-05	0.000263955	9.80386	9.63178	9.67724	9.14783	9.45742	9.36745	9.1123	9.05644	9.18822	9.13933
241113_at	241113	53632	Prkag3	protein kinase, AMP-activated, gamma 3 non-catatlytic subunit	4.99908e-05	0.000559828	1.39798	5.30357	0.000324964	0.00255284	6.60574	6.85424	6.71761	7.52961	7.3027	7.29397	7.30187	7.22419	7.04723	7.26492
68159_at	68159	415117	Stx19	syntaxin 19	4.99926e-05	0.000559828	1.60939	7.95506	1.10561e-05	0.000197342	6.12371	6.24436	6.08992	6.3955	6.59077	6.15614	6.81337	6.86345	6.69688	6.97531
67946_at	67946	54558	Spata6	spermatogenesis associated 6	5.01117e-05	0.000560864	1.31529	3.94519	0.00265498	0.0129331	7.94166	7.73796	7.84501	7.65509	7.4918	7.64503	8.15659	8.16774	8.46858	8.13756
66079_at	66079	131616	Tmem42	transmembrane protein 42	5.06349e-05	0.000566421	1.70514	6.16978	9.75239e-05	0.00102441	6.53697	6.80198	6.49922	6.90746	6.96084	6.87258	7.42947	7.06733	7.45431	7.55915
19871_at	19871		Rnu73b	U73B small nuclear RNA	5.08107e-05	0.000567917	-1.57085	-6.11717	0.000104612	0.00108233	7.16661	7.19131	7.26887	6.94121	7.06161	7.11601	6.33123	6.683	6.42359	6.75213
74762_at	74762	266727	Mdga1	MAM domain containing glycosylphosphatidylinositol anchor 1	5.08223e-05	0.000567917	-1.44746	-6.44203	6.82275e-05	0.000776753	7.36355	7.35344	7.49863	7.25998	7.1317	7.31984	6.94497	6.76276	6.9688	6.80561
380654_at	380654	144535	4930485B16Rik	RIKEN cDNA 4930485B16 gene	5.08609e-05	0.00056805	1.73413	6.89788	3.83189e-05	0.000509964	6.12338	6.32618	6.19128	7.1355	6.7241	6.88989	6.79146	7.27889	6.91344	7.01182
216846_at	216846	116840	Cntrob	centrobin, centrosomal BRCA2 interacting protein	5.09682e-05	0.000568948	-1.56332	-6.67341	5.07425e-05	0.000622153	8.20875	8.03209	8.04474	7.74237	8.00789	7.9829	7.40361	7.66557	7.40429	7.31326
11622_at	11622	196	Ahr	aryl-hydrocarbon receptor	5.10534e-05	0.000569599	1.40291	6.2042	9.31666e-05	0.00099192	9.78701	9.76765	9.69313	9.98263	9.93975	9.90429	10.2966	10.2603	10.0972	10.29
20908_at	20908	6809	Stx3	syntaxin 3	5.11412e-05	0.000570222	1.4608	6.38332	7.36306e-05	0.000825839	6.33052	6.22559	6.24518	6.51737	6.49506	6.36215	6.77566	6.80781	6.68415	6.97515
72341_at	72341	54859	Elp6	elongator acetyltransferase complex subunit 6	5.11631e-05	0.000570222	-1.56122	-6.75226	4.59432e-05	0.000578959	6.41898	6.43406	6.57389	5.9354	6.11749	6.15987	6.05351	5.79145	5.73655	5.73228
67465_at	67465	10291	Sf3a1	splicing factor 3a, subunit 1	5.12738e-05	0.000571077	-1.4768	-6.40529	7.15569e-05	0.000806371	9.04278	9.1094	9.219	8.72886	8.67529	8.8141	8.68548	8.39534	8.57176	8.58486
53872_at	53872	4076	Caprin1	cell cycle associated protein 1	5.12937e-05	0.000571077	-1.36089	-6.22571	9.05513e-05	0.000972383	11.3261	11.3775	11.4059	11.12	11.1192	11.1264	10.9675	10.8572	10.9768	10.8977
140780_at	140780	55589	Bmp2k	BMP2 inducible kinase	5.1432e-05	0.000572316	1.60585	5.55282	0.000227389	0.0019434	7.4266	7.4629	7.5582	7.60099	7.46877	7.34354	7.88127	8.02577	8.35091	8.3521
12305_at	12305	780	Ddr1	discoidin domain receptor family, member 1	5.20777e-05	0.000579197	1.53691	6.6484	5.23752e-05	0.000635551	8.22294	8.30315	8.13627	8.45517	8.28024	8.53369	8.98875	8.68842	8.74937	8.92238
170716_at	170716	4051	Cyp4f13	cytochrome P450, family 4, subfamily f, polypeptide 13	5.23086e-05	0.000581459	1.45612	6.20033	9.3646e-05	0.000995523	7.23553	7.24345	7.00032	7.43032	7.43908	7.41897	7.71684	7.59301	7.71529	7.7927
224840_at	224840		Treml4	triggering receptor expressed on myeloid cells-like 4	5.27216e-05	0.000585744	1.47129	6.82911	4.17341e-05	0.000540147	5.12651	5.06201	5.03068	5.33782	5.46217	5.2389	5.75125	5.52918	5.54809	5.68236
226861_at	226861	55733	Hhat	hedgehog acyltransferase	5.32992e-05	0.00059185	-1.46861	-7.60028	1.65451e-05	0.000269938	6.39915	6.4811	6.33387	5.99173	6.22295	6.29403	5.89865	5.80286	5.87456	5.82803
54484_at	54484	23608	Mkrn1	makorin, ring finger protein, 1	5.34819e-05	0.000593568	1.51484	6.10492	0.000106342	0.00109638	8.56139	8.63508	8.42316	8.61409	8.60987	8.78278	9.28647	9.00825	9.00621	9.24257
73301_at	73301	83894	Ttc29	tetratricopeptide repeat domain 29	5.35872e-05	0.000594425	1.47111	6.34344	7.7563e-05	0.000860381	6.17372	6.37925	6.20293	6.62883	6.52657	6.53995	6.66355	6.91786	6.83372	6.8204
30939_at	30939	9232	Pttg1	pituitary tumor-transforming gene 1	5.37448e-05	0.000595861	1.63994	6.98423	3.44518e-05	0.000468318	7.6444	7.81347	7.71905	7.81901	8.15592	8.02126	8.50861	8.17633	8.50816	8.54106
68728_at	68728	58476	Trp53inp2	transformation related protein 53 inducible nuclear protein 2	5.40602e-05	0.000599045	1.96079	6.0829	0.000109527	0.00112648	6.88092	7.00616	6.96112	7.35194	7.23722	7.21099	8.17101	7.50673	7.7197	8.17526
213391_at	213391	83937	Rassf4	Ras association (RalGDS/AF-6) domain family member 4	5.43066e-05	0.000601461	1.57492	6.22186	9.10133e-05	0.000975859	6.3616	6.58858	6.57159	6.78162	6.80782	6.67233	7.34422	6.97027	7.0783	7.24301
243864_at	243864	4277	Mill2	MHC I like leukocyte 2	5.4547e-05	0.000603501	1.38962	6.14865	0.000100307	0.00104896	6.57656	6.73359	6.63795	6.96735	6.97047	6.99495	7.1321	7.11178	7.03905	7.21372
74360_at	74360	9702	Cep57	centrosomal protein 57	5.45478e-05	0.000603501	-1.5522	-6.38755	7.32266e-05	0.000822179	8.81524	8.48918	8.74402	8.21086	8.33534	8.34483	8.01794	8.04284	8.20255	7.94487
13557_at	13557	1871	E2f3	E2F transcription factor 3	5.45824e-05	0.000603569	-1.48529	-5.37643	0.000292488	0.00236164	7.49887	7.29091	7.61757	6.87404	6.7929	6.8476	6.77195	6.83059	7.1102	6.88238
12304_at	12304	9601	Pdia4	protein disulfide isomerase associated 4	5.47113e-05	0.000604678	-1.43176	-6.17358	9.70332e-05	0.00101976	10.9302	10.8743	10.9573	10.4108	10.5498	10.4967	10.4601	10.2206	10.4259	10.491
17222_at	17222	64682	Anapc1	anaphase promoting complex subunit 1	5.47497e-05	0.000604787	-1.56959	-6.09578	0.000107651	0.00110811	10.1278	10.1408	10.2171	9.89314	9.88046	9.92711	9.34686	9.79473	9.47952	9.38233
109697_at	109697	1357	Cpa1	carboxypeptidase A1, pancreatic	5.48287e-05	0.000605344	1.63351	6.12959	0.000102891	0.0010707	7.73292	7.85205	7.63632	8.03265	7.8495	7.95097	8.60898	8.16343	8.40157	8.58714
[truncated: 19,268 more rows]
