# Supplementary material for: Transcriptional landscape of pulmonary lymphatic endothelial cells during fetal gestation
Source: PLoS One. 2019 May 13;14(5):e0216795. doi: 10.1371/journal.pone.0216795 (PMC6513083; doi:10.1371/journal.pone.0216795)
Supplement: S7 File — Each row corresponds to a single gene set. Columns A-B contains the MSigDB v5.0 collection and category of each gene set. Column C contains the name of the gene set, represented as a link to the "card" with more information about each gene set at MSigDB. Column D contains the number of genes in the gene set that overlap with the genes in the ranked list. Columns E-G contain the NES (Normalized Enrichment Score), nominal p value, and FDR q value for each gene set in the PLECs; columns H-J contain the same values for the whole-lung dataset GSE35485. Nominal p or FDR q values equal to 0 indicate nominal p values < 0.001 (i.e., not one shuffled result out of 1000 was more significant than the actual result). The rows are sorted in descending order by the NES computed for the PLECs, and filtered to show only those gene sets with FDR q < 0.25 for the PLECs and FDR q ≥ 0.25 for GSE35485. (XLSX) [file pone.0216795.s007.xlsx]

## Sheet: Additional File S7
				PLECs			GSE35485
MSigDB Collection	Group	Gene Set Name	Size	NES	p	FDR q	NES	p	FDR q
c2 CP	Reactome pathway	REACTOME_INTERFERON_ALPHA_BETA_SIGNALING	39	2.91859	0	0	2.35041	0	0
c2 CP	Reactome pathway	REACTOME_INTERFERON_GAMMA_SIGNALING	45	2.82038	0	0	2.23501	0	0.000181645
c2 CP	BioCarta pathway	BIOCARTA_LAIR_PATHWAY	15	2.38734	0	0.000570222	2.07763	0	0.00193448
c5	GO Biological Process	DEFENSE_RESPONSE	216	2.34586	0	0.000427667	2.22371	0	0.000141279
c3	TF motif	STTTCRNTTT_V$IRF_Q6	177	2.30399	0	0.000342133	1.83335	0	0.0187029
c2 CP	KEGG pathway	KEGG_COMPLEMENT_AND_COAGULATION_CASCADES	58	2.29323	0	0.000553409	2.34888	0	0
c2 CP	KEGG pathway	KEGG_HEMATOPOIETIC_CELL_LINEAGE	75	2.26026	0	0.000961048	1.74175	0	0.0287613
c2 CP	KEGG pathway	KEGG_CYTOKINE_CYTOKINE_RECEPTOR_INTERACTION	213	2.23812	0	0.00147033	1.99973	0	0.00558312
c2 CP	Reactome pathway	REACTOME_COMPLEMENT_CASCADE	21	2.23661	0	0.00130696	2.02281	0	0.00343485
c2 CP	Reactome pathway	REACTOME_RESPONSE_TO_ELEVATED_PLATELET_CYTOSOLIC_CA2_	70	2.23529	0	0.0013453	1.66225	0.002079	0.0448594
c2 CP	Reactome pathway	REACTOME_RIG_I_MDA5_MEDIATED_INDUCTION_OF_IFN_ALPHA_BETA_PATHWAYS	53	2.22236	0	0.00198667	2.06318	0	0.00236124
c5	GO Cellular Component	EXTRACELLULAR_SPACE	209	2.2217	0	0.00182112	1.66339	0	0.044857
c5	GO Biological Process	INFLAMMATORY_RESPONSE	115	2.21726	0	0.00168103	2.13587	0	0.00124039
c5	GO Biological Process	RESPONSE_TO_EXTERNAL_STIMULUS	282	2.17774	0	0.00252047	2.14971	0	0.00123895
c2 CP	KEGG pathway	KEGG_GRAFT_VERSUS_HOST_DISEASE	23	2.16102	0	0.0029245	1.80509	0.00206612	0.0206398
c2 CP	KEGG pathway	KEGG_ECM_RECEPTOR_INTERACTION	83	2.15614	0	0.00274172	1.12141	0.253036	0.410848
c2 CP	Reactome pathway	REACTOME_INTEGRIN_CELL_SURFACE_INTERACTIONS	77	2.15113	0	0.00268001	1.55171	0.00442478	0.0783625
c5	GO Biological Process	LOCOMOTORY_BEHAVIOR	74	2.14911	0	0.00253112	1.9797	0	0.00665635
c2 CP	Reactome pathway	REACTOME_NCAM1_INTERACTIONS	39	2.14502	0	0.00257911	0.860977	0.684549	0.845894
c2 CP	Reactome pathway	REACTOME_INTERFERON_SIGNALING	115	2.13641	0	0.00270686	1.64369	0.00438597	0.0500244
c5	GO Cellular Component	EXTRACELLULAR_REGION	393	2.12672	0	0.0029049	1.74058	0	0.0288026
c2 CP	Reactome pathway	REACTOME_TRAF6_MEDIATED_IRF7_ACTIVATION	18	2.11402	0	0.00407314	1.97446	0	0.00688475
c5	GO Biological Process	RESPONSE_TO_WOUNDING	173	2.10965	0	0.00389605	2.04594	0	0.00239034
c5	GO Molecular Function	CHEMOKINE_ACTIVITY	26	2.1052	0	0.0042216	1.18938	0.225941	0.324127
c5	GO Molecular Function	CHEMOKINE_RECEPTOR_BINDING	27	2.10253	0	0.00405274	1.24149	0.169492	0.270913
c5	GO Biological Process	AXONOGENESIS	40	2.09954	0	0.0040936	1.23613	0.165306	0.274561
c2 CP	Reactome pathway	REACTOME_PLATELET_AGGREGATION_PLUG_FORMATION	35	2.09763	0	0.00419148	1.30687	0.10766	0.21621
c2 CP	KEGG pathway	KEGG_RIG_I_LIKE_RECEPTOR_SIGNALING_PATHWAY	52	2.09501	0	0.00428395	1.55393	0.0154867	0.0780181
c2 CP	BioCarta pathway	BIOCARTA_IL10_PATHWAY	17	2.08761	0	0.00441607	1.84262	0	0.018091
c2 CP	Reactome pathway	REACTOME_TRAF6_MEDIATED_NFKB_ACTIVATION	18	2.08714	0	0.0043281	1.81759	0.00606061	0.0197215
c5	GO Cellular Component	EXTRACELLULAR_REGION_PART	298	2.07748	0	0.00500966	1.48749	0.00222717	0.101107
c5	GO Biological Process	INORGANIC_ANION_TRANSPORT	18	2.07707	0	0.00485311	2.017	0	0.00366191
c3	TF motif	V$AP1_Q4_01	252	2.06068	0	0.00613265	1.76252	0	0.0255656
c2 CP	Reactome pathway	REACTOME_SMOOTH_MUSCLE_CONTRACTION	15	2.0542	0	0.00649152	1.29304	0.165306	0.226998
c2 CP	BioCarta pathway	BIOCARTA_IL22BP_PATHWAY	15	2.04656	0	0.00741544	1.86222	0	0.0149686
c2 CP	KEGG pathway	KEGG_JAK_STAT_SIGNALING_PATHWAY	130	2.04495	0	0.00730368	2.05214	0	0.00228105
c5	GO Biological Process	REGULATION_OF_ANGIOGENESIS	24	2.00625	0	0.0121137	1.96274	0	0.00703237
c5	GO Molecular Function	G_PROTEIN_COUPLED_RECEPTOR_BINDING	36	2.0039	0	0.0121905	1.09885	0.313929	0.444444
c2 CP	KEGG pathway	KEGG_PPAR_SIGNALING_PATHWAY	63	1.98855	0	0.0142911	2.07399	0	0.0020907
c2 CP	Reactome pathway	REACTOME_NEGATIVE_REGULATORS_OF_RIG_I_MDA5_SIGNALING	27	1.97822	0	0.015411	1.94418	0	0.00792881
c2 CP	Reactome pathway	REACTOME_FGFR_LIGAND_BINDING_AND_ACTIVATION	22	1.97559	0.00253807	0.0155266	0.731925	0.844681	0.957299
c5	GO Molecular Function	CYTOKINE_ACTIVITY	83	1.97346	0	0.01572	1.28753	0.0813704	0.232535
c3	TF motif	V$BACH2_01	256	1.97127	0	0.0158621	1.33909	0.00911162	0.185819
c3	TF motif	V$AP1_01	244	1.96786	0	0.0161899	1.60356	0	0.0603202
c2 CP	Reactome pathway	REACTOME_PLATELET_ACTIVATION_SIGNALING_AND_AGGREGATION	185	1.96301	0	0.016617	1.79482	0	0.0210674
c2 CP	BioCarta pathway	BIOCARTA_TNFR2_PATHWAY	18	1.96132	0	0.0165883	1.50534	0.0447427	0.0939871
c2 CP	KEGG pathway	KEGG_ALLOGRAFT_REJECTION	25	1.95384	0.0027248	0.0176028	1.72531	0.002	0.0319593
c5	GO Biological Process	CELL_MIGRATION	83	1.9512	0	0.017727	1.45382	0.0170213	0.118553
c2 CP	KEGG pathway	KEGG_LEISHMANIA_INFECTION	60	1.94833	0.00319489	0.0176415	2.26349	0	0.000211919
c3	TF motif	V$BACH1_01	252	1.94481	0	0.0181277	1.3887	0.0108932	0.154703
c5	GO Biological Process	BEHAVIOR	129	1.9428	0	0.0182661	1.77317	0	0.0235656
c5	GO Biological Process	REGULATION_OF_G_PROTEIN_COUPLED_RECEPTOR_PROTEIN_SIGNALING_PATHWAY	23	1.93831	0	0.0188938	1.32497	0.113872	0.198695
c2 CP	KEGG pathway	KEGG_HYPERTROPHIC_CARDIOMYOPATHY_HCM	79	1.93571	0	0.0191102	1.96392	0	0.00705153
c2 CP	Reactome pathway	REACTOME_CYTOKINE_SIGNALING_IN_IMMUNE_SYSTEM	218	1.93386	0	0.0190382	1.6941	0	0.0390441
c5	GO Biological Process	CELLULAR_DEFENSE_RESPONSE	42	1.92909	0	0.0195261	1.76989	0.0040404	0.0239525
c3	TF motif	TGGNNNNNNKCCAR_UNKNOWN	397	1.92764	0	0.0194806	1.6438	0	0.0501723
c2 CP	KEGG pathway	KEGG_AUTOIMMUNE_THYROID_DISEASE	27	1.922	0.00263852	0.0204083	1.67537	0.00414938	0.0428867
c2 CP	Reactome pathway	REACTOME_PEPTIDE_LIGAND_BINDING_RECEPTORS	161	1.91459	0	0.0214342	1.60434	0.00218818	0.0601604
c2 CP	Reactome pathway	REACTOME_EXTRACELLULAR_MATRIX_ORGANIZATION	82	1.91434	0	0.0210998	-1.031	0.394636	0.558555
c5	GO Biological Process	IMMUNE_RESPONSE	203	1.91315	0	0.0211446	2.34788	0	0
c5	GO Biological Process	NEURITE_DEVELOPMENT	48	1.91084	0	0.0212403	1.14147	0.264516	0.384783
c5	GO Biological Process	ANATOMICAL_STRUCTURE_FORMATION	53	1.90035	0	0.0235443	1.89212	0	0.0123918
c5	GO Biological Process	CELL_CELL_SIGNALING	365	1.89547	0	0.024244	1.19744	0.0509554	0.314445
c3	TF motif	V$IRF7_01	232	1.89211	0	0.0245513	1.41424	0.0021645	0.141675
c2 CP	BioCarta pathway	BIOCARTA_INTRINSIC_PATHWAY	22	1.88975	0.00268097	0.0248009	1.56235	0.0316456	0.0746177
c5	GO Biological Process	JAK_STAT_CASCADE	30	1.88147	0	0.0261369	1.9366	0	0.00839758
c5	GO Molecular Function	INTEGRIN_BINDING	27	1.87576	0.00273973	0.0272762	1.66699	0.00835073	0.0450821
c5	GO Biological Process	CELLULAR_MORPHOGENESIS_DURING_DIFFERENTIATION	45	1.87508	0.00554017	0.0270985	1.12885	0.253731	0.402638
c2 CP	Reactome pathway	REACTOME_CELL_SURFACE_INTERACTIONS_AT_THE_VASCULAR_WALL	80	1.87016	0	0.0282503	1.99562	0	0.0058057
c5	GO Molecular Function	KINASE_INHIBITOR_ACTIVITY	23	1.86267	0	0.0296772	1.22268	0.183007	0.289272
c5	GO Biological Process	REGULATION_OF_MYELOID_CELL_DIFFERENTIATION	17	1.85759	0.00514139	0.0306909	1.54027	0.0448065	0.0819835
c5	GO Biological Process	EXCRETION	34	1.85686	0	0.0304025	2.0917	0	0.0017529
c2 CP	Reactome pathway	REACTOME_COLLAGEN_FORMATION	56	1.85611	0.00326797	0.0301728	-1.27654	0.122605	0.196811
c3	TF motif	V$IRF_Q6	228	1.85207	0	0.030991	1.6369	0	0.0517883
c2 CP	Reactome pathway	REACTOME_GROWTH_HORMONE_RECEPTOR_SIGNALING	21	1.83941	0.00263852	0.03451	1.73341	0.00904977	0.0303015
c5	GO Cellular Component	CELL_JUNCTION	79	1.8394	0	0.0340779	1.38849	0.0531697	0.154604
c5	GO Biological Process	HOMEOSTASIS_OF_NUMBER_OF_CELLS	20	1.83898	0.00761421	0.0337708	1.13446	0.264463	0.393784
c5	GO Molecular Function	PROTEIN_KINASE_INHIBITOR_ACTIVITY	22	1.83777	0.00508906	0.0337053	1.20348	0.215606	0.308862
c2 CP	Reactome pathway	REACTOME_BMAL1_CLOCK_NPAS2_ACTIVATES_CIRCADIAN_EXPRESSION	34	1.82933	0.00283286	0.0360781	1.94138	0.00210526	0.00802509
c2 CP	BioCarta pathway	BIOCARTA_CD40_PATHWAY	15	1.82824	0.0075	0.036091	1.18189	0.239175	0.33413
c5	GO Biological Process	CYTOPLASM_ORGANIZATION_AND_BIOGENESIS	15	1.82721	0.00520833	0.0360031	1.58347	0.0168067	0.0676409
c5	GO Molecular Function	TRANSMEMBRANE_RECEPTOR_ACTIVITY	382	1.82426	0	0.0366959	1.77915	0	0.0230658
c2 CP	BioCarta pathway	BIOCARTA_INFLAM_PATHWAY	25	1.82107	0	0.0374768	0.656872	0.930754	0.981788
c3	TF motif	V$AP1_Q2_01	261	1.82051	0	0.0372105	1.4533	0	0.118353
c2 CP	Reactome pathway	REACTOME_INTEGRIN_ALPHAIIB_BETA3_SIGNALING	26	1.81904	0.00530504	0.0373308	1.43281	0.0707071	0.132266
c2 CP	KEGG pathway	KEGG_PRION_DISEASES	33	1.81728	0.00271739	0.037764	1.80309	0.00411523	0.0206745
c5	GO Molecular Function	RECEPTOR_BINDING	328	1.81684	0	0.0375059	1.221	0.0415755	0.290905
c5	GO Biological Process	NEURON_DIFFERENTIATION	70	1.81499	0	0.0376815	0.983226	0.45279	0.651795
c2 CP	Reactome pathway	REACTOME_SHC_MEDIATED_CASCADE	28	1.81498	0.00835655	0.0372581	0.523681	0.987526	1
c2 CP	BioCarta pathway	BIOCARTA_BIOPEPTIDES_PATHWAY	38	1.8141	0.00617284	0.0371264	1.82777	0.00210526	0.0187905
c3	TF motif	V$ICSBP_Q6	237	1.81172	0	0.0375408	1.58013	0	0.0681273
c2 CP	Reactome pathway	REACTOME_G_ALPHA_I_SIGNALLING_EVENTS	173	1.80918	0	0.0377251	1.746	0	0.0282191
c3	TF motif	V$TAL1BETAE47_01	230	1.80769	0	0.0378694	1.46688	0.00221729	0.109696
c2 CP	Reactome pathway	REACTOME_RIP_MEDIATED_NFKB_ACTIVATION_VIA_DAI	15	1.79675	0.00234742	0.0415608	1.35198	0.110664	0.178984
c2 CP	Reactome pathway	REACTOME_ION_TRANSPORT_BY_P_TYPE_ATPASES	31	1.79475	0.00571429	0.0419186	1.87043	0.00212314	0.0141301
c5	GO Cellular Component	MYOFIBRIL	16	1.79403	0.00507614	0.0416921	1.84241	0.006	0.0178857
c3	TF motif	V$STAT5B_01	234	1.79399	0	0.0412801	1.74122	0	0.0287127
c5	GO Biological Process	ANGIOGENESIS	45	1.78901	0	0.0430267	1.80332	0	0.0208331
c5	GO Biological Process	NEGATIVE_REGULATION_OF_TRANSLATION	23	1.78629	0.0100503	0.0436061	1.5627	0.0389344	0.0746556
c5	GO Biological Process	ESTABLISHMENT_AND_OR_MAINTENANCE_OF_CELL_POLARITY	18	1.78444	0.00257732	0.043829	1.2794	0.138229	0.238612
c2 CP	BioCarta pathway	BIOCARTA_NFKB_PATHWAY	22	1.78164	0.00539084	0.0444802	1.77805	0.00195312	0.0231012
c3	TF motif	GATAAGR_V$GATA_C	276	1.78137	0	0.0441429	1.60997	0	0.0591881
c5	GO Molecular Function	KINASE_REGULATOR_ACTIVITY	43	1.77914	0.00293255	0.0446502	0.854727	0.723044	0.851057
c2 CP	Reactome pathway	REACTOME_CLASS_A1_RHODOPSIN_LIKE_RECEPTORS	267	1.77734	0	0.0450106	1.76767	0	0.0240796
c2 CP	BioCarta pathway	BIOCARTA_KERATINOCYTE_PATHWAY	46	1.77672	0	0.0448386	1.67741	0.00434783	0.0423306
c2 CP	BioCarta pathway	BIOCARTA_CYTOKINE_PATHWAY	18	1.76881	0.0130208	0.0476885	1.22928	0.201357	0.28366
c2 CP	KEGG pathway	KEGG_DILATED_CARDIOMYOPATHY	84	1.76773	0	0.0476428	1.80012	0	0.0209282
c5	GO Biological Process	TISSUE_DEVELOPMENT	120	1.76696	0	0.047638	1.48291	0.0103734	0.102398
c5	GO Biological Process	REGULATION_OF_MUSCLE_CONTRACTION	16	1.76571	0.00753769	0.0477295	1.52201	0.0463158	0.089737
c3	TF motif	V$STAT5A_01	239	1.76393	0	0.0479729	1.68424	0	0.0408044
c5	GO Molecular Function	PATTERN_BINDING	43	1.76139	0.00303951	0.0484966	1.56691	0.00843882	0.0733419
c2 CP	Reactome pathway	REACTOME_PHASE1_FUNCTIONALIZATION_OF_COMPOUNDS	56	1.76135	0	0.0480787	1.6293	0.00419287	0.0542444
c5	GO Molecular Function	LIGAND_GATED_CHANNEL_ACTIVITY	37	1.761	0.002849	0.0477148	1.81268	0	0.0201462
c2 CP	Reactome pathway	REACTOME_SIGNALING_BY_FGFR_MUTANTS	42	1.7605	0.00598802	0.0474746	1.15589	0.231602	0.363466
c2 CP	Reactome pathway	REACTOME_GPCR_LIGAND_BINDING	362	1.75906	0	0.0477657	1.50649	0.00229885	0.0936605
c5	GO Biological Process	SODIUM_ION_TRANSPORT	21	1.75811	0.00530504	0.0478769	1.91153	0.00824742	0.010598
c3	TF motif	TTCYNRGAA_V$STAT5B_01	313	1.75682	0	0.0481629	1.60885	0	0.0594967
c3	TF motif	V$ISRE_01	235	1.75315	0	0.0495126	1.52043	0	0.0901772
c3	TF motif	V$LHX3_01	204	1.75294	0	0.0492379	1.18618	0.0979499	0.327795
c3	TF motif	V$TAL1BETAITF2_01	237	1.75283	0	0.0488835	1.24134	0.0442478	0.270753
c5	GO Molecular Function	PROTEASE_INHIBITOR_ACTIVITY	34	1.75044	0.00284091	0.049527	1.86683	0	0.0146912
c5	GO Biological Process	NEGATIVE_REGULATION_OF_PROTEIN_METABOLIC_PROCESS	46	1.75043	0	0.0491211	1.37886	0.062753	0.161251
c5	GO Biological Process	AXON_GUIDANCE	19	1.74977	0.00775194	0.0490642	0.780492	0.773019	0.92579
c5	GO Biological Process	ADAPTIVE_IMMUNE_RESPONSE	24	1.7466	0.0134048	0.0500631	1.875	0	0.0137315
c2 CP	KEGG pathway	KEGG_FOCAL_ADHESION	192	1.74554	0	0.0502476	1.49793	0	0.0977553
c2 CP	Reactome pathway	REACTOME_GAP_JUNCTION_ASSEMBLY	16	1.74545	0.0179949	0.0499418	1.51141	0.0491803	0.09122
c3	TF motif	V$GATA1_04	227	1.74364	0	0.0502721	1.3677	0.0110132	0.168937
c5	GO Biological Process	NEGATIVE_REGULATION_OF_CELLULAR_PROTEIN_METABOLIC_PROCESS	44	1.7431	0.00294985	0.0501029	1.36068	0.0693878	0.173105
c2 CP	Reactome pathway	REACTOME_TAK1_ACTIVATES_NFKB_BY_PHOSPHORYLATION_AND_ACTIVATION_OF_IKKS_COMPLEX	19	1.73815	0.01	0.0518356	1.51592	0.0362903	0.0897867
c3	TF motif	V$RP58_01	190	1.73812	0	0.0514624	1.3311	0.0293501	0.192908
c2 CP	KEGG pathway	KEGG_ALDOSTERONE_REGULATED_SODIUM_REABSORPTION	40	1.73744	0	0.0512637	2.05503	0	0.0023733
c5	GO Cellular Component	BASOLATERAL_PLASMA_MEMBRANE	33	1.73706	0.00250627	0.0510298	1.66289	0.00842105	0.0448287
c5	GO Biological Process	SENSORY_PERCEPTION_OF_CHEMICAL_STIMULUS	16	1.73456	0.013624	0.0515542	1.62741	0.0320641	0.0548603
c3	TF motif	V$HNF3B_01	203	1.73418	0	0.0513461	1.14957	0.126338	0.372735
c2 CP	Reactome pathway	REACTOME_MUSCLE_CONTRACTION	38	1.73122	0.0057971	0.0523287	1.86635	0	0.0145775
c5	GO Cellular Component	ADHERENS_JUNCTION	22	1.73095	0.00728155	0.0520423	1.48815	0.0483517	0.101452
c5	GO Biological Process	REGULATION_OF_BIOLOGICAL_QUALITY	390	1.73032	0	0.0519085	1.71795	0	0.033351
c3	TF motif	RGTTAMWNATT_V$HNF1_01	70	1.72813	0.00341297	0.0525615	1.52589	0.0160643	0.088532
c2 CP	Reactome pathway	REACTOME_ACTIVATED_POINT_MUTANTS_OF_FGFR2	16	1.72722	0.0155039	0.0525587	0.903509	0.59127	0.786826
c5	GO Molecular Function	GROWTH_FACTOR_BINDING	31	1.72716	0.0078125	0.0522065	1.81516	0	0.0202814
c5	GO Biological Process	PHAGOCYTOSIS	15	1.72549	0.0113636	0.0524487	1.78415	0.00603622	0.0222409
c5	GO Molecular Function	INTERLEUKIN_BINDING	24	1.72269	0.0131579	0.0532938	1.96787	0	0.00705783
c5	GO Molecular Function	PROTEIN_KINASE_REGULATOR_ACTIVITY	36	1.72004	0	0.0542022	0.736072	0.903967	0.955667
c5	GO Biological Process	ADAPTIVE_IMMUNE_RESPONSE_GO_0002460	23	1.71997	0.00817439	0.0538842	1.92191	0	0.00973645
c5	GO Biological Process	REGULATION_OF_BLOOD_PRESSURE	20	1.71661	0.0180412	0.0550529	1.80706	0	0.0205296
c5	GO Cellular Component	RECEPTOR_COMPLEX	54	1.71612	0	0.0548577	1.52061	0.0243902	0.0903046
c5	GO Biological Process	G_PROTEIN_COUPLED_RECEPTOR_PROTEIN_SIGNALING_PATHWAY	314	1.71444	0	0.0552212	1.72192	0	0.0325818
c5	GO Biological Process	NEURON_DEVELOPMENT	56	1.71438	0	0.0548936	1.08721	0.320911	0.461571
c2 CP	KEGG pathway	KEGG_TYPE_II_DIABETES_MELLITUS	46	1.71392	0.00882353	0.0547508	1.20173	0.204641	0.309931
c5	GO Molecular Function	SUBSTRATE_SPECIFIC_CHANNEL_ACTIVITY	147	1.71387	0	0.0544083	1.6061	0	0.05951
c2 CP	KEGG pathway	KEGG_INTESTINAL_IMMUNE_NETWORK_FOR_IGA_PRODUCTION	38	1.71387	0.00584795	0.054048	1.54534	0.0221774	0.0807728
c5	GO Biological Process	MYELOID_CELL_DIFFERENTIATION	32	1.70982	0.00560224	0.0557101	1.4148	0.06639	0.141387
c3	TF motif	V$IRF1_01	234	1.70665	0	0.0567539	1.39321	0.00911162	0.152356
c2 CP	KEGG pathway	KEGG_VASCULAR_SMOOTH_MUSCLE_CONTRACTION	102	1.70281	0.00392157	0.0580548	1.83124	0	0.0183952
c2 CP	Reactome pathway	REACTOME_TCR_SIGNALING	45	1.6967	0	0.060515	1.64874	0.0136364	0.0488072
c5	GO Molecular Function	SERINE_TYPE_ENDOPEPTIDASE_INHIBITOR_ACTIVITY	22	1.69633	0.0102828	0.0603124	1.96478	0.00208333	0.00719568
c3	TF motif	V$TAL1ALPHAE47_01	236	1.69556	0	0.0602841	1.32168	0.0181452	0.200649
c2 CP	BioCarta pathway	BIOCARTA_AMI_PATHWAY	19	1.6884	0.0101266	0.0632622	1.68598	0.0106838	0.0410163
c2 CP	Reactome pathway	REACTOME_PLATELET_CALCIUM_HOMEOSTASIS	16	1.68796	0.0170732	0.0630351	1.50388	0.0614407	0.0944108
c5	GO Biological Process	IMMUNE_SYSTEM_PROCESS	287	1.68765	0	0.0627888	2.13188	0	0.00124403
c2 CP	Reactome pathway	REACTOME_CHEMOKINE_RECEPTORS_BIND_CHEMOKINES	42	1.68731	0.00292398	0.062545	1.34123	0.101322	0.184983
c5	GO Molecular Function	CALMODULIN_BINDING	22	1.68597	0.0164384	0.0627917	1.93176	0	0.00898423
c5	GO Molecular Function	GROWTH_FACTOR_ACTIVITY	54	1.68504	0.00993378	0.0628942	0.969744	0.501062	0.67414
c5	GO Biological Process	MULTI_ORGANISM_PROCESS	124	1.68372	0	0.0631814	1.77189	0	0.0236985
c5	GO Molecular Function	GLYCOSAMINOGLYCAN_BINDING	32	1.68215	0.00903614	0.0635764	1.29998	0.0932203	0.220899
c5	GO Molecular Function	HEPARIN_BINDING	22	1.68166	0.00771208	0.0633273	1.4027	0.081761	0.147973
c2 CP	Reactome pathway	REACTOME_INNATE_IMMUNE_SYSTEM	200	1.67673	0	0.065446	2.11579	0	0.00132534
c5	GO Biological Process	ECTODERM_DEVELOPMENT	66	1.67672	0.00352113	0.0650564	1.14026	0.226611	0.386449
c3	TF motif	V$PITX2_Q2	229	1.67672	0	0.0646715	1.44661	0.0021097	0.123054
c5	GO Biological Process	HORMONE_SECRETION	17	1.67666	0.0233161	0.064291	0.514784	0.975155	0.999635
c5	GO Molecular Function	HYDROLASE_ACTIVITY_HYDROLYZING_O_GLYCOSYL_COMPOUNDS	34	1.6742	0.0121951	0.0651899	1.0806	0.324841	0.47336
c5	GO Biological Process	VASCULATURE_DEVELOPMENT	52	1.66918	0.00660066	0.0673511	1.81158	0.00210526	0.0201196
c2 CP	BioCarta pathway	BIOCARTA_IL6_PATHWAY	22	1.66669	0.015748	0.0680143	1.65277	0.0123203	0.0476492
c3	TF motif	V$GATA_Q6	186	1.66661	0	0.0677107	1.47391	0.00424628	0.106264
c5	GO Molecular Function	POLYSACCHARIDE_BINDING	34	1.66589	0.00977199	0.0676726	1.3456	0.083691	0.181276
c3	TF motif	V$AP1_C	258	1.66574	0	0.0673559	1.52814	0	0.0876344
c2 CP	KEGG pathway	KEGG_TOLL_LIKE_RECEPTOR_SIGNALING_PATHWAY	84	1.66565	0.00738007	0.0670814	1.84744	0	0.0176183
c5	GO Biological Process	FEMALE_PREGNANCY	32	1.6614	0.00534759	0.0689325	1.62549	0.00590551	0.0548222
c5	GO Biological Process	COAGULATION	40	1.65924	0.00887574	0.0696858	1.68242	0.00614754	0.0410072
c5	GO Biological Process	HEMOSTASIS	44	1.65429	0.0126582	0.0716869	1.59046	0.0104603	0.0652482
c5	GO Biological Process	METAL_ION_TRANSPORT	111	1.65386	0	0.0715726	1.8931	0	0.0124312
c2 CP	Reactome pathway	REACTOME_DOWNSTREAM_TCR_SIGNALING	28	1.65348	0.0162162	0.0713942	1.36694	0.0795918	0.169348
c5	GO Cellular Component	INTEGRIN_COMPLEX	19	1.65307	0.0367454	0.0711521	1.0625	0.381053	0.507229
c5	GO Cellular Component	CELL_PROJECTION_PART	19	1.64341	0.0165746	0.0762202	1.63562	0.0104603	0.0519988
c5	GO Biological Process	BLOOD_COAGULATION	39	1.64194	0.00955414	0.0765908	1.64975	0.0043956	0.0484611
c2 CP	KEGG pathway	KEGG_ADIPOCYTOKINE_SIGNALING_PATHWAY	65	1.6409	0.0034965	0.0767256	1.84645	0	0.0175379
c5	GO Molecular Function	INTERLEUKIN_RECEPTOR_ACTIVITY	19	1.63997	0.0185676	0.076849	1.90034	0	0.0118256
c5	GO Biological Process	TRANSMEMBRANE_RECEPTOR_PROTEIN_TYROSINE_KINASE_SIGNALING_PATHWAY	83	1.63976	0	0.0767006	1.22191	0.12	0.289792
c5	GO Biological Process	CALCIUM_ION_TRANSPORT	24	1.63923	0.0262467	0.076581	1.6802	0.00671141	0.041652
c5	GO Molecular Function	CATION_CHANNEL_ACTIVITY	113	1.63835	0.00380228	0.0766732	1.68868	0.00217391	0.0405808
c2 CP	KEGG pathway	KEGG_CALCIUM_SIGNALING_PATHWAY	169	1.63601	0	0.0777595	1.74762	0	0.0283309
c2 CP	Reactome pathway	REACTOME_SEMA4D_INDUCED_CELL_MIGRATION_AND_GROWTH_CONE_COLLAPSE	22	1.63578	0.0232558	0.0774694	1.58085	0.0161616	0.0679763
c5	GO Cellular Component	CONTRACTILE_FIBER_PART	19	1.63527	0.0337662	0.0773387	1.77601	0.00662252	0.0232656
c2 CP	KEGG pathway	KEGG_GLYCEROLIPID_METABOLISM	48	1.63391	0.00626959	0.0777118	1.72722	0	0.0316193
c3	TF motif	V$E12_Q6	248	1.63247	0	0.0781372	1.51387	0.00214133	0.0897183
c5	GO Biological Process	REGULATION_OF_CELL_MIGRATION	28	1.63245	0.0241935	0.0777565	1.2109	0.214133	0.300456
c5	GO Molecular Function	MONOOXYGENASE_ACTIVITY	27	1.63174	0.0212202	0.0778176	1.38096	0.0871369	0.159937
c5	GO Biological Process	WOUND_HEALING	50	1.6309	0.00613497	0.0778923	1.51751	0.0295983	0.0897729
c2 CP	Reactome pathway	REACTOME_NCAM_SIGNALING_FOR_NEURITE_OUT_GROWTH	64	1.63006	0.0158228	0.0781225	-0.919178	0.629699	0.785691
c5	GO Molecular Function	METAL_ION_TRANSMEMBRANE_TRANSPORTER_ACTIVITY	141	1.6293	0	0.078233	1.69439	0.00212314	0.039201
c2 CP	KEGG pathway	KEGG_CYTOSOLIC_DNA_SENSING_PATHWAY	41	1.62836	0.0223464	0.0783714	1.35354	0.063786	0.177581
c2 CP	Reactome pathway	REACTOME_TRAFFICKING_OF_AMPA_RECEPTORS	25	1.62719	0.0187668	0.0785785	0.722269	0.873662	0.963257
c3	TF motif	GTGGGTGK_UNKNOWN	279	1.62514	0	0.0794127	1.04306	0.316742	0.542934
c5	GO Molecular Function	TRANSMEMBRANE_RECEPTOR_PROTEIN_PHOSPHATASE_ACTIVITY	18	1.62309	0.0374065	0.080211	1.51103	0.0542169	0.0912377
c3	TF motif	TGTYNNNNNRGCARM_UNKNOWN	82	1.62252	0.00352113	0.0800571	1.59963	0.004329	0.0621683
c2 CP	Reactome pathway	REACTOME_VOLTAGE_GATED_POTASSIUM_CHANNELS	43	1.62139	0.00882353	0.0801678	0.700337	0.926667	0.96746
c2 CP	KEGG pathway	KEGG_CELL_ADHESION_MOLECULES_CAMS	114	1.61823	0	0.0816717	1.51904	0.00881057	0.0900207
c5	GO Biological Process	CYTOKINE_METABOLIC_PROCESS	41	1.61751	0.0185759	0.0816781	1.65625	0.00816326	0.0467431
c2 CP	KEGG pathway	KEGG_REGULATION_OF_ACTIN_CYTOSKELETON	202	1.61636	0	0.0817291	1.56982	0	0.0722844
c3	TF motif	WGGAATGY_V$TEF1_Q6	346	1.61636	0	0.0813499	1.42335	0	0.137575
c5	GO Biological Process	ION_TRANSPORT	176	1.6143	0	0.0821065	2.02814	0	0.00335781
c5	GO Molecular Function	CYTOKINE_BINDING	47	1.6113	0.00584795	0.0836458	2.31241	0	0
c5	GO Cellular Component	CONTRACTILE_FIBER	21	1.60983	0.0131926	0.0841773	1.69132	0.0124481	0.0397563
c5	GO Biological Process	NEGATIVE_REGULATION_OF_CELLULAR_BIOSYNTHETIC_PROCESS	29	1.60935	0.0159574	0.0840406	1.16402	0.239264	0.353997
c3	microRNA motif	TACGGGT,MIR-99A,MIR-100,MIR-99B	23	1.60927	0.0254958	0.0836991	0.937506	0.519751	0.731882
c2 CP	KEGG pathway	KEGG_GLYCOSAMINOGLYCAN_BIOSYNTHESIS_KERATAN_SULFATE	15	1.60836	0.032634	0.0838433	1.36984	0.109208	0.167098
c5	GO Molecular Function	CALCIUM_CHANNEL_ACTIVITY	33	1.60683	0.017192	0.0843416	1.41212	0.0679012	0.142788
c5	GO Biological Process	REGULATION_OF_ENDOCYTOSIS	15	1.60647	0.020202	0.0841718	1.71308	0.0107991	0.0344413
c3	TF motif	V$NFKB_C	247	1.60285	0	0.0860799	1.4724	0.00431035	0.106642
c5	GO Molecular Function	RECEPTOR_SIGNALING_PROTEIN_ACTIVITY	80	1.60223	0	0.0861052	1.48352	0.0230126	0.102226
c5	GO Molecular Function	HEMATOPOIETIN_INTERFERON_CLASSD200_DOMAIN_CYTOKINE_RECEPTOR_ACTIVITY	32	1.60203	0.00821918	0.0858607	1.94977	0	0.00767416
c2 CP	KEGG pathway	KEGG_NOD_LIKE_RECEPTOR_SIGNALING_PATHWAY	53	1.60196	0.00607903	0.085543	0.989665	0.475904	0.639842
c2 CP	KEGG pathway	KEGG_MAPK_SIGNALING_PATHWAY	258	1.60176	0	0.0852444	1.56472	0	0.0740118
c2 CP	Reactome pathway	REACTOME_BIOLOGICAL_OXIDATIONS	103	1.60158	0.00347222	0.0849632	1.56929	0.00213675	0.072338
c2 CP	Reactome pathway	REACTOME_EFFECTS_OF_PIP2_HYDROLYSIS	23	1.60082	0.0261097	0.0849677	1.83219	0	0.0186309
c2 CP	KEGG pathway	KEGG_RENIN_ANGIOTENSIN_SYSTEM	17	1.60017	0.0290237	0.08498	1.9893	0	0.00609645
c3	TF motif	AAAYWAACM_V$HFH4_01	235	1.59967	0	0.0849033	1.64228	0	0.0505232
c3	TF motif	V$AP1_Q6	246	1.5938	0	0.0882276	1.5418	0	0.081784
c2 CP	Reactome pathway	REACTOME_CIRCADIAN_CLOCK	50	1.59341	0.00655738	0.0881085	1.78599	0.00430108	0.0221945
c2 CP	BioCarta pathway	BIOCARTA_P38MAPK_PATHWAY	36	1.59038	0.0112676	0.0895808	1.0377	0.39916	0.550339
c5	GO Cellular Component	CELL_PROJECTION	103	1.58876	0	0.0902551	1.61853	0	0.0567174
c2 CP	KEGG pathway	KEGG_ARACHIDONIC_ACID_METABOLISM	51	1.58869	0.00898204	0.0898967	1.66465	0.0063425	0.0448603
c2 CP	KEGG pathway	KEGG_VIRAL_MYOCARDITIS	57	1.58728	0.0122699	0.0902286	1.49158	0.0270833	0.100041
c2 CP	Reactome pathway	REACTOME_GAP_JUNCTION_TRAFFICKING	23	1.58685	0.0245902	0.0901634	1.3769	0.0894309	0.163098
c5	GO Biological Process	SECOND_MESSENGER_MEDIATED_SIGNALING	146	1.58654	0	0.0899528	1.5469	0.00220751	0.0799957
c5	GO Cellular Component	INTERCELLULAR_JUNCTION	64	1.58613	0.0103093	0.0898146	1.16691	0.203704	0.350381
c2 CP	KEGG pathway	KEGG_NEUROACTIVE_LIGAND_RECEPTOR_INTERACTION	259	1.58532	0	0.089905	1.53047	0.00224215	0.0868251
c2 CP	Reactome pathway	REACTOME_SYNTHESIS_OF_BILE_ACIDS_AND_BILE_SALTS_VIA_7ALPHA_HYDROXYCHOLESTEROL	15	1.58368	0.0232558	0.0905168	1.38911	0.096	0.154608
c5	GO Cellular Component	BASEMENT_MEMBRANE	36	1.58112	0.0221607	0.091663	1.20133	0.208589	0.309791
c2 CP	Reactome pathway	REACTOME_LATENT_INFECTION_OF_HOMO_SAPIENS_WITH_MYCOBACTERIUM_TUBERCULOSIS	30	1.58045	0.0223464	0.0918171	2.13011	0	0.00115517
c5	GO Biological Process	G_PROTEIN_SIGNALING_COUPLED_TO_CYCLIC_NUCLEOTIDE_SECOND_MESSENGER	97	1.57996	0.00711744	0.091675	1.50548	0.00877193	0.09413
c5	GO Biological Process	EPIDERMIS_DEVELOPMENT	60	1.57912	0.0139373	0.0918536	1.2072	0.152778	0.304446
c5	GO Biological Process	CYTOKINE_BIOSYNTHETIC_PROCESS	40	1.57861	0.0112994	0.0918123	1.61193	0.0160321	0.0585952
c3	microRNA motif	ACCAATC,MIR-509	43	1.57779	0.0115942	0.0919104	1.47217	0.0275424	0.106542
c5	GO Molecular Function	ION_CHANNEL_ACTIVITY	140	1.57179	0.004329	0.0951421	1.52488	0.00209205	0.0888684
c5	GO Molecular Function	LIPOPROTEIN_BINDING	18	1.56886	0.0285714	0.0966801	1.26464	0.172414	0.250575
c5	GO Biological Process	REGULATION_OF_MULTICELLULAR_ORGANISMAL_PROCESS	133	1.56763	0.00423729	0.0970032	1.94788	0	0.00775128
c3	TF motif	V$GATA_C	250	1.56716	0	0.0969331	1.2834	0.0174292	0.236908
c5	GO Biological Process	NEGATIVE_REGULATION_OF_DEVELOPMENTAL_PROCESS	181	1.56631	0	0.0969097	1.39373	0.0114155	0.152112
c5	GO Biological Process	POSITIVE_REGULATION_OF_TRANSFERASE_ACTIVITY	82	1.56447	0.0236487	0.0978155	1.60874	0.00429185	0.0593006
c5	GO Molecular Function	LIPID_TRANSPORTER_ACTIVITY	23	1.56421	0.0240642	0.0975614	1.89486	0.00213675	0.0124301
c2 CP	KEGG pathway	KEGG_CHEMOKINE_SIGNALING_PATHWAY	162	1.55712	0.00471698	0.101964	1.71671	0	0.0333623
c5	GO Molecular Function	PROTEIN_TYROSINE_PHOSPHATASE_ACTIVITY	51	1.55655	0.0208333	0.10203	1.62087	0.00831601	0.0558748
c2 CP	KEGG pathway	KEGG_ENDOCYTOSIS	167	1.55652	0	0.10165	1.88558	0	0.0129489
c2 CP	Reactome pathway	REACTOME_REGULATION_OF_BETA_CELL_DEVELOPMENT	29	1.55518	0.0163488	0.102482	0.904026	0.611554	0.787349
c5	GO Molecular Function	GATED_CHANNEL_ACTIVITY	117	1.55309	0	0.103407	1.54789	0.00423729	0.0796014
c5	GO Molecular Function	PEPTIDE_RECEPTOR_ACTIVITY	50	1.55277	0.0183486	0.103229	1.50888	0.0237069	0.0922748
c2 CP	Reactome pathway	REACTOME_FRS2_MEDIATED_CASCADE	36	1.5498	0.0113636	0.10479	-0.684827	0.939823	0.99349
c2 CP	Reactome pathway	REACTOME_PROTEOLYTIC_CLEAVAGE_OF_SNARE_COMPLEX_PROTEINS	15	1.5498	0.0438144	0.104386	0.973246	0.480412	0.668074
c3	TF motif	V$MYOD_Q6	231	1.54936	0	0.104279	1.16339	0.105263	0.354383
c5	GO Biological Process	RESPONSE_TO_HYPOXIA	26	1.54813	0.0428954	0.104819	1.24542	0.176991	0.265903
c5	GO Biological Process	TRANSMISSION_OF_NERVE_IMPULSE	179	1.54546	0	0.106657	0.896766	0.749474	0.796171
c2 CP	BioCarta pathway	BIOCARTA_TH1TH2_PATHWAY	18	1.54436	0.0329114	0.107091	1.80147	0.00204499	0.0207412
c5	GO Biological Process	CATION_TRANSPORT	139	1.54371	0.00404858	0.107169	1.85999	0	0.0153414
c3	TF motif	V$AP1_Q6_01	250	1.54219	0	0.107934	1.55684	0	0.0766675
c5	GO Biological Process	NEGATIVE_REGULATION_OF_BIOSYNTHETIC_PROCESS	30	1.54173	0.0187668	0.107834	1.21237	0.213675	0.298622
c5	GO Molecular Function	VOLTAGE_GATED_CALCIUM_CHANNEL_ACTIVITY	18	1.53988	0.0527638	0.108776	0.945395	0.539916	0.719749
c5	GO Biological Process	SYNAPTIC_TRANSMISSION	164	1.53969	0	0.10849	0.708627	0.997849	0.964601
c5	GO Biological Process	HEMOPOIETIC_OR_LYMPHOID_ORGAN_DEVELOPMENT	72	1.53623	0.0133779	0.110486	1.85683	0	0.0158526
c3	TF motif	YATTNATC_UNKNOWN	348	1.53594	0	0.110308	1.27612	0.0176211	0.240904
c5	GO Biological Process	REGULATION_OF_CYTOKINE_BIOSYNTHETIC_PROCESS	37	1.53473	0.0215633	0.110775	1.41037	0.0578512	0.143424
c5	GO Biological Process	REGULATION_OF_BODY_FLUID_LEVELS	52	1.53224	0.0128617	0.112491	1.43175	0.0369565	0.132632
c5	GO Biological Process	ANION_TRANSPORT	30	1.53118	0.0294118	0.112909	2.02378	0	0.00356207
c2 CP	Reactome pathway	REACTOME_NEGATIVE_REGULATION_OF_FGFR_SIGNALING	36	1.52851	0.0396825	0.114631	0.957183	0.51634	0.700072
c2 CP	Reactome pathway	REACTOME_HEMOSTASIS	410	1.52839	0	0.114253	1.55365	0	0.0779204
c5	GO Molecular Function	RHODOPSIN_LIKE_RECEPTOR_ACTIVITY	125	1.52673	0.00423729	0.115094	1.58563	0.0021322	0.0674199
c3	TF motif	V$HFH3_01	174	1.52473	0	0.116186	1.31342	0.0286885	0.209281
c2 CP	Reactome pathway	REACTOME_SEMA4D_IN_SEMAPHORIN_SIGNALING	27	1.52201	0.0328358	0.117925	1.83807	0.00856531	0.018191
c2 CP	Reactome pathway	REACTOME_TRANSPORT_OF_GLUCOSE_AND_OTHER_SUGARS_BILE_SALTS_AND_ORGANIC_ACIDS_METAL_IONS_AND_AMINE_COMPOUNDS	86	1.52144	0.00396825	0.117829	1.46338	0.0203666	0.111925
c5	GO Biological Process	RESPONSE_TO_OTHER_ORGANISM	65	1.51926	0.00699301	0.119254	1.562	0.0149893	0.0745342
c5	GO Biological Process	G_PROTEIN_SIGNALING_COUPLED_TO_CAMP_NUCLEOTIDE_SECOND_MESSENGER	62	1.51794	0.00955414	0.119868	1.58292	0.00210526	0.0676958
c5	GO Biological Process	HEMOPOIESIS	70	1.51528	0.0100334	0.121659	1.78506	0	0.0222174
c3	TF motif	V$TATA_C	258	1.51267	0	0.12339	1.04144	0.316514	0.545028
c3	TF motif	V$NRSF_01	94	1.51136	0.00763359	0.124032	0.988008	0.476395	0.642201
c5	GO Cellular Component	VOLTAGE_GATED_CALCIUM_CHANNEL_COMPLEX	15	1.51086	0.0405728	0.124062	1.08898	0.344064	0.459897
c5	GO Molecular Function	ACTIN_BINDING	73	1.51078	0.00993378	0.123678	0.842406	0.777283	0.863255
c5	GO Molecular Function	CARBOHYDRATE_BINDING	61	1.50576	0.00946372	0.127372	1.46339	0.0260304	0.112186
c3	TF motif	V$HEB_Q6	247	1.50546	0	0.127204	1.54522	0	0.0806048
c3	TF motif	V$TAXCREB_01	123	1.50451	0	0.127657	0.803566	0.922049	0.903811
c5	GO Biological Process	ACTIVATION_OF_MAPK_ACTIVITY	41	1.50419	0.0233236	0.12745	1.78088	0	0.0230026
c3	TF motif	V$STAT_01	239	1.50394	0	0.127216	1.49426	0	0.0992803
c5	GO Biological Process	ANATOMICAL_STRUCTURE_MORPHOGENESIS	354	1.49975	0	0.130215	1.35988	0	0.173354
c3	TF motif	V$P53_DECAMER_Q2	243	1.49959	0	0.129922	1.39596	0.00440529	0.15102
c5	GO Molecular Function	ATPASE_ACTIVITY_COUPLED_TO_TRANSMEMBRANE_MOVEMENT_OF_IONS_PHOSPHORYLATIVE_MECHANISM	19	1.49953	0.0672043	0.129528	1.81269	0	0.0203497
c5	GO Molecular Function	CALCIUM_ION_BINDING	93	1.49937	0.00719425	0.12925	1.44842	0.0299786	0.121657
c3	TF motif	V$FREAC4_01	141	1.49882	0.00462963	0.129245	1.22472	0.085595	0.288652
c3	TF motif	V$LMO2COM_02	231	1.49799	0.00571429	0.12953	1.5321	0	0.0864047
c2 CP	Reactome pathway	REACTOME_POTASSIUM_CHANNELS	96	1.4978	0.00757576	0.129299	0.787185	0.910256	0.920395
c3	TF motif	V$NFKAPPAB65_01	224	1.49633	0	0.130055	1.29132	0.0199115	0.228994
c3	TF motif	V$GATA6_01	252	1.49567	0	0.130302	1.34632	0.00436681	0.182136
c2 CP	BioCarta pathway	BIOCARTA_DC_PATHWAY	19	1.49511	0.0467532	0.130269	1.79544	0.00212314	0.0210771
c3	TF motif	V$NKX62_Q2	224	1.49401	0	0.130755	1.39854	0.00650759	0.149938
c5	GO Biological Process	HOMEOSTATIC_PROCESS	188	1.49194	0.00497512	0.132085	1.75019	0	0.0278132
c3	TF motif	RYTGCNWTGGNR_UNKNOWN	109	1.48933	0	0.133889	1.16197	0.161702	0.356425
c3	TF motif	V$NFKAPPAB_01	236	1.48865	0	0.134045	1.16698	0.108647	0.350658
c2 CP	KEGG pathway	KEGG_ASTHMA	21	1.48731	0.0546448	0.134859	0.821266	0.723684	0.886505
c5	GO Biological Process	CYTOKINE_PRODUCTION	66	1.48371	0.00689655	0.137279	1.34479	0.0617021	0.181808
c2 CP	Reactome pathway	REACTOME_PI_3K_CASCADE	54	1.48231	0.0185185	0.1381	1.20966	0.172708	0.301755
c5	GO Molecular Function	LIPID_BINDING	84	1.48146	0.00378788	0.138411	1.78639	0	0.0223259
c2 CP	Reactome pathway	REACTOME_SIGNALING_BY_PDGF	114	1.48082	0.004	0.138476	1.21253	0.119403	0.298735
c3	TF motif	V$NF1_Q6_01	247	1.48051	0	0.138331	1.52857	0	0.0879453
c3	TF motif	V$P53_02	239	1.47965	0	0.138694	1.28448	0.0234192	0.236149
c5	GO Molecular Function	ACTIN_FILAMENT_BINDING	23	1.47805	0.0704961	0.139712	-1.32365	0.119002	0.15392
c3	TF motif	V$HMEF2_Q6	131	1.47666	0.0083682	0.140683	1.35614	0.0387931	0.176119
c3	TF motif	V$AP4_Q6	212	1.47619	0.005291	0.140687	1.75773	0	0.0265511
c5	GO Biological Process	REGULATION_OF_CELL_DIFFERENTIATION	55	1.47571	0.0135135	0.140675	1.22766	0.138229	0.285566
c5	GO Molecular Function	ANTIGEN_BINDING	17	1.47522	0.0790123	0.140556	1.32285	0.126506	0.199989
c2 CP	KEGG pathway	KEGG_ARRHYTHMOGENIC_RIGHT_VENTRICULAR_CARDIOMYOPATHY_ARVC	71	1.47393	0.015674	0.141193	1.56306	0.014433	0.0746933
c2 CP	BioCarta pathway	BIOCARTA_IL1R_PATHWAY	31	1.47385	0.0457143	0.14082	1.09795	0.311015	0.444663
c5	GO Biological Process	IMMUNE_EFFECTOR_PROCESS	32	1.47321	0.0372493	0.14093	1.79716	0.0021322	0.0208235
c5	GO Molecular Function	STRUCTURAL_CONSTITUENT_OF_CYTOSKELETON	48	1.47031	0.0339506	0.143016	0.938635	0.547475	0.730536
c3	TF motif	V$SMAD3_Q6	223	1.46712	0	0.145503	1.17987	0.110865	0.335799
c2 CP	KEGG pathway	KEGG_TYPE_I_DIABETES_MELLITUS	31	1.4656	0.0431035	0.146426	1.67228	0.0151515	0.0433652
c2 CP	Reactome pathway	REACTOME_NEURONAL_SYSTEM	266	1.46516	0	0.14639	0.92601	0.712418	0.751677
c5	GO Biological Process	ACTIN_FILAMENT_ORGANIZATION	24	1.46206	0.0431267	0.148826	1.42355	0.0647773	0.13771
c5	GO Molecular Function	G_PROTEIN_COUPLED_RECEPTOR_ACTIVITY	178	1.46183	0	0.148545	1.52306	0	0.0896044
c3	TF motif	V$MEF2_02	211	1.46096	0	0.148897	1.55175	0	0.0786094
c3	TF motif	V$CEBP_Q2_01	255	1.45896	0	0.150314	1.49109	0.00225734	0.100085
c2 CP	Reactome pathway	REACTOME_CYTOCHROME_P450_ARRANGED_BY_SUBSTRATE_TYPE	40	1.45666	0.0253165	0.15196	1.41677	0.0684327	0.140413
c5	GO Biological Process	RESPONSE_TO_CHEMICAL_STIMULUS	271	1.4563	0	0.151872	1.79011	0	0.0217223
c5	GO Molecular Function	HEMATOPOIETIN_INTERFERON_CLASSD200_DOMAIN_CYTOKINE_RECEPTOR_BINDING	17	1.45421	0.053528	0.153319	0.995767	0.473361	0.626139
c3	TF motif	CTGRYYYNATT_UNKNOWN	68	1.45028	0.0205479	0.156579	1.49229	0.0193133	0.099769
c3	TF motif	V$FOXD3_01	188	1.44914	0	0.157179	1.04994	0.315041	0.530607
c2 CP	Reactome pathway	REACTOME_IRON_UPTAKE_AND_TRANSPORT	35	1.4472	0.0414201	0.158768	1.82537	0.00638298	0.018856
c3	TF motif	V$SRF_C	198	1.44509	0	0.160405	1.22733	0.0809717	0.285315
c2 CP	KEGG pathway	KEGG_MATURITY_ONSET_DIABETES_OF_THE_YOUNG	25	1.44473	0.0718085	0.160249	0.593107	0.974684	0.994206
c5	GO Biological Process	MONOVALENT_INORGANIC_CATION_TRANSPORT	89	1.44441	0.0228137	0.160228	1.74394	0	0.0285839
c3	TF motif	V$CEBPB_01	250	1.44392	0.00966184	0.160228	1.42254	0.0113122	0.137837
c2 CP	Reactome pathway	REACTOME_TRANSFERRIN_ENDOCYTOSIS_AND_RECYCLING	24	1.44381	0.0710382	0.159846	1.80576	0.00202429	0.02062
c2 CP	BioCarta pathway	BIOCARTA_CARDIACEGF_PATHWAY	18	1.44377	0.0961039	0.159411	1.29071	0.149378	0.229158
c5	GO Cellular Component	PROTEINACEOUS_EXTRACELLULAR_MATRIX	93	1.4434	0.0119522	0.15926	1.19262	0.142202	0.319076
c3	TF motif	V$GATA1_05	267	1.44247	0	0.159673	1.08287	0.213389	0.469687
c2 CP	Reactome pathway	REACTOME_PHOSPHOLIPASE_C_MEDIATED_CASCADE	49	1.44212	0.0267857	0.159574	1.10469	0.305668	0.435842
c5	GO Biological Process	NEGATIVE_REGULATION_OF_CELL_DIFFERENTIATION	26	1.44179	0.0555556	0.159372	-0.652779	0.92955	0.997173
c3	microRNA motif	TCTGATC,MIR-383	45	1.44177	0.0431894	0.158921	1.26286	0.122951	0.250388
c3	TF motif	V$IRF2_01	121	1.44175	0.00396825	0.158477	1.40664	0.0157658	0.145354
c5	GO Cellular Component	VOLTAGE_GATED_POTASSIUM_CHANNEL_COMPLEX	39	1.44118	0.0442478	0.158545	0.968404	0.493478	0.676886
c5	GO Biological Process	GROWTH	75	1.44108	0.0143885	0.158212	1.32635	0.0744681	0.197686
c3	TF motif	V$AP4_01	246	1.4398	0	0.159001	1.22045	0.045977	0.291048
c5	GO Biological Process	POSITIVE_REGULATION_OF_MAP_KINASE_ACTIVITY	46	1.43957	0.0393258	0.158772	1.73299	0.00207469	0.0302361
c5	GO Biological Process	DI___TRI_VALENT_INORGANIC_CATION_TRANSPORT	29	1.4364	0.0546448	0.16134	1.45338	0.0542798	0.118584
c5	GO Biological Process	GENERATION_OF_A_SIGNAL_INVOLVED_IN_CELL_CELL_SIGNALING	29	1.43569	0.0722543	0.161569	-0.66283	0.938202	0.997679
c5	GO Biological Process	GENERATION_OF_NEURONS	75	1.43514	0.0208333	0.16166	0.912646	0.617582	0.773117
c5	GO Biological Process	RESPONSE_TO_VIRUS	40	1.43306	0.0426136	0.163432	1.40469	0.0639659	0.146193
c2 CP	Reactome pathway	REACTOME_SYNTHESIS_OF_PC	17	1.43224	0.0678851	0.163803	1.87851	0.00414938	0.0135642
c3	TF motif	V$HLF_01	244	1.43203	0.00574713	0.163607	1.59037	0	0.0650505
c5	GO Biological Process	PROTEIN_AMINO_ACID_PHOSPHORYLATION	268	1.43143	0	0.163728	1.41359	0.00221239	0.141614
c2 CP	BioCarta pathway	BIOCARTA_NO2IL12_PATHWAY	17	1.43094	0.0904255	0.163784	1.02895	0.434511	0.564016
c3	TF motif	V$NFKB_Q6	239	1.43087	0	0.163386	1.39519	0.0104384	0.151083
c2 CP	Reactome pathway	REACTOME_SIGNALING_BY_FGFR1_MUTANTS	28	1.42854	0.0740741	0.165127	1.27217	0.142259	0.244377
c3	TF motif	V$MEF2_Q6_01	228	1.42819	0	0.164983	1.66626	0	0.0447035
c5	GO Biological Process	MAPKKK_CASCADE_GO_0000165	101	1.42806	0.0143885	0.164695	1.70518	0	0.0360176
c2 CP	Reactome pathway	REACTOME_TIGHT_JUNCTION_INTERACTIONS	28	1.42727	0.0524862	0.165097	1.26749	0.147186	0.248268
c3	TF motif	V$EN1_01	100	1.4248	0.00772201	0.167302	0.942749	0.591376	0.723701
c5	GO Biological Process	EXTRACELLULAR_STRUCTURE_ORGANIZATION_AND_BIOGENESIS	27	1.42428	0.0708861	0.167301	1.37306	0.087234	0.165517
c3	TF motif	V$NKX25_02	236	1.42278	0.00578035	0.168411	1.26657	0.0356347	0.248507
c5	GO Cellular Component	RUFFLE	31	1.42231	0.0576923	0.168364	0.945087	0.561181	0.719421
c2 CP	BioCarta pathway	BIOCARTA_TOLL_PATHWAY	35	1.42129	0.0564516	0.168937	1.61044	0.0102459	0.0591687
c3	TF motif	V$HNF3ALPHA_Q6	194	1.42063	0.0195122	0.169195	1.39586	0.00417537	0.150796
c5	GO Biological Process	NEGATIVE_REGULATION_OF_MULTICELLULAR_ORGANISMAL_PROCESS	26	1.42	0.0641711	0.169391	1.68018	0.00425532	0.0414482
c5	GO Biological Process	PROTEIN_KINASE_CASCADE	278	1.41766	0.00584795	0.171341	1.79733	0	0.0209733
c5	GO Biological Process	CYCLIC_NUCLEOTIDE_MEDIATED_SIGNALING	99	1.41725	0.0362903	0.17132	1.48043	0.0152838	0.103711
c5	GO Biological Process	LEUKOCYTE_DIFFERENTIATION	34	1.41601	0.0637681	0.172089	1.65842	0.0147679	0.0462365
c5	GO Biological Process	REGULATION_OF_MAP_KINASE_ACTIVITY	66	1.41414	0.0515464	0.1735	1.72845	0.00218818	0.0314708
c3	TF motif	V$IK3_01	213	1.41409	0.00568182	0.173106	1.18683	0.110883	0.327069
c2 CP	Reactome pathway	REACTOME_BILE_ACID_AND_BILE_SALT_METABOLISM	26	1.41389	0.0866142	0.172821	1.42256	0.0730689	0.138131
c5	GO Cellular Component	COLLAGEN	23	1.41375	0.0880682	0.172574	-1.39131	0.0671506	0.107054
c2 CP	Reactome pathway	REACTOME_GENERATION_OF_SECOND_MESSENGER_MOLECULES	22	1.41327	0.0736842	0.172589	1.19432	0.245798	0.316851
c2 CP	Reactome pathway	REACTOME_BOTULINUM_NEUROTOXICITY	17	1.41267	0.0966057	0.172789	0.886346	0.62395	0.814074
c5	GO Biological Process	CAMP_MEDIATED_SIGNALING	63	1.41079	0.0534591	0.174348	1.51793	0.0245399	0.0897172
c3	TF motif	V$GATA3_01	222	1.40966	0.00549451	0.175029	1.39913	0.0112613	0.149963
c3	TF motif	V$CREBP1_01	172	1.40853	0.00442478	0.17586	1.41907	0.00434783	0.138607
c3	TF motif	V$CREL_01	241	1.40742	0	0.176573	1.39059	0.00210084	0.154012
c5	GO Cellular Component	EXTRACELLULAR_MATRIX_PART	56	1.40729	0.0384615	0.17622	-1.1349	0.243762	0.384479
c2 CP	Reactome pathway	REACTOME_INTERACTION_BETWEEN_L1_AND_ANKYRINS	21	1.40723	0.094086	0.17582	1.36248	0.101796	0.172561
c3	TF motif	TTAYRTAA_V$E4BP4_01	253	1.4053	0.00613497	0.177457	1.61522	0	0.0579206
c5	GO Cellular Component	EXTRACELLULAR_MATRIX	95	1.40347	0.0294118	0.179026	1.19472	0.140461	0.316539
c2 CP	BioCarta pathway	BIOCARTA_EGF_PATHWAY	31	1.4031	0.0601719	0.179042	1.83184	0	0.0184758
c2 CP	Reactome pathway	REACTOME_AMINE_COMPOUND_SLC_TRANSPORTERS	27	1.4001	0.0621622	0.18177	1.38953	0.0833333	0.154806
c5	GO Biological Process	RESPONSE_TO_BACTERIUM	24	1.40003	0.079235	0.18137	1.47605	0.0460526	0.105166
c2 CP	KEGG pathway	KEGG_PRIMARY_BILE_ACID_BIOSYNTHESIS	16	1.39471	0.109974	0.186544	1.25208	0.192478	0.258889
c5	GO Cellular Component	SECRETORY_GRANULE	16	1.39464	0.0965147	0.186169	1.3797	0.102784	0.160936
c2 CP	Reactome pathway	REACTOME_SIGNALING_BY_ILS	102	1.39411	0.0281125	0.186226	1.66683	0	0.0449071
c5	GO Biological Process	OXYGEN_AND_REACTIVE_OXYGEN_SPECIES_METABOLIC_PROCESS	18	1.39172	0.10733	0.188417	1.7292	0.00621118	0.031377
c5	GO Biological Process	PHOSPHOINOSITIDE_MEDIATED_SIGNALING	43	1.3914	0.0546448	0.188347	1.14738	0.242762	0.374265
c2 CP	KEGG pathway	KEGG_GLYCOSPHINGOLIPID_BIOSYNTHESIS_GANGLIO_SERIES	15	1.39016	0.09	0.189215	1.55617	0.0461216	0.0768557
c5	GO Molecular Function	SODIUM_CHANNEL_ACTIVITY	16	1.38666	0.0923483	0.192649	1.82612	0.0021097	0.0187751
c5	GO Biological Process	MESODERM_DEVELOPMENT	22	1.38655	0.108247	0.192322	1.62231	0.0168421	0.0556885
c2 CP	Reactome pathway	REACTOME_ION_CHANNEL_TRANSPORT	51	1.38456	0.0474777	0.194176	1.47881	0.0431211	0.103907
c5	GO Biological Process	SKELETAL_DEVELOPMENT	96	1.38419	0.0367347	0.194075	-0.862419	0.790291	0.877036
c5	GO Biological Process	NEUROLOGICAL_SYSTEM_PROCESS	355	1.38415	0	0.193651	0.960976	0.568282	0.692246
c2 CP	BioCarta pathway	BIOCARTA_RHO_PATHWAY	30	1.3838	0.0643432	0.193564	1.48785	0.0416667	0.101116
c5	GO Cellular Component	CELL_MATRIX_JUNCTION	16	1.38266	0.0957179	0.194466	1.13464	0.309278	0.394275
c5	GO Biological Process	POSITIVE_REGULATION_OF_CATALYTIC_ACTIVITY	156	1.38222	0.010582	0.194425	1.61479	0	0.057623
c2 CP	Reactome pathway	REACTOME_AMINE_LIGAND_BINDING_RECEPTORS	35	1.3806	0.0707692	0.195818	1.3565	0.0905433	0.176078
c3	TF motif	V$FREAC7_01	176	1.37989	0.0045045	0.196176	1.01468	0.400442	0.591224
c5	GO Biological Process	REGULATION_OF_CYTOSKELETON_ORGANIZATION_AND_BIOGENESIS	27	1.37908	0.0934066	0.196679	0.785095	0.783784	0.92247
c5	GO Molecular Function	PHOSPHOLIPID_BINDING	44	1.37893	0.0672783	0.19636	1.24112	0.126882	0.27035
c2 CP	Reactome pathway	REACTOME_PRE_NOTCH_PROCESSING_IN_GOLGI	16	1.37855	0.10396	0.196318	1.56082	0.0502092	0.0750766
c2 CP	KEGG pathway	KEGG_TASTE_TRANSDUCTION	43	1.37747	0.0615836	0.197128	1.66527	0.01002	0.044982
c3	TF motif	RAAGNYNNCTTY_UNKNOWN	134	1.37668	0.0163934	0.197573	1.54314	0.00211416	0.0815097
c5	GO Molecular Function	CATION_TRANSMEMBRANE_TRANSPORTER_ACTIVITY	205	1.37385	0	0.20034	1.54084	0	0.0821237
c3	TF motif	V$AREB6_02	243	1.37349	0	0.200352	1.21909	0.0767494	0.292977
c3	TF motif	V$HFH4_01	185	1.37154	0.0106383	0.202162	1.26427	0.0417582	0.250778
c5	GO Cellular Component	CELL_SUBSTRATE_ADHERENS_JUNCTION	15	1.37141	0.107143	0.201835	1.10922	0.331731	0.429737
c3	microRNA motif	TCTCTCC,MIR-185	113	1.36915	0.0151515	0.203998	0.874994	0.775056	0.828149
c3	TF motif	GGGNNTTTCC_V$NFKB_Q6_01	125	1.36912	0.0297398	0.203534	1.35079	0.0299786	0.179643
c5	GO Cellular Component	APICAL_PART_OF_CELL	17	1.36851	0.102302	0.20377	1.35505	0.10989	0.177091
c3	TF motif	V$E4BP4_01	212	1.36838	0.0103627	0.203385	1.49547	0.00217865	0.0987805
c5	GO Molecular Function	ION_TRANSMEMBRANE_TRANSPORTER_ACTIVITY	264	1.3673	0	0.204126	1.68657	0	0.0409836
c5	GO Molecular Function	PROTEIN_KINASE_BINDING	60	1.36698	0.0480769	0.204006	0.804257	0.857447	0.904043
c2 CP	Reactome pathway	REACTOME_SYNTHESIS_OF_BILE_ACIDS_AND_BILE_SALTS	19	1.36665	0.0848329	0.203899	1.26264	0.197425	0.249982
c2 CP	KEGG pathway	KEGG_PRIMARY_IMMUNODEFICIENCY	33	1.36633	0.0739645	0.203813	1.02685	0.417515	0.566859
c3	TF motif	V$CHX10_01	208	1.36494	0.0163043	0.204795	1.0232	0.371197	0.57446
c5	GO Biological Process	G_PROTEIN_SIGNALING_ADENYLATE_CYCLASE_ACTIVATING_PATHWAY	23	1.36466	0.0810811	0.204588	1.4881	0.0327511	0.101224
c5	GO Molecular Function	EXTRACELLULAR_MATRIX_STRUCTURAL_CONSTITUENT	24	1.36413	0.134367	0.204681	1.57286	0.0194805	0.0709175
c3	TF motif	V$RSRFC4_01	231	1.36326	0.0171429	0.205184	1.38927	0.00230415	0.154763
c3	TF motif	V$HNF3_Q6	179	1.36264	0.00458716	0.205387	1.12522	0.164474	0.405298
c2 CP	KEGG pathway	KEGG_O_GLYCAN_BIOSYNTHESIS	29	1.36156	0.102902	0.206067	0.869216	0.658747	0.835833
c5	GO Biological Process	ACTIVATION_OF_PROTEIN_KINASE_ACTIVITY	25	1.36088	0.108401	0.206378	1.14924	0.255624	0.372586
c5	GO Biological Process	NEGATIVE_REGULATION_OF_PROGRAMMED_CELL_DEATH	140	1.35763	0.0242915	0.209884	1.20459	0.122363	0.307765
c3	TF motif	V$CEBP_Q3	230	1.35734	0.0116959	0.209735	1.39111	0.00224719	0.153807
c2 CP	KEGG pathway	KEGG_ANTIGEN_PROCESSING_AND_PRESENTATION	45	1.35637	0.0603448	0.210506	1.35819	0.0903491	0.174486
c3	TF motif	V$E2A_Q2	225	1.35535	0	0.211307	1.24795	0.0438597	0.263051
c3	TF motif	V$GATA1_02	230	1.35531	0.0322581	0.21083	1.41052	0.00213675	0.143593
c5	GO Molecular Function	ANION_TRANSMEMBRANE_TRANSPORTER_ACTIVITY	56	1.35516	0.0535714	0.21055	1.21423	0.1639	0.298525
c2 CP	Reactome pathway	REACTOME_G_ALPHA_S_SIGNALLING_EVENTS	112	1.35499	0.0380228	0.210289	1.59421	0	0.0643324
c2 CP	Reactome pathway	REACTOME_G_ALPHA_Q_SIGNALLING_EVENTS	171	1.35384	0.0236967	0.211089	1.49247	0.00217865	0.0999164
c3	TF motif	CCANNAGRKGGC_UNKNOWN	104	1.35172	0.0445344	0.213089	-0.859415	0.792453	0.878955
c5	GO Biological Process	PHOSPHORYLATION	300	1.35083	0.00719425	0.213702	1.40813	0.00445434	0.14491
c3	TF motif	ARGGGTTAA_UNKNOWN	112	1.34971	0.0415094	0.214653	1.02891	0.362851	0.563592
c5	GO Biological Process	G_PROTEIN_SIGNALING_COUPLED_TO_IP3_SECOND_MESSENGERPHOSPHOLIPASE_C_ACTIVATING	40	1.34952	0.0833333	0.214372	1.07865	0.340381	0.476979
c2 CP	Reactome pathway	REACTOME_NETRIN1_SIGNALING	36	1.34913	0.0697674	0.214455	1.42605	0.0602151	0.136407
c5	GO Cellular Component	LEADING_EDGE	47	1.34843	0.0776699	0.214858	1.14701	0.221545	0.374646
c5	GO Biological Process	ENZYME_LINKED_RECEPTOR_PROTEIN_SIGNALING_PATHWAY	137	1.34793	0.0381356	0.214873	1.21333	0.0935551	0.298102
c3	TF motif	V$TATA_01	221	1.34455	0.015873	0.218364	1.21346	0.0635965	0.298265
c2 CP	Reactome pathway	REACTOME_NITRIC_OXIDE_STIMULATES_GUANYLATE_CYCLASE	25	1.344	0.114362	0.218555	1.4204	0.0756303	0.138336
c5	GO Biological Process	SKELETAL_MUSCLE_DEVELOPMENT	29	1.34221	0.0982659	0.220371	0.882783	0.634573	0.820881
c5	GO Biological Process	REGULATION_OF_ANATOMICAL_STRUCTURE_MORPHOGENESIS	23	1.33748	0.110803	0.225587	1.19638	0.216867	0.314667
c3	TF motif	V$AREB6_01	250	1.33724	0.0166667	0.225393	1.22454	0.0563991	0.288526
c2 CP	Reactome pathway	REACTOME_AXON_GUIDANCE	234	1.33696	0.0060241	0.225273	1.19739	0.0963303	0.314113
c3	microRNA motif	CACTTTG,MIR-520G,MIR-520H	227	1.33694	0.00561798	0.224787	-1.07624	0.266791	0.477064
c5	GO Biological Process	HUMORAL_IMMUNE_RESPONSE	30	1.33525	0.107735	0.226394	1.35366	0.0873181	0.177748
c2 CP	BioCarta pathway	BIOCARTA_NO1_PATHWAY	25	1.33511	0.0991957	0.226111	1.43294	0.0622318	0.132457
c5	GO Biological Process	TISSUE_REMODELING	25	1.33313	0.109626	0.228278	1.61412	0.0334728	0.0577242
c3	TF motif	V$FOXJ2_01	168	1.33288	0.0358974	0.228133	1.04722	0.324263	0.53574
c3	TF motif	V$TFIIA_Q6	237	1.33245	0.00613497	0.228224	-0.908613	0.742701	0.801561
c5	GO Biological Process	RESPONSE_TO_BIOTIC_STIMULUS	99	1.33212	0.0532319	0.228171	1.68824	0.00202429	0.0405498
c5	GO Biological Process	MUSCLE_DEVELOPMENT	91	1.3295	0.0706714	0.231117	1.1802	0.15	0.33645
c5	GO Molecular Function	OXIDOREDUCTASE_ACTIVITY_ACTING_ON_THE_ALDEHYDE_OR_OXO_GROUP_OF_DONORSNAD_OR_NADP_AS_ACCEPTOR	15	1.32942	0.141414	0.230689	1.54304	0.0319149	0.0813211
c5	GO Biological Process	REGULATION_OF_TRANSPORT	63	1.32841	0.0675241	0.231431	0.97776	0.496907	0.661583
c5	GO Biological Process	DETECTION_OF_CHEMICAL_STIMULUS	16	1.32802	0.138021	0.231413	1.62417	0.0274262	0.0549984
c5	GO Molecular Function	AMINE_RECEPTOR_ACTIVITY	33	1.32761	0.0873494	0.231433	1.25401	0.161885	0.257754
c3	TF motif	V$OCT1_07	147	1.32757	0.0220264	0.23099	0.832333	0.864301	0.873939
c5	GO Biological Process	REGULATION_OF_TRANSCRIPTION_FACTOR_ACTIVITY	38	1.32684	0.104348	0.231375	-0.777477	0.82205	0.955086
c3	TF motif	V$IK2_01	253	1.32651	0	0.231316	1.29812	0.0287611	0.222648
c3	TF motif	CTGYNNCTYTAA_UNKNOWN	78	1.32622	0.0363636	0.231143	1.34247	0.0669546	0.183921
c5	GO Molecular Function	INORGANIC_ANION_TRANSMEMBRANE_TRANSPORTER_ACTIVITY	19	1.32604	0.146739	0.230903	1.43561	0.0652174	0.130857
c5	GO Biological Process	LYMPHOCYTE_DIFFERENTIATION	26	1.32526	0.111111	0.231491	1.88492	0	0.0129222
c3	TF motif	V$AP4_Q6_01	243	1.32157	0.00549451	0.235933	1.15614	0.108959	0.363368
c5	GO Cellular Component	CELL_SURFACE	77	1.31988	0.0708955	0.237753	0.958191	0.533195	0.698456
c3	TF motif	V$HEN1_01	184	1.31923	0.0246305	0.238182	1.21373	0.0809628	0.298593
c3	microRNA motif	AAACCAC,MIR-140	104	1.31647	0.0298507	0.241451	1.27409	0.0681818	0.242219
c3	TF motif	TAAWWATAG_V$RSRFC4_Q2	150	1.31571	0.028169	0.241987	1.43173	0.00833333	0.132336
c5	GO Biological Process	POSITIVE_REGULATION_OF_CELL_PROLIFERATION	140	1.31451	0.0425532	0.243105	-1.07342	0.294922	0.481029
c2 CP	Reactome pathway	REACTOME_CELL_CELL_COMMUNICATION	111	1.31438	0.035461	0.242733	1.26275	0.0703934	0.250188
c2 CP	BioCarta pathway	BIOCARTA_PGC1A_PATHWAY	17	1.31416	0.158854	0.242523	0.669458	0.892405	0.977416
c3	TF motif	V$CEBPB_02	244	1.3122	0	0.244559	1.47179	0	0.106626
c2 CP	BioCarta pathway	BIOCARTA_PDGF_PATHWAY	32	1.31203	0.111111	0.244317	1.73803	0.00638298	0.0290276
c3	TF motif	V$MEF2_01	136	1.31172	0.0460829	0.244246	1.51688	0.00659341	0.0896563
c5	GO Biological Process	REGULATION_OF_ACTION_POTENTIAL	17	1.31096	0.157068	0.244807	1.27549	0.166667	0.241431
c3	TF motif	V$HNF1_Q6	231	1.31062	0.0129032	0.244695	1.45963	0.00203252	0.114123
c3	microRNA motif	CAGCACT,MIR-512-3P	145	1.31057	0.0357143	0.244256	1.13668	0.186747	0.392166
c5	GO Biological Process	CALCIUM_MEDIATED_SIGNALING	15	1.3078	0.15404	0.247502	1.51884	0.0277778	0.0899097
c3	TF motif	V$FXR_Q3	108	1.30715	0.0617761	0.247927	1.10531	0.257862	0.435346
c3	TF motif	V$GATA1_03	227	1.30666	0.0231214	0.248012	1.18419	0.0993915	0.330634
c2 CP	KEGG pathway	KEGG_PATHWAYS_IN_CANCER	318	1.30659	0.0140845	0.247615	1.19684	0.0462963	0.314658
c3	TF motif	V$STAT3_01	22	1.3056	0.145503	0.248399	1.67262	0.00782779	0.0434393
c3	TF motif	V$NFKB_Q6_01	219	1.30458	0.0274725	0.249219	1.24936	0.0422222	0.261875
c3	TF motif	V$FOXO4_01	226	1.30136	0.01	0.25308	1.21758	0.071579	0.294955
c2 CP	BioCarta pathway	BIOCARTA_CDMAC_PATHWAY	16	1.30119	0.14951	0.252847	1.25279	0.177106	0.258165
c2 CP	Reactome pathway	REACTOME_CLASS_B_2_SECRETIN_FAMILY_RECEPTORS	81	1.30066	0.0885246	0.253157	-0.865705	0.737615	0.875359
c2 CP	BioCarta pathway	BIOCARTA_HIVNEF_PATHWAY	56	1.30012	0.090625	0.253364	1.17862	0.189979	0.335963
c5	GO Cellular Component	APICAL_JUNCTION_COMPLEX	34	1.29975	0.126289	0.25346	1.30671	0.108696	0.216064
c5	GO Biological Process	ADENYLATE_CYCLASE_ACTIVATION	17	1.29971	0.151589	0.252986	1.65614	0.0126582	0.0465647
c2 CP	Reactome pathway	REACTOME_TRANSPORT_OF_INORGANIC_CATIONS_ANIONS_AND_AMINO_ACIDS_OLIGOPEPTIDES	93	1.29948	0.0600707	0.252753	1.52852	0.00849257	0.0877274
c5	GO Molecular Function	VOLTAGE_GATED_CHANNEL_ACTIVITY	72	1.29852	0.0728477	0.253603	1.17924	0.150985	0.336036
c3	TF motif	V$AP1_Q4	256	1.29781	0.00588235	0.254118	1.47135	0	0.106721
c5	GO Cellular Component	VESICLE	115	1.29706	0.0546875	0.254729	1.51798	0.0105042	0.0899548
c5	GO Molecular Function	STRUCTURAL_CONSTITUENT_OF_MUSCLE	26	1.29691	0.130435	0.254461	1.50125	0.0362473	0.095863
c3	TF motif	V$DR4_Q2	237	1.29687	0.0248447	0.254008	1.1496	0.131749	0.373095
c2 CP	BioCarta pathway	BIOCARTA_CTLA4_PATHWAY	17	1.29679	0.137681	0.253637	0.859851	0.655246	0.845767
c5	GO Biological Process	NEGATIVE_REGULATION_OF_APOPTOSIS	139	1.29637	0.0330578	0.253675	1.15836	0.146237	0.361153
c3	TF motif	GGARNTKYCCA_UNKNOWN	73	1.2962	0.0847458	0.253432	1.27118	0.103376	0.244682
c3	TF motif	YTAATTAA_V$LHX3_01	166	1.29615	0.0142857	0.253004	1.03974	0.32914	0.547025
c2 CP	BioCarta pathway	BIOCARTA_NTHI_PATHWAY	22	1.29478	0.123324	0.254401	1.39828	0.0890869	0.149923
c5	GO Biological Process	RESPONSE_TO_DRUG	20	1.29424	0.125	0.254616	0.968073	0.498906	0.677241
c3	TF motif	V$AP1FJ_Q2	253	1.29412	0.0251572	0.254261	1.31129	0.0176991	0.211277
c5	GO Molecular Function	HYDROLASE_ACTIVITY_ACTING_ON_GLYCOSYL_BONDS	43	1.29335	0.0996979	0.254914	-0.864817	0.704415	0.874507
c2 CP	Reactome pathway	REACTOME_AMYLOIDS	49	1.29201	0.122807	0.256283	-2.15375	0	4.33366e-06
c3	TF motif	V$ATF1_Q6	216	1.29199	0.037234	0.255809	0.96925	0.551339	0.675059
c2 CP	Reactome pathway	REACTOME_IMMUNOREGULATORY_INTERACTIONS_BETWEEN_A_LYMPHOID_AND_A_NON_LYMPHOID_CELL	39	1.29094	0.129683	0.256712	1.66665	0.0042735	0.04477
c3	TF motif	V$HFH8_01	186	1.29036	0.0294118	0.256929	1.02245	0.38193	0.575873
c3	TF motif	TTGCWCAAY_V$CEBPB_02	61	1.29025	0.07	0.256594	1.47896	0.0234542	0.104085
c2 CP	BioCarta pathway	BIOCARTA_41BB_PATHWAY	17	1.29015	0.155556	0.256244	1.215	0.222707	0.298291
c5	GO Biological Process	CHEMICAL_HOMEOSTASIS	137	1.28933	0.04	0.256818	1.74615	0	0.0283609
c5	GO Biological Process	INNATE_IMMUNE_RESPONSE	17	1.28818	0.172324	0.257985	1.32494	0.132039	0.198378
c5	GO Biological Process	RESPONSE_TO_NUTRIENT	17	1.28626	0.169271	0.26026	1.53236	0.0457256	0.0865338
c5	GO Biological Process	POTASSIUM_ION_TRANSPORT	56	1.28589	0.102804	0.260385	1.30173	0.100656	0.220904
c3	TF motif	V$HOXA4_Q2	250	1.28501	0.0180723	0.261188	0.807353	0.970115	0.90122
c2 CP	Reactome pathway	REACTOME_FORMATION_OF_FIBRIN_CLOT_CLOTTING_CASCADE	30	1.28354	0.118919	0.262924	1.67102	0.0111607	0.0436389
c3	TF motif	V$TEF_Q6	231	1.28277	0.0240964	0.263447	1.12077	0.185745	0.411338
c5	GO Molecular Function	OXIDOREDUCTASE_ACTIVITY_GO_0016705	34	1.27988	0.133663	0.267156	1.75388	0	0.0270243
c5	GO Biological Process	BONE_REMODELING	24	1.27946	0.138539	0.267225	1.45971	0.0571429	0.114346
c2 CP	Reactome pathway	REACTOME_NUCLEAR_RECEPTOR_TRANSCRIPTION_PATHWAY	46	1.27818	0.11276	0.268605	1.28065	0.107216	0.237895
c2 CP	Reactome pathway	REACTOME_PI3K_CASCADE	67	1.27802	0.0925926	0.268347	1.21178	0.139738	0.299286
c2 CP	KEGG pathway	KEGG_OLFACTORY_TRANSDUCTION	254	1.27762	0.0176471	0.268456	1.69231	0	0.0396144
c3	TF motif	V$LBP1_Q6	209	1.27756	0.038674	0.268029	1.44652	0.00641026	0.122819
c5	GO Molecular Function	KINASE_BINDING	68	1.2765	0.0881356	0.269195	0.84468	0.731006	0.861313
c3	TF motif	V$OCT1_02	198	1.2764	0.0251256	0.268824	1.04292	0.353909	0.542232
c5	GO Molecular Function	NEUROTRANSMITTER_BINDING	51	1.27433	0.11254	0.271332	1.4153	0.0448718	0.141241
c3	TF motif	CTAWWWATA_V$RSRFC4_Q2	334	1.27339	0.0165289	0.272216	1.38591	0	0.156442
c5	GO Biological Process	DETECTION_OF_STIMULUS	45	1.27277	0.144172	0.272697	1.41676	0.05	0.140107
c3	TF motif	V$PTF1BETA_Q6	224	1.27258	0.0351759	0.272497	0.952329	0.575053	0.710235
c5	GO Molecular Function	STEROID_BINDING	17	1.27252	0.170673	0.272073	1.79409	0.00662252	0.0210791
c5	GO Biological Process	REGULATION_OF_CELL_ADHESION	31	1.27159	0.157895	0.272811	1.38124	0.0677966	0.159984
c5	GO Biological Process	EPIDERMAL_GROWTH_FACTOR_RECEPTOR_SIGNALING_PATHWAY	22	1.27124	0.132275	0.272875	0.888113	0.613306	0.810343
c5	GO Biological Process	MEMBRANE_ORGANIZATION_AND_BIOGENESIS	130	1.27089	0.0530303	0.272841	1.49548	0.00207039	0.0990421
c3	TF motif	V$CRX_Q4	247	1.27067	0.0180723	0.272672	1.01202	0.417879	0.592928
c2 CP	Reactome pathway	REACTOME_LIPID_DIGESTION_MOBILIZATION_AND_TRANSPORT	40	1.26933	0.112094	0.27424	1.81372	0	0.0203921
c3	TF motif	V$TEF1_Q6	206	1.2685	0.0416667	0.274973	1.02547	0.393162	0.569419
c2 CP	Reactome pathway	REACTOME_PLATELET_HOMEOSTASIS	75	1.2682	0.0887372	0.274981	1.29631	0.0746269	0.223796
c3	TF motif	V$COREBINDINGFACTOR_Q6	255	1.26767	0.0352941	0.27523	1.48527	0.00215517	0.102269
c5	GO Biological Process	DETECTION_OF_EXTERNAL_STIMULUS	23	1.26744	0.153226	0.27509	1.40548	0.087234	0.146154
c5	GO Biological Process	NEGATIVE_REGULATION_OF_CELL_MIGRATION	15	1.26634	0.195	0.276267	-1.02813	0.414931	0.563816
c5	GO Molecular Function	GALACTOSYLTRANSFERASE_ACTIVITY	16	1.26584	0.172414	0.27648	1.14812	0.270789	0.374507
c5	GO Biological Process	POSITIVE_REGULATION_OF_MULTICELLULAR_ORGANISMAL_PROCESS	60	1.265	0.110032	0.277084	1.40082	0.025974	0.149269
c5	GO Molecular Function	RHO_GTPASE_ACTIVATOR_ACTIVITY	19	1.2647	0.181102	0.27705	1.52001	0.0390456	0.0902365
c5	GO Biological Process	REGULATION_OF_DEVELOPMENTAL_PROCESS	409	1.26454	0.008	0.27678	1.24754	0.0292793	0.263239
c3	TF motif	V$CDPCR3_01	50	1.26421	0.117994	0.276849	-0.809042	0.785714	0.926838
c3	TF motif	V$SRF_01	44	1.26403	0.127946	0.276584	-1.03911	0.376953	0.544055
c2 CP	BioCarta pathway	BIOCARTA_TALL1_PATHWAY	15	1.26348	0.166667	0.276976	0.903684	0.592213	0.787613
c3	TF motif	RNCTGNYNRNCTGNY_UNKNOWN	73	1.26328	0.102649	0.276823	-0.847755	0.791016	0.891595
c3	TF motif	V$PEA3_Q6	240	1.26193	0.0229885	0.278234	1.48191	0	0.102867
c5	GO Cellular Component	APICOLATERAL_PLASMA_MEMBRANE	34	1.25962	0.0989011	0.281152	1.30855	0.132883	0.214233
c3	TF motif	V$STAT6_01	240	1.25911	0.0184049	0.281359	1.00436	0.439232	0.609302
c2 CP	Reactome pathway	REACTOME_DEVELOPMENTAL_BIOLOGY	374	1.25859	0.0206186	0.28169	1.18441	0.0576497	0.330632
c2 CP	Reactome pathway	REACTOME_CELL_JUNCTION_ORGANIZATION	73	1.25852	0.105085	0.281276	1.08222	0.308668	0.470813
c3	TF motif	V$PAX_Q6	237	1.25814	0.0352941	0.281435	1.04064	0.326622	0.54559
c5	GO Biological Process	REGULATION_OF_GROWTH	56	1.25721	0.1	0.282389	1.2638	0.115464	0.249985
c3	TF motif	V$PR_01	140	1.25713	0.0414747	0.281993	1.14015	0.17161	0.386217
c2 CP	KEGG pathway	KEGG_LEUKOCYTE_TRANSENDOTHELIAL_MIGRATION	110	1.25552	0.0620155	0.28389	1.64563	0	0.0498052
c3	TF motif	V$STAT5A_03	243	1.25412	0.0243902	0.285518	1.12003	0.150743	0.412056
c3	TF motif	TGAYRTCA_V$ATF3_Q6	494	1.25117	0	0.289587	1.12142	0.11435	0.411264
c3	TF motif	V$PBX1_01	236	1.25051	0.03125	0.290113	0.941847	0.658635	0.72501
c5	GO Molecular Function	TRANSMEMBRANE_RECEPTOR_PROTEIN_KINASE_ACTIVITY	51	1.25025	0.119266	0.290028	1.37608	0.0523139	0.163319
c3	TF motif	RTTTNNNYTGGM_UNKNOWN	143	1.24963	0.0720339	0.290464	1.36176	0.0243363	0.172928
c5	GO Biological Process	CELLULAR_HOMEOSTASIS	133	1.2486	0.0801688	0.291558	1.56732	0	0.0732833
c3	TF motif	V$MMEF2_Q6	255	1.24806	0.0268817	0.29195	1.32901	0.0131291	0.195155
c5	GO Biological Process	ACTIVATION_OF_NF_KAPPAB_TRANSCRIPTION_FACTOR	17	1.24778	0.193122	0.291986	-0.509756	0.990792	1
c3	TF motif	V$NKX61_01	221	1.24445	0.048913	0.296867	0.897052	0.761702	0.796065
c3	microRNA motif	CTCTGGA,MIR-520A,MIR-525	153	1.24228	0.0588235	0.299321	0.947883	0.578616	0.718046
c5	GO Cellular Component	VACUOLE	62	1.2422	0.114007	0.298906	2.05535	0	0.00248631
c5	GO Biological Process	REGULATION_OF_HEART_CONTRACTION	23	1.24203	0.190217	0.298687	1.71814	0.00622407	0.0335229
c5	GO Molecular Function	SUBSTRATE_SPECIFIC_TRANSPORTER_ACTIVITY	369	1.24182	0.0265487	0.298534	1.78773	0	0.02222
c5	GO Molecular Function	VOLTAGE_GATED_CATION_CHANNEL_ACTIVITY	65	1.24157	0.146259	0.298388	1.3016	0.0901804	0.22033
c5	GO Cellular Component	CYTOPLASMIC_MEMBRANE_BOUND_VESICLE	107	1.2414	0.0845588	0.298202	1.59149	0	0.0651338
c2 CP	Reactome pathway	REACTOME_REGULATION_OF_GENE_EXPRESSION_IN_BETA_CELLS	20	1.24066	0.198925	0.298843	0.70108	0.868085	0.967661
c5	GO Biological Process	HORMONE_METABOLIC_PROCESS	26	1.2405	0.170088	0.298592	1.28057	0.137339	0.237612
c2 CP	KEGG pathway	KEGG_MELANOGENESIS	95	1.2404	0.117216	0.298242	0.864144	0.734694	0.84274
c2 CP	KEGG pathway	KEGG_PHOSPHATIDYLINOSITOL_SIGNALING_SYSTEM	72	1.24039	0.108209	0.297745	1.725	0	0.0318391
c5	GO Molecular Function	OXYGEN_BINDING	17	1.2402	0.203747	0.29756	1.97901	0	0.00650356
c3	TF motif	RGAANNTTC_V$HSF1_01	414	1.2379	0.0113636	0.30058	1.30095	0.00852879	0.220746
c3	TF motif	V$SRF_Q5_01	205	1.23755	0.0391061	0.30062	0.97162	0.502304	0.671062
c2 CP	Reactome pathway	REACTOME_KERATAN_SULFATE_BIOSYNTHESIS	24	1.2364	0.187328	0.302092	1.01739	0.442191	0.586431
c3	TF motif	V$MYOGENIN_Q6	237	1.23551	0.0216216	0.303084	1.36664	0.00665188	0.169319
c5	GO Molecular Function	ATPASE_ACTIVITY_COUPLED_TO_TRANSMEMBRANE_MOVEMENT_OF_IONS	23	1.23543	0.169492	0.302707	1.91678	0	0.0102671
c3	TF motif	V$SREBP1_Q6	232	1.23538	0.0578035	0.3023	1.14053	0.146288	0.38635
c2 CP	Reactome pathway	REACTOME_CGMP_EFFECTS	19	1.23523	0.181373	0.302047	1.11944	0.283096	0.412854
c3	TF motif	TGASTMAGC_V$NFE2_01	176	1.2343	0.0456621	0.303137	1.22381	0.0637363	0.288581
c3	TF motif	V$AFP1_Q6	246	1.23383	0.0342857	0.303402	0.928988	0.697479	0.749514
c2 CP	Reactome pathway	REACTOME_TRIF_MEDIATED_TLR3_SIGNALING	68	1.23296	0.122324	0.304216	1.3656	0.0560345	0.170116
c2 CP	KEGG pathway	KEGG_NICOTINATE_AND_NICOTINAMIDE_METABOLISM	21	1.23271	0.191816	0.304107	1.08327	0.341004	0.469602
c3	TF motif	V$AREB6_04	238	1.23113	0.0502793	0.306182	1.00798	0.435685	0.601849
c3	TF motif	V$VDR_Q3	209	1.22821	0.0502513	0.310507	0.875978	0.823276	0.827728
c5	GO Biological Process	POSITIVE_REGULATION_OF_CELL_DIFFERENTIATION	23	1.22788	0.185792	0.310545	1.0094	0.440678	0.599074
c5	GO Biological Process	CELLULAR_CATION_HOMEOSTASIS	93	1.22785	0.107744	0.310078	1.61518	0.00801603	0.0576944
c3	TF motif	V$SP3_Q3	231	1.22485	0.0388889	0.314397	1.10813	0.210417	0.430839
c3	TF motif	V$AREB6_03	246	1.22448	0.0348837	0.314465	1.17887	0.0772532	0.336279
c3	TF motif	V$CDP_01	83	1.22398	0.126761	0.314801	0.906123	0.67161	0.783744
c3	TF motif	V$CEBP_C	185	1.22387	0.0601852	0.314461	1.47293	0.00604839	0.10677
c5	GO Cellular Component	MEMBRANE_BOUND_VESICLE	109	1.22356	0.107011	0.314404	1.58284	0.0021645	0.0674989
c5	GO Molecular Function	ENZYME_INHIBITOR_ACTIVITY	108	1.22309	0.110169	0.314606	1.40759	0.0245399	0.145124
c3	TF motif	V$CREB_Q2	244	1.22261	0.0430108	0.314808	-0.921633	0.72	0.781713
c5	GO Biological Process	IMMUNE_SYSTEM_DEVELOPMENT	76	1.22084	0.12766	0.31724	1.64205	0.0043384	0.0504374
c2 CP	KEGG pathway	KEGG_GNRH_SIGNALING_PATHWAY	92	1.21963	0.103203	0.318792	1.29479	0.0652174	0.22516
c3	TF motif	V$SRF_Q4	203	1.21897	0.05	0.319252	1.23333	0.0670996	0.277996
c5	GO Biological Process	POSITIVE_REGULATION_OF_HYDROLASE_ACTIVITY	52	1.21837	0.138643	0.319872	1.59703	0.0083682	0.0632452
c3	TF motif	V$GCM_Q2	220	1.21782	0.045977	0.320288	1.01309	0.398664	0.592224
c2 CP	Reactome pathway	REACTOME_ACTIVATED_TAK1_MEDIATES_P38_MAPK_ACTIVATION	16	1.2175	0.210667	0.320257	1.04067	0.407787	0.546551
c5	GO Biological Process	POSITIVE_REGULATION_OF_TRANSPORT	22	1.21702	0.193878	0.320518	1.21525	0.215726	0.298258
c2 CP	BioCarta pathway	BIOCARTA_MYOSIN_PATHWAY	30	1.21685	0.180851	0.320253	1.25678	0.174009	0.254654
c2 CP	Reactome pathway	REACTOME_GLUTATHIONE_CONJUGATION	19	1.21472	0.20155	0.323297	1.71067	0.00992064	0.0349375
c3	TF motif	V$AML1_01	246	1.21413	0.0472973	0.323782	1.34032	0.0131291	0.185686
c5	GO Biological Process	SECRETION	171	1.21364	0.0574163	0.324117	1.34787	0.0169133	0.181095
c2 CP	Reactome pathway	REACTOME_GASTRIN_CREB_SIGNALLING_PATHWAY_VIA_PKC_AND_MAPK	192	1.21315	0.0483871	0.324535	1.42488	0.00209205	0.136838
c3	TF motif	V$ETS2_B	259	1.21289	0.0526316	0.324462	1.41394	0	0.141609
c2 CP	Reactome pathway	REACTOME_KERATAN_SULFATE_KERATIN_METABOLISM	28	1.21208	0.20274	0.32534	1.16631	0.22664	0.350696
c2 CP	BioCarta pathway	BIOCARTA_NKCELLS_PATHWAY	16	1.21194	0.214092	0.325049	1.55097	0.0476191	0.078533
c2 CP	BioCarta pathway	BIOCARTA_UCALPAIN_PATHWAY	17	1.21073	0.217617	0.326629	1.31778	0.130785	0.204961
c2 CP	BioCarta pathway	BIOCARTA_TPO_PATHWAY	24	1.21024	0.190349	0.326904	1.7246	0.0106383	0.0317977
c5	GO Cellular Component	CYTOPLASMIC_VESICLE	111	1.20991	0.120301	0.326939	1.51521	0.00645161	0.0893021
c3	TF motif	V$OCT1_06	237	1.20954	0.0877193	0.327013	0.945954	0.638889	0.719297
c2 CP	Reactome pathway	REACTOME_METAL_ION_SLC_TRANSPORTERS	22	1.20779	0.207977	0.329602	1.38255	0.106061	0.159208
c2 CP	BioCarta pathway	BIOCARTA_PPARA_PATHWAY	54	1.20607	0.151235	0.332017	1.47911	0.0309917	0.104241
c2 CP	KEGG pathway	KEGG_LONG_TERM_DEPRESSION	68	1.20607	0.158845	0.331494	1.05883	0.350913	0.514993
c5	GO Biological Process	RHYTHMIC_PROCESS	22	1.20606	0.196286	0.330967	-0.680656	0.905838	0.991871
c3	TF motif	V$AML1_Q6	246	1.20545	0.0490798	0.331542	1.3462	0.0128755	0.181613
c2 CP	Reactome pathway	REACTOME_DEGRADATION_OF_THE_EXTRACELLULAR_MATRIX	26	1.20539	0.185792	0.331105	0.862512	0.675848	0.845066
c2 CP	KEGG pathway	KEGG_FC_GAMMA_R_MEDIATED_PHAGOCYTOSIS	89	1.20496	0.111969	0.331289	1.7614	0	0.02568
c2 CP	Reactome pathway	REACTOME_TRANSMISSION_ACROSS_CHEMICAL_SYNAPSES	177	1.20434	0.105991	0.331888	0.98634	0.484444	0.646458
c2 CP	Reactome pathway	REACTOME_ACTIVATION_OF_NMDA_RECEPTOR_UPON_GLUTAMATE_BINDING_AND_POSTSYNAPTIC_EVENTS	33	1.20359	0.166667	0.332633	1.06972	0.340122	0.493903
c5	GO Biological Process	ACTIN_FILAMENT_BASED_PROCESS	108	1.20227	0.117871	0.334404	1.53479	0.00449438	0.0851862
c2 CP	BioCarta pathway	BIOCARTA_PML_PATHWAY	16	1.20217	0.238482	0.334045	1.35975	0.110204	0.173148
c5	GO Cellular Component	ACTIN_CYTOSKELETON	120	1.20191	0.0988593	0.333958	1.3256	0.0400844	0.198254
c2 CP	Reactome pathway	REACTOME_AQUAPORIN_MEDIATED_TRANSPORT	48	1.20162	0.17378	0.333957	1.36473	0.0799136	0.170739
c3	TF motif	V$OCT1_B	245	1.20123	0.0357143	0.334074	0.902345	0.77	0.788529
c5	GO Cellular Component	CELL_FRACTION	444	1.20038	0.0210526	0.335028	1.66456	0	0.0446972
c3	TF motif	V$CEBPDELTA_Q6	226	1.20007	0.0689655	0.335089	1.20182	0.0969163	0.310138
c5	GO Biological Process	DETECTION_OF_STIMULUS_INVOLVED_IN_SENSORY_PERCEPTION	19	1.19983	0.239609	0.335009	1.42077	0.0703297	0.138257
c2 CP	BioCarta pathway	BIOCARTA_MAPK_PATHWAY	85	1.19881	0.147766	0.336251	1.34319	0.0627615	0.183385
c3	TF motif	V$PR_Q2	247	1.19863	0.0924855	0.336003	1.53197	0	0.0861863
c5	GO Biological Process	NERVOUS_SYSTEM_DEVELOPMENT	356	1.19821	0.0344828	0.336208	0.945327	0.659243	0.719337
c2 CP	Reactome pathway	REACTOME_ACTIVATED_TLR4_SIGNALLING	86	1.19798	0.111969	0.336028	1.57589	0.00622407	0.0699259
c2 CP	KEGG pathway	KEGG_INSULIN_SIGNALING_PATHWAY	129	1.1963	0.112	0.33846	1.43959	0.0191489	0.127619
c3	microRNA motif	GTGTTGA,MIR-505	98	1.19505	0.153846	0.339994	1.02831	0.366167	0.564634
c3	TF motif	V$ETS1_B	246	1.19461	0.0597826	0.340215	1.35428	0.0134228	0.17761
c5	GO Biological Process	REGULATION_OF_CELL_GROWTH	45	1.19216	0.177711	0.344161	1.42605	0.0406504	0.136719
c2 CP	KEGG pathway	KEGG_BLADDER_CANCER	41	1.19187	0.183486	0.344126	0.890648	0.65692	0.806574
c3	TF motif	V$HSF2_01	229	1.19183	0.08125	0.343657	1.16513	0.131991	0.352201
c5	GO Biological Process	PEPTIDYL_TYROSINE_PHOSPHORYLATION	25	1.19072	0.226891	0.345053	1.5192	0.0298507	0.0901873
c2 CP	Reactome pathway	REACTOME_O_LINKED_GLYCOSYLATION_OF_MUCINS	46	1.19042	0.168168	0.34507	1.20629	0.179039	0.305161
c3	microRNA motif	CTACTAG,MIR-325	17	1.18932	0.197007	0.346462	1.06461	0.382664	0.502923
c3	TF motif	V$ZIC3_01	244	1.18889	0.0342857	0.346703	-0.889689	0.794007	0.836115
c5	GO Molecular Function	ANION_CATION_SYMPORTER_ACTIVITY	16	1.18878	0.260759	0.346389	-0.760693	0.774674	0.964867
c5	GO Biological Process	ION_HOMEOSTASIS	114	1.18826	0.111111	0.346888	1.62559	0.00219298	0.055017
c2 CP	KEGG pathway	KEGG_DRUG_METABOLISM_CYTOCHROME_P450	40	1.18809	0.172222	0.346648	1.97294	0	0.00679878
c5	GO Molecular Function	NEUROPEPTIDE_BINDING	21	1.18645	0.230352	0.349164	1.16744	0.232258	0.350491
c3	TF motif	V$MEF2_03	221	1.18606	0.0465116	0.349373	1.33805	0.0168421	0.186703
c3	TF motif	V$COMP1_01	106	1.18603	0.140152	0.348906	-1.15816	0.186312	0.345679
c5	GO Biological Process	REGULATION_OF_PROGRAMMED_CELL_DEATH	321	1.18564	0.0634921	0.349114	1.09202	0.202381	0.455146
c5	GO Cellular Component	MEMBRANE_FRACTION	306	1.18489	0.0294118	0.34993	1.88398	0	0.0126858
c5	GO Molecular Function	POTASSIUM_CHANNEL_ACTIVITY	47	1.18382	0.173252	0.351418	1.203	0.180747	0.309286
c2 CP	Reactome pathway	REACTOME_INTRINSIC_PATHWAY	16	1.18253	0.261845	0.353308	1.24995	0.186094	0.261367
c3	microRNA motif	ACACTGG,MIR-199A,MIR-199B	147	1.18201	0.134529	0.353655	0.975772	0.504464	0.665532
c5	GO Molecular Function	SPECIFIC_RNA_POLYMERASE_II_TRANSCRIPTION_FACTOR_ACTIVITY	31	1.18175	0.21131	0.353595	-0.751844	0.851577	0.967243
c5	GO Molecular Function	CARBOXYLESTERASE_ACTIVITY	30	1.18151	0.219839	0.353521	2.11407	0	0.00124251
c3	TF motif	V$AP1_Q2	254	1.17958	0.0662651	0.356483	1.23182	0.0539957	0.280116
c2 CP	Reactome pathway	REACTOME_CREB_PHOSPHORYLATION_THROUGH_THE_ACTIVATION_OF_RAS	23	1.17857	0.262887	0.357765	1.05969	0.355731	0.513403
c3	TF motif	V$SMAD4_Q6	224	1.17784	0.0701754	0.35855	1.00478	0.442438	0.608685
c3	TF motif	V$OCT1_04	218	1.17755	0.0892857	0.35856	0.890027	0.822165	0.806903
c5	GO Molecular Function	NEUROPEPTIDE_RECEPTOR_ACTIVITY	21	1.17733	0.259563	0.358432	1.17228	0.219512	0.345379
c2 CP	Reactome pathway	REACTOME_REGULATION_OF_HYPOXIA_INDUCIBLE_FACTOR_HIF_BY_OXYGEN	22	1.17619	0.237113	0.35995	1.26304	0.163399	0.250854
c5	GO Cellular Component	LYSOSOME	55	1.17552	0.187692	0.360704	1.95053	0	0.00781731
c2 CP	Reactome pathway	REACTOME_LIPOPROTEIN_METABOLISM	25	1.17377	0.252976	0.363429	1.56554	0.0276008	0.0738045
c5	GO Biological Process	POSITIVE_REGULATION_OF_TRANSLATION	31	1.17172	0.25	0.366697	0.853246	0.686364	0.852255
c2 CP	KEGG pathway	KEGG_EPITHELIAL_CELL_SIGNALING_IN_HELICOBACTER_PYLORI_INFECTION	64	1.17119	0.167742	0.367214	1.87819	0.00228311	0.0134582
c5	GO Molecular Function	TRANSMEMBRANE_TRANSPORTER_ACTIVITY	357	1.17094	0.0514706	0.367145	1.665	0	0.044884
c3	TF motif	V$RORA2_01	140	1.16928	0.118421	0.369865	0.914551	0.670354	0.77172
c5	GO Biological Process	I_KAPPAB_KINASE_NF_KAPPAB_CASCADE	104	1.1682	0.134615	0.371372	1.50054	0.0104603	0.0961116
c3	TF motif	V$TCF4_Q5	221	1.16702	0.0813954	0.37302	1.20396	0.0656109	0.308449
c2 CP	Reactome pathway	REACTOME_JNK_C_JUN_KINASES_PHOSPHORYLATION_AND_ACTIVATION_MEDIATED_BY_ACTIVATED_HUMAN_TAK1	15	1.16504	0.243781	0.376205	0.949446	0.505071	0.714114
c3	TF motif	V$AMEF2_Q6	242	1.16473	0.0909091	0.376237	1.16754	0.110092	0.350727
c5	GO Biological Process	REGULATION_OF_CELL_PROLIFERATION	287	1.16319	0.0671141	0.378697	-1.30125	0.0237226	0.173216
c5	GO Biological Process	CATION_HOMEOSTASIS	96	1.1627	0.179104	0.379099	1.60842	0.00202429	0.0592044
c5	GO Molecular Function	SECONDARY_ACTIVE_TRANSMEMBRANE_TRANSPORTER_ACTIVITY	45	1.16237	0.18806	0.379165	1.01881	0.419291	0.583159
c5	GO Cellular Component	LYTIC_VACUOLE	55	1.16198	0.190635	0.379385	1.95618	0.00230415	0.00751035
c3	microRNA motif	TCATCTC,MIR-143	144	1.16044	0.0932203	0.38194	1.04854	0.339093	0.532779
c5	GO Biological Process	PROTEIN_POLYMERIZATION	17	1.16026	0.257075	0.381759	1.1192	0.302832	0.412005
c2 CP	Reactome pathway	REACTOME_NA_CL_DEPENDENT_NEUROTRANSMITTER_TRANSPORTERS	17	1.16001	0.265928	0.38162	1.06265	0.344262	0.50736
c5	GO Biological Process	REGULATION_OF_APOPTOSIS	320	1.15968	0.0653595	0.381696	1.07991	0.221739	0.474501
c3	TF motif	V$SP1_Q2_01	233	1.15879	0.0874317	0.382973	0.842653	0.943311	0.863399
c2 CP	Reactome pathway	REACTOME_DOWNSTREAM_SIGNALING_OF_ACTIVATED_FGFR	93	1.15758	0.178808	0.384677	1.0989	0.260776	0.444828
c5	GO Molecular Function	SUBSTRATE_SPECIFIC_TRANSMEMBRANE_TRANSPORTER_ACTIVITY	326	1.15733	0.083871	0.384623	1.59178	0	0.0652682
c2 CP	BioCarta pathway	BIOCARTA_DEATH_PATHWAY	30	1.15711	0.254386	0.384505	1.0574	0.338428	0.5171
c3	TF motif	V$SREBP_Q3	246	1.15699	0.100559	0.384163	1.06583	0.261339	0.500424
c2 CP	Reactome pathway	REACTOME_AMINE_DERIVED_HORMONES	15	1.1565	0.282913	0.384573	0.925639	0.582279	0.750299
c3	TF motif	V$FREAC2_01	238	1.15607	0.125786	0.384862	1.515	0.00215517	0.0892161
c5	GO Biological Process	CELL_RECOGNITION	18	1.15573	0.273657	0.384948	0.985272	0.483333	0.647706
c5	GO Biological Process	PATTERN_SPECIFICATION_PROCESS	29	1.1546	0.274627	0.386676	-0.64255	0.961014	0.998208
c3	TF motif	V$ZIC1_01	249	1.15457	0.104294	0.386186	0.839584	0.923387	0.866185
c2 CP	Reactome pathway	REACTOME_SIGNALING_BY_FGFR_IN_DISEASE	117	1.15352	0.140741	0.387779	1.24242	0.0852878	0.270233
c5	GO Biological Process	REGULATION_OF_SIGNAL_TRANSDUCTION	211	1.15184	0.128492	0.390488	1.40052	0.00684931	0.149255
c5	GO Biological Process	ORGAN_MORPHOGENESIS	138	1.15095	0.118182	0.391716	1.37351	0.0170576	0.165338
c5	GO Molecular Function	EXCITATORY_EXTRACELLULAR_LIGAND_GATED_ION_CHANNEL_ACTIVITY	21	1.15073	0.28	0.391601	0.78966	0.796	0.917727
c5	GO Biological Process	POSITIVE_REGULATION_OF_SECRETION	18	1.14969	0.248718	0.393198	0.762956	0.782427	0.937965
c3	TF motif	GCCNNNWTAAR_UNKNOWN	141	1.14831	0.142857	0.394949	-0.872171	0.796673	0.865162
c3	TF motif	TTCYRGAA_UNKNOWN	305	1.14794	0.0993378	0.395235	0.965126	0.598655	0.682248
c2 CP	KEGG pathway	KEGG_ACUTE_MYELOID_LEUKEMIA	56	1.14783	0.216049	0.394886	1.44639	0.0209644	0.12265
c3	TF motif	V$EVI1_02	123	1.14598	0.152727	0.3983	1.41009	0.0109409	0.143436
c5	GO Biological Process	REGULATION_OF_IMMUNE_RESPONSE	31	1.14574	0.247863	0.398271	1.62159	0.0100604	0.0557958
c2 CP	KEGG pathway	KEGG_NATURAL_KILLER_CELL_MEDIATED_CYTOTOXICITY	93	1.14543	0.19084	0.398311	1.86324	0	0.015
c5	GO Biological Process	CASPASE_ACTIVATION	25	1.1452	0.278552	0.398243	1.29813	0.132743	0.223002
c5	GO Molecular Function	EXTRACELLULAR_LIGAND_GATED_ION_CHANNEL_ACTIVITY	21	1.14316	0.289474	0.401873	0.77156	0.808383	0.932057
c2 CP	BioCarta pathway	BIOCARTA_RELA_PATHWAY	16	1.14293	0.285366	0.401746	1.5584	0.0424107	0.0759711
c3	TF motif	V$AP4_Q5	254	1.14143	0.124294	0.404418	1.51692	0	0.0898877
c5	GO Biological Process	INDUCTION_OF_APOPTOSIS_BY_EXTRACELLULAR_SIGNALS	27	1.14139	0.266827	0.403944	1.07319	0.364198	0.486794
c2 CP	Reactome pathway	REACTOME_BASIGIN_INTERACTIONS	23	1.14042	0.257294	0.405245	1.57569	0.034188	0.0697612
c3	TF motif	V$E4F1_Q6	261	1.13821	0.10241	0.409299	-1.07066	0.277264	0.486412
c2 CP	Reactome pathway	REACTOME_TRANSCRIPTIONAL_ACTIVITY_OF_SMAD2_SMAD3_SMAD4_HETEROTRIMER	36	1.13818	0.252226	0.408782	-1.19174	0.212891	0.295551
c3	microRNA motif	CCCACAT,MIR-299-3P	46	1.13815	0.238095	0.408304	0.883005	0.638075	0.820969
c5	GO Biological Process	ACTIN_CYTOSKELETON_ORGANIZATION_AND_BIOGENESIS	99	1.13763	0.19403	0.408838	1.51847	0.00645161	0.0898877
c2 CP	Reactome pathway	REACTOME_SPHINGOLIPID_DE_NOVO_BIOSYNTHESIS	29	1.13655	0.2493	0.410595	1.75254	0.00440529	0.0272998
c3	TF motif	V$SP1_01	226	1.13647	0.104294	0.41017	0.82818	0.927632	0.880153
c5	GO Molecular Function	CHLORIDE_CHANNEL_ACTIVITY	18	1.13613	0.281174	0.410373	-0.583516	0.941839	1
c3	TF motif	V$OCT_C	239	1.13534	0.139175	0.411457	0.872575	0.873418	0.830685
c3	TF motif	V$OLF1_01	257	1.13438	0.153846	0.412979	0.911106	0.745182	0.77483
c5	GO Molecular Function	VOLTAGE_GATED_POTASSIUM_CHANNEL_ACTIVITY	35	1.13289	0.247813	0.415665	1.45136	0.0582329	0.119497
c3	TF motif	V$RFX1_02	256	1.1321	0.133758	0.416745	0.985563	0.506522	0.647474
c3	TF motif	V$STAT5A_02	132	1.13181	0.188	0.416789	1.30052	0.0570175	0.220915
c3	TF motif	V$STAT4_01	248	1.13153	0.130435	0.416779	1.51554	0	0.0895916
c3	microRNA motif	GCAAGAC,MIR-431	43	1.13002	0.249221	0.419401	-0.667471	0.956357	0.996521
c2 CP	Reactome pathway	REACTOME_SYNTHESIS_OF_PA	26	1.12987	0.261111	0.419145	1.83513	0.0020202	0.0186284
c5	GO Biological Process	MORPHOGENESIS_OF_AN_EPITHELIUM	15	1.12858	0.285714	0.421279	1.34011	0.1174	0.18562
c5	GO Biological Process	ACTIN_POLYMERIZATION_AND_OR_DEPOLYMERIZATION	21	1.12797	0.297222	0.42198	1.4225	0.0711207	0.137573
c3	TF motif	V$OCT1_01	234	1.12767	0.135593	0.422018	-0.884213	0.801802	0.846061
c5	GO Biological Process	HEART_DEVELOPMENT	36	1.1268	0.272997	0.423278	1.20191	0.220085	0.310767
c5	GO Cellular Component	SOLUBLE_FRACTION	146	1.12643	0.178261	0.423472	1.09335	0.247845	0.452951
c3	TF motif	TAAYNRNNTCC_UNKNOWN	162	1.12544	0.141631	0.425201	0.944959	0.591966	0.719192
c5	GO Biological Process	PROGRAMMED_CELL_DEATH	405	1.12433	0.0833333	0.427184	1.11486	0.150685	0.41933
c3	TF motif	V$HSF_Q6	182	1.12398	0.148325	0.427387	-0.877386	0.788104	0.85623
c3	TF motif	V$POU3F2_02	237	1.12213	0.154839	0.430694	-0.891985	0.787879	0.831173
c3	TF motif	V$PAX4_02	225	1.12171	0.174419	0.431108	1.01235	0.405286	0.59312
c2 CP	KEGG pathway	KEGG_VEGF_SIGNALING_PATHWAY	73	1.12157	0.227891	0.430834	1.5811	0.0126316	0.0681277
c5	GO Biological Process	SENSORY_PERCEPTION	177	1.12124	0.179104	0.430976	0.914796	0.691964	0.771688
c3	TF motif	V$IRF1_Q6	241	1.12051	0.11039	0.432001	0.899974	0.777542	0.791593
c3	TF motif	V$ATF3_Q6	235	1.12038	0.167939	0.43172	1.0388	0.345339	0.548938
c3	TF motif	V$HNF1_01	220	1.12035	0.157576	0.431215	1.06678	0.28692	0.499595
c3	TF motif	RGAGGAARY_V$PU1_Q6	472	1.12034	0.0843373	0.430683	1.37246	0.00447427	0.165522
c5	GO Molecular Function	RECEPTOR_SIGNALING_PROTEIN_SERINE_THREONINE_KINASE_ACTIVITY	33	1.1193	0.273224	0.432362	1.15323	0.242489	0.367455
c2 CP	KEGG pathway	KEGG_LYSOSOME	117	1.11897	0.17803	0.432525	2.31667	0	0
c3	TF motif	V$AR_01	148	1.11881	0.196721	0.432306	1.79736	0	0.0211589
c2 CP	BioCarta pathway	BIOCARTA_NKT_PATHWAY	28	1.11845	0.28382	0.4325	1.70409	0.00808081	0.0361703
c2 CP	KEGG pathway	KEGG_LINOLEIC_ACID_METABOLISM	21	1.11779	0.305322	0.433385	1.5908	0.0254237	0.0652904
c5	GO Biological Process	CELL_SUBSTRATE_ADHESION	37	1.11744	0.253049	0.433606	1.56983	0.0202703	0.0725355
c3	TF motif	V$RSRFC4_Q2	201	1.11594	0.163158	0.436356	1.5838	0.00212766	0.0677056
c3	TF motif	V$NRF2_Q4	236	1.11544	0.132184	0.436827	-0.98732	0.479612	0.645414
c3	TF motif	V$HNF4_Q6	246	1.11297	0.20904	0.441553	1.20137	0.0518359	0.310141
c5	GO Molecular Function	OXIDOREDUCTASE_ACTIVITY_ACTING_ON_THE_ALDEHYDE_OR_OXO_GROUP_OF_DONORS	20	1.11233	0.314286	0.44239	1.60725	0.0122699	0.0592166
c2 CP	Reactome pathway	REACTOME_NUCLEOTIDE_BINDING_DOMAIN_LEUCINE_RICH_REPEAT_CONTAINING_RECEPTOR_NLR_SIGNALING_PATHWAYS	43	1.11147	0.289086	0.443688	1.17227	0.217759	0.344963
c5	GO Biological Process	POSITIVE_REGULATION_OF_CASPASE_ACTIVITY	28	1.11136	0.333333	0.443389	1.25345	0.203219	0.257886
c3	TF motif	TGCTGAY_UNKNOWN	500	1.11007	0.111111	0.445748	1.25155	0.0115473	0.259329
c3	TF motif	V$SREBP1_02	80	1.10929	0.26259	0.446887	1.27176	0.100205	0.244236
c3	TF motif	V$CP2_02	235	1.10866	0.171598	0.447746	0.971365	0.533333	0.671187
c5	GO Biological Process	CALCIUM_INDEPENDENT_CELL_CELL_ADHESION	22	1.10837	0.295265	0.4478	-0.858045	0.664815	0.88102
c3	TF motif	V$STAT3_02	138	1.10826	0.225664	0.447481	1.27932	0.0520607	0.238381
c5	GO Biological Process	AMINO_SUGAR_METABOLIC_PROCESS	17	1.10729	0.330769	0.449084	1.12551	0.317719	0.405576
c3	TF motif	V$ATF4_Q2	240	1.10713	0.161491	0.448868	-1.09308	0.236994	0.448806
c5	GO Cellular Component	TIGHT_JUNCTION	31	1.10692	0.306818	0.448842	1.26405	0.125843	0.249974
c3	TF motif	V$FAC1_01	202	1.10667	0.202128	0.448822	1.21493	0.0705394	0.298024
c3	TF motif	V$CREBP1_Q2	233	1.10619	0.180791	0.449322	-1.09373	0.222011	0.447883
c5	GO Molecular Function	CYTOSKELETAL_PROTEIN_BINDING	156	1.10357	0.143498	0.454684	0.92682	0.642384	0.751211
c5	GO Molecular Function	ENZYME_BINDING	172	1.10351	0.217391	0.454232	1.03489	0.362851	0.554699
c5	GO Molecular Function	ANION_CHANNEL_ACTIVITY	19	1.10326	0.319588	0.45427	-0.588052	0.971209	1
c5	GO Biological Process	LIPID_TRANSPORT	26	1.1016	0.335211	0.457635	1.88575	0	0.0130961
c5	GO Molecular Function	PEPTIDE_BINDING	80	1.10084	0.266212	0.458912	1.45326	0.0172043	0.118106
c5	GO Biological Process	POSITIVE_REGULATION_OF_TRANSCRIPTION_FACTOR_ACTIVITY	23	1.0983	0.31383	0.464097	0.712428	0.87631	0.964569
c5	GO Cellular Component	CLATHRIN_COATED_VESICLE	36	1.09802	0.309249	0.464207	1.68559	0.00863931	0.0407577
c3	TF motif	V$PU1_Q6	220	1.09782	0.210811	0.464055	1.57927	0	0.0682824
c3	TF motif	AAANWWTGC_UNKNOWN	180	1.09761	0.190217	0.463925	0.913377	0.692661	0.772385
c3	TF motif	V$ER_Q6_02	239	1.09583	0.2	0.467541	1.17766	0.0886918	0.336981
c5	GO Biological Process	REGULATION_OF_SECRETION	37	1.09564	0.302671	0.467397	-0.586207	0.971537	1
c3	TF motif	V$OCT1_05	229	1.09554	0.208556	0.467038	0.830659	0.923747	0.876304
c5	GO Biological Process	NEUROGENESIS	84	1.09534	0.255556	0.466907	0.854332	0.778	0.85068
c3	TF motif	V$GFI1_01	247	1.09493	0.206897	0.467176	-0.894266	0.801418	0.826251
c3	TF motif	V$NF1_Q6	247	1.09461	0.198676	0.467285	1.26695	0.0392562	0.248344
c5	GO Biological Process	POSITIVE_REGULATION_OF_CELLULAR_COMPONENT_ORGANIZATION_AND_BIOGENESIS	32	1.09444	0.322222	0.467041	1.36132	0.0828283	0.173095
c5	GO Molecular Function	NEUROTRANSMITTER_RECEPTOR_ACTIVITY	49	1.09372	0.287462	0.468102	0.977345	0.507216	0.662192
c3	TF motif	WTTGKCTG_UNKNOWN	474	1.09324	0.130435	0.46859	-0.988288	0.51145	0.644323
c3	TF motif	V$PAX2_02	243	1.09227	0.216561	0.47034	1.08743	0.223629	0.46206
c3	TF motif	AAAYRNCTG_UNKNOWN	352	1.09209	0.140741	0.470126	1.20124	0.0663616	0.309552
c5	GO Biological Process	REGULATION_OF_IMMUNE_SYSTEM_PROCESS	59	1.09207	0.299674	0.469573	1.6364	0.00423729	0.0517977
c3	TF motif	V$MYOD_01	248	1.08918	0.248555	0.475639	1.09244	0.1939	0.454653
c5	GO Biological Process	DEVELOPMENTAL_MATURATION	18	1.08851	0.335052	0.476502	1.18009	0.265849	0.336242
c2 CP	Reactome pathway	REACTOME_TRAF6_MEDIATED_INDUCTION_OF_NFKB_AND_MAP_KINASES_UPON_TLR7_8_OR_9_ACTIVATION	70	1.08792	0.288889	0.477217	1.23637	0.11879	0.274559
c2 CP	KEGG pathway	KEGG_PROXIMAL_TUBULE_BICARBONATE_RECLAMATION	21	1.08761	0.335065	0.477324	1.75597	0.00828157	0.0266291
c3	TF motif	V$ATF6_01	118	1.08757	0.264925	0.47685	1.0323	0.361884	0.55842
c2 CP	Reactome pathway	REACTOME_OLFACTORY_SIGNALING_PATHWAY	201	1.08755	0.209184	0.476311	1.62677	0	0.0546752
c3	TF motif	V$FOXJ2_02	218	1.08714	0.191257	0.476625	1.20184	0.0644491	0.310517
c3	microRNA motif	GTATGAT,MIR-154,MIR-487	67	1.08618	0.27907	0.478224	0.77464	0.870246	0.92904
c5	GO Biological Process	APOPTOSIS_GO	404	1.08512	0.171429	0.480105	1.09008	0.187783	0.458784
c5	GO Biological Process	DEFENSE_RESPONSE_TO_BACTERIUM	19	1.08441	0.356784	0.481126	1.54826	0.0384615	0.0796489
c3	TF motif	V$PAX5_02	16	1.08437	0.354271	0.480634	0.819598	0.737634	0.888715
c2 CP	KEGG pathway	KEGG_GAP_JUNCTION	83	1.08417	0.265517	0.480468	1.04066	0.366316	0.546074
c5	GO Biological Process	STEROID_METABOLIC_PROCESS	60	1.08407	0.316456	0.480111	1.80175	0	0.0208399
c5	GO Molecular Function	TRANSMEMBRANE_RECEPTOR_PROTEIN_TYROSINE_KINASE_ACTIVITY	43	1.08388	0.313043	0.479992	1.16123	0.231092	0.356216
c2 CP	Reactome pathway	REACTOME_GLUCAGON_TYPE_LIGAND_RECEPTORS	31	1.08343	0.327913	0.480432	1.09582	0.332653	0.448119
c3	microRNA motif	GTGCCAA,MIR-96	298	1.08251	0.223881	0.482092	1.22376	0.0409091	0.288266
c3	TF motif	V$CDP_02	100	1.08235	0.280528	0.481876	-0.977073	0.506422	0.668936
c3	TF motif	V$AP3_Q6	229	1.08203	0.198758	0.482048	0.952306	0.560706	0.709706
c5	GO Biological Process	POSITIVE_REGULATION_OF_SIGNAL_TRANSDUCTION	118	1.08141	0.285714	0.4829	1.57311	0.00414079	0.0709958
c2 CP	Reactome pathway	REACTOME_NEUROTRANSMITTER_RECEPTOR_BINDING_AND_DOWNSTREAM_TRANSMISSION_IN_THE_POSTSYNAPTIC_CELL	128	1.07989	0.252174	0.485875	0.929509	0.616883	0.748659
c5	GO Biological Process	PEPTIDYL_TYROSINE_MODIFICATION	27	1.07933	0.29972	0.486654	1.60834	0.0158371	0.0590057
c3	TF motif	V$VDR_Q6	253	1.07891	0.251656	0.487012	1.19674	0.0791209	0.314433
c5	GO Biological Process	CELL_ACTIVATION	69	1.07881	0.286667	0.48662	1.73839	0.00204082	0.0291262
c5	GO Biological Process	NEGATIVE_REGULATION_OF_CELL_ADHESION	16	1.07858	0.356589	0.486571	0.508996	0.978541	0.999417
c2 CP	Reactome pathway	REACTOME_INSULIN_RECEPTOR_RECYCLING	22	1.07827	0.376374	0.486717	2.13784	0	0.0012389
c2 CP	Reactome pathway	REACTOME_POST_NMDA_RECEPTOR_ACTIVATION_EVENTS	29	1.07821	0.326705	0.486269	1.10902	0.307036	0.429721
c3	TF motif	V$USF_Q6_01	228	1.078	0.215054	0.486101	0.971267	0.562091	0.670898
c5	GO Biological Process	T_CELL_DIFFERENTIATION	15	1.0764	0.357143	0.489349	1.77774	0.00824742	0.0230488
c2 CP	Reactome pathway	REACTOME_REGULATION_OF_INSULIN_SECRETION	84	1.07588	0.309764	0.490028	1.16145	0.197802	0.356202
c2 CP	Reactome pathway	REACTOME_SIGNALING_BY_FGFR1_FUSION_MUTANTS	17	1.07552	0.359249	0.490266	1.32136	0.1174	0.200706
c3	TF motif	V$ELF1_Q6	232	1.07535	0.194737	0.490056	1.70889	0	0.035261
c2 CP	Reactome pathway	REACTOME_SIGNALING_BY_FGFR	104	1.07506	0.25969	0.490124	1.171	0.145263	0.34658
c5	GO Molecular Function	GTPASE_ACTIVATOR_ACTIVITY	60	1.07478	0.322476	0.490209	1.31687	0.0666667	0.205763
c3	TF motif	V$FXR_IR1_Q6	104	1.07429	0.313008	0.49072	1.42231	0.0263158	0.137429
c5	GO Biological Process	REGULATION_OF_LYMPHOCYTE_ACTIVATION	31	1.07407	0.357955	0.490666	1.81041	0.00218341	0.0201062
c3	TF motif	V$CP2_01	239	1.07378	0.242604	0.490755	1.16166	0.113636	0.356179
c5	GO Biological Process	FEEDING_BEHAVIOR	22	1.0737	0.370787	0.490386	-0.48384	0.990177	0.999617
c3	TF motif	V$STAT_Q6	248	1.07294	0.292398	0.491654	1.30283	0.0227273	0.219846
c5	GO Cellular Component	DENDRITE	16	1.07283	0.373096	0.491334	1.51924	0.0368098	0.0904521
c3	TF motif	GTTRYCATRR_UNKNOWN	158	1.07282	0.277778	0.490764	1.12722	0.189474	0.404432
c5	GO Biological Process	ANTI_APOPTOSIS	107	1.07269	0.291188	0.490464	1.16861	0.168033	0.349521
c3	TF motif	V$CEBP_Q2	216	1.07267	0.240196	0.489924	1.39873	0.00438597	0.150082
c5	GO Biological Process	ENDOSOME_TRANSPORT	23	1.07251	0.34294	0.489749	1.47451	0.0486815	0.106045
c3	TF motif	V$TBP_01	222	1.07232	0.247475	0.489639	1.10097	0.214953	0.441931
c2 CP	Reactome pathway	REACTOME_APOPTOTIC_CLEAVAGE_OF_CELLULAR_PROTEINS	36	1.07084	0.337176	0.492559	-1.06724	0.348754	0.492738
c3	microRNA motif	GGGCATT,MIR-365	103	1.07067	0.331915	0.492396	1.13529	0.196721	0.393373
c3	TF motif	V$DBP_Q6	237	1.07067	0.231638	0.491821	1.19288	0.0781609	0.318998
c5	GO Molecular Function	SH3_DOMAIN_BINDING	15	1.06884	0.330729	0.495597	0.83736	0.710021	0.8698
c5	GO Biological Process	RESPONSE_TO_EXTRACELLULAR_STIMULUS	33	1.06862	0.355372	0.495554	1.29094	0.118	0.229202
c2 CP	Reactome pathway	REACTOME_PI3K_EVENTS_IN_ERBB2_SIGNALING	41	1.06811	0.318713	0.496227	1.21318	0.155419	0.298004
c3	TF motif	V$LXR_Q3	72	1.06761	0.334426	0.496873	0.926947	0.621677	0.751503
c3	TF motif	V$EGR_Q6	257	1.06743	0.269461	0.496713	0.894015	0.75974	0.801301
c3	TF motif	V$POU6F1_01	224	1.06705	0.252688	0.496985	1.15074	0.145652	0.37118
c2 CP	Reactome pathway	REACTOME_GLYCOSAMINOGLYCAN_METABOLISM	106	1.06566	0.320611	0.499687	-0.960559	0.520548	0.706319
c5	GO Biological Process	REGULATION_OF_I_KAPPAB_KINASE_NF_KAPPAB_CASCADE	86	1.06199	0.302013	0.508164	1.42858	0.0262626	0.134877
c3	microRNA motif	CTCAAGA,MIR-526B	69	1.06067	0.343137	0.510828	0.646443	0.985417	0.98404
c3	TF motif	V$MZF1_01	221	1.06029	0.242775	0.511126	0.973623	0.543478	0.668164
c5	GO Molecular Function	LIGAND_DEPENDENT_NUCLEAR_RECEPTOR_ACTIVITY	25	1.06002	0.34153	0.511187	1.24802	0.153527	0.263351
c3	microRNA motif	AGCATTA,MIR-155	126	1.05826	0.266932	0.51473	0.967595	0.565574	0.678054
c5	GO Biological Process	REGULATION_OF_T_CELL_ACTIVATION	25	1.05788	0.365979	0.515065	1.81881	0.00209644	0.0196687
c2 CP	Reactome pathway	REACTOME_SIGNALING_BY_INSULIN_RECEPTOR	103	1.05707	0.333333	0.516406	1.41941	0.0197368	0.138628
c3	microRNA motif	GTTATAT,MIR-410	87	1.05699	0.340351	0.515985	1.33472	0.0633188	0.188908
c2 CP	KEGG pathway	KEGG_ALPHA_LINOLENIC_ACID_METABOLISM	17	1.05697	0.387701	0.515432	1.4249	0.0684327	0.137133
c5	GO Biological Process	STRIATED_MUSCLE_DEVELOPMENT	38	1.05686	0.364146	0.515113	0.947764	0.53913	0.717773
c2 CP	Reactome pathway	REACTOME_TRANSCRIPTIONAL_REGULATION_OF_WHITE_ADIPOCYTE_DIFFERENTIATION	70	1.0562	0.352941	0.516185	1.13676	0.207113	0.392468
c3	microRNA motif	CTCTAGA,MIR-526C,MIR-518F,MIR-526A	54	1.05607	0.311239	0.515932	-0.816277	0.812383	0.922711
c5	GO Biological Process	REGULATION_OF_ORGANELLE_ORGANIZATION_AND_BIOGENESIS	37	1.05601	0.368876	0.515497	-0.740807	0.882583	0.973148
c3	microRNA motif	CAGGTCC,MIR-492	61	1.05595	0.336806	0.515013	-1.28952	0.101887	0.182766
c2 CP	KEGG pathway	KEGG_T_CELL_RECEPTOR_SIGNALING_PATHWAY	106	1.05567	0.310757	0.515113	1.32208	0.056962	0.200529
c5	GO Biological Process	REGULATION_OF_MAPKKK_CASCADE	18	1.05547	0.382979	0.51505	1.29625	0.131915	0.223534
c3	microRNA motif	GTGACTT,MIR-224	150	1.05503	0.322176	0.515596	0.817622	0.896104	0.889521
c3	TF motif	YGTCCTTGR_UNKNOWN	90	1.05387	0.317518	0.517847	1.21829	0.152655	0.294056
c2 CP	KEGG pathway	KEGG_GLYCOSPHINGOLIPID_BIOSYNTHESIS_LACTO_AND_NEOLACTO_SERIES	23	1.05375	0.387978	0.517556	1.58486	0.0268041	0.0676077
c2 CP	Reactome pathway	REACTOME_STRIATED_MUSCLE_CONTRACTION	24	1.05342	0.378223	0.517757	1.82672	0.00211864	0.0188171
c5	GO Biological Process	CELL_CELL_ADHESION	81	1.0531	0.336957	0.517982	1.13041	0.229675	0.400163
c5	GO Cellular Component	BASAL_LAMINA	21	1.0527	0.359551	0.518422	1.0143	0.440171	0.591074
c3	TF motif	V$PAX4_03	234	1.0518	0.319018	0.520118	0.908524	0.751553	0.779237
c2 CP	Reactome pathway	REACTOME_TOLL_RECEPTOR_CASCADES	107	1.05141	0.337255	0.520474	1.77545	0	0.0232124
c2 CP	KEGG pathway	KEGG_AXON_GUIDANCE	128	1.04981	0.318182	0.523968	0.926387	0.616205	0.751868
c2 CP	Reactome pathway	REACTOME_SEMAPHORIN_INTERACTIONS	62	1.04885	0.358974	0.525747	1.37243	0.0497925	0.165237
c3	TF motif	V$HSF1_01	248	1.04867	0.307229	0.525586	1.12637	0.144708	0.405424
c3	TF motif	V$MSX1_01	163	1.04862	0.328063	0.525114	0.99111	0.469298	0.636917
c3	TF motif	V$NFAT_Q6	231	1.04854	0.294737	0.524695	1.09931	0.236051	0.444323
c2 CP	Reactome pathway	REACTOME_NFKB_AND_MAP_KINASES_ACTIVATION_MEDIATED_BY_TLR4_SIGNALING_REPERTOIRE	66	1.04833	0.35061	0.524642	1.35081	0.0682303	0.179954
c3	microRNA motif	CCCAGAG,MIR-326	151	1.04734	0.330049	0.52649	1.05644	0.291391	0.517552
c2 CP	Reactome pathway	REACTOME_REGULATION_OF_INSULIN_LIKE_GROWTH_FACTOR_IGF_ACTIVITY_BY_INSULIN_LIKE_GROWTH_FACTOR_BINDING_PROTEINS_IGFBPS	15	1.04621	0.39604	0.52878	-0.953981	0.516194	0.720804
c2 CP	KEGG pathway	KEGG_SNARE_INTERACTIONS_IN_VESICULAR_TRANSPORT	35	1.04451	0.387387	0.532441	1.169	0.235421	0.349215
c5	GO Biological Process	MEMBRANE_FUSION	28	1.04445	0.36413	0.532023	-0.624892	0.95057	1
c5	GO Molecular Function	PHOSPHOINOSITIDE_BINDING	19	1.04388	0.388747	0.532882	1.31293	0.136905	0.209576
c3	TF motif	V$SOX5_01	249	1.04359	0.328859	0.533011	0.883739	0.805556	0.819889
c3	TF motif	V$LMO2COM_01	248	1.04353	0.307692	0.532542	1.21684	0.0458515	0.295861
c3	microRNA motif	ATACCTC,MIR-202	173	1.04201	0.333333	0.535705	-0.924207	0.674952	0.777345
c3	TF motif	GTCNYYATGR_UNKNOWN	105	1.0411	0.346863	0.537448	0.9289	0.621339	0.749146
c3	TF motif	YWATTWNNRGCT_UNKNOWN	67	1.04038	0.395137	0.538614	1.05475	0.356077	0.521411
c3	TF motif	V$FOXO1_02	226	1.03958	0.34104	0.539909	1.28307	0.0386473	0.236249
c2 CP	Reactome pathway	REACTOME_MYD88_MAL_CASCADE_INITIATED_ON_PLASMA_MEMBRANE	76	1.03903	0.371875	0.540754	1.37301	0.0375783	0.165253
c3	TF motif	V$CREB_Q4	250	1.03815	0.319767	0.542581	-1.07793	0.265306	0.475745
c5	GO Biological Process	NEGATIVE_REGULATION_OF_DNA_BINDING	16	1.038	0.390625	0.542367	-1.26926	0.181118	0.20352
c3	TF motif	V$CACBINDINGPROTEIN_Q6	233	1.03783	0.294444	0.542214	0.915656	0.70614	0.769983
c5	GO Molecular Function	HORMONE_ACTIVITY	39	1.03627	0.372832	0.545613	0.742543	0.880952	0.952492
c5	GO Molecular Function	METALLOPEPTIDASE_ACTIVITY	49	1.03497	0.374233	0.548354	1.1306	0.247788	0.400209
c5	GO Biological Process	NEGATIVE_REGULATION_OF_TRANSPORT	19	1.0348	0.396867	0.548194	-0.946456	0.537255	0.736136
c3	microRNA motif	GGTGTGT,MIR-329	107	1.0342	0.369811	0.549134	0.740724	0.970213	0.953507
c3	TF motif	CCAWWNAAGG_V$SRF_Q4	80	1.03397	0.361702	0.549087	0.978985	0.488069	0.659323
c3	TF motif	V$HP1SITEFACTOR_Q6	215	1.03302	0.329545	0.550925	0.982268	0.529158	0.65277
c3	TF motif	V$SRF_Q6	225	1.03237	0.370166	0.552071	1.14284	0.130531	0.382379
c3	microRNA motif	GGCACTT,MIR-519E	117	1.03208	0.3861	0.552194	-0.970332	0.532967	0.681887
c5	GO Biological Process	CARBOHYDRATE_BIOSYNTHETIC_PROCESS	47	1.03201	0.393393	0.551755	-0.911968	0.620253	0.796249
c5	GO Cellular Component	EXTRINSIC_TO_MEMBRANE	22	1.0316	0.402817	0.552187	1.19529	0.219462	0.315891
c2 CP	Reactome pathway	REACTOME_TRANSMEMBRANE_TRANSPORT_OF_SMALL_MOLECULES	394	1.03143	0.298246	0.551976	1.52288	0	0.089435
c3	TF motif	V$MYOGNF1_01	45	1.03099	0.392097	0.552544	-0.711679	0.93346	0.985264
c5	GO Biological Process	REGULATION_OF_BINDING	55	1.03086	0.398148	0.552279	-0.860351	0.720149	0.878775
c5	GO Molecular Function	DI___TRI_VALENT_INORGANIC_CATION_TRANSMEMBRANE_TRANSPORTER_ACTIVITY	22	1.03029	0.414322	0.553091	1.00227	0.443299	0.612453
c3	TF motif	V$CDX2_Q5	230	1.03028	0.363095	0.552525	0.860798	0.854077	0.845662
c3	TF motif	V$HNF1_C	228	1.02967	0.379518	0.553493	1.21399	0.0770925	0.298524
c5	GO Molecular Function	SYMPORTER_ACTIVITY	31	1.02948	0.40884	0.553373	0.767103	0.832985	0.935271
c3	TF motif	V$MEIS1_01	225	1.02785	0.392473	0.557094	1.07616	0.245726	0.481556
c2 CP	Reactome pathway	REACTOME_IL1_SIGNALING	37	1.0261	0.38484	0.560908	1.1955	0.19163	0.315919
c2 CP	Reactome pathway	REACTOME_ABCA_TRANSPORTERS_IN_LIPID_HOMEOSTASIS	16	1.02605	0.376963	0.56042	1.1634	0.2875	0.35477
c3	microRNA motif	CCTGTGA,MIR-513	116	1.02514	0.402344	0.56217	0.709762	0.993671	0.964479
c2 CP	Reactome pathway	REACTOME_NOD1_2_SIGNALING_PATHWAY	28	1.02506	0.408046	0.561755	1.17973	0.229437	0.335607
c5	GO Biological Process	NEGATIVE_REGULATION_OF_CELL_PROLIFERATION	143	1.02234	0.410256	0.567932	-1.13445	0.181146	0.384203
c3	TF motif	V$LFA1_Q6	242	1.02196	0.414365	0.568313	1.30516	0.0150862	0.217402
c3	TF motif	V$ER_Q6_01	253	1.02159	0.392857	0.568634	1.191	0.0893617	0.32158
c2 CP	KEGG pathway	KEGG_ABC_TRANSPORTERS	42	1.02112	0.410169	0.569262	0.966581	0.504425	0.680407
c3	TF motif	YATGNWAAT_V$OCT_C	331	1.01951	0.352941	0.572949	0.875625	0.887641	0.827283
c2 CP	BioCarta pathway	BIOCARTA_TGFB_PATHWAY	18	1.01902	0.394737	0.573698	-0.610891	0.938069	1
c2 CP	Reactome pathway	REACTOME_CHYLOMICRON_MEDIATED_LIPID_TRANSPORT	15	1.01891	0.405195	0.57337	1.30031	0.155206	0.220835
c2 CP	KEGG pathway	KEGG_B_CELL_RECEPTOR_SIGNALING_PATHWAY	73	1.01817	0.387324	0.574679	1.69452	0	0.0393663
c3	microRNA motif	CAGTCAC,MIR-134	49	1.0176	0.415385	0.575483	-1.37659	0.0485981	0.115513
c3	TF motif	V$SRY_01	207	1.01726	0.406091	0.575704	1.25796	0.0657596	0.254347
c3	microRNA motif	TTGCCAA,MIR-182	311	1.01627	0.371429	0.577781	1.37087	0.00814664	0.166305
c3	TF motif	V$NKX22_01	177	1.01605	0.408451	0.577747	1.14598	0.142857	0.376333
c3	TF motif	V$CACCCBINDINGFACTOR_Q6	249	1.01605	0.407216	0.577125	0.957871	0.599119	0.698748
c5	GO Cellular Component	CORTICAL_CYTOSKELETON	20	1.01382	0.419786	0.582383	-0.724341	0.838403	0.978506
c3	TF motif	V$MYOD_Q6_01	239	1.01381	0.431953	0.581802	1.10028	0.204327	0.443115
c2 CP	BioCarta pathway	BIOCARTA_MAL_PATHWAY	18	1.01284	0.420398	0.583775	1.48823	0.048218	0.101662
c3	TF motif	V$NGFIC_01	237	1.01277	0.402597	0.583305	-0.925385	0.700535	0.775912
c3	microRNA motif	GGTGAAG,MIR-412	58	1.01154	0.420245	0.585923	-0.976203	0.477639	0.669635
c3	microRNA motif	TTGGGAG,MIR-150	87	1.01077	0.422939	0.587299	-0.911624	0.648855	0.796233
c3	microRNA motif	CTCTATG,MIR-368	37	1.01052	0.418919	0.587297	0.930304	0.573248	0.747126
c3	TF motif	V$POU3F2_01	95	1.01034	0.430712	0.587125	-1.08772	0.283582	0.457424
c3	TF motif	WWTAAGGC_UNKNOWN	133	1.01029	0.422481	0.586604	0.775077	0.939262	0.929818
c5	GO Cellular Component	LIPID_RAFT	27	1.00981	0.421333	0.587311	1.7983	0.0043384	0.0212814
c3	TF motif	V$AP2REP_01	164	1.00925	0.448113	0.588165	0.94623	0.583153	0.719117
c3	TF motif	V$CEBP_01	254	1.00764	0.496599	0.591985	1.25283	0.0298507	0.258466
c5	GO Cellular Component	NEURON_PROJECTION	20	1.0065	0.434555	0.594341	1.27282	0.155279	0.243776
c3	TF motif	V$NFAT_Q4_01	250	1.00544	0.409574	0.596601	1.32373	0.0210526	0.19957
c3	TF motif	AGCYRWTTC_UNKNOWN	116	1.00465	0.433884	0.598121	0.943416	0.576271	0.722967
c3	TF motif	V$ER_Q6	257	1.0042	0.503145	0.598663	1.29653	0.0146444	0.223851
c5	GO Molecular Function	TRANSCRIPTION_REPRESSOR_ACTIVITY	138	1.00272	0.449782	0.601797	-1.01186	0.426386	0.59669
c2 CP	BioCarta pathway	BIOCARTA_INTEGRIN_PATHWAY	35	1.00263	0.419753	0.601403	1.51524	0.0307692	0.0895326
c3	TF motif	V$AR_Q2	120	1.00223	0.449393	0.601855	0.907064	0.675214	0.782531
c2 CP	KEGG pathway	KEGG_NITROGEN_METABOLISM	22	1.00081	0.445876	0.604971	1.06949	0.376874	0.493947
c2 CP	Reactome pathway	REACTOME_AMINO_ACID_TRANSPORT_ACROSS_THE_PLASMA_MEMBRANE	31	1.0003	0.456825	0.605654	1.23809	0.168776	0.27319
c2 CP	KEGG pathway	KEGG_GALACTOSE_METABOLISM	26	0.999621	0.447837	0.606821	0.819119	0.744898	0.888278
c3	TF motif	V$RREB1_01	198	0.999384	0.464865	0.606814	0.819122	0.928105	0.888904
c3	TF motif	V$P300_01	242	0.999006	0.475	0.607144	0.980047	0.522293	0.65743
c5	GO Biological Process	REGULATION_OF_CELLULAR_PROTEIN_METABOLIC_PROCESS	154	0.998361	0.485849	0.608233	-0.863402	0.798507	0.876731
c5	GO Biological Process	POSITIVE_REGULATION_OF_DNA_BINDING	24	0.998289	0.438202	0.607789	-0.532266	0.981707	1
c5	GO Biological Process	STEROID_BIOSYNTHETIC_PROCESS	22	0.998089	0.460938	0.607681	1.43338	0.0694445	0.13229
c5	GO Biological Process	MAINTENANCE_OF_LOCALIZATION	19	0.997667	0.485861	0.608275	0.953349	0.520343	0.709089
c3	TF motif	V$FOX_Q2	197	0.996618	0.479167	0.610507	1.20817	0.0959488	0.303195
c3	TF motif	CCCNNGGGAR_V$OLF1_01	307	0.995569	0.466216	0.612627	1.19896	0.0670996	0.312488
c3	TF motif	V$NCX_01	164	0.994117	0.457944	0.615781	0.897342	0.717439	0.795911
c3	TF motif	TGANNYRGCA_V$TCF11MAFG_01	278	0.993898	0.48366	0.615713	0.916747	0.737079	0.768875
c3	TF motif	V$AP2ALPHA_01	231	0.993817	0.460606	0.615283	0.999547	0.431767	0.61891
c5	GO Biological Process	ACTIVATION_OF_JNK_ACTIVITY	16	0.992978	0.444744	0.617003	1.01491	0.424686	0.591084
c3	TF motif	V$GATA4_Q3	229	0.992652	0.537975	0.617216	1.05871	0.300699	0.514807
c5	GO Molecular Function	ACTIVE_TRANSMEMBRANE_TRANSPORTER_ACTIVITY	119	0.992585	0.456432	0.616771	1.75629	0	0.0267558
c5	GO Biological Process	REGULATION_OF_DNA_BINDING	44	0.991838	0.458084	0.618111	-1.01726	0.420956	0.585887
c2 CP	BioCarta pathway	BIOCARTA_GLEEVEC_PATHWAY	23	0.989744	0.45297	0.623066	1.263	0.174468	0.250539
c5	GO Biological Process	POSITIVE_REGULATION_OF_RESPONSE_TO_STIMULUS	38	0.989598	0.477612	0.622823	1.22697	0.16476	0.28553
c5	GO Biological Process	T_CELL_ACTIVATION	41	0.988055	0.460606	0.626454	1.71701	0	0.0334505
c2 CP	BioCarta pathway	BIOCARTA_TOB1_PATHWAY	19	0.98645	0.456	0.630069	0.711707	0.872611	0.964435
c3	TF motif	RNTCANNRNNYNATTW_UNKNOWN	59	0.986279	0.466049	0.629836	1.10449	0.281879	0.435809
c3	TF motif	V$E47_01	235	0.986013	0.497006	0.629869	1.03512	0.343249	0.555107
c5	GO Molecular Function	AMINE_BINDING	23	0.985809	0.457895	0.629766	1.4447	0.0621118	0.12378
c5	GO Biological Process	RECEPTOR_MEDIATED_ENDOCYTOSIS	31	0.985401	0.497175	0.630213	1.68367	0.00608519	0.040807
c3	TF motif	V$NFE2_01	251	0.98467	0.5	0.631521	1.23901	0.0427699	0.272912
c3	TF motif	V$ETS_Q4	233	0.984536	0.53886	0.631218	1.26718	0.0474138	0.248397
c5	GO Molecular Function	SULFOTRANSFERASE_ACTIVITY	25	0.98298	0.490566	0.634888	0.603048	0.973306	0.99327
c3	TF motif	V$OCT1_03	215	0.98162	0.518293	0.637975	0.857914	0.862144	0.848087
c5	GO Biological Process	LIPID_METABOLIC_PROCESS	295	0.981256	0.531034	0.638297	1.92691	0	0.00914288
c3	TF motif	V$STAT5A_04	196	0.980413	0.528846	0.639893	-0.857138	0.831703	0.881096
c3	TF motif	V$TCF11_01	237	0.978469	0.530488	0.644409	1.00366	0.432609	0.610187
c2 CP	KEGG pathway	KEGG_LONG_TERM_POTENTIATION	63	0.977687	0.506536	0.645794	1.28037	0.0814196	0.237505
c5	GO Molecular Function	GTPASE_ACTIVITY	92	0.976437	0.471631	0.648519	1.43223	0.0304348	0.132458
c2 CP	Reactome pathway	REACTOME_STEROID_HORMONES	28	0.976134	0.495822	0.64865	0.839872	0.686192	0.866891
c5	GO Molecular Function	CATION_BINDING	193	0.976128	0.538835	0.648012	1.10752	0.196305	0.431792
c2 CP	BioCarta pathway	BIOCARTA_HER2_PATHWAY	22	0.976123	0.480447	0.647367	1.1787	0.254237	0.336249
c3	TF motif	V$MEIS1BHOXA9_01	128	0.975624	0.493827	0.648055	0.87449	0.762887	0.827406
c3	TF motif	V$TFIII_Q6	194	0.974491	0.563158	0.650445	1.01255	0.418502	0.593128
c5	GO Biological Process	SYNAPSE_ORGANIZATION_AND_BIOGENESIS	19	0.974364	0.476804	0.650195	1.09685	0.334004	0.446768
c3	TF motif	TTANWNANTGGM_UNKNOWN	58	0.973187	0.506711	0.652693	0.927249	0.622768	0.751324
c3	microRNA motif	AACTGGA,MIR-145	221	0.971848	0.557576	0.655777	1.0447	0.310345	0.540135
c5	GO Biological Process	POSITIVE_REGULATION_OF_DEVELOPMENTAL_PROCESS	204	0.971391	0.569767	0.656297	0.993085	0.456103	0.6325
c5	GO Molecular Function	SUGAR_BINDING	25	0.971161	0.487032	0.656236	1.09506	0.340564	0.449434
c3	TF motif	V$EVI1_01	16	0.970215	0.484456	0.658114	1.12039	0.302632	0.411731
c5	GO Biological Process	POSITIVE_REGULATION_OF_JNK_ACTIVITY	18	0.968177	0.488608	0.663009	1.03429	0.429806	0.554759
c3	TF motif	V$EVI1_03	57	0.968103	0.533133	0.66255	1.34624	0.0484211	0.181904
c3	TF motif	V$FREAC3_01	230	0.964973	0.596591	0.670387	1.21475	0.0748899	0.297949
c5	GO Biological Process	B_CELL_ACTIVATION	20	0.964905	0.545699	0.669937	1.6274	0.0143443	0.0546259
c3	TF motif	V$CEBPA_01	228	0.961174	0.541237	0.679702	1.48521	0	0.102049
c2 CP	Reactome pathway	REACTOME_INSULIN_RECEPTOR_SIGNALLING_CASCADE	83	0.961003	0.536122	0.679465	0.936114	0.602222	0.734635
c3	TF motif	V$PR_02	128	0.960878	0.583691	0.679093	1.10128	0.245763	0.441722
c2 CP	BioCarta pathway	BIOCARTA_GATA3_PATHWAY	15	0.959644	0.485366	0.681624	-0.742668	0.804435	0.973331
c5	GO Molecular Function	PROTEIN_COMPLEX_BINDING	50	0.958718	0.52819	0.683462	1.08077	0.330612	0.473408
c3	TF motif	YTAAYNGCT_UNKNOWN	141	0.958525	0.552846	0.683303	0.965924	0.545064	0.681144
c3	TF motif	CTCNANGTGNY_UNKNOWN	85	0.957588	0.536765	0.68505	-0.9189	0.656015	0.784615
c3	TF motif	V$E47_02	237	0.956674	0.634286	0.686846	0.979045	0.521921	0.659728
c5	GO Biological Process	REGULATION_OF_NEUROTRANSMITTER_LEVELS	24	0.955726	0.514286	0.688859	-1.00415	0.448598	0.614758
c2 CP	KEGG pathway	KEGG_METABOLISM_OF_XENOBIOTICS_BY_CYTOCHROME_P450	40	0.95506	0.532164	0.690051	1.97127	0	0.00678351
c2 CP	KEGG pathway	KEGG_TRYPTOPHAN_METABOLISM	38	0.95265	0.507123	0.695909	1.33587	0.0840517	0.188827
c3	TF motif	V$OCT1_Q6	244	0.952523	0.602339	0.695569	-0.843426	0.917279	0.898483
c5	GO Biological Process	POSITIVE_REGULATION_OF_CYTOKINE_BIOSYNTHETIC_PROCESS	24	0.951986	0.509235	0.696362	0.843108	0.709205	0.863747
c2 CP	Reactome pathway	REACTOME_CIRCADIAN_REPRESSION_OF_EXPRESSION_BY_REV_ERBA	22	0.951571	0.528024	0.696841	1.52672	0.0469388	0.0882923
c5	GO Molecular Function	UDP_GLYCOSYLTRANSFERASE_ACTIVITY	39	0.950391	0.553476	0.699375	-1.31531	0.113971	0.160844
c2 CP	Reactome pathway	REACTOME_IL_3_5_AND_GM_CSF_SIGNALING	41	0.948943	0.551622	0.702624	1.6451	0.00429185	0.0498234
c3	TF motif	V$AHRARNT_01	136	0.948925	0.595455	0.701993	1.0133	0.426439	0.592227
c3	TF motif	V$ZIC2_01	242	0.948253	0.658537	0.703193	-0.856697	0.906195	0.879151
c2 CP	Reactome pathway	REACTOME_GLYCEROPHOSPHOLIPID_BIOSYNTHESIS	78	0.947356	0.573427	0.704906	2.23459	0	0.000158939
c3	TF motif	V$ATF_B	175	0.947203	0.605911	0.704596	-0.96181	0.566038	0.703661
c2 CP	Reactome pathway	REACTOME_PLC_BETA_MEDIATED_EVENTS	38	0.946087	0.546961	0.706955	1.08857	0.317992	0.459872
c3	TF motif	V$CDPCR3HD_01	222	0.945515	0.621891	0.70782	-0.863279	0.837037	0.876037
c3	TF motif	V$AP2GAMMA_01	237	0.94404	0.680233	0.711198	0.755731	0.989775	0.945058
c2 CP	BioCarta pathway	BIOCARTA_IL12_PATHWAY	21	0.942753	0.534005	0.713926	1.12123	0.308511	0.410807
c3	TF motif	YNGTTNNNATT_UNKNOWN	344	0.942315	0.74	0.714431	1.34789	0.00220751	0.1814
c5	GO Molecular Function	LIPASE_ACTIVITY	48	0.942026	0.56213	0.714465	1.74631	0	0.0285377
c3	microRNA motif	CAGGGTC,MIR-504	80	0.941002	0.565056	0.716653	0.840223	0.802966	0.866864
c2 CP	KEGG pathway	KEGG_NEUROTROPHIN_SIGNALING_PATHWAY	117	0.940012	0.607004	0.718643	0.99186	0.47205	0.635388
c5	GO Biological Process	NEGATIVE_REGULATION_OF_BINDING	17	0.939551	0.532663	0.719204	-1.43109	0.0800712	0.0841016
c5	GO Biological Process	REGULATION_OF_JNK_ACTIVITY	20	0.938788	0.544987	0.720439	0.950039	0.511879	0.714275
c3	TF motif	V$CDC5_01	230	0.93716	0.742515	0.724121	1.23698	0.04329	0.273891
c5	GO Biological Process	CELL_MATRIX_ADHESION	36	0.935408	0.560694	0.728001	1.58462	0.0110132	0.0674867
c5	GO Biological Process	TUBE_DEVELOPMENT	17	0.935279	0.533666	0.727633	1.24652	0.178022	0.264521
c3	TF motif	V$EVI1_05	162	0.93474	0.61194	0.728345	1.28163	0.04329	0.237576
c5	GO Biological Process	REGULATION_OF_PEPTIDYL_TYROSINE_PHOSPHORYLATION	16	0.93472	0.543424	0.727699	1.22876	0.210843	0.284123
c2 CP	KEGG pathway	KEGG_PANTOTHENATE_AND_COA_BIOSYNTHESIS	15	0.934667	0.552826	0.727114	1.26244	0.183128	0.249949
c5	GO Molecular Function	HYDROLASE_ACTIVITY_ACTING_ON_ACID_ANHYDRIDESCATALYZING_TRANSMEMBRANE_MOVEMENT_OF_SUBSTANCES	38	0.934614	0.548701	0.726543	1.8846	0	0.0127643
c5	GO Molecular Function	EXOPEPTIDASE_ACTIVITY	31	0.9328	0.542274	0.730747	1.37401	0.0938865	0.165095
c2 CP	Reactome pathway	REACTOME_AMINO_ACID_AND_OLIGOPEPTIDE_SLC_TRANSPORTERS	49	0.932477	0.554622	0.730866	1.38595	0.0573951	0.156729
c2 CP	Reactome pathway	REACTOME_PI3K_AKT_ACTIVATION	36	0.93242	0.558824	0.730263	1.50338	0.0303644	0.0944956
c5	GO Molecular Function	ATPASE_ACTIVITY_COUPLED_TO_MOVEMENT_OF_SUBSTANCES	39	0.932237	0.619318	0.730063	1.90649	0.00221729	0.0111129
c3	TF motif	V$OCT1_Q5_01	247	0.932084	0.670659	0.729775	-0.937059	0.662857	0.753159
c3	TF motif	V$EFC_Q6	253	0.931648	0.727273	0.730231	1.18723	0.0795699	0.32677
c5	GO Molecular Function	PRIMARY_ACTIVE_TRANSMEMBRANE_TRANSPORTER_ACTIVITY	39	0.931584	0.558559	0.7297	1.94138	0.00214133	0.00786459
c3	TF motif	V$OCT_Q6	242	0.930749	0.680473	0.731232	-0.827102	0.93578	0.914488
c5	GO Biological Process	NEGATIVE_REGULATION_OF_CELLULAR_COMPONENT_ORGANIZATION_AND_BIOGENESIS	24	0.928778	0.567416	0.735633	0.63887	0.938614	0.985555
c2 CP	Reactome pathway	REACTOME_RORA_ACTIVATES_CIRCADIAN_EXPRESSION	23	0.92727	0.582011	0.738989	1.64175	0.0120968	0.05037
c3	TF motif	V$FOXO4_02	243	0.925736	0.751295	0.742189	1.27493	0.0293501	0.241443
c2 CP	Reactome pathway	REACTOME_REGULATION_OF_INSULIN_SECRETION_BY_GLUCAGON_LIKE_PEPTIDE1	39	0.925678	0.592593	0.741629	1.27629	0.128713	0.240989
c3	TF motif	V$AML_Q6	252	0.925655	0.733728	0.740969	1.27512	0.0184426	0.241583
c3	TF motif	V$NKX3A_01	214	0.925229	0.673684	0.741328	0.823379	0.931663	0.884153
c2 CP	Reactome pathway	REACTOME_OTHER_SEMAPHORIN_INTERACTIONS	15	0.925096	0.558897	0.74101	1.35996	0.112676	0.173586
c5	GO Biological Process	POSITIVE_REGULATION_OF_BINDING	26	0.923914	0.58377	0.743306	0.520926	0.993737	0.999776
c5	GO Molecular Function	ACETYLGLUCOSAMINYLTRANSFERASE_ACTIVITY	16	0.923378	0.575342	0.744039	-1.20536	0.211215	0.278752
c3	TF motif	V$HNF4ALPHA_Q6	253	0.923047	0.740541	0.744129	1.05735	0.299578	0.516718
c2 CP	Reactome pathway	REACTOME_PI3K_EVENTS_IN_ERBB4_SIGNALING	35	0.922955	0.569014	0.743704	1.25816	0.159274	0.254407
c3	TF motif	CCTNTMAGA_UNKNOWN	119	0.920773	0.690196	0.748655	-1.15515	0.16819	0.350627
c2 CP	BioCarta pathway	BIOCARTA_ECM_PATHWAY	24	0.920679	0.582051	0.748194	1.47257	0.0622407	0.106795
c3	microRNA motif	TGAATGT,MIR-181A,MIR-181B,MIR-181C,MIR-181D	463	0.919497	0.784091	0.75055	0.935276	0.730435	0.736349
c3	TF motif	V$EGR3_01	82	0.919346	0.623656	0.75024	-1.11069	0.255319	0.419882
c3	TF motif	V$PXR_Q2	240	0.917684	0.771605	0.753679	1.17993	0.102128	0.336109
c5	GO Biological Process	POSITIVE_REGULATION_OF_IMMUNE_RESPONSE	27	0.917656	0.577586	0.753041	1.29467	0.121849	0.224945
c5	GO Cellular Component	TRANSPORT_VESICLE	31	0.917276	0.603774	0.753361	1.29792	0.118182	0.222231
c3	TF motif	V$PPARA_02	122	0.917046	0.656126	0.75329	-0.682925	0.996024	0.992579
c2 CP	BioCarta pathway	BIOCARTA_VIP_PATHWAY	22	0.916981	0.586118	0.752747	0.868723	0.668033	0.836317
c3	TF motif	GTTNYYNNGGTNA_UNKNOWN	81	0.915908	0.66782	0.754796	0.982893	0.47957	0.65213
c3	TF motif	V$CREB_Q4_01	195	0.9144	0.720379	0.757864	-1.19709	0.110899	0.288863
c3	TF motif	V$HFH1_01	228	0.914338	0.771084	0.757304	0.932626	0.66242	0.743169
c3	TF motif	V$PPARA_01	35	0.914056	0.608069	0.757332	0.861162	0.661638	0.846134
c3	TF motif	RYCACNNRNNRNCAG_UNKNOWN	70	0.91297	0.640927	0.759343	-0.627124	0.983271	1
c3	microRNA motif	ACTTTAT,MIR-142-5P	277	0.912771	0.778524	0.759177	1.20928	0.0521739	0.302037
c3	microRNA motif	AGGGCAG,MIR-18A	132	0.912633	0.686364	0.758769	1.01438	0.399563	0.591402
c3	microRNA motif	CTACTGT,MIR-199A	171	0.910375	0.752475	0.763742	1.39294	0.010395	0.152272
c2 CP	Reactome pathway	REACTOME_GLUTAMATE_NEUROTRANSMITTER_RELEASE_CYCLE	15	0.910012	0.544794	0.763916	0.927823	0.559184	0.751594
c5	GO Biological Process	LEUKOCYTE_ACTIVATION	63	0.909523	0.642384	0.764404	1.6856	0.00454545	0.0409714
c2 CP	Reactome pathway	REACTOME_INTEGRATION_OF_ENERGY_METABOLISM	111	0.907001	0.674419	0.769899	1.15793	0.192229	0.361156
c3	microRNA motif	ACACTAC,MIR-142-3P	123	0.906564	0.684647	0.770253	1.28545	0.0611354	0.235151
c2 CP	KEGG pathway	KEGG_GLYCEROPHOSPHOLIPID_METABOLISM	73	0.906502	0.641304	0.769678	1.95578	0	0.00736877
c2 CP	BioCarta pathway	BIOCARTA_STRESS_PATHWAY	25	0.905089	0.619178	0.7723	1.12573	0.28884	0.406006
c3	TF motif	V$CREB_Q2_01	203	0.901907	0.777202	0.779315	-1.26107	0.0279441	0.210064
c3	microRNA motif	AGGCACT,MIR-515-3P	86	0.901738	0.661654	0.779003	-0.92049	0.622468	0.783908
c2 CP	Reactome pathway	REACTOME_INWARDLY_RECTIFYING_K_CHANNELS	31	0.901258	0.593085	0.779476	0.975194	0.488273	0.664793
c2 CP	Reactome pathway	REACTOME_APOPTOTIC_EXECUTION_PHASE	46	0.901029	0.659639	0.77931	-1.31999	0.0891089	0.156195
c3	TF motif	V$PIT1_Q6	214	0.900765	0.795	0.779256	-0.84794	0.898077	0.892149
c3	TF motif	V$BRN2_01	223	0.900748	0.813559	0.778557	0.93123	0.665929	0.745785
c3	TF motif	V$GR_Q6_01	254	0.899892	0.852071	0.77984	0.94161	0.643162	0.725053
c5	GO Biological Process	NEGATIVE_REGULATION_OF_GROWTH	40	0.89977	0.615819	0.779386	1.22371	0.154989	0.28797
c3	TF motif	V$TST1_01	239	0.899261	0.801105	0.779885	1.0152	0.404922	0.590899
c3	TF motif	TGATTTRY_V$GFI1_01	271	0.899153	0.829932	0.779415	1.00768	0.442765	0.602113
c2 CP	Reactome pathway	REACTOME_SIGNALING_BY_NODAL	17	0.898945	0.606469	0.779187	-0.672777	0.910476	0.994912
c2 CP	BioCarta pathway	BIOCARTA_HIF_PATHWAY	15	0.896981	0.589806	0.783175	1.28432	0.156126	0.235982
c3	microRNA motif	GTAGGCA,MIR-189	26	0.89451	0.626984	0.788194	0.945836	0.530815	0.719056
c3	TF motif	YGACNNYACAR_UNKNOWN	93	0.893028	0.744828	0.790931	1.36283	0.038	0.172491
c5	GO Biological Process	REGULATION_OF_TRANSLATION	87	0.892826	0.725	0.790656	-0.916552	0.60835	0.78651
c3	TF motif	V$HNF6_Q6	221	0.890327	0.862944	0.795811	0.954852	0.592437	0.705973
c2 CP	KEGG pathway	KEGG_TGF_BETA_SIGNALING_PATHWAY	84	0.889709	0.686567	0.796439	-1.46995	0.0209125	0.0663329
c3	TF motif	V$PBX1_02	124	0.88727	0.809322	0.801406	0.865595	0.794432	0.840799
c5	GO Biological Process	REGULATION_OF_RESPONSE_TO_STIMULUS	54	0.887249	0.681416	0.800719	1.23848	0.123853	0.273365
c2 CP	BioCarta pathway	BIOCARTA_MCALPAIN_PATHWAY	24	0.887171	0.642659	0.800186	0.932349	0.540481	0.743351
c3	TF motif	V$IPF1_Q4	233	0.886925	0.812121	0.800027	0.864705	0.87041	0.84214
c5	GO Biological Process	VESICLE_MEDIATED_TRANSPORT	187	0.886031	0.808081	0.80135	1.33938	0.0159817	0.185778
c2 CP	KEGG pathway	KEGG_FC_EPSILON_RI_SIGNALING_PATHWAY	76	0.886028	0.737179	0.800626	1.49034	0.0151188	0.100417
c5	GO Cellular Component	LAMELLIPODIUM	25	0.885401	0.620112	0.801274	1.09817	0.313199	0.445055
c5	GO Biological Process	POSITIVE_REGULATION_OF_IMMUNE_SYSTEM_PROCESS	46	0.884255	0.660969	0.803171	1.28319	0.120507	0.236453
c3	TF motif	V$FOXO1_01	227	0.883707	0.861272	0.803673	0.89227	0.802721	0.805037
c3	microRNA motif	GCTTGAA,MIR-498	108	0.883582	0.732143	0.803234	-1.02758	0.405959	0.564551
c2 CP	Reactome pathway	REACTOME_ENDOGENOUS_STEROLS	15	0.883088	0.602837	0.803616	-0.561669	0.970696	1
c2 CP	BioCarta pathway	BIOCARTA_PAR1_PATHWAY	35	0.882599	0.662011	0.804032	1.26423	0.151139	0.250467
c2 CP	BioCarta pathway	BIOCARTA_EDG1_PATHWAY	27	0.882562	0.637566	0.803422	1.50898	0.0549683	0.0924738
c3	microRNA motif	TATTATA,MIR-374	275	0.881522	0.860606	0.805126	-0.887672	0.827206	0.840218
c3	TF motif	V$AR_02	35	0.879721	0.677233	0.808462	1.27751	0.156904	0.239954
c2 CP	Reactome pathway	REACTOME_ANTIGEN_ACTIVATES_B_CELL_RECEPTOR_LEADING_TO_GENERATION_OF_SECOND_MESSENGERS	26	0.879571	0.638814	0.808041	1.87484	0	0.0135562
c2 CP	KEGG pathway	KEGG_SPHINGOLIPID_METABOLISM	38	0.876379	0.65407	0.814323	1.65112	0.00849257	0.04811
c3	microRNA motif	CAATGCA,MIR-33	86	0.875052	0.763699	0.816508	-0.782676	0.907721	0.951412
c3	microRNA motif	GTACAGG,MIR-486	53	0.874519	0.704478	0.816977	-0.761772	0.880859	0.965664
c5	GO Biological Process	MYOBLAST_DIFFERENTIATION	17	0.873809	0.660668	0.817823	0.783676	0.801205	0.923705
c3	TF motif	V$PAX3_01	21	0.873136	0.634383	0.818458	0.65279	0.939709	0.98285
c2 CP	Reactome pathway	REACTOME_YAP1_AND_WWTR1_TAZ_STIMULATED_GENE_EXPRESSION	23	0.871856	0.640957	0.820526	1.26618	0.149378	0.248686
c3	TF motif	CATRRAGC_UNKNOWN	130	0.869818	0.821101	0.823981	-0.906035	0.658397	0.805755
c5	GO Biological Process	ACTIVATION_OF_IMMUNE_RESPONSE	17	0.868604	0.638614	0.825842	1.59663	0.0276008	0.06319
c5	GO Biological Process	REPRODUCTIVE_PROCESS	126	0.867917	0.78125	0.826478	1.13545	0.178495	0.393477
c3	TF motif	V$HEN1_02	180	0.867445	0.863636	0.826754	0.99666	0.460699	0.624661
c5	GO Biological Process	NEGATIVE_REGULATION_OF_TRANSFERASE_ACTIVITY	33	0.865802	0.680672	0.829446	0.901908	0.615063	0.789107
c5	GO Biological Process	DETECTION_OF_ABIOTIC_STIMULUS	19	0.86491	0.660574	0.830519	-0.781016	0.789374	0.952574
c5	GO Cellular Component	ENDOSOME	66	0.864058	0.727891	0.831578	1.62454	0.0060241	0.0550406
c3	microRNA motif	AGTCTAG,MIR-151	24	0.863474	0.672131	0.832075	-0.833836	0.711538	0.904883
c3	TF motif	V$ARP1_01	153	0.861622	0.846154	0.835254	1.09045	0.256236	0.45837
c5	GO Biological Process	POSITIVE_REGULATION_OF_I_KAPPAB_KINASE_NF_KAPPAB_CASCADE	81	0.860701	0.746528	0.836393	1.37949	0.0531915	0.160843
c5	GO Biological Process	SPHINGOLIPID_METABOLIC_PROCESS	28	0.860608	0.669333	0.835844	1.17018	0.226069	0.347794
c2 CP	KEGG pathway	KEGG_STARCH_AND_SUCROSE_METABOLISM	35	0.859979	0.717718	0.836418	0.975245	0.471698	0.665222
c2 CP	Reactome pathway	REACTOME_GAB1_SIGNALOSOME	36	0.859433	0.719251	0.836862	1.34588	0.0838852	0.181633
c5	GO Molecular Function	PHOSPHOLIPASE_ACTIVITY	40	0.85889	0.692537	0.837198	1.63189	0.0163265	0.0532791
c5	GO Molecular Function	PHOSPHOLIPASE_C_ACTIVITY	15	0.857836	0.646766	0.838573	-1.02205	0.424762	0.576985
c3	TF motif	V$HAND1E47_01	252	0.85743	0.923077	0.838647	0.998385	0.457399	0.620891
c2 CP	KEGG pathway	KEGG_PORPHYRIN_AND_CHLOROPHYLL_METABOLISM	29	0.85669	0.676796	0.839356	1.44011	0.0491453	0.127409
c2 CP	Reactome pathway	REACTOME_METABOLISM_OF_STEROID_HORMONES_AND_VITAMINS_A_AND_D	34	0.855574	0.715596	0.840766	0.738099	0.877159	0.95522
c3	TF motif	V$SRY_02	240	0.854723	0.922156	0.841788	1.00872	0.448637	0.600362
c3	TF motif	V$S8_01	226	0.853257	0.908602	0.843909	-0.838821	0.906593	0.903885
c3	TF motif	V$TGIF_01	234	0.852228	0.928962	0.84528	0.975719	0.507692	0.66508
c2 CP	KEGG pathway	KEGG_HEDGEHOG_SIGNALING_PATHWAY	53	0.851604	0.739394	0.845774	-1.16822	0.201097	0.329639
c5	GO Biological Process	NEGATIVE_REGULATION_OF_SIGNAL_TRANSDUCTION	35	0.849818	0.71988	0.848516	1.11141	0.295011	0.425668
c2 CP	Reactome pathway	REACTOME_G_ALPHA_Z_SIGNALLING_EVENTS	44	0.848878	0.724432	0.849625	1.1609	0.224401	0.356453
c5	GO Biological Process	CELL_MATURATION	16	0.848819	0.647668	0.849005	-0.711005	0.834275	0.984785
c2 CP	Reactome pathway	REACTOME_GABA_B_RECEPTOR_ACTIVATION	38	0.848287	0.735955	0.84934	1.09621	0.31875	0.447741
c3	TF motif	RYTAAWNNNTGAY_UNKNOWN	58	0.845912	0.746082	0.853003	1.04298	0.368764	0.54262
c2 CP	KEGG pathway	KEGG_ETHER_LIPID_METABOLISM	30	0.845777	0.69337	0.852524	1.70883	0.00428265	0.0350918
c3	TF motif	V$EGR2_01	191	0.845324	0.941176	0.852568	-0.938114	0.606618	0.752009
c5	GO Molecular Function	PROTEIN_TYROSINE_KINASE_ACTIVITY	63	0.844416	0.790909	0.853554	1.07186	0.321918	0.489578
c3	TF motif	V$GR_01	192	0.843732	0.926471	0.854063	1.11581	0.183406	0.417655
c2 CP	Reactome pathway	REACTOME_HS_GAG_BIOSYNTHESIS	30	0.842258	0.713904	0.856149	-1.41683	0.0753296	0.0918488
c3	TF motif	V$PAX2_01	51	0.840266	0.778462	0.859093	-0.94396	0.526703	0.740584
c2 CP	Reactome pathway	REACTOME_HEPARAN_SULFATE_HEPARIN_HS_GAG_METABOLISM	51	0.839839	0.781046	0.859216	-1.37351	0.055336	0.117311
c2 CP	BioCarta pathway	BIOCARTA_ARAP_PATHWAY	17	0.839584	0.685567	0.85893	1.04928	0.376518	0.531843
c5	GO Biological Process	POSITIVE_REGULATION_OF_CELLULAR_PROTEIN_METABOLIC_PROCESS	68	0.837459	0.814815	0.862086	0.764035	0.881319	0.937447
c3	TF motif	RACCACAR_V$AML_Q6	243	0.83674	0.962025	0.862635	1.34769	0.0128755	0.18097
c2 CP	KEGG pathway	KEGG_INOSITOL_PHOSPHATE_METABOLISM	54	0.836009	0.765101	0.863181	1.27179	0.127389	0.244555
c5	GO Biological Process	LYMPHOCYTE_ACTIVATION	57	0.833592	0.799383	0.866811	1.63494	0.00879121	0.052109
c3	TF motif	V$FOXM1_01	233	0.831716	0.939024	0.869521	0.960929	0.59188	0.691806
c2 CP	Reactome pathway	REACTOME_NRAGE_SIGNALS_DEATH_THROUGH_JNK	43	0.829273	0.78012	0.872827	0.912847	0.610998	0.773184
c2 CP	Reactome pathway	REACTOME_ACYL_CHAIN_REMODELLING_OF_PG	15	0.829083	0.707124	0.872421	1.76938	0.0040404	0.0238497
c5	GO Biological Process	CENTRAL_NERVOUS_SYSTEM_DEVELOPMENT	115	0.82879	0.885714	0.872178	-1.19883	0.123596	0.286823
c2 CP	Reactome pathway	REACTOME_COSTIMULATION_BY_THE_CD28_FAMILY	54	0.828311	0.81761	0.872239	1.04659	0.376068	0.536394
c2 CP	Reactome pathway	REACTOME_DOWNSTREAM_SIGNAL_TRANSDUCTION	87	0.825492	0.851301	0.876218	1.3766	0.0235043	0.163078
c3	TF motif	YNTTTNNNANGCARM_UNKNOWN	65	0.823514	0.812903	0.878799	0.768933	0.890295	0.934481
c2 CP	BioCarta pathway	BIOCARTA_GH_PATHWAY	27	0.822324	0.736559	0.880031	1.08534	0.317365	0.46557
c3	TF motif	V$FOXO3_01	231	0.81973	0.943299	0.883644	1.18863	0.10984	0.325093
c3	TF motif	GTTGNYNNRGNAAC_UNKNOWN	104	0.819084	0.902985	0.884021	0.860105	0.771242	0.845869
c2 CP	KEGG pathway	KEGG_TIGHT_JUNCTION	127	0.819059	0.893443	0.883315	1.08951	0.268817	0.459626
c3	microRNA motif	AAGCCAT,MIR-135A,MIR-135B	315	0.817695	0.985816	0.884777	0.912528	0.793028	0.772851
c3	TF motif	V$LYF1_01	246	0.816341	0.968553	0.886183	1.22501	0.032538	0.288529
c5	GO Biological Process	REGULATION_OF_HYDROLASE_ACTIVITY	75	0.814771	0.835484	0.887933	1.28321	0.0794297	0.236786
c2 CP	Reactome pathway	REACTOME_SIGNALING_BY_BMP	22	0.81459	0.720317	0.887467	0.854916	0.681633	0.851288
c2 CP	Reactome pathway	REACTOME_IL_RECEPTOR_SHC_SIGNALING	25	0.814092	0.757732	0.887483	1.55184	0.0285714	0.0787785
c5	GO Biological Process	REGULATION_OF_DEFENSE_RESPONSE	18	0.813976	0.725	0.886943	0.734897	0.810127	0.956008
c2 CP	Reactome pathway	REACTOME_G_ALPHA1213_SIGNALLING_EVENTS	72	0.813644	0.843137	0.88672	1.03864	0.373673	0.548825
c2 CP	KEGG pathway	KEGG_PROPANOATE_METABOLISM	30	0.811942	0.765957	0.888706	1.69462	0.00421053	0.0395699
c5	GO Biological Process	RESPONSE_TO_OXIDATIVE_STRESS	44	0.811471	0.780822	0.888706	1.04497	0.361656	0.540017
c5	GO Biological Process	RAS_PROTEIN_SIGNAL_TRANSDUCTION	64	0.811326	0.812698	0.888166	1.16678	0.200456	0.350244
c2 CP	Reactome pathway	REACTOME_REGULATION_OF_WATER_BALANCE_BY_RENAL_AQUAPORINS	42	0.810622	0.748634	0.888468	1.23436	0.1625	0.276751
c3	microRNA motif	CTGAGCC,MIR-24	218	0.808879	0.964497	0.890458	1.12818	0.169772	0.403231
c2 CP	Reactome pathway	REACTOME_INFLAMMASOMES	16	0.808724	0.739018	0.889954	0.797197	0.72103	0.909885
c3	TF motif	V$CIZ_01	225	0.80818	0.96648	0.890059	0.984266	0.484009	0.650043
c5	GO Biological Process	STRESS_ACTIVATED_PROTEIN_KINASE_SIGNALING_PATHWAY	47	0.807512	0.819527	0.890341	1.01954	0.40795	0.582188
c2 CP	Reactome pathway	REACTOME_PHOSPHOLIPID_METABOLISM	185	0.805744	0.943182	0.892274	2.05414	0	0.00232485
c5	GO Cellular Component	SYNAPSE	25	0.805739	0.725433	0.891531	-0.515195	0.994083	1
c5	GO Biological Process	JNK_CASCADE	45	0.805397	0.816024	0.891286	1.01593	0.406571	0.589426
c2 CP	Reactome pathway	REACTOME_PEROXISOMAL_LIPID_METABOLISM	20	0.804211	0.740053	0.892322	1.11905	0.3	0.411447
c2 CP	BioCarta pathway	BIOCARTA_ALK_PATHWAY	35	0.804103	0.783951	0.891731	-1.06347	0.378676	0.497374
c5	GO Cellular Component	CELL_CORTEX	39	0.802731	0.822823	0.892946	0.953217	0.501023	0.708888
c3	microRNA motif	ATGTAGC,MIR-221,MIR-222	133	0.797794	0.917391	0.899358	1.01929	0.399132	0.582343
c2 CP	Reactome pathway	REACTOME_TRIGLYCERIDE_BIOSYNTHESIS	37	0.795312	0.828877	0.902271	1.65765	0.00403226	0.0463849
c5	GO Biological Process	FATTY_ACID_OXIDATION	16	0.791726	0.73545	0.906506	1.55909	0.0364026	0.0757624
c2 CP	Reactome pathway	REACTOME_NUCLEAR_SIGNALING_BY_ERBB4	34	0.790574	0.817927	0.907359	-0.735869	0.887597	0.973824
c5	GO Biological Process	NEGATIVE_REGULATION_OF_MAP_KINASE_ACTIVITY	17	0.790477	0.734211	0.906758	0.852662	0.65	0.850915
c5	GO Biological Process	REGULATION_OF_INTRACELLULAR_TRANSPORT	24	0.789393	0.78453	0.907514	-1.13064	0.303922	0.389284
c3	TF motif	V$EVI1_04	216	0.787573	0.986047	0.909206	0.910217	0.737778	0.776607
c3	TF motif	V$CART1_01	205	0.779319	0.972678	0.91945	-0.970834	0.527307	0.681314
c2 CP	KEGG pathway	KEGG_PATHOGENIC_ESCHERICHIA_COLI_INFECTION	46	0.775438	0.870206	0.923666	-0.83956	0.746835	0.903401
c5	GO Cellular Component	GOLGI_MEMBRANE	43	0.772103	0.847761	0.927029	1.51611	0.0246407	0.0899164
c2 CP	Reactome pathway	REACTOME_INCRETIN_SYNTHESIS_SECRETION_AND_INACTIVATION	20	0.771412	0.777778	0.927121	-0.555253	0.993852	1
c3	TF motif	V$IK1_01	262	0.771152	0.988636	0.926685	1.11425	0.190377	0.419746
c3	microRNA motif	ACAACTT,MIR-382	71	0.769074	0.904025	0.928536	-1.03233	0.384328	0.556544
c3	TF motif	V$CDPCR1_01	121	0.762636	0.939164	0.935615	-0.917565	0.673428	0.785547
c2 CP	Reactome pathway	REACTOME_SIGNAL_AMPLIFICATION	31	0.757161	0.851429	0.941056	0.710082	0.896686	0.964902
c2 CP	Reactome pathway	REACTOME_CELL_CELL_JUNCTION_ORGANIZATION	54	0.756755	0.895062	0.940742	1.04408	0.35729	0.540742
c5	GO Biological Process	POSITIVE_REGULATION_OF_LYMPHOCYTE_ACTIVATION	21	0.753938	0.820449	0.943142	1.37115	0.0761317	0.166333
c2 CP	Reactome pathway	REACTOME_GPVI_MEDIATED_ACTIVATION_CASCADE	30	0.752295	0.853211	0.944209	1.47848	0.0425056	0.103882
c5	GO Biological Process	PROTEIN_SECRETION	29	0.750083	0.846154	0.94587	0.880207	0.640086	0.821383
c2 CP	Reactome pathway	REACTOME_DAG_AND_IP3_SIGNALING	27	0.749645	0.857143	0.94559	1.15177	0.259557	0.369963
c3	microRNA motif	CAAGGAT,MIR-362	65	0.748974	0.923077	0.945555	-0.729685	0.943503	0.976207
c2 CP	KEGG pathway	KEGG_PEROXISOME	78	0.747933	0.930921	0.945805	1.47635	0.0191083	0.105236
c3	microRNA motif	CCATCCA,MIR-432	56	0.746236	0.932039	0.946733	-0.662205	0.99006	0.996986
c5	GO Biological Process	SULFUR_METABOLIC_PROCESS	35	0.745071	0.863014	0.947141	1.03081	0.414286	0.561302
c2 CP	Reactome pathway	REACTOME_ZINC_TRANSPORTERS	15	0.741416	0.804569	0.950074	0.939577	0.540816	0.729744
c3	microRNA motif	GGCACAT,MIR-455	58	0.73976	0.953125	0.950889	1.20636	0.189084	0.305445
c3	TF motif	V$STAT6_02	244	0.739466	1	0.950426	1.5407	0	0.0819346
c5	GO Biological Process	RHO_PROTEIN_SIGNAL_TRANSDUCTION	36	0.737165	0.88102	0.951823	1.39705	0.0805785	0.150538
c5	GO Molecular Function	RAS_GTPASE_ACTIVATOR_ACTIVITY	29	0.731525	0.839237	0.956628	1.25668	0.162698	0.254424
c2 CP	BioCarta pathway	BIOCARTA_SPRY_PATHWAY	17	0.728838	0.851385	0.95837	1.27732	0.179959	0.239889
c5	GO Molecular Function	CARBON_CARBON_LYASE_ACTIVITY	17	0.726308	0.837629	0.959757	0.925986	0.552688	0.751136
c3	microRNA motif	TTCCGTT,MIR-191	28	0.725079	0.874667	0.960077	-1.04976	0.398039	0.524424
c2 CP	Reactome pathway	REACTOME_INHIBITION_OF_VOLTAGE_GATED_CA2_CHANNELS_VIA_GBETA_GAMMA_SUBUNITS	25	0.72502	0.853994	0.959364	1.07131	0.355408	0.490444
c2 CP	Reactome pathway	REACTOME_ABC_FAMILY_PROTEINS_MEDIATED_TRANSPORT	31	0.724772	0.898876	0.958791	0.940851	0.533784	0.726722
c2 CP	KEGG pathway	KEGG_ERBB_SIGNALING_PATHWAY	86	0.724183	0.975352	0.958505	0.89046	0.704017	0.806396
c2 CP	Reactome pathway	REACTOME_ENDOSOMAL_SORTING_COMPLEX_REQUIRED_FOR_TRANSPORT_ESCRT	25	0.722612	0.888	0.959081	1.02905	0.425101	0.564268
c5	GO Biological Process	POSITIVE_REGULATION_OF_T_CELL_ACTIVATION	18	0.718177	0.85641	0.962039	1.08414	0.338877	0.467953
c2 CP	BioCarta pathway	BIOCARTA_SPPA_PATHWAY	22	0.718123	0.879781	0.961294	1.05056	0.392713	0.529528
c2 CP	Reactome pathway	REACTOME_CD28_DEPENDENT_PI3K_AKT_SIGNALING	21	0.716833	0.87234	0.9616	0.926239	0.557987	0.751676
c3	microRNA motif	GGCCAGT,MIR-193A,MIR-193B	86	0.715027	0.971223	0.962402	0.881097	0.720982	0.821134
c5	GO Molecular Function	CHANNEL_REGULATOR_ACTIVITY	23	0.712501	0.874317	0.963692	1.07711	0.374257	0.479656
c5	GO Molecular Function	GLUTAMATE_RECEPTOR_ACTIVITY	20	0.709205	0.888889	0.965542	-0.590369	0.960145	1
c5	GO Biological Process	REGULATION_OF_PROTEIN_SECRETION	19	0.705637	0.870886	0.967491	0.580197	0.96421	0.994715
c3	TF motif	V$TITF1_Q3	224	0.705246	1	0.966993	-0.760237	0.981447	0.964393
c5	GO Molecular Function	MOLECULAR_ADAPTOR_ACTIVITY	45	0.704979	0.915361	0.966441	1.10936	0.282105	0.429861
c2 CP	KEGG pathway	KEGG_FRUCTOSE_AND_MANNOSE_METABOLISM	34	0.70323	0.916435	0.967006	1.1259	0.297593	0.406032
c2 CP	BioCarta pathway	BIOCARTA_IL2_PATHWAY	22	0.702583	0.876081	0.966647	1.33506	0.0947368	0.188817
c2 CP	Reactome pathway	REACTOME_GABA_RECEPTOR_ACTIVATION	52	0.700067	0.956386	0.967785	0.860472	0.726244	0.845724
c5	GO Molecular Function	CARBOHYDRATE_KINASE_ACTIVITY	15	0.696095	0.846154	0.969897	0.850304	0.670635	0.852573
c3	microRNA motif	GGCAGAC,MIR-346	37	0.693928	0.923754	0.970548	-1.39925	0.054717	0.102209
c5	GO Biological Process	DIGESTION	38	0.690246	0.928994	0.972301	0.496406	0.995699	0.99892
c5	GO Biological Process	TRANSMEMBRANE_RECEPTOR_PROTEIN_SERINE_THREONINE_KINASE_SIGNALING_PATHWAY	45	0.689569	0.950156	0.971984	0.969948	0.494692	0.674146
c5	GO Biological Process	REGULATION_OF_PROTEIN_IMPORT_INTO_NUCLEUS	16	0.686913	0.890625	0.972902	-0.909147	0.578947	0.801075
c5	GO Biological Process	EMBRYONIC_MORPHOGENESIS	17	0.684299	0.882952	0.973913	-1.40123	0.0794574	0.101073
c2 CP	KEGG pathway	KEGG_DORSO_VENTRAL_AXIS_FORMATION	22	0.681473	0.885027	0.974876	1.13971	0.296	0.386715
c3	TF motif	V$TTF1_Q6	240	0.680857	1	0.974453	0.96325	0.541304	0.68639
c2 CP	Reactome pathway	REACTOME_ADP_SIGNALLING_THROUGH_P2RY1	25	0.679718	0.910448	0.974427	0.678323	0.901768	0.974261
c2 CP	Reactome pathway	REACTOME_PIP3_ACTIVATES_AKT_SIGNALING	27	0.67852	0.930931	0.97439	1.22757	0.180039	0.285294
c2 CP	BioCarta pathway	BIOCARTA_GSK3_PATHWAY	27	0.670751	0.920118	0.978031	1.2536	0.1639	0.258027
c2 CP	Reactome pathway	REACTOME_N_GLYCAN_ANTENNAE_ELONGATION_IN_THE_MEDIAL_TRANS_GOLGI	18	0.662805	0.921182	0.980787	0.912217	0.581395	0.773055
c2 CP	BioCarta pathway	BIOCARTA_AKT_PATHWAY	20	0.661007	0.905914	0.980994	0.722315	0.853448	0.963878
c2 CP	BioCarta pathway	BIOCARTA_BARRESTIN_SRC_PATHWAY	15	0.659443	0.889182	0.981074	1.04456	0.396226	0.540025
c2 CP	Reactome pathway	REACTOME_SPHINGOLIPID_METABOLISM	61	0.655062	0.974026	0.982483	1.79823	0	0.0211363
c2 CP	Reactome pathway	REACTOME_TIE2_SIGNALING	17	0.654806	0.898219	0.981827	0.742692	0.842213	0.953005
c3	microRNA motif	GCACCTT,MIR-18A,MIR-18B	112	0.654631	0.996183	0.981129	1.00204	0.426439	0.612505
c3	microRNA motif	GTGTGAG,MIR-342	63	0.654361	0.986667	0.980479	-0.857079	0.737037	0.880265
c2 CP	Reactome pathway	REACTOME_THROMBOXANE_SIGNALLING_THROUGH_TP_RECEPTOR	23	0.646749	0.903226	0.983457	0.776604	0.784969	0.928626
c2 CP	KEGG pathway	KEGG_GLYCOSAMINOGLYCAN_DEGRADATION	21	0.642493	0.942466	0.984654	1.03448	0.422037	0.5548
c3	TF motif	V$NKX25_01	118	0.642347	1	0.983915	0.898999	0.703625	0.79287
c2 CP	Reactome pathway	REACTOME_PHASE_II_CONJUGATION	48	0.634933	0.971264	0.986253	1.18163	0.186837	0.334209
c2 CP	KEGG pathway	KEGG_RETINOL_METABOLISM	35	0.6333	0.958702	0.986164	1.27057	0.144898	0.245241
c5	GO Biological Process	PROTEOGLYCAN_METABOLIC_PROCESS	21	0.631637	0.936387	0.986033	-0.824676	0.70778	0.914948
c2 CP	Reactome pathway	REACTOME_INSULIN_SYNTHESIS_AND_PROCESSING	20	0.631121	0.928177	0.985455	-0.960434	0.501969	0.705819
c2 CP	Reactome pathway	REACTOME_NEUROTRANSMITTER_RELEASE_CYCLE	34	0.630896	0.962567	0.984756	0.605324	0.993697	0.993409
c3	microRNA motif	ACAACCT,MIR-453	41	0.627738	0.984756	0.985226	-1.20568	0.188679	0.278662
c5	GO Molecular Function	ACETYLCHOLINE_BINDING	17	0.623005	0.913747	0.986244	0.5468	0.985043	0.999057
c5	GO Molecular Function	INORGANIC_CATION_TRANSMEMBRANE_TRANSPORTER_ACTIVITY	56	0.618759	0.990991	0.98701	1.25421	0.117886	0.257807
c5	GO Biological Process	NEURON_APOPTOSIS	17	0.611768	0.941589	0.988583	-0.919038	0.576238	0.78517
c2 CP	KEGG pathway	KEGG_REGULATION_OF_AUTOPHAGY	21	0.610955	0.960114	0.988088	1.39681	0.0961924	0.150478
c5	GO Biological Process	EXOCYTOSIS	23	0.604857	0.953608	0.989215	-0.69423	0.908068	0.990911
c2 CP	KEGG pathway	KEGG_VASOPRESSIN_REGULATED_WATER_REABSORPTION	42	0.599442	0.976608	0.989995	1.01336	0.423868	0.592631
c2 CP	KEGG pathway	KEGG_OTHER_GLYCAN_DEGRADATION	16	0.597512	0.95443	0.989742	1.68458	0.0136719	0.040902
c5	GO Biological Process	GLUTAMATE_SIGNALING_PATHWAY	17	0.596584	0.960976	0.989254	-1.33693	0.123616	0.141875
c2 CP	Reactome pathway	REACTOME_HS_GAG_DEGRADATION	20	0.593331	0.969072	0.989364	-1.27286	0.163462	0.200329
c5	GO Biological Process	REGULATION_OF_CYTOKINE_PRODUCTION	22	0.590126	0.969466	0.98949	-0.874718	0.649326	0.860771
c5	GO Biological Process	POLYSACCHARIDE_METABOLIC_PROCESS	17	0.581117	0.961538	0.990889	1.05805	0.37475	0.515957
c2 CP	Reactome pathway	REACTOME_G_PROTEIN_ACTIVATION	27	0.580779	0.965732	0.990179	0.783472	0.785425	0.923316
c2 CP	BioCarta pathway	BIOCARTA_BCR_PATHWAY	31	0.577407	0.982709	0.990231	1.26841	0.150313	0.247288
c2 CP	Reactome pathway	REACTOME_GABA_SYNTHESIS_RELEASE_REUPTAKE_AND_DEGRADATION	17	0.57511	0.971722	0.989965	-0.605309	0.963601	1
c2 CP	BioCarta pathway	BIOCARTA_EPO_PATHWAY	19	0.559667	0.978947	0.992351	1.10744	0.314775	0.431502
c2 CP	Reactome pathway	REACTOME_REGULATION_OF_KIT_SIGNALING	16	0.543333	0.969309	0.994275	1.28154	0.142553	0.237302
c2 CP	Reactome pathway	REACTOME_SYNTHESIS_SECRETION_AND_INACTIVATION_OF_GLP1	17	0.53535	0.978947	0.994627	-0.624028	0.938069	0.999491
c5	GO Biological Process	CELLULAR_POLYSACCHARIDE_METABOLIC_PROCESS	15	0.52931	0.985222	0.994675	1.26986	0.172917	0.245934
c2 CP	BioCarta pathway	BIOCARTA_EIF4_PATHWAY	24	0.474475	0.994595	0.998426	0.795113	0.773128	0.910854
c2 CP	Reactome pathway	REACTOME_ACTIVATED_NOTCH1_TRANSMITS_SIGNAL_TO_THE_NUCLEUS	26	0.418924	1	0.999447	0.988732	0.475789	0.640702
c5	GO Biological Process	HOMOPHILIC_CELL_ADHESION	15	-0.475016	0.988333	0.997678	0.858013	0.647917	0.848517
c5	GO Biological Process	INTERACTION_WITH_HOST	17	-0.47748	0.99373	0.998309	1.46244	0.0480549	0.112403
c3	microRNA motif	AGCGCTT,MIR-518F,MIR-518E,MIR-518A	18	-0.511664	0.981938	0.996806	-0.472964	0.992606	0.999126
c5	GO Biological Process	PROTEIN_AMINO_ACID_O_LINKED_GLYCOSYLATION	18	-0.51252	0.978114	0.997487	-0.874612	0.676692	0.86005
c5	GO Biological Process	DEVELOPMENT_OF_PRIMARY_SEXUAL_CHARACTERISTICS	25	-0.520211	0.985959	0.99756	-1.21464	0.190114	0.265578
c5	GO Molecular Function	AUXILIARY_TRANSPORT_PROTEIN_ACTIVITY	25	-0.526015	0.983687	0.997753	0.997266	0.443497	0.623492
c5	GO Molecular Function	SERINE_TYPE_ENDOPEPTIDASE_ACTIVITY	34	-0.527292	0.995342	0.99838	0.84657	0.728051	0.858878
c2 CP	Reactome pathway	REACTOME_SIGNALING_BY_CONSTITUTIVELY_ACTIVE_EGFR	17	-0.52972	0.978512	0.998875	-0.648245	0.925859	0.997997
c5	GO Molecular Function	SERINE_HYDROLASE_ACTIVITY	39	-0.533955	0.997072	0.999178	0.953061	0.54088	0.708757
c5	GO Molecular Function	SERINE_TYPE_PEPTIDASE_ACTIVITY	38	-0.544028	0.990625	0.998706	0.953446	0.525751	0.709425
c3	TF motif	V$AR_03	57	-0.550973	0.991304	0.998487	1.17172	0.213675	0.345651
c2 CP	Reactome pathway	REACTOME_G_BETA_GAMMA_SIGNALLING_THROUGH_PLC_BETA	20	-0.552404	0.959184	0.999041	0.598106	0.962801	0.993796
c2 CP	BioCarta pathway	BIOCARTA_CXCR4_PATHWAY	24	-0.552522	0.977953	0.999796	1.31118	0.126819	0.211064
c2 CP	Reactome pathway	REACTOME_SIGNALING_BY_ERBB4	82	-0.554054	0.995851	1	0.911947	0.642562	0.773212
c5	GO Biological Process	REGULATED_SECRETORY_PATHWAY	15	-0.564198	0.953947	0.999454	0.842837	0.681917	0.863677
c2 CP	BioCarta pathway	BIOCARTA_AT1R_PATHWAY	29	-0.565107	0.984026	1	1.45744	0.0443975	0.115711
c5	GO Biological Process	SULFUR_COMPOUND_BIOSYNTHETIC_PROCESS	18	-0.568451	0.968067	1	-0.68725	0.877095	0.993112
c2 CP	BioCarta pathway	BIOCARTA_FMLP_PATHWAY	32	-0.574561	0.977029	0.999822	0.919943	0.599147	0.76334
c2 CP	BioCarta pathway	BIOCARTA_RAS_PATHWAY	22	-0.576943	0.965574	1	1.26151	0.185263	0.25021
c3	microRNA motif	ACATATC,MIR-190	59	-0.577252	0.998598	1	-1.01021	0.435115	0.59962
c2 CP	Reactome pathway	REACTOME_A_TETRASACCHARIDE_LINKER_SEQUENCE_IS_REQUIRED_FOR_GAG_SYNTHESIS	25	-0.577885	0.966507	1	-1.35732	0.0804829	0.127924
c2 CP	BioCarta pathway	BIOCARTA_NOS1_PATHWAY	17	-0.580117	0.9616	1	-0.653818	0.908745	0.997721
c2 CP	BioCarta pathway	BIOCARTA_TCR_PATHWAY	41	-0.582787	0.982009	1	1.22192	0.162844	0.290177
c5	GO Biological Process	BIOGENIC_AMINE_METABOLIC_PROCESS	15	-0.58727	0.944262	1	-0.977059	0.504873	0.668128
c5	GO Biological Process	GLYCOLIPID_METABOLIC_PROCESS	16	-0.587612	0.950413	1	1.23812	0.188605	0.27351
c5	GO Biological Process	PROTEOGLYCAN_BIOSYNTHETIC_PROCESS	15	-0.598561	0.929624	1	-0.792585	0.774067	0.942821
c2 CP	BioCarta pathway	BIOCARTA_RARRXR_PATHWAY	15	-0.602931	0.91405	1	-0.684282	0.893855	0.992814
c2 CP	BioCarta pathway	BIOCARTA_CSK_PATHWAY	20	-0.606442	0.937705	1	0.481894	1	0.999076
c2 CP	BioCarta pathway	BIOCARTA_PYK2_PATHWAY	25	-0.60984	0.942492	0.999813	1.0304	0.396825	0.561914
c5	GO Biological Process	REGULATION_OF_SMALL_GTPASE_MEDIATED_SIGNAL_TRANSDUCTION	23	-0.612574	0.943182	0.999766	1.12737	0.286885	0.404541
c2 CP	BioCarta pathway	BIOCARTA_AGR_PATHWAY	34	-0.613118	0.965463	1	1.13609	0.252066	0.393007
c5	GO Biological Process	BRAIN_DEVELOPMENT	46	-0.618797	0.967504	0.999369	-1.44507	0.0336449	0.0784916
c3	microRNA motif	GTCAACC,MIR-380-5P	20	-0.620274	0.928687	0.999676	-0.776565	0.787431	0.953302
c2 CP	BioCarta pathway	BIOCARTA_GPCR_PATHWAY	30	-0.624869	0.937126	0.998922	0.827587	0.71855	0.880577
c5	GO Molecular Function	SH3_SH2_ADAPTOR_ACTIVITY	39	-0.633171	0.939577	0.996679	1.14783	0.240891	0.374661
c5	GO Cellular Component	MICROBODY	47	-0.639678	0.963359	0.994949	0.833712	0.773543	0.873367
c2 CP	KEGG pathway	KEGG_GLYCOSAMINOGLYCAN_BIOSYNTHESIS_HEPARAN_SULFATE	26	-0.644132	0.941915	0.993878	-1.01765	0.425	0.586331
c2 CP	Reactome pathway	REACTOME_ACTIVATION_OF_KAINATE_RECEPTORS_UPON_GLUTAMATE_BINDING	28	-0.645366	0.942492	0.994143	-0.455203	1	0.998742
c3	TF motif	V$PAX8_01	34	-0.648589	0.946981	0.993502	-0.799387	0.806391	0.934947
c2 CP	BioCarta pathway	BIOCARTA_CREB_PATHWAY	26	-0.651605	0.926164	0.992935	0.699879	0.896328	0.967083
c3	TF motif	WYAAANNRNNNGCG_UNKNOWN	63	-0.651975	0.965517	0.993552	-1.12859	0.252768	0.392957
c5	GO Cellular Component	PEROXISOME	47	-0.657866	0.955947	0.991547	0.835621	0.775899	0.871753
c2 CP	Reactome pathway	REACTOME_INHIBITION_OF_INSULIN_SECRETION_BY_ADRENALINE_NORADRENALINE	25	-0.65881	0.931357	0.991862	0.755555	0.835052	0.944584
c2 CP	BioCarta pathway	BIOCARTA_FCER1_PATHWAY	35	-0.66701	0.937888	0.988385	1.12927	0.273319	0.402222
c2 CP	BioCarta pathway	BIOCARTA_IL7_PATHWAY	17	-0.668727	0.878165	0.988254	1.41149	0.0795699	0.142992
c3	microRNA motif	CACTGCC,MIR-34A,MIR-34C,MIR-449	272	-0.670834	0.998841	0.987863	1.04911	0.301969	0.53176
c5	GO Biological Process	TRANSFORMING_GROWTH_FACTOR_BETA_RECEPTOR_SIGNALING_PATHWAY	34	-0.673033	0.921753	0.987446	-0.806577	0.793713	0.928766
c3	microRNA motif	GTGCAAT,MIR-25,MIR-32,MIR-92,MIR-363,MIR-367	292	-0.673443	0.997579	0.987993	1.12266	0.144681	0.409508
c3	microRNA motif	GGTAACC,MIR-409-5P	31	-0.673444	0.899054	0.98878	-0.755964	0.842205	0.965947
c5	GO Biological Process	POSITIVE_REGULATION_OF_PROTEIN_AMINO_ACID_PHOSPHORYLATION	18	-0.6763	0.88	0.98781	0.718289	0.838574	0.962347
c2 CP	Reactome pathway	REACTOME_REGULATION_OF_SIGNALING_BY_CBL	18	-0.676896	0.878594	0.988239	1.2372	0.191667	0.273895
c3	microRNA motif	ATGCACG,MIR-517B	19	-0.67985	0.888342	0.987253	-1.22307	0.190826	0.255545
c2 CP	Reactome pathway	REACTOME_ACYL_CHAIN_REMODELLING_OF_PC	21	-0.682259	0.880691	0.986571	1.77971	0.00211864	0.0231099
c5	GO Cellular Component	MICROSOME	32	-0.684006	0.909786	0.987008	-0.852921	0.69434	0.884478
c2 CP	BioCarta pathway	BIOCARTA_GCR_PATHWAY	16	-0.68889	0.877722	0.984541	1.12706	0.307217	0.404331
c2 CP	BioCarta pathway	BIOCARTA_ACH_PATHWAY	15	-0.689457	0.880065	0.984936	0.645266	0.933045	0.983827
c3	TF motif	V$HTF_01	67	-0.691656	0.949778	0.984238	-1.11323	0.26276	0.416164
c3	TF motif	YAATNRNNNYNATT_UNKNOWN	96	-0.691998	0.963738	0.984786	0.721437	0.967603	0.961276
c3	microRNA motif	GAGACTG,MIR-452	91	-0.692212	0.953146	0.985446	-0.748064	0.946097	0.969135
c2 CP	Reactome pathway	REACTOME_PKA_MEDIATED_PHOSPHORYLATION_OF_CREB	16	-0.693014	0.860269	0.985696	0.676917	0.893004	0.974313
c2 CP	Reactome pathway	REACTOME_THROMBIN_SIGNALLING_THROUGH_PROTEINASE_ACTIVATED_RECEPTORS_PARS	32	-0.695178	0.91433	0.984964	0.915659	0.603376	0.77059
c5	GO Biological Process	PROTEIN_AUTOPROCESSING	32	-0.695699	0.907295	0.985376	0.826481	0.717105	0.880641
c3	microRNA motif	GTGCAAA,MIR-507	122	-0.696015	0.968	0.985935	1.07475	0.29106	0.483413
c5	GO Cellular Component	INTRINSIC_TO_ENDOPLASMIC_RETICULUM_MEMBRANE	24	-0.696495	0.870515	0.986351	1.30535	0.112832	0.217495
c3	microRNA motif	CTAGGAA,MIR-384	62	-0.696623	0.946328	0.987054	0.874902	0.718004	0.827737
c3	TF motif	V$OSF2_Q6	249	-0.697282	0.992647	0.987385	0.946353	0.610766	0.719405
c2 CP	Reactome pathway	REACTOME_G_PROTEIN_BETA_GAMMA_SIGNALLING	28	-0.697361	0.897959	0.988141	0.854432	0.693416	0.851101
c2 CP	BioCarta pathway	BIOCARTA_INSULIN_PATHWAY	22	-0.700635	0.885246	0.986489	1.13352	0.270968	0.395291
c2 CP	Reactome pathway	REACTOME_CHONDROITIN_SULFATE_DERMATAN_SULFATE_METABOLISM	47	-0.702804	0.914617	0.985664	-0.838464	0.743689	0.90265
c2 CP	BioCarta pathway	BIOCARTA_NFAT_PATHWAY	48	-0.703713	0.907353	0.985738	0.664405	0.952174	0.979067
c5	GO Cellular Component	EXTERNAL_SIDE_OF_PLASMA_MEMBRANE	15	-0.705635	0.843972	0.985068	0.861972	0.663951	0.845643
c5	GO Biological Process	PROTEIN_AMINO_ACID_AUTOPHOSPHORYLATION	31	-0.705649	0.884555	0.985856	0.848889	0.678501	0.854894
c5	GO Cellular Component	INTRINSIC_TO_ORGANELLE_MEMBRANE	51	-0.707474	0.925439	0.985153	1.29793	0.0926316	0.222579
c2 CP	BioCarta pathway	BIOCARTA_IL2RB_PATHWAY	37	-0.707975	0.896183	0.985545	1.22453	0.166667	0.288138
c5	GO Cellular Component	INTEGRAL_TO_ENDOPLASMIC_RETICULUM_MEMBRANE	24	-0.708944	0.866883	0.985585	1.33968	0.112903	0.185798
c5	GO Molecular Function	LYASE_ACTIVITY	66	-0.710785	0.925501	0.9849	1.28135	0.0831556	0.237204
c5	GO Cellular Component	INTEGRAL_TO_ORGANELLE_MEMBRANE	49	-0.711509	0.923977	0.985104	1.38338	0.0615385	0.158669
c3	microRNA motif	TCTATGA,MIR-376A,MIR-376B	76	-0.711744	0.938441	0.985729	0.717889	0.960417	0.961971
c5	GO Biological Process	CYTOSKELETON_DEPENDENT_INTRACELLULAR_TRANSPORT	25	-0.713685	0.861685	0.984872	-0.903329	0.609489	0.808301
c5	GO Cellular Component	COATED_VESICLE	46	-0.714579	0.894886	0.984897	1.07825	0.32321	0.477412
c5	GO Molecular Function	MONOVALENT_INORGANIC_CATION_TRANSMEMBRANE_TRANSPORTER_ACTIVITY	32	-0.715458	0.880805	0.984934	1.35412	0.0848861	0.177454
c5	GO Biological Process	LIPID_CATABOLIC_PROCESS	33	-0.718408	0.867378	0.98314	1.12477	0.279592	0.405775
c5	GO Cellular Component	ACTIN_FILAMENT	17	-0.720929	0.826357	0.98174	1.27868	0.15102	0.239048
c5	GO Molecular Function	SH2_DOMAIN_BINDING	15	-0.722825	0.833333	0.980841	-0.809403	0.724665	0.928206
c3	TF motif	V$GNCF_01	70	-0.723605	0.923387	0.980959	1.10432	0.265957	0.435732
c3	microRNA motif	CGCTGCT,MIR-503	23	-0.724529	0.865385	0.980912	-1.58356	0.0170132	0.0290075
c5	GO Cellular Component	TRANS_GOLGI_NETWORK	20	-0.724534	0.846029	0.981717	0.913958	0.572707	0.771513
c3	TF motif	CAGNYGKNAAA_UNKNOWN	70	-0.724727	0.915351	0.982355	1.06925	0.321503	0.494036
c3	TF motif	YKACATTT_UNKNOWN	253	-0.72607	0.982143	0.981873	-0.813587	0.953959	0.925343
c3	TF motif	V$CEBPGAMMA_Q6	232	-0.727414	0.984049	0.981376	1.11913	0.176328	0.411733
c2 CP	Reactome pathway	REACTOME_SIGNALING_BY_HIPPO	20	-0.728406	0.832536	0.981198	0.826668	0.691824	0.880963
c5	GO Biological Process	AMINO_ACID_DERIVATIVE_METABOLIC_PROCESS	22	-0.72958	0.841845	0.980843	0.811376	0.736142	0.896404
c2 CP	Reactome pathway	REACTOME_LIGAND_GATED_ION_CHANNEL_TRANSPORT	20	-0.730684	0.836394	0.980559	-0.87719	0.640367	0.855724
c5	GO Biological Process	PROTEIN_AMINO_ACID_DEPHOSPHORYLATION	60	-0.73245	0.901449	0.979616	1.34562	0.0659794	0.181582
c2 CP	Reactome pathway	REACTOME_L1CAM_INTERACTIONS	80	-0.732795	0.932857	0.980078	0.949598	0.544419	0.714886
c5	GO Cellular Component	VESICULAR_FRACTION	34	-0.73367	0.871118	0.98	-0.727964	0.888668	0.976572
c5	GO Molecular Function	L_AMINO_ACID_TRANSMEMBRANE_TRANSPORTER_ACTIVITY	17	-0.734003	0.831424	0.980489	1.03607	0.415094	0.553604
c3	microRNA motif	AAGCACA,MIR-218	383	-0.734794	0.994279	0.98044	0.988744	0.522124	0.641244
c5	GO Cellular Component	CELL_CORTEX_PART	24	-0.735105	0.832797	0.980938	-1.09649	0.333333	0.442859
c2 CP	Reactome pathway	REACTOME_PROSTACYCLIN_SIGNALLING_THROUGH_PROSTACYCLIN_RECEPTOR	19	-0.737936	0.826433	0.978804	0.461509	0.996008	0.998569
c3	TF motif	V$PAX4_04	202	-0.738385	0.971429	0.979147	0.8368	0.927505	0.870197
c3	microRNA motif	GCTGAGT,MIR-512-5P	47	-0.738692	0.870588	0.979641	-0.818993	0.776291	0.919972
c5	GO Biological Process	VITAMIN_METABOLIC_PROCESS	16	-0.739591	0.799663	0.97948	0.949525	0.514403	0.714495
c3	microRNA motif	CCACACA,MIR-147	59	-0.741017	0.913352	0.978696	0.861903	0.74569	0.845159
c3	microRNA motif	GCAAAAA,MIR-129	170	-0.74287	0.964557	0.977421	-0.824842	0.885662	0.915603
c3	TF motif	V$HMX1_01	42	-0.742921	0.870031	0.978179	-1.23877	0.154472	0.237128
c3	TF motif	V$TAXCREB_02	26	-0.743054	0.826284	0.97885	0.703529	0.879167	0.966748
c5	GO Cellular Component	ER_GOLGI_INTERMEDIATE_COMPARTMENT	24	-0.745153	0.832025	0.977358	1.49314	0.061674	0.0997412
c5	GO Molecular Function	RAS_GUANYL_NUCLEOTIDE_EXCHANGE_FACTOR_ACTIVITY	19	-0.746429	0.8	0.97675	0.958291	0.506383	0.698772
c3	TF motif	V$HOX13_01	41	-0.746656	0.860317	0.977313	-0.878886	0.651923	0.854444
c3	microRNA motif	TGTGTGA,MIR-377	189	-0.748092	0.967742	0.976511	-0.9343	0.622351	0.759117
c2 CP	BioCarta pathway	BIOCARTA_PTEN_PATHWAY	18	-0.750877	0.789644	0.974084	1.33782	0.136364	0.186625
c2 CP	Reactome pathway	REACTOME_CA_DEPENDENT_EVENTS	25	-0.750901	0.839753	0.974877	0.779915	0.798246	0.925886
c3	microRNA motif	GACAATC,MIR-219	139	-0.75364	0.93557	0.972429	1.25678	0.0573395	0.255023
c3	microRNA motif	TATCTGG,MIR-488	57	-0.753837	0.8739	0.973001	0.897821	0.657025	0.795332
c5	GO Biological Process	REGULATION_OF_RAS_PROTEIN_SIGNAL_TRANSDUCTION	19	-0.754442	0.819512	0.9731	0.857845	0.67086	0.84762
c3	microRNA motif	ATATGCA,MIR-448	201	-0.756824	0.967742	0.971026	0.909379	0.703863	0.777628
c2 CP	Reactome pathway	REACTOME_PTM_GAMMA_CARBOXYLATION_HYPUSINE_FORMATION_AND_ARYLSULFATASE_ACTIVATION	22	-0.761314	0.801003	0.966266	1.18818	0.220588	0.325496
c2 CP	Reactome pathway	REACTOME_ACTIVATED_AMPK_STIMULATES_FATTY_ACID_OXIDATION_IN_MUSCLE	17	-0.761919	0.784591	0.966315	1.36081	0.116773	0.1733
c2 CP	BioCarta pathway	BIOCARTA_CK1_PATHWAY	16	-0.762346	0.791461	0.966596	-0.867475	0.659004	0.874228
c3	microRNA motif	TTGCACT,MIR-130A,MIR-301,MIR-130B	389	-0.764602	0.973804	0.964533	1.13191	0.121951	0.397873
c3	microRNA motif	ATTACAT,MIR-380-3P	97	-0.767856	0.89782	0.961074	1.02932	0.367965	0.56413
c2 CP	BioCarta pathway	BIOCARTA_MET_PATHWAY	36	-0.770111	0.824143	0.958856	1.40508	0.0622407	0.146191
c2 CP	Reactome pathway	REACTOME_G_BETA_GAMMA_SIGNALLING_THROUGH_PI3KGAMMA	25	-0.77013	0.787234	0.959645	0.796675	0.765073	0.909986
c3	microRNA motif	CTGTTAC,MIR-194	103	-0.770672	0.883311	0.959758	-0.89592	0.704461	0.822915
c2 CP	BioCarta pathway	BIOCARTA_MITOCHONDRIA_PATHWAY	21	-0.770887	0.805195	0.960277	0.613288	0.964876	0.992761
c5	GO Biological Process	CELLULAR_LIPID_CATABOLIC_PROCESS	30	-0.771124	0.797125	0.960763	1.1734	0.217822	0.344192
c3	TF motif	V$MIF1_01	175	-0.771493	0.937662	0.961068	1.3147	0.0290179	0.208326
c2 CP	Reactome pathway	REACTOME_SIGNALING_BY_ERBB2	92	-0.771696	0.887517	0.961616	0.946441	0.553571	0.719759
c2 CP	BioCarta pathway	BIOCARTA_ACTINY_PATHWAY	18	-0.775261	0.773869	0.957475	0.925822	0.548729	0.750975
c5	GO Biological Process	T_CELL_PROLIFERATION	17	-0.775283	0.796639	0.958258	1.49702	0.0422222	0.098159
c5	GO Cellular Component	CYTOSOL	194	-0.77649	0.929668	0.957394	1.48427	0.0106383	0.102495
c3	microRNA motif	GGGACCA,MIR-133A,MIR-133B	190	-0.776798	0.956413	0.957781	1.10665	0.186253	0.432817
c5	GO Biological Process	CELLULAR_LIPID_METABOLIC_PROCESS	236	-0.776859	0.938032	0.958508	1.74192	0	0.0289034
c3	TF motif	V$DR3_Q4	137	-0.777145	0.89396	0.958904	0.853012	0.802575	0.851512
c2 CP	Reactome pathway	REACTOME_CD28_CO_STIMULATION	30	-0.778493	0.784866	0.957842	0.98259	0.479744	0.652401
c5	GO Biological Process	SECRETION_BY_CELL	111	-0.784303	0.88	0.950008	0.805493	0.884615	0.90277
c2 CP	BioCarta pathway	BIOCARTA_RAC1_PATHWAY	22	-0.785836	0.777955	0.948472	0.719929	0.868365	0.961772
c3	microRNA motif	GGGGCCC,MIR-296	67	-0.786547	0.843465	0.948195	0.994345	0.476496	0.629476
c5	GO Biological Process	SMALL_GTPASE_MEDIATED_SIGNAL_TRANSDUCTION	85	-0.787647	0.868564	0.947307	1.39973	0.0243408	0.149703
c3	TF motif	V$MAZR_01	211	-0.787694	0.932349	0.948048	-1.17743	0.112727	0.317405
c2 CP	Reactome pathway	REACTOME_IL_2_SIGNALING	39	-0.787796	0.779817	0.94869	1.17831	0.21281	0.336137
c5	GO Biological Process	POSITIVE_REGULATION_OF_PHOSPHATE_METABOLIC_PROCESS	26	-0.788152	0.773071	0.948955	0.917428	0.553753	0.768318
c5	GO Biological Process	POSITIVE_REGULATION_OF_PHOSPHORYLATION	24	-0.789608	0.784929	0.947572	0.855254	0.695021	0.85122
c2 CP	Reactome pathway	REACTOME_GLUCAGON_SIGNALING_IN_METABOLIC_REGULATION	31	-0.790159	0.782344	0.94752	0.500918	0.993363	0.999306
c2 CP	Reactome pathway	REACTOME_NGF_SIGNALLING_VIA_TRKA_FROM_THE_PLASMA_MEMBRANE	127	-0.790646	0.895753	0.947582	1.40135	0.0205011	0.149008
c3	TF motif	V$ZID_01	244	-0.790855	0.930205	0.948091	-1.06701	0.278899	0.491955
c3	TF motif	RYTGCNNRGNAAC_V$MIF1_01	81	-0.795835	0.819444	0.94098	1.15714	0.179204	0.361854
c2 CP	Reactome pathway	REACTOME_SIGNALLING_TO_ERKS	35	-0.796717	0.757862	0.940399	0.77746	0.812357	0.928238
c3	TF motif	V$AR_Q6	235	-0.799104	0.924081	0.937284	-0.822758	0.938104	0.916398
c2 CP	KEGG pathway	KEGG_APOPTOSIS	80	-0.799308	0.845827	0.937756	1.42174	0.0146751	0.137657
c5	GO Cellular Component	INTERMEDIATE_FILAMENT	19	-0.799895	0.726821	0.937584	-0.883137	0.63	0.845853
c5	GO Cellular Component	INTERMEDIATE_FILAMENT_CYTOSKELETON	19	-0.802108	0.740171	0.934723	-0.883724	0.633027	0.845353
c5	GO Biological Process	POSITIVE_REGULATION_OF_PROTEIN_METABOLIC_PROCESS	70	-0.803053	0.807479	0.933965	0.753495	0.918919	0.945936
c3	TF motif	V$MEF2_04	22	-0.803058	0.749599	0.93477	0.856737	0.660606	0.84927
c5	GO Biological Process	REGULATION_OF_PROTEIN_AMINO_ACID_PHOSPHORYLATION	28	-0.803175	0.776235	0.935409	0.872048	0.63924	0.831291
c2 CP	Reactome pathway	REACTOME_CHONDROITIN_SULFATE_BIOSYNTHESIS	19	-0.803863	0.741987	0.935076	-0.757495	0.806576	0.965336
c5	GO Biological Process	PIGMENT_METABOLIC_PROCESS	18	-0.804178	0.738411	0.935339	-0.761629	0.79661	0.964858
c5	GO Biological Process	EMBRYONIC_DEVELOPMENT	55	-0.80571	0.811209	0.933545	-1.13201	0.262357	0.38758
c2 CP	Reactome pathway	REACTOME_THE_ROLE_OF_NEF_IN_HIV1_REPLICATION_AND_DISEASE_PATHOGENESIS	24	-0.80674	0.74415	0.932579	1.27825	0.131915	0.239322
c5	GO Biological Process	DEPHOSPHORYLATION	66	-0.807531	0.8	0.932031	1.14754	0.217213	0.374346
c2 CP	BioCarta pathway	BIOCARTA_IGF1_PATHWAY	21	-0.808711	0.747649	0.930753	0.833528	0.698152	0.873073
c3	TF motif	V$SP1_Q6_01	234	-0.813485	0.883971	0.923189	0.822106	0.926566	0.8857
c2 CP	KEGG pathway	KEGG_MELANOMA	71	-0.813568	0.773109	0.923846	0.981468	0.476496	0.654591
c5	GO Molecular Function	PHOSPHOTRANSFERASE_ACTIVITY_ALCOHOL_GROUP_AS_ACCEPTOR	323	-0.813591	0.925926	0.924623	1.2244	0.0551724	0.287976
c5	GO Molecular Function	PHOSPHOPROTEIN_PHOSPHATASE_ACTIVITY	78	-0.814952	0.815261	0.922994	1.26133	0.111354	0.250104
c3	TF motif	YRCCAKNNGNCGC_UNKNOWN	65	-0.816572	0.766176	0.920837	-0.754969	0.906643	0.966007
c2 CP	BioCarta pathway	BIOCARTA_STATHMIN_PATHWAY	17	-0.817545	0.72578	0.91991	-1.21367	0.206166	0.266617
c2 CP	Reactome pathway	REACTOME_GRB2_EVENTS_IN_ERBB2_SIGNALING	21	-0.817781	0.714509	0.920295	-1.07573	0.363281	0.477599
c3	TF motif	V$WHN_B	234	-0.818469	0.883117	0.919825	-1.01783	0.413005	0.586638
c3	microRNA motif	TGAGATT,MIR-216	102	-0.818596	0.813673	0.920404	-1.07787	0.293774	0.475194
c3	microRNA motif	ACTGTGA,MIR-27A,MIR-27B	450	-0.820101	0.928331	0.918454	0.919077	0.786957	0.765056
c2 CP	KEGG pathway	KEGG_CARDIAC_MUSCLE_CONTRACTION	63	-0.820411	0.765292	0.918675	1.64116	0.0100402	0.0503844
c3	microRNA motif	TCTGATA,MIR-361	81	-0.821912	0.804196	0.916706	0.895726	0.659039	0.798198
c3	microRNA motif	AGGTGCA,MIR-500	94	-0.822596	0.790569	0.916288	0.881804	0.759754	0.82008
c5	GO Biological Process	CYTOKINE_AND_CHEMOKINE_MEDIATED_SIGNALING_PATHWAY	20	-0.823089	0.736227	0.916151	1.15336	0.269388	0.367605
c5	GO Biological Process	SECONDARY_METABOLIC_PROCESS	26	-0.823178	0.708202	0.916808	0.921916	0.575314	0.758683
c3	microRNA motif	GCAAGGA,MIR-502	68	-0.823598	0.78267	0.91684	-0.865267	0.75	0.875424
c3	TF motif	V$PAX5_01	144	-0.824409	0.832071	0.916076	0.814439	0.917184	0.893376
c3	TF motif	V$MAF_Q6	246	-0.824479	0.875	0.91676	1.00387	0.422018	0.610086
c3	microRNA motif	TAATAAT,MIR-126	210	-0.82514	0.868773	0.916385	1.05692	0.317797	0.517337
c3	microRNA motif	CAGCCTC,MIR-485-5P	138	-0.825811	0.820779	0.915938	0.901321	0.700431	0.790005
c2 CP	KEGG pathway	KEGG_NOTCH_SIGNALING_PATHWAY	46	-0.825866	0.741888	0.91664	1.17628	0.205285	0.339174
c3	TF motif	V$NERF_Q2	231	-0.830382	0.872107	0.908848	0.904948	0.737307	0.786145
c3	microRNA motif	TCCAGAG,MIR-518C	139	-0.831027	0.818301	0.908461	0.873602	0.783843	0.828903
c3	microRNA motif	TGGTGCT,MIR-29A,MIR-29B,MIR-29C	497	-0.831336	0.941048	0.908663	-1.08605	0.210432	0.459368
c3	TF motif	V$GR_Q6	242	-0.831371	0.883636	0.909411	0.891018	0.768722	0.806301
c2 CP	KEGG pathway	KEGG_VIBRIO_CHOLERAE_INFECTION	51	-0.83141	0.739259	0.910145	1.88604	0.00207469	0.013185
c3	TF motif	RYAAAKNNNNNNTTGW_UNKNOWN	78	-0.832412	0.788051	0.908954	0.882396	0.732218	0.82056
c2 CP	Reactome pathway	REACTOME_NEPHRIN_INTERACTIONS	18	-0.833267	0.696921	0.908073	1.13549	0.29718	0.393841
c5	GO Cellular Component	EARLY_ENDOSOME	18	-0.833274	0.722222	0.908879	1.07557	0.384158	0.48245
c2 CP	KEGG pathway	KEGG_AMYOTROPHIC_LATERAL_SCLEROSIS_ALS	52	-0.833766	0.763278	0.908723	0.882484	0.670236	0.820976
c3	microRNA motif	TGCTTTG,MIR-330	311	-0.836119	0.868949	0.904885	-0.928352	0.681319	0.770325
c2 CP	Reactome pathway	REACTOME_ADP_SIGNALLING_THROUGH_P2RY12	21	-0.836639	0.701095	0.904667	-0.517486	0.988327	1
c3	microRNA motif	GAGCCTG,MIR-484	100	-0.837342	0.78841	0.904116	-0.884176	0.745731	0.845188
c2 CP	Reactome pathway	REACTOME_ACYL_CHAIN_REMODELLING_OF_PE	20	-0.838088	0.714047	0.903432	1.48366	0.0510204	0.10238
c2 CP	KEGG pathway	KEGG_ADHERENS_JUNCTION	67	-0.838375	0.755365	0.903678	1.55049	0.00851064	0.0785538
c5	GO Biological Process	MUSCLE_CELL_DIFFERENTIATION	22	-0.838729	0.708202	0.903804	-0.802618	0.725599	0.93303
c5	GO Biological Process	REGULATION_OF_CELLULAR_COMPONENT_ORGANIZATION_AND_BIOGENESIS	112	-0.838787	0.783854	0.904496	-0.833893	0.85	0.905742
c5	GO Molecular Function	PROTEIN_DOMAIN_SPECIFIC_BINDING	68	-0.839841	0.754261	0.903202	0.722157	0.95092	0.962045
c3	TF motif	V$POU1F1_Q6	220	-0.840386	0.822955	0.902956	-1.08488	0.254753	0.4609
c3	TF motif	V$CREBP1CJUN_01	242	-0.843738	0.845036	0.896865	-1.10766	0.192513	0.425554
c2 CP	KEGG pathway	KEGG_PENTOSE_AND_GLUCURONATE_INTERCONVERSIONS	15	-0.844731	0.666667	0.895716	1.05663	0.364389	0.51757
c3	microRNA motif	CTCAGGG,MIR-125B,MIR-125A	314	-0.844791	0.865497	0.896414	1.23785	0.0308057	0.2732
c3	microRNA motif	CTATGCA,MIR-153	207	-0.845029	0.846847	0.896753	0.855408	0.886752	0.851496
c2 CP	Reactome pathway	REACTOME_SYNTHESIS_OF_PIPS_AT_THE_PLASMA_MEMBRANE	30	-0.846202	0.695447	0.89514	1.30322	0.122661	0.219682
c5	GO Molecular Function	COENZYME_BINDING	15	-0.847181	0.671692	0.894805	1.34992	0.108647	0.179923
c3	microRNA motif	TAGCTTT,MIR-9	229	-0.847265	0.835366	0.895456	-1.06629	0.273077	0.492371
c2 CP	KEGG pathway	KEGG_RENAL_CELL_CARCINOMA	67	-0.848504	0.733333	0.893675	1.32727	0.0683761	0.196935
c3	microRNA motif	TGCACTT,MIR-519C,MIR-519B,MIR-519A	425	-0.848581	0.881319	0.894334	0.971797	0.559551	0.671139
c3	TF motif	GGCKCATGS_UNKNOWN	66	-0.849323	0.757225	0.89361	-1.05335	0.346856	0.516716
c3	TF motif	V$PAX3_B	84	-0.850138	0.743224	0.892739	0.851043	0.75498	0.852923
c2 CP	BioCarta pathway	BIOCARTA_TID_PATHWAY	18	-0.850392	0.657854	0.893051	1.50447	0.0542798	0.0942636
c5	GO Biological Process	PIGMENT_BIOSYNTHETIC_PROCESS	17	-0.85236	0.642496	0.889698	-0.787779	0.772277	0.946624
c5	GO Molecular Function	PROTEIN_KINASE_ACTIVITY	274	-0.853156	0.837515	0.888857	1.24158	0.0349076	0.271172
c2 CP	KEGG pathway	KEGG_AMINO_SUGAR_AND_NUCLEOTIDE_SUGAR_METABOLISM	42	-0.853799	0.714502	0.8883	0.827044	0.757962	0.880931
c5	GO Biological Process	CELL_PROJECTION_BIOGENESIS	23	-0.855568	0.686495	0.88543	1.12453	0.29724	0.405854
c2 CP	BioCarta pathway	BIOCARTA_NGF_PATHWAY	18	-0.85643	0.654631	0.884363	1.08732	0.336117	0.461811
c3	TF motif	CGTSACG_V$PAX3_B	141	-0.856973	0.771242	0.884017	-1.06981	0.305556	0.48785
c2 CP	Reactome pathway	REACTOME_GLYCOSPHINGOLIPID_METABOLISM	32	-0.85743	0.690769	0.883903	1.40721	0.0694737	0.145183
c3	microRNA motif	AGGAAGC,MIR-516-3P	119	-0.859121	0.765847	0.881077	-0.958973	0.549133	0.709144
c2 CP	KEGG pathway	KEGG_GLYCOLYSIS_GLUCONEOGENESIS	55	-0.859746	0.702782	0.880543	1.32349	0.0688935	0.199562
c2 CP	Reactome pathway	REACTOME_SIGNALING_BY_EGFR_IN_CANCER	98	-0.860912	0.721918	0.878789	1.00547	0.444206	0.607312
c2 CP	Reactome pathway	REACTOME_SIGNALING_BY_SCF_KIT	75	-0.861359	0.700454	0.878615	1.11852	0.252232	0.412148
c5	GO Biological Process	AMINE_TRANSPORT	38	-0.862006	0.686657	0.878009	1.42821	0.0619469	0.134879
c3	microRNA motif	GTTTGTT,MIR-495	245	-0.863333	0.816106	0.875915	-1.19808	0.0851064	0.287654
c3	TF motif	V$HNF4_DR1_Q3	246	-0.866712	0.808717	0.869153	-1.03056	0.356736	0.558953
c3	microRNA motif	GTACTGT,MIR-101	250	-0.867543	0.802367	0.868084	-1.08416	0.254902	0.462033
c2 CP	Reactome pathway	REACTOME_OPIOID_SIGNALLING	72	-0.867878	0.710526	0.868145	0.922488	0.604211	0.757727
c5	GO Molecular Function	DOUBLE_STRANDED_RNA_BINDING	17	-0.867918	0.635	0.868874	-0.977287	0.491682	0.669173
c3	TF motif	V$COUP_01	243	-0.870778	0.784841	0.863273	-0.927708	0.69084	0.771212
c3	microRNA motif	GTAAGAT,MIR-200A	51	-0.870979	0.673716	0.863629	-1.09194	0.28131	0.450749
c2 CP	Reactome pathway	REACTOME_SIGNALLING_TO_RAS	27	-0.871069	0.655172	0.864232	-0.739435	0.859539	0.972464
c5	GO Biological Process	CELL_STRUCTURE_DISASSEMBLY_DURING_APOPTOSIS	16	-0.871191	0.639535	0.864745	-0.694865	0.877778	0.991495
c3	TF motif	V$SPZ1_01	214	-0.871207	0.772229	0.865521	-1.12431	0.166016	0.397803
c5	GO Biological Process	CARBOHYDRATE_METABOLIC_PROCESS	171	-0.871835	0.756997	0.864972	0.86286	0.825607	0.844907
c3	TF motif	TCANNTGAY_V$SREBP1_01	453	-0.872643	0.841463	0.863913	1.0404	0.308204	0.545758
c3	TF motif	TCCATTKW_UNKNOWN	214	-0.874037	0.774786	0.861589	-1.17644	0.120996	0.318082
c2 CP	KEGG pathway	KEGG_WNT_SIGNALING_PATHWAY	144	-0.874501	0.726933	0.861362	-0.757617	0.967681	0.966194
c2 CP	KEGG pathway	KEGG_STEROID_HORMONE_BIOSYNTHESIS	36	-0.87593	0.668721	0.858881	0.894435	0.645233	0.800833
c5	GO Cellular Component	HISTONE_DEACETYLASE_COMPLEX	19	-0.876676	0.630673	0.858052	0.697664	0.860082	0.967181
c5	GO Molecular Function	STRUCTURAL_MOLECULE_ACTIVITY	183	-0.87716	0.746515	0.857713	-0.987414	0.47929	0.645978
c3	TF motif	TGACGTCA_V$ATF3_Q6	215	-0.877762	0.745993	0.857178	-1.12505	0.152672	0.39746
c3	microRNA motif	AGCACTT,MIR-93,MIR-302A,MIR-302B,MIR-302C,MIR-302D,MIR-372,MIR-373,MIR-520E,MIR-520A,MIR-526B,MIR-520B,MIR-520C,MIR-520D	330	-0.878008	0.791475	0.857415	0.938392	0.680171	0.730616
c5	GO Biological Process	POST_TRANSLATIONAL_PROTEIN_MODIFICATION	453	-0.878027	0.815265	0.858178	1.16182	0.0574713	0.3563
c5	GO Molecular Function	TRANSFERASE_ACTIVITY_TRANSFERRING_SULFUR_CONTAINING_GROUPS	29	-0.878104	0.660578	0.858823	0.746981	0.836693	0.95154
c2 CP	Reactome pathway	REACTOME_BRANCHED_CHAIN_AMINO_ACID_CATABOLISM	17	-0.88	0.631405	0.855238	1.51591	0.0423729	0.0895324
c5	GO Biological Process	REGULATION_OF_PROTEIN_METABOLIC_PROCESS	164	-0.881497	0.735369	0.852548	-0.846133	0.863551	0.893962
c3	TF motif	V$PAX8_B	98	-0.881717	0.702957	0.852832	1.02614	0.390023	0.568178
c2 CP	Reactome pathway	REACTOME_SHC1_EVENTS_IN_ERBB4_SIGNALING	19	-0.884043	0.615509	0.848315	-1.15461	0.273256	0.350656
c3	TF motif	V$YY1_01	225	-0.884047	0.731737	0.849107	-0.945827	0.611418	0.737057
c2 CP	BioCarta pathway	BIOCARTA_ERK_PATHWAY	28	-0.884303	0.647436	0.849329	0.808155	0.75102	0.900625
c2 CP	Reactome pathway	REACTOME_SIGNALLING_BY_NGF	205	-0.887065	0.741814	0.843614	1.26205	0.0545851	0.250152
c3	microRNA motif	CAGTATT,MIR-200B,MIR-200C,MIR-429	451	-0.887106	0.808743	0.844328	1.17299	0.0564854	0.344509
c5	GO Molecular Function	GUANYL_NUCLEOTIDE_EXCHANGE_FACTOR_ACTIVITY	46	-0.887366	0.649691	0.844493	1.12565	0.25167	0.405722
c3	microRNA motif	AACATTC,MIR-409-3P	140	-0.887578	0.701961	0.844786	-0.995342	0.461382	0.631245
c3	TF motif	V$TCF11MAFG_01	192	-0.889218	0.712362	0.841742	0.877287	0.795207	0.825891
c5	GO Biological Process	PEROXISOME_ORGANIZATION_AND_BIOGENESIS	16	-0.88959	0.623288	0.841681	0.725059	0.835759	0.96231
c5	GO Biological Process	RESPONSE_TO_NUTRIENT_LEVELS	29	-0.89005	0.63524	0.841422	1.19801	0.196319	0.313832
c3	TF motif	TTTNNANAGCYR_UNKNOWN	111	-0.891027	0.687758	0.839942	-1.64733	0	0.0169691
c3	TF motif	V$MEIS1AHOXA9_01	110	-0.894277	0.687933	0.833045	-0.852308	0.795802	0.883871
c5	GO Molecular Function	AMINE_TRANSMEMBRANE_TRANSPORTER_ACTIVITY	41	-0.894811	0.636501	0.832608	1.33569	0.0829876	0.188358
c3	microRNA motif	AGGGCCA,MIR-328	76	-0.89574	0.639889	0.831191	-1.43491	0.0223464	0.0826221
c3	microRNA motif	GACAGGG,MIR-339	63	-0.896134	0.630435	0.831051	0.942422	0.545833	0.724029
c5	GO Biological Process	REPRODUCTION	212	-0.899474	0.723058	0.823972	0.936939	0.638116	0.732929
c2 CP	Reactome pathway	REACTOME_ANTIGEN_PRESENTATION_FOLDING_ASSEMBLY_AND_PEPTIDE_LOADING_OF_CLASS_I_MHC	16	-0.899645	0.587171	0.824361	0.834264	0.691358	0.87361
c2 CP	Reactome pathway	REACTOME_SIGNALING_BY_RHO_GTPASES	107	-0.899889	0.683924	0.824552	1.15391	0.176471	0.366899
c5	GO Molecular Function	ENZYME_REGULATOR_ACTIVITY	304	-0.90003	0.724586	0.825006	1.16627	0.0932203	0.350345
c3	microRNA motif	CTACCTC,LET-7A,LET-7B,LET-7C,LET-7D,LET-7E,LET-7F,MIR-98,LET-7G,LET-7I	376	-0.900167	0.744898	0.825454	0.965819	0.570156	0.680858
c3	TF motif	V$EGR1_01	251	-0.900952	0.710976	0.824375	-0.8362	0.919132	0.904124
c3	microRNA motif	TGCACGA,MIR-517A,MIR-517C	18	-0.90189	0.582803	0.822893	-1.05652	0.386774	0.510697
c5	GO Biological Process	PROTEIN_PROCESSING	48	-0.902228	0.645066	0.822895	0.85038	0.722944	0.853051
c5	GO Biological Process	REGULATION_OF_PROTEIN_STABILITY	19	-0.902264	0.588997	0.823602	-1.22139	0.212062	0.256421
c3	TF motif	V$GRE_C	115	-0.902557	0.675926	0.823673	1.00257	0.420935	0.612174
c5	GO Molecular Function	TRANSCRIPTION_FACTOR_ACTIVITY	327	-0.904048	0.738232	0.820885	-0.919523	0.738007	0.785691
c3	microRNA motif	ATGCTGG,MIR-338	109	-0.905621	0.640479	0.817865	-0.836222	0.838041	0.905048
c5	GO Biological Process	REGULATION_OF_MOLECULAR_FUNCTION	307	-0.90698	0.705263	0.815324	0.990776	0.489083	0.63731
c3	TF motif	V$SOX9_B1	226	-0.907519	0.692497	0.814803	1.24123	0.0533049	0.270535
c5	GO Biological Process	REGULATION_OF_GTPASE_ACTIVITY	15	-0.908902	0.576412	0.812349	0.722178	0.832985	0.962688
c3	microRNA motif	ACCAAAG,MIR-9	483	-0.909194	0.724479	0.812406	1.02709	0.360577	0.566743
c3	TF motif	CYTAGCAAY_UNKNOWN	139	-0.909693	0.651341	0.811959	1.0814	0.303462	0.472336
c2 CP	KEGG pathway	KEGG_BASAL_CELL_CARCINOMA	54	-0.910179	0.611594	0.811573	-1.47572	0.0148423	0.0639763
c5	GO Biological Process	MEMBRANE_LIPID_METABOLIC_PROCESS	98	-0.911936	0.627717	0.808105	1.63965	0	0.0508933
c3	microRNA motif	GCATTTG,MIR-105	169	-0.912105	0.657602	0.808484	0.696781	0.997727	0.966429
c3	TF motif	V$PAX4_01	247	-0.913014	0.683393	0.807079	-0.784484	0.970149	0.950007
c5	GO Biological Process	DNA_CATABOLIC_PROCESS	23	-0.915524	0.576105	0.801667	-0.765938	0.803774	0.962921
c3	microRNA motif	CCTGCTG,MIR-214	223	-0.917722	0.688466	0.797066	0.996281	0.485043	0.625203
c3	TF motif	V$RORA1_01	228	-0.918106	0.665854	0.796878	1.0168	0.404301	0.58759
c3	microRNA motif	ACTACCT,MIR-196A,MIR-196B	137	-0.918952	0.631783	0.795615	-0.968277	0.534615	0.686806
c3	TF motif	V$AP2_Q6_01	256	-0.919376	0.66784	0.795404	0.813155	0.955157	0.894796
c3	TF motif	V$LXR_DR4_Q3	86	-0.919765	0.610644	0.795197	-0.900335	0.677228	0.814219
c2 CP	Reactome pathway	REACTOME_METABOLISM_OF_VITAMINS_AND_COFACTORS	46	-0.920888	0.570149	0.793168	0.722024	0.911017	0.96149
c3	TF motif	V$GATA2_01	99	-0.921512	0.621951	0.792434	-1.09845	0.285714	0.439496
c5	GO Molecular Function	THIOLESTER_HYDROLASE_ACTIVITY	16	-0.921555	0.565657	0.793102	-1.34749	0.106227	0.134822
c5	GO Biological Process	INSULIN_RECEPTOR_SIGNALING_PATHWAY	19	-0.921624	0.562401	0.793743	0.850647	0.682672	0.85313
c5	GO Molecular Function	SMALL_GTPASE_REGULATOR_ACTIVITY	66	-0.922677	0.597684	0.791984	-0.990567	0.445489	0.640388
c3	microRNA motif	TGTATGA,MIR-485-3P	148	-0.922975	0.636247	0.792035	0.983749	0.474138	0.650911
c2 CP	KEGG pathway	KEGG_PENTOSE_PHOSPHATE_PATHWAY	26	-0.923621	0.584691	0.791133	0.966293	0.492843	0.68061
c5	GO Biological Process	NEGATIVE_REGULATION_OF_TRANSCRIPTION_FROM_RNA_POLYMERASE_II_PROMOTER	75	-0.924874	0.582734	0.78879	0.83959	0.791579	0.866802
c3	TF motif	RRAGTTGT_UNKNOWN	241	-0.926379	0.632701	0.785806	-1.02895	0.368715	0.562404
c5	GO Molecular Function	KINASE_ACTIVITY	357	-0.926434	0.679354	0.786451	1.13313	0.108108	0.395667
c2 CP	KEGG pathway	KEGG_HISTIDINE_METABOLISM	27	-0.926825	0.565428	0.786263	1.28212	0.137712	0.237252
c3	TF motif	V$MYCMAX_02	250	-0.927333	0.664303	0.785744	-1.22437	0.0614525	0.254387
c3	TF motif	V$ZF5_B	228	-0.927881	0.633495	0.78514	-1.20467	0.0759013	0.279437
c3	microRNA motif	AATGTGA,MIR-23A,MIR-23B	397	-0.928772	0.677201	0.78363	-0.939356	0.688337	0.750205
c3	TF motif	V$MAZ_Q6	182	-0.929483	0.623921	0.782623	-0.931024	0.635531	0.764678
c3	microRNA motif	GTTAAAG,MIR-302B	64	-0.92954	0.566423	0.783274	0.881056	0.704104	0.820622
c3	TF motif	SMTTTTGT_UNKNOWN	369	-0.929787	0.653153	0.783414	-0.994262	0.483363	0.632557
c3	microRNA motif	ACTGCCT,MIR-34B	209	-0.929894	0.615575	0.783933	0.796266	0.958785	0.909909
c5	GO Biological Process	SECRETORY_PATHWAY	82	-0.931203	0.583691	0.781336	0.697041	0.971302	0.966935
c3	TF motif	V$LEF1_Q2	210	-0.931505	0.637157	0.781373	1.16236	0.130631	0.35611
c3	microRNA motif	TAGGTCA,MIR-192,MIR-215	44	-0.931635	0.598507	0.781835	-0.853137	0.716797	0.884979
c3	microRNA motif	AAAGGGA,MIR-204,MIR-211	215	-0.933444	0.607277	0.778001	-0.926157	0.677477	0.774706
c3	microRNA motif	ATGAAGG,MIR-205	153	-0.936828	0.606138	0.77027	-1.0152	0.403985	0.590006
c3	TF motif	V$MZF1_02	218	-0.937053	0.620098	0.770467	-1.11276	0.19349	0.416592
c3	microRNA motif	GTCAGGA,MIR-378	56	-0.937216	0.591168	0.770807	-0.990021	0.467972	0.641123
c2 CP	Reactome pathway	REACTOME_METABOLISM_OF_LIPIDS_AND_LIPOPROTEINS	445	-0.938242	0.631463	0.768964	1.83836	0	0.0183802
c3	TF motif	CAGNWMCNNNGAC_UNKNOWN	79	-0.939095	0.588068	0.767563	-0.811682	0.834615	0.92545
c5	GO Biological Process	REGULATION_OF_NUCLEOCYTOPLASMIC_TRANSPORT	22	-0.93964	0.564145	0.767007	-1.36881	0.120388	0.120157
c5	GO Biological Process	REGULATION_OF_PROTEIN_KINASE_ACTIVITY	146	-0.939981	0.59126	0.766897	1.05475	0.305051	0.520903
c2 CP	Reactome pathway	REACTOME_P75_NTR_RECEPTOR_MEDIATED_SIGNALLING	79	-0.94109	0.572046	0.764829	0.800997	0.856846	0.906908
c5	GO Molecular Function	ENZYME_ACTIVATOR_ACTIVITY	118	-0.941411	0.577689	0.764768	0.977246	0.501031	0.661913
c2 CP	KEGG pathway	KEGG_FATTY_ACID_METABOLISM	34	-0.943137	0.549606	0.76108	1.23129	0.170683	0.280573
c2 CP	Reactome pathway	REACTOME_SLC_MEDIATED_TRANSMEMBRANE_TRANSPORT	233	-0.944663	0.594168	0.757896	1.26935	0.0300926	0.246314
c3	TF motif	V$HNF4_01	251	-0.947247	0.598824	0.752027	0.878959	0.802575	0.823764
c3	microRNA motif	GCGCCTT,MIR-525,MIR-524	15	-0.948158	0.526138	0.750413	-1.25713	0.169231	0.214568
c2 CP	KEGG pathway	KEGG_BETA_ALANINE_METABOLISM	22	-0.94986	0.545741	0.74682	1.22054	0.194726	0.291302
c5	GO Biological Process	REGULATION_OF_CATALYTIC_ACTIVITY	261	-0.950239	0.598109	0.746562	1.06677	0.264516	0.499129
c3	TF motif	V$SF1_Q6	240	-0.951236	0.585681	0.744788	1.16788	0.0989247	0.350526
c5	GO Biological Process	FATTY_ACID_METABOLIC_PROCESS	59	-0.951256	0.552367	0.745508	1.20004	0.163107	0.311289
c2 CP	Reactome pathway	REACTOME_SYNTHESIS_OF_PIPS_AT_THE_GOLGI_MEMBRANE	17	-0.951463	0.524351	0.745727	0.927523	0.581197	0.751807
c3	microRNA motif	GTGTCAA,MIR-514	59	-0.953893	0.551192	0.740324	-1.01442	0.399577	0.590578
c5	GO Biological Process	FEMALE_GAMETE_GENERATION	16	-0.954005	0.538333	0.74079	-1.05772	0.360465	0.509072
c2 CP	KEGG pathway	KEGG_DRUG_METABOLISM_OTHER_ENZYMES	33	-0.954626	0.511556	0.73996	0.906549	0.619883	0.783282
c3	microRNA motif	CAGTGTT,MIR-141,MIR-200A	300	-0.955711	0.595819	0.737975	0.937999	0.683973	0.731106
c3	microRNA motif	AGCTCCT,MIR-28	85	-0.956306	0.552367	0.737113	-0.918362	0.624278	0.785185
c5	GO Molecular Function	PHOSPHORIC_DIESTER_HYDROLASE_ACTIVITY	39	-0.956517	0.525078	0.737301	1.35012	0.0554371	0.180009
c5	GO Molecular Function	PROTEIN_BINDING_BRIDGING	51	-0.956558	0.534226	0.737965	0.938788	0.565126	0.730741
c5	GO Biological Process	REGULATION_OF_TRANSFERASE_ACTIVITY	152	-0.956799	0.539457	0.738097	0.985583	0.475983	0.648003
c5	GO Molecular Function	INTRAMOLECULAR_OXIDOREDUCTASE_ACTIVITY	18	-0.956884	0.528926	0.738628	-0.49552	0.992439	1
c5	GO Molecular Function	TRANSCRIPTION_COREPRESSOR_ACTIVITY	85	-0.957192	0.562238	0.738634	-0.983801	0.510163	0.652131
c3	TF motif	V$CREB_01	244	-0.957895	0.577157	0.737667	-1.16002	0.128599	0.342644
c2 CP	Reactome pathway	REACTOME_PROLONGED_ERK_ACTIVATION_EVENTS	18	-0.958824	0.526149	0.736019	-0.924143	0.573503	0.776622
c3	TF motif	V$T3R_Q6	232	-0.960033	0.554217	0.733744	0.901181	0.761261	0.789767
c3	TF motif	V$TEL2_Q6	224	-0.960406	0.568434	0.733544	-0.857261	0.87406	0.881792
c3	TF motif	V$AP2_Q3	236	-0.960767	0.57177	0.733339	-1.19306	0.0940326	0.293792
c5	GO Biological Process	SEXUAL_REPRODUCTION	115	-0.961167	0.567268	0.733038	-0.641673	0.998195	0.997551
c2 CP	BioCarta pathway	BIOCARTA_PTDINS_PATHWAY	22	-0.961239	0.520635	0.733613	0.683523	0.910788	0.972148
c3	TF motif	YTTCCNNNGGAMR_UNKNOWN	46	-0.962971	0.535232	0.729854	-0.86238	0.702	0.876149
c3	microRNA motif	GCTCTTG,MIR-335	85	-0.963204	0.523743	0.730015	1.01999	0.407249	0.581481
c3	microRNA motif	CTTTGCA,MIR-527	227	-0.963485	0.57546	0.730076	0.867024	0.844978	0.838875
c5	GO Biological Process	HETEROCYCLE_METABOLIC_PROCESS	26	-0.963559	0.502416	0.730625	0.825272	0.747934	0.882113
c3	microRNA motif	ACATTCC,MIR-1,MIR-206	289	-0.964165	0.57379	0.729781	1.02757	0.373626	0.566008
c3	microRNA motif	TCCAGAT,MIR-516-5P	100	-0.964533	0.523404	0.729571	1.28759	0.0715835	0.232828
c3	microRNA motif	GGCAGTG,MIR-324-3P	91	-0.965842	0.544704	0.726913	-1.24397	0.106742	0.230511
c2 CP	Reactome pathway	REACTOME_SIGNALING_BY_TGF_BETA_RECEPTOR_COMPLEX	59	-0.968119	0.53125	0.721628	-1.03815	0.381783	0.545075
c2 CP	BioCarta pathway	BIOCARTA_BAD_PATHWAY	22	-0.968664	0.512658	0.720945	0.852964	0.709607	0.850975
c2 CP	KEGG pathway	KEGG_GLYCOSAMINOGLYCAN_BIOSYNTHESIS_CHONDROITIN_SULFATE	22	-0.968942	0.499195	0.720974	-0.493373	0.992366	1
c3	TF motif	V$LEF1_Q6	235	-0.970789	0.550602	0.71688	-1.11963	0.181818	0.405444
c3	microRNA motif	CTCCAAG,MIR-432	75	-0.972452	0.516039	0.713289	0.815154	0.829741	0.892895
c2 CP	Reactome pathway	REACTOME_SMAD2_SMAD3_SMAD4_HETEROTRIMER_REGULATES_TRANSCRIPTION	25	-0.974065	0.483254	0.70986	-1.08585	0.346303	0.459181
c5	GO Biological Process	REGULATION_OF_KINASE_ACTIVITY	148	-0.975534	0.517928	0.706722	1.00292	0.427984	0.611702
c3	microRNA motif	TTTGCAG,MIR-518A-2	191	-0.97617	0.521303	0.705797	-0.934671	0.609849	0.758996
c3	TF motif	V$ZF5_01	221	-0.976399	0.528325	0.705921	-0.859481	0.864376	0.879773
c3	TF motif	V$EVI1_06	20	-0.976891	0.481361	0.705426	-1.20055	0.196498	0.284908
c5	GO Biological Process	NITROGEN_COMPOUND_BIOSYNTHETIC_PROCESS	22	-0.978254	0.502447	0.70257	-1.1761	0.25502	0.318168
c5	GO Cellular Component	GOLGI_APPARATUS_PART	97	-0.978569	0.487936	0.702528	1.06168	0.330472	0.508815
c3	microRNA motif	CCAGGGG,MIR-331	91	-0.978832	0.493741	0.702581	0.950529	0.564403	0.714097
c3	microRNA motif	ATGTCAC,MIR-489	84	-0.978932	0.511533	0.703089	-1.1685	0.14808	0.329627
c5	GO Biological Process	CELLULAR_CARBOHYDRATE_METABOLIC_PROCESS	120	-0.979114	0.506684	0.70335	0.781703	0.936819	0.924941
c3	microRNA motif	GTATTAT,MIR-369-3P	197	-0.980069	0.506832	0.701566	-1.00157	0.433712	0.617923
c5	GO Molecular Function	ION_BINDING	249	-0.980234	0.529769	0.701878	1.01151	0.392157	0.593838
c3	microRNA motif	ATGCAGT,MIR-217	108	-0.981902	0.497347	0.698219	-1.11436	0.244526	0.414339
c3	microRNA motif	AAGCAAT,MIR-137	207	-0.982673	0.513189	0.696971	0.904149	0.719745	0.787665
c3	microRNA motif	AGTTCTC,MIR-146A,MIR-146B	55	-0.982755	0.490593	0.697506	1.16729	0.213043	0.350395
c5	GO Molecular Function	PHOSPHATASE_REGULATOR_ACTIVITY	24	-0.982758	0.501543	0.698245	0.94294	0.504149	0.723769
c3	microRNA motif	CTTTGTA,MIR-524	416	-0.982921	0.506667	0.698577	-0.950219	0.664311	0.727927
c3	TF motif	V$XBP1_01	127	-0.983335	0.496011	0.698194	-1.1346	0.194553	0.384504
c5	GO Molecular Function	COFACTOR_BINDING	21	-0.983866	0.481301	0.697542	1.03312	0.385744	0.556782
c3	microRNA motif	TGCACTG,MIR-148A,MIR-152,MIR-148B	292	-0.985436	0.50464	0.694195	-0.836002	0.943563	0.903552
c5	GO Molecular Function	HYDRO_LYASE_ACTIVITY	25	-0.986798	0.491228	0.6914	1.30163	0.148676	0.220659
c2 CP	KEGG pathway	KEGG_BIOSYNTHESIS_OF_UNSATURATED_FATTY_ACIDS	21	-0.98754	0.468051	0.690202	1.67484	0.0118577	0.0428854
c2 CP	Reactome pathway	REACTOME_PPARA_ACTIVATES_GENE_EXPRESSION	98	-0.988776	0.488243	0.687665	1.33587	0.0472103	0.188511
c2 CP	Reactome pathway	REACTOME_MEMBRANE_TRAFFICKING	120	-0.988782	0.468456	0.688399	0.888982	0.751073	0.808825
c3	TF motif	ACCTGTTG_UNKNOWN	146	-0.988907	0.496154	0.688796	-1.04024	0.344828	0.54179
c5	GO Biological Process	NEGATIVE_REGULATION_OF_CATALYTIC_ACTIVITY	66	-0.990004	0.457676	0.686602	-1.01464	0.424074	0.590768
c2 CP	Reactome pathway	REACTOME_SIGNAL_TRANSDUCTION_BY_L1	32	-0.990333	0.452774	0.68649	-0.740118	0.867961	0.97282
c3	microRNA motif	GGCAGCT,MIR-22	214	-0.990345	0.482843	0.687208	-0.800276	0.95064	0.934604
c2 CP	Reactome pathway	REACTOME_DOWNREGULATION_OF_TGF_BETA_RECEPTOR_SIGNALING	20	-0.990431	0.462562	0.687757	-1.26117	0.18609	0.210302
c2 CP	BioCarta pathway	BIOCARTA_CCR3_PATHWAY	22	-0.990639	0.500852	0.687975	-0.735113	0.842803	0.973506
c3	TF motif	SYATTGTG_UNKNOWN	209	-0.993685	0.484737	0.680575	-1.25446	0.05	0.217299
c3	microRNA motif	ATACTGT,MIR-144	188	-0.993728	0.48	0.681207	-1.12591	0.176806	0.396859
c2 CP	BioCarta pathway	BIOCARTA_MTOR_PATHWAY	22	-0.993728	0.472313	0.681955	0.743992	0.8125	0.953067
c2 CP	KEGG pathway	KEGG_GLIOMA	61	-0.993992	0.452967	0.681984	0.853222	0.749487	0.851676
c5	GO Biological Process	CARBOHYDRATE_TRANSPORT	16	-0.995029	0.459099	0.679957	-0.913922	0.565217	0.79282
c5	GO Molecular Function	GTPASE_REGULATOR_ACTIVITY	124	-0.995538	0.475	0.67935	0.98965	0.479339	0.639329
c3	microRNA motif	ATGTTAA,MIR-302C	234	-0.997335	0.480392	0.675303	-1.06269	0.253235	0.498704
c3	TF motif	CATTGTYY_V$SOX9_B1	337	-0.997894	0.464037	0.674595	1.12246	0.15	0.409472
c5	GO Molecular Function	PHOSPHORIC_MONOESTER_HYDROLASE_ACTIVITY	105	-0.998149	0.457766	0.674694	1.09795	0.268443	0.445128
c2 CP	BioCarta pathway	BIOCARTA_CTCF_PATHWAY	23	-0.998791	0.45937	0.673754	-0.787865	0.797323	0.947476
c3	microRNA motif	ACTGTAG,MIR-139	119	-1.00007	0.452037	0.67116	-1.17839	0.162617	0.316645
c5	GO Biological Process	ALCOHOL_METABOLIC_PROCESS	84	-1.00111	0.459689	0.669045	1.34984	0.0461538	0.179687
c3	microRNA motif	ATAAGCT,MIR-21	113	-1.00297	0.452957	0.664837	-0.899277	0.695167	0.816026
c5	GO Molecular Function	HYDROGEN_ION_TRANSMEMBRANE_TRANSPORTER_ACTIVITY	25	-1.00608	0.451923	0.657212	1.16975	0.237179	0.348172
c5	GO Biological Process	REGULATION_OF_PHOSPHORYLATION	46	-1.00648	0.462349	0.656894	0.817772	0.813765	0.889903
c3	microRNA motif	ATGTACA,MIR-493	303	-1.00648	0.450346	0.657626	0.812803	0.983945	0.894712
c3	microRNA motif	GAGCTGG,MIR-337	151	-1.00721	0.44473	0.656422	-1.10082	0.242884	0.434652
c2 CP	Reactome pathway	REACTOME_SIGNALLING_TO_P38_VIA_RIT_AND_RIN	15	-1.00753	0.458262	0.656262	-0.979087	0.508704	0.664747
c3	TF motif	V$MYB_Q6	239	-1.00786	0.454653	0.656129	0.973891	0.543668	0.66798
c2 CP	Reactome pathway	REACTOME_GENERIC_TRANSCRIPTION_PATHWAY	210	-1.00954	0.451157	0.652508	-1.23672	0.0634058	0.238333
c3	TF motif	V$RFX1_01	243	-1.01018	0.434368	0.651535	0.931097	0.679245	0.745555
c3	microRNA motif	ACTGCAG,MIR-17-3P	102	-1.0103	0.45035	0.65194	-1.0868	0.266304	0.458943
c3	TF motif	ACAWYAAAG_UNKNOWN	94	-1.01212	0.429945	0.647934	-0.905323	0.666667	0.80672
c3	microRNA motif	CATTTCA,MIR-203	269	-1.01288	0.426229	0.646648	-0.944772	0.631776	0.739138
c3	TF motif	MYAATNNNNNNNGGC_UNKNOWN	102	-1.01359	0.445596	0.645451	-1.07678	0.292279	0.476494
c3	TF motif	V$HMGIY_Q6	222	-1.01444	0.444444	0.643947	-0.940504	0.608365	0.747797
c2 CP	Reactome pathway	REACTOME_CELL_DEATH_SIGNALLING_VIA_NRAGE_NRIF_AND_NADE	58	-1.01668	0.436556	0.638718	-0.831854	0.763206	0.907682
c3	TF motif	V$SP1_Q4_01	241	-1.01797	0.427033	0.636019	-0.971799	0.53442	0.680299
c3	microRNA motif	ATAACCT,MIR-154	58	-1.01831	0.435241	0.635876	-1.10098	0.26789	0.434903
c3	microRNA motif	TAGAACC,MIR-182	36	-1.01854	0.42003	0.635944	-0.953674	0.547619	0.720775
c2 CP	Reactome pathway	REACTOME_DOWNREGULATION_OF_SMAD2_3_SMAD4_TRANSCRIPTIONAL_ACTIVITY	19	-1.01871	0.439065	0.636253	-0.924717	0.591085	0.776878
c3	microRNA motif	ATGTTTC,MIR-494	157	-1.01886	0.423221	0.636568	-1.00281	0.430168	0.61609
c2 CP	KEGG pathway	KEGG_ENDOMETRIAL_CANCER	51	-1.01946	0.449339	0.635717	0.713734	0.927152	0.964317
c3	TF motif	V$SP1_Q6	242	-1.0203	0.441463	0.634132	-0.917886	0.695733	0.785646
c3	TF motif	YRTCANNRCGC_UNKNOWN	62	-1.0207	0.413392	0.633834	-1.28134	0.0986717	0.191875
c2 CP	Reactome pathway	REACTOME_ENERGY_DEPENDENT_REGULATION_OF_MTOR_BY_LKB1_AMPK	17	-1.0233	0.447077	0.627689	1.31394	0.138004	0.208978
c2 CP	Reactome pathway	REACTOME_TGF_BETA_RECEPTOR_SIGNALING_ACTIVATES_SMADS	23	-1.02388	0.436747	0.62691	-1.05361	0.38247	0.516762
c5	GO Biological Process	AMINO_ACID_TRANSPORT	26	-1.02597	0.440984	0.622175	1.39735	0.0826087	0.150573
c5	GO Biological Process	CARBOHYDRATE_CATABOLIC_PROCESS	23	-1.02722	0.420886	0.619676	-0.866117	0.663405	0.875383
c3	microRNA motif	GTGCCAT,MIR-183	159	-1.02731	0.414414	0.620127	-0.831544	0.876173	0.907335
c3	microRNA motif	CACCAGC,MIR-138	212	-1.03243	0.384615	0.607312	-1.15466	0.126894	0.351098
c5	GO Molecular Function	PROTEIN_HOMODIMERIZATION_ACTIVITY	117	-1.03317	0.400815	0.606061	-0.835713	0.857944	0.903163
c5	GO Biological Process	PROTEIN_HOMOOLIGOMERIZATION	21	-1.03377	0.412698	0.605253	-0.789151	0.786517	0.946719
c3	TF motif	V$USF_02	257	-1.03473	0.380265	0.603419	-1.22548	0.0439367	0.25314
c3	TF motif	V$ERR1_Q2	243	-1.0348	0.389157	0.603911	0.939158	0.630021	0.730344
c5	GO Cellular Component	MICROTUBULE_ASSOCIATED_COMPLEX	46	-1.03491	0.420749	0.604311	-1.37625	0.0552486	0.115278
c5	GO Molecular Function	AMINO_ACID_TRANSMEMBRANE_TRANSPORTER_ACTIVITY	29	-1.03634	0.393841	0.601312	1.2361	0.193277	0.274223
c2 CP	Reactome pathway	REACTOME_ADHERENS_JUNCTIONS_INTERACTIONS	26	-1.03654	0.425432	0.601467	-0.987037	0.470699	0.645383
c5	GO Biological Process	MONOCARBOXYLIC_ACID_METABOLIC_PROCESS	82	-1.03706	0.402315	0.600728	1.1579	0.205184	0.360784
c3	microRNA motif	GTCTACC,MIR-379	21	-1.03944	0.393791	0.595161	0.538654	0.984314	0.99936
c3	microRNA motif	TGCAAAC,MIR-452	101	-1.03958	0.401099	0.595476	-0.913732	0.648289	0.792423
c3	TF motif	V$TCF1P_Q6	253	-1.03979	0.356711	0.595631	-1.01675	0.407609	0.586544
c5	GO Biological Process	VIRAL_REPRODUCTION	35	-1.04058	0.399038	0.594283	-0.804046	0.8125	0.931812
c5	GO Cellular Component	CYTOSOLIC_PART	19	-1.04181	0.400332	0.591746	-0.583482	0.961315	1
c2 CP	Reactome pathway	REACTOME_NEF_MEDIATES_DOWN_MODULATION_OF_CELL_SURFACE_RECEPTORS_BY_RECRUITING_THEM_TO_CLATHRIN_ADAPTERS	17	-1.04212	0.426948	0.591625	0.733342	0.841897	0.956723
c5	GO Molecular Function	METALLOENDOPEPTIDASE_ACTIVITY	27	-1.04288	0.404605	0.590421	-1.26889	0.1341	0.203625
c2 CP	BioCarta pathway	BIOCARTA_HDAC_PATHWAY	24	-1.04347	0.397415	0.589606	-0.763237	0.837383	0.964938
c3	microRNA motif	AACTGAC,MIR-223	92	-1.04425	0.380244	0.588271	1.09825	0.275789	0.445355
c2 CP	Reactome pathway	REACTOME_FATTY_ACID_TRIACYLGLYCEROL_AND_KETONE_BODY_METABOLISM	159	-1.0445	0.386449	0.588326	1.52354	0.00437637	0.0895914
c2 CP	Reactome pathway	REACTOME_MAP_KINASE_ACTIVATION_IN_TLR_CASCADE	48	-1.04533	0.395315	0.586938	0.975474	0.459641	0.665189
c5	GO Biological Process	AMINE_METABOLIC_PROCESS	134	-1.04588	0.370712	0.586217	-1.09794	0.250951	0.440058
c2 CP	Reactome pathway	REACTOME_PI_METABOLISM	47	-1.04683	0.382582	0.5844	1.09977	0.300683	0.443769
c3	microRNA motif	GCGCTTT,MIR-518B,MIR-518C,MIR-518D	20	-1.04695	0.388535	0.584798	-1.12579	0.290566	0.396477
c5	GO Biological Process	INTRACELLULAR_RECEPTOR_MEDIATED_SIGNALING_PATHWAY	20	-1.04754	0.383013	0.583992	-1.6794	0.00729927	0.0127899
c5	GO Cellular Component	PERINUCLEAR_REGION_OF_CYTOPLASM	51	-1.04763	0.381429	0.584467	1.21347	0.157233	0.298642
c3	TF motif	V$ATF_01	234	-1.04924	0.353374	0.580972	-1.12704	0.174329	0.395013
c3	microRNA motif	TTGGAGA,MIR-515-5P,MIR-519E	139	-1.04979	0.367801	0.580239	-1.00298	0.434862	0.616432
c3	microRNA motif	ATCTTGC,MIR-31	73	-1.05154	0.398827	0.57646	0.878578	0.744035	0.823984
c3	microRNA motif	GGGATGC,MIR-324-5P	48	-1.05191	0.383901	0.576218	-1.07509	0.33574	0.477691
c3	microRNA motif	TTTTGAG,MIR-373	220	-1.05244	0.342893	0.57549	-1.19086	0.0927273	0.296512
c3	microRNA motif	GAGCCAG,MIR-149	134	-1.05293	0.359844	0.574914	1.01368	0.389583	0.592269
c2 CP	Reactome pathway	REACTOME_SIGNALING_BY_NOTCH1	66	-1.05312	0.383382	0.575084	0.798123	0.834034	0.909234
c5	GO Biological Process	NEGATIVE_REGULATION_OF_TRANSCRIPTION	170	-1.05369	0.351662	0.574242	-1.13095	0.176147	0.389294
c2 CP	Reactome pathway	REACTOME_TRANSPORT_OF_VITAMINS_NUCLEOSIDES_AND_RELATED_MOLECULES	29	-1.0541	0.399689	0.573842	1.15828	0.231092	0.360887
c2 CP	Reactome pathway	REACTOME_SIGNALING_BY_ROBO_RECEPTOR	28	-1.05416	0.395866	0.574371	-0.903486	0.621622	0.808805
c5	GO Biological Process	COFACTOR_BIOSYNTHETIC_PROCESS	21	-1.05822	0.402226	0.564712	0.704628	0.847251	0.966682
c5	GO Biological Process	COFACTOR_METABOLIC_PROCESS	52	-1.0587	0.358712	0.564208	0.903678	0.595573	0.787016
c3	microRNA motif	CACTGTG,MIR-128A,MIR-128B	322	-1.05975	0.321596	0.562186	-0.964322	0.573529	0.697361
c3	TF motif	V$ELK1_01	254	-1.06166	0.320913	0.558078	1.05378	0.291304	0.521841
c5	GO Molecular Function	ANTIOXIDANT_ACTIVITY	18	-1.06305	0.384365	0.555182	-0.855908	0.681467	0.879941
c5	GO Biological Process	POSITIVE_REGULATION_OF_PROTEIN_MODIFICATION_PROCESS	27	-1.06443	0.383915	0.552428	-0.938781	0.548689	0.75098
c3	microRNA motif	ACAGGGT,MIR-10A,MIR-10B	116	-1.06564	0.342318	0.549987	-1.04416	0.364641	0.534444
c5	GO Biological Process	NEGATIVE_REGULATION_OF_RNA_METABOLIC_PROCESS	118	-1.06703	0.321871	0.547137	0.799027	0.915718	0.908535
c5	GO Biological Process	NEGATIVE_REGULATION_OF_TRANSCRIPTION_DNA_DEPENDENT	117	-1.06756	0.337302	0.546415	0.833731	0.854737	0.873962
c3	microRNA motif	AAAGACA,MIR-511	190	-1.07062	0.321867	0.539394	1.14755	0.141907	0.374752
c2 CP	BioCarta pathway	BIOCARTA_CERAMIDE_PATHWAY	22	-1.07075	0.366834	0.539675	0.649456	0.933333	0.983518
c5	GO Biological Process	GLYCOPROTEIN_METABOLIC_PROCESS	88	-1.07324	0.33795	0.533907	0.76722	0.915556	0.935795
c5	GO Molecular Function	CARBON_OXYGEN_LYASE_ACTIVITY	29	-1.0738	0.354599	0.533157	1.10472	0.306418	0.436242
c3	TF motif	V$MTF1_Q4	234	-1.07384	0.309202	0.533701	0.923368	0.716484	0.756016
c2 CP	Reactome pathway	REACTOME_ARMS_MEDIATED_ACTIVATION	16	-1.0753	0.355848	0.530716	-0.997939	0.465241	0.625613
c5	GO Molecular Function	PEPTIDASE_ACTIVITY	162	-1.07615	0.314028	0.529091	-0.906334	0.690432	0.806854
c3	microRNA motif	ATGCTGC,MIR-103,MIR-107	208	-1.07616	0.302583	0.529712	-0.824648	0.924771	0.914027
c5	GO Biological Process	PROTEOLYSIS	186	-1.07941	0.296154	0.52207	-0.877971	0.793834	0.855731
c3	TF motif	V$MYB_Q3	229	-1.08042	0.290441	0.520155	0.977929	0.491342	0.661695
c2 CP	BioCarta pathway	BIOCARTA_IGF1R_PATHWAY	21	-1.08086	0.361409	0.519721	-0.598704	0.958801	1
c5	GO Molecular Function	PHOSPHORIC_ESTER_HYDROLASE_ACTIVITY	145	-1.08162	0.298387	0.518466	1.28897	0.0498915	0.231247
c3	TF motif	V$CHOP_01	223	-1.08176	0.284663	0.518787	1.2641	0.0317125	0.250283
c5	GO Biological Process	CELLULAR_RESPONSE_TO_STIMULUS	19	-1.08341	0.392977	0.515379	0.774687	0.820408	0.929627
c5	GO Molecular Function	ENDOPEPTIDASE_ACTIVITY	106	-1.08449	0.313779	0.513328	-1.27	0.0770642	0.202908
c3	TF motif	V$HIF1_Q5	232	-1.08474	0.290822	0.513351	-0.886436	0.782847	0.842468
c3	microRNA motif	TAATGTG,MIR-323	155	-1.0853	0.299871	0.512562	-1.23859	0.0833333	0.236953
c5	GO Molecular Function	PROTEIN_SERINE_THREONINE_KINASE_ACTIVITY	195	-1.08655	0.279901	0.510099	1.0886	0.246253	0.460273
c5	GO Biological Process	STEROID_HORMONE_RECEPTOR_SIGNALING_PATHWAY	19	-1.08842	0.34609	0.506153	-1.6995	0.0134357	0.010482
c2 CP	KEGG pathway	KEGG_THYROID_CANCER	28	-1.09187	0.349026	0.49838	-1.03367	0.403442	0.554533
c5	GO Biological Process	NITROGEN_COMPOUND_METABOLIC_PROCESS	147	-1.09207	0.277202	0.498492	-1.04919	0.311155	0.524442
c3	TF motif	V$PAX6_01	92	-1.0947	0.308625	0.492602	-1.01743	0.40856	0.586183
c5	GO Biological Process	RNA_CATABOLIC_PROCESS	18	-1.09509	0.314425	0.492311	-1.11665	0.323471	0.409959
c5	GO Biological Process	ICOSANOID_METABOLIC_PROCESS	16	-1.09584	0.350847	0.491126	1.1997	0.235908	0.311515
c5	GO Biological Process	MICROTUBULE_BASED_MOVEMENT	16	-1.09651	0.3712	0.490166	-1.25158	0.190669	0.220732
c3	TF motif	V$SMAD_Q6	235	-1.09763	0.256127	0.488159	-0.911335	0.755258	0.796107
c3	microRNA motif	CCTGAGT,MIR-510	39	-1.0978	0.319084	0.488365	-1.01055	0.427481	0.599502
c5	GO Molecular Function	NUCLEAR_HORMONE_RECEPTOR_BINDING	25	-1.09842	0.324881	0.487471	-1.66456	0.00573614	0.0146246
c3	TF motif	V$STAT1_03	228	-1.09892	0.258333	0.486931	-1.13412	0.176923	0.384363
c3	TF motif	GGCNRNWCTTYS_UNKNOWN	77	-1.10226	0.304895	0.479495	-1.04636	0.369811	0.529569
c5	GO Biological Process	CELLULAR_CARBOHYDRATE_CATABOLIC_PROCESS	22	-1.10417	0.341158	0.475474	-0.904994	0.596364	0.806669
c3	TF motif	V$CREB_02	239	-1.10522	0.245074	0.473507	-1.38147	0.00361011	0.113344
c3	microRNA motif	AAGTCCA,MIR-422B,MIR-422A	69	-1.10649	0.267983	0.471124	-1.05892	0.330754	0.50667
c5	GO Biological Process	GAMETE_GENERATION	93	-1.10685	0.287449	0.470883	-0.807138	0.873823	0.928844
c2 CP	KEGG pathway	KEGG_PANCREATIC_CANCER	69	-1.10685	0.288184	0.471471	1.08924	0.296137	0.459793
c5	GO Molecular Function	MICROTUBULE_BINDING	33	-1.10903	0.301092	0.466957	-1.54517	0.0206767	0.0384801
c3	TF motif	GAANYNYGACNY_UNKNOWN	70	-1.11018	0.281205	0.464827	0.999198	0.459052	0.619278
c3	TF motif	V$STAT1_01	64	-1.1105	0.293944	0.464609	-0.941699	0.563953	0.745362
c2 CP	KEGG pathway	KEGG_VALINE_LEUCINE_AND_ISOLEUCINE_DEGRADATION	41	-1.11132	0.301223	0.463278	1.47996	0.0429864	0.103798
c2 CP	Reactome pathway	REACTOME_MYOGENESIS	26	-1.11236	0.3104	0.461367	-1.04667	0.418426	0.529506
c3	TF motif	YTCCCRNNAGGY_UNKNOWN	67	-1.11258	0.267143	0.461442	-1.10253	0.284895	0.433964
c3	TF motif	V$AHRARNT_02	15	-1.11699	0.314516	0.451782	-1.40921	0.0947776	0.0965171
c2 CP	Reactome pathway	REACTOME_TRANS_GOLGI_NETWORK_VESICLE_BUDDING	57	-1.12197	0.290511	0.440886	0.852385	0.746667	0.850837
c5	GO Cellular Component	VESICLE_MEMBRANE	30	-1.1231	0.304821	0.438803	-0.71079	0.901544	0.983948
c2 CP	Reactome pathway	REACTOME_LYSOSOME_VESICLE_BIOGENESIS	22	-1.12405	0.300971	0.437239	0.950158	0.513402	0.714549
c5	GO Cellular Component	CYTOPLASMIC_VESICLE_PART	28	-1.1259	0.290679	0.433624	-0.582228	0.971264	1
c5	GO Biological Process	NEGATIVE_REGULATION_OF_METABOLIC_PROCESS	241	-1.12748	0.209581	0.430613	-1.13315	0.15283	0.385809
c5	GO Biological Process	PROTEIN_OLIGOMERIZATION	39	-1.12912	0.286378	0.427549	1.03594	0.411273	0.553391
c5	GO Biological Process	PHOSPHOLIPID_METABOLIC_PROCESS	72	-1.12959	0.256854	0.426969	1.48399	0.0222222	0.102425
c5	GO Biological Process	POSITIVE_REGULATION_OF_CELL_CYCLE	16	-1.13053	0.303922	0.42544	-1.29377	0.1409	0.179837
c3	TF motif	GCTNWTTGK_UNKNOWN	281	-1.13135	0.182028	0.42419	-1.13825	0.122841	0.37859
c3	TF motif	V$MYCMAX_03	230	-1.1318	0.190709	0.423728	-1.54579	0	0.038358
c2 CP	Reactome pathway	REACTOME_GOLGI_ASSOCIATED_VESICLE_BIOGENESIS	50	-1.13208	0.260313	0.423619	0.691766	0.950644	0.968749
c3	TF motif	YYCATTCAWW_UNKNOWN	183	-1.13267	0.210459	0.422751	-1.52239	0.00192308	0.045748
c3	TF motif	V$MYB_Q5_01	251	-1.13271	0.191283	0.423225	-1.07307	0.253308	0.481165
c3	TF motif	V$PPAR_DR1_Q2	241	-1.1355	0.185936	0.417577	-0.928812	0.649728	0.769935
c5	GO Biological Process	RESPONSE_TO_ORGANIC_SUBSTANCE	30	-1.13557	0.271987	0.417953	-0.826966	0.759082	0.913771
c2 CP	KEGG pathway	KEGG_PROSTATE_CANCER	86	-1.13613	0.257302	0.417235	-1.0317	0.396709	0.557459
c2 CP	BioCarta pathway	BIOCARTA_VEGF_PATHWAY	27	-1.13647	0.2891	0.417002	0.972411	0.488223	0.669866
c3	TF motif	GCGNNANTTCC_UNKNOWN	111	-1.13736	0.228232	0.415537	-0.996508	0.45283	0.628776
c5	GO Molecular Function	TRANSFERASE_ACTIVITY_TRANSFERRING_HEXOSYL_GROUPS	77	-1.13783	0.248257	0.415051	-1.09636	0.272553	0.442532
c3	microRNA motif	GTAAACC,MIR-299-5P	46	-1.14009	0.260677	0.410651	-0.813414	0.796117	0.924662
c3	microRNA motif	TACTTGA,MIR-26A,MIR-26B	290	-1.14199	0.162592	0.40696	0.973462	0.550756	0.668029
c5	GO Biological Process	APOPTOTIC_PROGRAM	57	-1.14212	0.257343	0.407179	0.94704	0.550218	0.718598
c5	GO Biological Process	NEGATIVE_REGULATION_OF_CELLULAR_METABOLIC_PROCESS	239	-1.14221	0.167665	0.407552	-1.12402	0.163701	0.397186
c2 CP	Reactome pathway	REACTOME_ACTIVATION_OF_CHAPERONE_GENES_BY_XBP1S	43	-1.1424	0.248834	0.407694	-0.931282	0.575092	0.764905
c5	GO Biological Process	APOPTOTIC_NUCLEAR_CHANGES	19	-1.14403	0.279869	0.404635	-0.954024	0.522244	0.721588
c5	GO Biological Process	GLYCOPROTEIN_BIOSYNTHETIC_PROCESS	72	-1.14508	0.235209	0.40285	-0.989125	0.482955	0.642773
c3	microRNA motif	ACACTCC,MIR-122A	72	-1.14738	0.240223	0.398334	1.03082	0.373913	0.561803
c5	GO Molecular Function	CYSTEINE_TYPE_ENDOPEPTIDASE_ACTIVITY	37	-1.14762	0.263314	0.398377	-1.26565	0.131429	0.207168
c3	microRNA motif	AAAGGAT,MIR-501	124	-1.14811	0.210667	0.397807	0.89194	0.733042	0.804606
c5	GO Molecular Function	OXIDOREDUCTASE_ACTIVITY	264	-1.1482	0.165882	0.398124	1.48658	0	0.101507
c5	GO Biological Process	REGULATION_OF_CATABOLIC_PROCESS	16	-1.14949	0.309244	0.395853	-1.0494	0.40619	0.524611
c2 CP	BioCarta pathway	BIOCARTA_ETS_PATHWAY	18	-1.14962	0.265101	0.396103	0.844767	0.675966	0.861768
c2 CP	KEGG pathway	KEGG_CHRONIC_MYELOID_LEUKEMIA	73	-1.15057	0.21295	0.394571	0.880327	0.705637	0.821726
c5	GO Cellular Component	CYTOPLASMIC_VESICLE_MEMBRANE	28	-1.15137	0.268489	0.393389	-0.5715	0.97561	1
c3	TF motif	V$DR1_Q3	238	-1.15172	0.168911	0.393197	-1.13554	0.147114	0.383722
c3	TF motif	WCTCNATGGY_UNKNOWN	76	-1.1521	0.220779	0.392947	-1.27463	0.0721248	0.19854
c3	microRNA motif	TACAATC,MIR-508	57	-1.15247	0.243832	0.39265	-0.880571	0.692449	0.851263
c3	TF motif	CCCNNNNNNAAGWT_UNKNOWN	95	-1.15268	0.211022	0.39271	-0.838627	0.816029	0.903284
c5	GO Biological Process	GENERATION_OF_PRECURSOR_METABOLITES_AND_ENERGY	116	-1.15573	0.191633	0.386683	1.1144	0.218814	0.419857
c3	microRNA motif	ACCATTT,MIR-522	146	-1.15633	0.196871	0.385914	-1.3284	0.0398482	0.149584
c2 CP	KEGG pathway	KEGG_RIBOFLAVIN_METABOLISM	15	-1.15735	0.283828	0.384226	-0.699404	0.870406	0.989609
c5	GO Molecular Function	RNA_POLYMERASE_II_TRANSCRIPTION_FACTOR_ACTIVITY	173	-1.15762	0.1868	0.384166	-1.02671	0.380952	0.566183
c2 CP	BioCarta pathway	BIOCARTA_TFF_PATHWAY	20	-1.15778	0.28871	0.384347	0.584688	0.979675	0.994556
c2 CP	KEGG pathway	KEGG_MTOR_SIGNALING_PATHWAY	51	-1.15856	0.244012	0.383222	1.1494	0.226695	0.372672
c3	microRNA motif	TCTGGAC,MIR-198	78	-1.15972	0.22101	0.381348	-0.809128	0.82659	0.927662
c2 CP	Reactome pathway	REACTOME_EGFR_DOWNREGULATION	21	-1.16024	0.260434	0.380705	1.01231	0.420833	0.592662
c5	GO Biological Process	POSITIVE_REGULATION_OF_TRANSCRIPTION_FROM_RNA_POLYMERASE_II_PROMOTER	63	-1.16067	0.220315	0.380367	0.824199	0.808824	0.883332
c2 CP	Reactome pathway	REACTOME_SIGNALING_BY_NOTCH	98	-1.16187	0.207627	0.378424	0.899355	0.692623	0.792561
c3	TF motif	WCAANNNYCAG_UNKNOWN	241	-1.1633	0.140625	0.375944	-0.77682	0.974609	0.954946
c2 CP	KEGG pathway	KEGG_ARGININE_AND_PROLINE_METABOLISM	49	-1.16598	0.213256	0.370854	-0.852619	0.73535	0.884178
c3	microRNA motif	CCAGGTT,MIR-490	63	-1.16605	0.221252	0.371217	-1.49482	0.0267176	0.0559765
c3	microRNA motif	GTCTTCC,MIR-7	162	-1.1686	0.16838	0.366446	-1.35003	0.026975	0.133273
c5	GO Molecular Function	HORMONE_RECEPTOR_BINDING	26	-1.16925	0.259934	0.365623	-1.69511	0.00194175	0.0109468
c5	GO Biological Process	VIRAL_INFECTIOUS_CYCLE	27	-1.16937	0.248013	0.365867	-0.917081	0.585271	0.785969
c3	microRNA motif	AGGAGTG,MIR-483	62	-1.17623	0.207849	0.352298	-1.05585	0.359712	0.511762
c2 CP	KEGG pathway	KEGG_SMALL_CELL_LUNG_CANCER	83	-1.17909	0.193503	0.347176	1.03453	0.358531	0.555162
c5	GO Biological Process	ESTABLISHMENT_OF_PROTEIN_LOCALIZATION	177	-1.17982	0.154229	0.34621	-0.993992	0.451852	0.632467
c5	GO Biological Process	ORGANIC_ACID_TRANSPORT	40	-1.17987	0.238026	0.346599	1.43364	0.0497836	0.132362
c5	GO Cellular Component	COATED_VESICLE_MEMBRANE	17	-1.18007	0.262215	0.346658	-0.931743	0.545946	0.765499
c5	GO Biological Process	VIRAL_REPRODUCTIVE_PROCESS	31	-1.18054	0.230887	0.346222	-0.801422	0.787879	0.933804
c5	GO Cellular Component	MEMBRANE_COAT	17	-1.18239	0.256822	0.343007	-1.04085	0.440678	0.540933
c5	GO Molecular Function	MAGNESIUM_ION_BINDING	59	-1.18424	0.213353	0.339831	-1.0696	0.338583	0.487639
c5	GO Molecular Function	PROTEIN_SERINE_THREONINE_PHOSPHATASE_ACTIVITY	23	-1.18777	0.224165	0.3335	0.878266	0.613497	0.824103
c3	TF motif	TTCNRGNNNNTTC_V$HSF_Q6	142	-1.18884	0.162162	0.331896	-1.19895	0.113208	0.287102
c5	GO Cellular Component	COATED_MEMBRANE	17	-1.18897	0.251667	0.332129	-1.05664	0.380228	0.511115
c3	microRNA motif	CTTGTAT,MIR-381	199	-1.19139	0.118388	0.327933	-1.18803	0.111732	0.300905
c5	GO Biological Process	GLUCOSE_METABOLIC_PROCESS	28	-1.19189	0.233974	0.327406	0.764253	0.85022	0.937827
c3	TF motif	V$SREBP1_01	160	-1.19517	0.162197	0.321664	-1.0751	0.277778	0.478367
c2 CP	Reactome pathway	REACTOME_CTNNB1_PHOSPHORYLATION_CASCADE	15	-1.19561	0.241963	0.321272	-1.0179	0.416667	0.587247
c3	TF motif	V$GATA1_01	229	-1.19668	0.11358	0.319692	-0.931664	0.662963	0.764787
c2 CP	Reactome pathway	REACTOME_SHC1_EVENTS_IN_EGFR_SIGNALING	15	-1.19673	0.258064	0.320042	-1.06713	0.385475	0.492331
c5	GO Biological Process	CARBOXYLIC_ACID_TRANSPORT	39	-1.198	0.209265	0.318025	1.41967	0.062635	0.138658
c3	TF motif	CCGNMNNTNACG_UNKNOWN	72	-1.19883	0.172028	0.316924	-1.22313	0.129344	0.2559
c5	GO Molecular Function	HYDROLASE_ACTIVITY_ACTING_ON_CARBON_NITROGEN_NOT_PEPTIDEBONDSIN_LINEAR_AMIDES	20	-1.19928	0.244592	0.31656	0.743138	0.8394	0.953234
c5	GO Biological Process	AMINE_CATABOLIC_PROCESS	27	-1.20049	0.251543	0.314744	0.832915	0.702306	0.873531
c5	GO Molecular Function	ORGANIC_ACID_TRANSMEMBRANE_TRANSPORTER_ACTIVITY	44	-1.20104	0.193252	0.314158	1.26177	0.142566	0.25022
c3	microRNA motif	AAGCACT,MIR-520F	231	-1.20263	0.106459	0.311672	-0.898581	0.769231	0.816889
c2 CP	Reactome pathway	REACTOME_NUCLEOTIDE_LIKE_PURINERGIC_RECEPTORS	15	-1.20328	0.241538	0.310907	1.34859	0.12967	0.180858
c5	GO Molecular Function	ATP_BINDING	152	-1.20658	0.137435	0.305354	1.05426	0.314775	0.521643
c5	GO Molecular Function	TRANSFERASE_ACTIVITY_TRANSFERRING_ACYL_GROUPS	53	-1.2077	0.190962	0.303654	0.901012	0.642691	0.789563
c3	TF motif	V$HNF4_01_B	239	-1.21091	0.0941176	0.298394	0.914377	0.716854	0.770982
c2 CP	Reactome pathway	REACTOME_NOTCH1_INTRACELLULAR_DOMAIN_REGULATES_TRANSCRIPTION	42	-1.21111	0.197853	0.29844	-0.815874	0.784091	0.922432
c5	GO Cellular Component	GOLGI_ASSOCIATED_VESICLE	29	-1.21196	0.218543	0.297247	-0.73686	0.876426	0.973858
c5	GO Molecular Function	PURINE_RIBONUCLEOTIDE_BINDING	199	-1.21219	0.10125	0.297262	1.10139	0.229839	0.44194
c3	TF motif	YGCANTGCR_UNKNOWN	117	-1.21412	0.141096	0.2942	-1.10283	0.249049	0.434534
c5	GO Biological Process	NITROGEN_COMPOUND_CATABOLIC_PROCESS	29	-1.21621	0.202593	0.291356	1.00681	0.46861	0.603995
c5	GO Molecular Function	PHOSPHOTRANSFERASE_ACTIVITY_PHOSPHATE_GROUP_AS_ACCEPTOR	18	-1.21635	0.23888	0.29151	-1.59649	0.0310078	0.0262851
c2 CP	KEGG pathway	KEGG_NON_SMALL_CELL_LUNG_CANCER	54	-1.21641	0.183432	0.291801	-0.860466	0.73546	0.879465
c5	GO Molecular Function	CARBOXYLIC_ACID_TRANSMEMBRANE_TRANSPORTER_ACTIVITY	43	-1.21649	0.1994	0.292085	1.24871	0.145299	0.262553
c3	TF motif	YAATNANRNNNCAG_UNKNOWN	56	-1.21942	0.172566	0.287374	-0.795734	0.84585	0.939316
c5	GO Molecular Function	TRANSFERASE_ACTIVITY_TRANSFERRING_GLYCOSYL_GROUPS	106	-1.21966	0.129299	0.287354	-1.15148	0.176125	0.355685
c2 CP	Reactome pathway	REACTOME_ADAPTIVE_IMMUNE_SYSTEM	463	-1.22047	0.0497788	0.286376	-0.972737	0.560798	0.678517
c5	GO Cellular Component	GOLGI_APPARATUS	216	-1.22086	0.0885287	0.286112	0.882019	0.802105	0.820811
c3	TF motif	V$USF_C	261	-1.22141	0.0820265	0.285543	-1.23347	0.0722892	0.242188
c5	GO Biological Process	AROMATIC_COMPOUND_METABOLIC_PROCESS	26	-1.22157	0.20517	0.285693	-1.16724	0.246094	0.32988
c5	GO Molecular Function	ADENYL_RIBONUCLEOTIDE_BINDING	159	-1.22249	0.106218	0.284439	1.08309	0.244395	0.46958
c3	TF motif	V$USF_Q6	250	-1.22533	0.0817073	0.280037	-1.11114	0.174721	0.419502
c2 CP	Reactome pathway	REACTOME_ENOS_ACTIVATION_AND_REGULATION	15	-1.22586	0.187602	0.27956	0.980113	0.494802	0.657794
c2 CP	Reactome pathway	REACTOME_CTLA4_INHIBITORY_SIGNALING	20	-1.22851	0.202614	0.27545	0.916214	0.583153	0.769705
c5	GO Molecular Function	PURINE_NUCLEOTIDE_BINDING	205	-1.22894	0.0849754	0.275111	1.12544	0.167401	0.405247
c3	microRNA motif	CATGTAA,MIR-496	171	-1.2292	0.121365	0.275091	-1.10185	0.237828	0.433546
c2 CP	KEGG pathway	KEGG_SYSTEMIC_LUPUS_ERYTHEMATOSUS	84	-1.22979	0.146479	0.274508	-1.8171	0.00197628	0.00301338
c2 CP	KEGG pathway	KEGG_GLUTATHIONE_METABOLISM	44	-1.23007	0.189759	0.274479	1.03641	0.383158	0.553274
c5	GO Biological Process	REGULATION_OF_PROTEIN_MODIFICATION_PROCESS	42	-1.23131	0.170767	0.27273	-0.995196	0.455056	0.630809
c2 CP	BioCarta pathway	BIOCARTA_CHEMICAL_PATHWAY	22	-1.2319	0.188088	0.272202	-0.94802	0.528942	0.732514
c5	GO Biological Process	COENZYME_METABOLIC_PROCESS	36	-1.23258	0.182236	0.271454	-0.865013	0.657795	0.875012
c2 CP	Reactome pathway	REACTOME_RECYCLING_PATHWAY_OF_L1	24	-1.23342	0.18138	0.270427	-1.00338	0.453846	0.616119
c3	microRNA motif	ATTCTTT,MIR-186	263	-1.23449	0.0736342	0.269043	-1.16855	0.111511	0.330092
c2 CP	BioCarta pathway	BIOCARTA_CASPASE_PATHWAY	21	-1.23543	0.20297	0.267864	-1.38894	0.0650407	0.108508
c2 CP	BioCarta pathway	BIOCARTA_ERK5_PATHWAY	17	-1.23644	0.213576	0.266615	0.91009	0.588957	0.776335
c2 CP	BioCarta pathway	BIOCARTA_MPR_PATHWAY	31	-1.23834	0.16092	0.263925	-0.690834	0.90538	0.992001
c5	GO Molecular Function	ADENYL_NUCLEOTIDE_BINDING	165	-1.23976	0.083225	0.261954	1.11941	0.180198	0.412464
c3	TF motif	V$HIF1_Q3	219	-1.24131	0.0869033	0.259873	-1.14133	0.154412	0.373492
c5	GO Biological Process	GLYCEROPHOSPHOLIPID_METABOLIC_PROCESS	45	-1.24372	0.146789	0.256476	1.03511	0.38055	0.554594
c2 CP	KEGG pathway	KEGG_SELENOAMINO_ACID_METABOLISM	24	-1.24432	0.191558	0.255874	-1.36259	0.101594	0.124352
c2 CP	BioCarta pathway	BIOCARTA_P53HYPOXIA_PATHWAY	21	-1.24513	0.192616	0.254938	-1.12416	0.292776	0.397487
c5	GO Molecular Function	PROTEIN_DIMERIZATION_ACTIVITY	176	-1.2473	0.0657396	0.251832	-1.14844	0.173451	0.360546
c2 CP	Reactome pathway	REACTOME_PKB_MEDIATED_EVENTS	27	-1.24749	0.192547	0.251904	0.927325	0.575372	0.751735
c2 CP	Reactome pathway	REACTOME_TRANSPORT_TO_THE_GOLGI_AND_SUBSEQUENT_MODIFICATION	33	-1.24799	0.167963	0.251553	0.917394	0.584052	0.767792
c2 CP	Reactome pathway	REACTOME_PRE_NOTCH_EXPRESSION_AND_PROCESSING	40	-1.24833	0.16839	0.251395	0.88198	0.643923	0.820271
c2 CP	KEGG pathway	KEGG_TYROSINE_METABOLISM	37	-1.24852	0.154185	0.251441	1.11922	0.277419	0.412406
c3	microRNA motif	AGTCAGC,MIR-345	57	-1.24879	0.154887	0.251385	-0.733264	0.919679	0.97409
c2 CP	BioCarta pathway	BIOCARTA_WNT_PATHWAY	25	-1.24911	0.180645	0.251253	-1.26219	0.164032	0.210877
c3	microRNA motif	ACTGAAA,MIR-30A-3P,MIR-30E-3P	189	-1.24968	0.0882724	0.250766	-1.27278	0.0269231	0.200053
c2 CP	Reactome pathway	REACTOME_SULFUR_AMINO_ACID_METABOLISM	23	-1.25213	0.182677	0.24729	0.803757	0.770878	0.904156
c5	GO Biological Process	CYTOSKELETON_ORGANIZATION_AND_BIOGENESIS	196	-1.25474	0.0755886	0.243666	-1.10252	0.235602	0.433339
c2 CP	BioCarta pathway	BIOCARTA_HCMV_PATHWAY	17	-1.255	0.175292	0.243627	-0.71993	0.858491	0.981068
c3	microRNA motif	CAGCTTT,MIR-320	243	-1.25534	0.0618932	0.243469	-0.884783	0.807763	0.845625
c5	GO Molecular Function	OXIDOREDUCTASE_ACTIVITY_ACTING_ON_CH_OH_GROUP_OF_DONORS	53	-1.25563	0.136024	0.243384	-0.70867	0.953578	0.984483
c5	GO Biological Process	PROTEIN_TRANSPORT	147	-1.26365	0.0851613	0.231638	-1.08046	0.278106	0.470295
c5	GO Biological Process	RESPONSE_TO_STRESS	474	-1.26758	0.0227766	0.226209	-1.23067	0.0205832	0.245822
c3	microRNA motif	TCCCCAC,MIR-491	54	-1.26775	0.14006	0.226298	-0.712469	0.941071	0.985671
c5	GO Biological Process	GOLGI_VESICLE_TRANSPORT	48	-1.26855	0.115616	0.225425	0.737029	0.900212	0.955491
c5	GO Molecular Function	ISOMERASE_ACTIVITY	34	-1.269	0.156156	0.225126	-0.817317	0.766859	0.921914
c5	GO Cellular Component	VESICLE_COAT	16	-1.27088	0.178571	0.222772	-1.03361	0.400778	0.553944
c3	TF motif	V$ARNT_02	228	-1.27152	0.0518072	0.222254	-1.11949	0.173258	0.405116
c5	GO Biological Process	NEGATIVE_REGULATION_OF_CELL_CYCLE	74	-1.2718	0.0950292	0.222205	-1.06525	0.316794	0.493582
c5	GO Molecular Function	OXIDOREDUCTASE_ACTIVITY_GO_0016616	47	-1.2721	0.125	0.222126	0.589994	0.985772	0.994189
c3	microRNA motif	TTTGTAG,MIR-520D	318	-1.27312	0.02781	0.220944	-1.26803	0.0295749	0.204351
c5	GO Molecular Function	GUANYL_NUCLEOTIDE_BINDING	45	-1.27441	0.122137	0.219441	-1.22306	0.14611	0.255135
c5	GO Molecular Function	TRANSITION_METAL_ION_BINDING	101	-1.27497	0.0872483	0.219029	-0.819584	0.850799	0.919939
c2 CP	Reactome pathway	REACTOME_SIGNALING_BY_THE_B_CELL_RECEPTOR_BCR	115	-1.27769	0.0813008	0.215557	-0.842725	0.800731	0.898963
c3	TF motif	V$AP2_Q6	243	-1.2804	0.0463734	0.212093	-0.986626	0.483813	0.645693
c5	GO Biological Process	AMINO_ACID_AND_DERIVATIVE_METABOLIC_PROCESS	98	-1.28319	0.079561	0.20856	-1.1675	0.174484	0.329908
c3	TF motif	V$COUP_DR1_Q6	226	-1.2845	0.0427553	0.207062	-1.15333	0.12204	0.352592
c3	TF motif	TGACCTTG_V$SF1_Q6	233	-1.28695	0.0429082	0.204164	1.04673	0.35412	0.536523
c5	GO Molecular Function	MRNA_BINDING	20	-1.28705	0.162602	0.204354	-1.35802	0.116371	0.127572
c5	GO Biological Process	RESPONSE_TO_HORMONE_STIMULUS	30	-1.28771	0.142395	0.20379	-1.00737	0.436508	0.606729
c5	GO Biological Process	PROTEIN_AMINO_ACID_N_LINKED_GLYCOSYLATION	30	-1.28837	0.12983	0.203226	-1.08794	0.332696	0.458282
c3	microRNA motif	ATCATGA,MIR-433	107	-1.29108	0.0802139	0.199949	-0.923852	0.62782	0.776527
c3	TF motif	V$CREB_Q3	232	-1.29125	0.0434243	0.200053	-1.43884	0.00184162	0.0814816
c3	TF motif	V$CMYB_01	236	-1.29529	0.04375	0.195055	-1.19562	0.0812854	0.290365
c2 CP	KEGG pathway	KEGG_PYRUVATE_METABOLISM	37	-1.29545	0.118003	0.195172	0.918455	0.606426	0.766182
c5	GO Molecular Function	TRANSFERASE_ACTIVITY_TRANSFERRING_PHOSPHORUS_CONTAINING_GROUPS	412	-1.29656	0.015855	0.194063	-1.04164	0.330309	0.540318
c2 CP	Reactome pathway	REACTOME_GLYCOLYSIS	27	-1.29846	0.117371	0.191995	1.03819	0.393162	0.549544
c5	GO Molecular Function	GTP_BINDING	44	-1.29924	0.114035	0.191313	-1.31183	0.0851064	0.16316
c2 CP	BioCarta pathway	BIOCARTA_IGF1MTOR_PATHWAY	18	-1.30269	0.143322	0.187347	-0.984021	0.51107	0.652303
c5	GO Biological Process	MEMBRANE_LIPID_BIOSYNTHETIC_PROCESS	48	-1.30585	0.100149	0.18377	1.07481	0.317328	0.483722
c2 CP	Reactome pathway	REACTOME_MAPK_TARGETS_NUCLEAR_EVENTS_MEDIATED_BY_MAP_KINASES	30	-1.30857	0.134796	0.180678	1.04261	0.392781	0.542481
c5	GO Molecular Function	THYROID_HORMONE_RECEPTOR_BINDING	16	-1.31181	0.146141	0.177032	-1.64231	0.012024	0.0177352
c2 CP	Reactome pathway	REACTOME_SHC_RELATED_EVENTS	17	-1.31209	0.13089	0.176982	-0.999401	0.473077	0.622358
c3	TF motif	GGAMTNNNNNTCCY_UNKNOWN	113	-1.31219	0.061008	0.177141	-1.19431	0.135755	0.292114
c5	GO Molecular Function	NUCLEOTIDE_BINDING	218	-1.31263	0.03125	0.176902	1.10898	0.210066	0.429357
c5	GO Biological Process	PROTEIN_TARGETING	103	-1.31326	0.0731035	0.17643	-1.22278	0.126233	0.255118
c2 CP	KEGG pathway	KEGG_PHENYLALANINE_METABOLISM	17	-1.31343	0.135	0.176505	1.24098	0.186441	0.270182
c5	GO Biological Process	NUCLEAR_IMPORT	46	-1.31481	0.113772	0.175147	-1.53479	0.0135922	0.0417129
c5	GO Molecular Function	OXIDOREDUCTASE_ACTIVITY_ACTING_ON_THE_CH_CH_GROUP_OF_DONORS	21	-1.31605	0.1328	0.174027	0.86848	0.65032	0.836268
c3	microRNA motif	TCTAGAG,MIR-517	45	-1.31819	0.099851	0.171833	-1.3556	0.0910781	0.129069
c3	microRNA motif	CAGCAGG,MIR-370	145	-1.32194	0.0561358	0.167752	-1.12473	0.204934	0.397554
c3	TF motif	GGGNRMNNYCAT_UNKNOWN	75	-1.32503	0.0907781	0.164596	-1.1846	0.175472	0.306507
c5	GO Biological Process	POSITIVE_REGULATION_OF_METABOLIC_PROCESS	222	-1.32975	0.0306748	0.159776	-1.26127	0.0357815	0.210555
c5	GO Biological Process	PEPTIDYL_AMINO_ACID_MODIFICATION	59	-1.33076	0.0812772	0.158993	-0.943022	0.575488	0.742448
c5	GO Biological Process	RESPONSE_TO_TEMPERATURE_STIMULUS	16	-1.3316	0.143317	0.158346	-0.766171	0.779851	0.963652
c3	microRNA motif	GTGGTGA,MIR-197	68	-1.33164	0.0727003	0.158552	-1.55481	0.00561798	0.0358241
c5	GO Biological Process	RESPONSE_TO_LIGHT_STIMULUS	45	-1.33343	0.0970724	0.156888	-1.17699	0.204633	0.317621
c2 CP	BioCarta pathway	BIOCARTA_BCELLSURVIVAL_PATHWAY	16	-1.33513	0.125413	0.155313	-0.65777	0.895669	0.996984
c5	GO Biological Process	INTRACELLULAR_PROTEIN_TRANSPORT	137	-1.3356	0.044	0.155012	-1.12812	0.203358	0.39336
c5	GO Biological Process	POSITIVE_REGULATION_OF_CELLULAR_METABOLIC_PROCESS	216	-1.33622	0.029484	0.15457	-1.26203	0.0559567	0.210703
c2 CP	KEGG pathway	KEGG_BUTANOATE_METABOLISM	31	-1.33789	0.11145	0.153036	-0.751922	0.846311	0.968136
c5	GO Biological Process	LIPID_BIOSYNTHETIC_PROCESS	95	-1.33856	0.0480905	0.15259	1.12842	0.233684	0.403161
c5	GO Biological Process	AMINO_ACID_CATABOLIC_PROCESS	25	-1.34055	0.0944882	0.150757	0.870466	0.651214	0.833645
c5	GO Biological Process	NUCLEAR_ORGANIZATION_AND_BIOGENESIS	28	-1.34249	0.105769	0.149036	-1.16242	0.252033	0.338471
c2 CP	BioCarta pathway	BIOCARTA_CHREBP2_PATHWAY	38	-1.34598	0.0965825	0.145796	0.746081	0.878407	0.951729
c5	GO Biological Process	REGULATION_OF_TRANSCRIPTION_FROM_RNA_POLYMERASE_II_PROMOTER	274	-1.34656	0.0209302	0.145411	-1.28123	0.0274223	0.191657
c5	GO Biological Process	TRANSCRIPTION_FROM_RNA_POLYMERASE_II_PROMOTER	430	-1.34807	0.00681044	0.144165	-1.2991	0.00932836	0.174875
c5	GO Molecular Function	DRUG_BINDING	16	-1.35174	0.125	0.140684	-1.46197	0.0625	0.0701921
c5	GO Molecular Function	RAS_GTPASE_BINDING	24	-1.35176	0.101142	0.140905	-1.34074	0.0885122	0.139487
c2 CP	BioCarta pathway	BIOCARTA_RACCYCD_PATHWAY	26	-1.35227	0.114833	0.140615	-0.902079	0.593511	0.810627
c5	GO Biological Process	PROTEIN_IMPORT_INTO_NUCLEUS	45	-1.35249	0.086758	0.140652	-1.53082	0.0115163	0.0430528
c5	GO Biological Process	PROTEIN_IMPORT	59	-1.35261	0.0738636	0.140768	-1.4018	0.0593692	0.100823
c5	GO Biological Process	CELL_CYCLE_ARREST_GO_0007050	53	-1.35321	0.058104	0.140375	-1.16761	0.214153	0.330219
c5	GO Molecular Function	CYSTEINE_TYPE_PEPTIDASE_ACTIVITY	50	-1.35747	0.0639269	0.136414	-1.3129	0.101289	0.162378
c2 CP	Reactome pathway	REACTOME_DIABETES_PATHWAYS	122	-1.35772	0.0443548	0.136391	-1.34111	0.0391061	0.139964
c5	GO Molecular Function	GTPASE_BINDING	33	-1.36245	0.0835962	0.132225	-1.3228	0.106589	0.154375
c5	GO Biological Process	ESTABLISHMENT_OF_CELLULAR_LOCALIZATION	333	-1.36295	0.00793651	0.131985	-1.15606	0.110912	0.349379
c2 CP	Reactome pathway	REACTOME_ANTIGEN_PROCESSING_CROSS_PRESENTATION	65	-1.36563	0.0627615	0.129837	-1.05138	0.364522	0.521009
c5	GO Biological Process	REGULATION_OF_TRANSCRIPTIONDNA_DEPENDENT	430	-1.36891	0.00443459	0.126917	-1.40385	0.00178253	0.0999751
c5	GO Biological Process	REGULATION_OF_RNA_METABOLIC_PROCESS	438	-1.36929	0.00447427	0.126799	-1.43964	0	0.0811805
c3	microRNA motif	AAGGGAT,MIR-188	72	-1.37187	0.0521739	0.124697	-1.33907	0.0484171	0.140201
c5	GO Biological Process	AMINO_ACID_METABOLIC_PROCESS	77	-1.37397	0.0421196	0.123046	-1.20619	0.174081	0.278289
c5	GO Molecular Function	HYDROLASE_ACTIVITY_ACTING_ON_ESTER_BONDS	249	-1.37537	0.0144928	0.12202	1.13454	0.139269	0.394055
c5	GO Molecular Function	SEQUENCE_SPECIFIC_DNA_BINDING	56	-1.37714	0.0637037	0.120682	-1.59467	0.00581395	0.0266382
c5	GO Biological Process	PROTEIN_LOCALIZATION	200	-1.38159	0.0185874	0.117105	-1.05965	0.318436	0.505573
[truncated: 579 more rows]
